# Supplementary material for: Discovery of novel transcripts and gametophytic functions via RNA-seq analysis of maize gametophytic transcriptomes
Source: Genome Biol. 2014 Jul 31;15(7):414. doi: 10.1186/s13059-014-0414-2 (PMC4309534; doi:10.1186/s13059-014-0414-2)
Supplement: Additional file 1: Table S1. — Working gene set FPKM for all replicates and average FPKM per tissue type. [file 13059_2014_414_MOESM1_ESM.xlsx]

## Sheet: Sheet1
Table S1. Working Gene Set FPKM for all replicates and average FPKM per tissue type
gene_id	Annotation:ZmB73_5a_description	Seedling average	Pollen average	Embryo Sac average	Ovule (no ES) average		B73 S1 FPKM	B73 S2 FPKM	B73 S3 FPKM	B73 P1 FPKM	B73 P2 FPKM	B73 P3 FPKM	B73 ES1 FPKM	B73 ES2 FPKM	B73 ES3 FPKM	B73 Ov1 FPKM	B73 Ov2 FPKM	B73 Ov3 FPKM
AC147602.5_FG004	sedoheptulose-1,7-bisphosphatase	87.6185	0	0.137546	0		18.1297	19.5207	225.205	0	0	0	0	0.412637	0	0	0	0
AC148152.3_FG001	None	0	0	0	0		0	0	0	0	0	0	0	0	0	0	0	0
AC148152.3_FG002	probable_transposon	0	0	0	0		0	0	0	0	0	0	0	0	0	0	0	0
AC148152.3_FG005	1-aminocyclopropane-1-carboxylate oxidase	92.1142	0.24509	0	0.0104248		88.4098	83.5867	104.346	0.392668	0.13524	0.207362	0	0	0	0.0312744	0	0
AC148152.3_FG006	None	0	0	0	0		0	0	0	0	0	0	0	0	0	0	0	0
AC148152.3_FG007	probable_transposon	0	0	0	0		0	0	0	0	0	0	0	0	0	0	0	0
AC148152.3_FG008	putative beta-glycosidase	4.32545	1.28013	0	0.0600756		4.69561	4.3214	3.95933	1.36418	1.52066	0.955543	0	0	0	0.12401	0.0169823	0.0392345
AC148167.6_FG001	LOC100284611	14.0312	170.327	10.7706	7.0987		18.3159	11.5669	12.2108	84.9786	255.942	170.06	5.26019	8.79481	18.2567	5.42577	6.4006	9.46972
AC149475.2_FG002	nicotiana lesion-inducing like	21.1131	3.42609	54.5618	44.434		24.9003	21.6957	16.7432	3.82779	3.26106	3.18941	18.4244	81.264	63.9969	38.2516	51.8947	43.1556
AC149475.2_FG003	proteasome subunit alpha type 5	96.7135	1.02095	94.3246	133.572		96.231	102.623	91.2864	1.10409	0.959065	0.999696	67.7018	96.313	118.959	141.569	159.309	99.8371
AC149475.2_FG004	probable_pseudogene	0	0	0	0.0152904		0	0	0	0	0	0	0	0	0	0.0341138	0.0117574	0
AC149475.2_FG005	hypothetical protein LOC100381553	0.769425	0.101359	1.76625	2.4265		0.686801	0.768264	0.853211	0.102954	0.0930668	0.108056	0.0638219	2.6667	2.56822	2.82992	1.6085	2.84109
AC149475.2_FG006	probable_transposon	0	0	0.0474065	0.00206263		0	0	0	0	0	0	0	0.128429	0.0137905	0	0.000676207	0.00551168
AC149475.2_FG007	N-acetyltransferase	0.0139045	0	6.79044	1.04837		0	0.0417136	0	0	0	0	16.7545	1.80591	1.8109	0.575913	1.39888	1.17032
AC149475.2_FG008	probable_transposon	0	0	0.0131867	0		0	0	0	0	0	0	0.0395601	0	0	0	0	0
AC149810.2_FG003	None	0.702396	0.163181	3.12586	4.01883		0.606056	0.844843	0.656288	0.135901	0.177055	0.176586	1.74981	3.73051	3.89726	5.4724	2.48693	4.09716
AC149810.2_FG004	ABC-type Co2+ transport system, permease component	0	0	0	0		0	0	0	0	0	0	0	0	0	0	0	0
AC149810.2_FG008	hypothetical protein LOC100272528	0.0292595	0	0	0		0	0.0877785	0	0	0	0	0	0	0	0	0	0
AC149818.2_FG001	ras-related protein Rab-18	0.563381	0.736767	12.7007	42.4539		0.677983	0.659441	0.35272	0.407321	0.802229	1.00075	10.3388	17.3379	10.4253	52.0524	40.9809	34.3285
AC149818.2_FG002	probable_transposon	0.00942469	0	0.458015	0.0178142		0.00981306	0.018461	0	0	0	0	1.33338	0.0370626	0.00360134	0.0095403	0.0168807	0.0270216
AC149818.2_FG003	probable_transposon	0	0	0.00296668	0		0	0	0	0	0	0	0.0070703	0.00182975	0	0	0	0
AC149818.2_FG004	cyclin-dependent kinases regulatory subunit	5.47121	0.261555	50.282	65.0997		0.411399	11.172	4.83023	0.579016	0.205649	0	71.1935	56.5996	23.0529	49.6582	69.8995	75.7415
AC149818.2_FG005	None	0.543131	4.60511	0.532542	1.03385		0.858225	0.218915	0.552254	3.82465	6.25469	3.736	0	1.06303	0.534596	1.02395	0.919145	1.15845
AC149818.2_FG006	hypothetical protein LOC100194405	9.74632	5.5599	29.5205	44.5177		12.795	10.6897	5.75426	5.81665	5.83837	5.02469	13.0212	27.808	47.7323	42.6395	38.8249	52.0886
AC149818.2_FG007	hypothetical protein LOC100274824	0.491025	0.0238412	0.918817	1.22861		0.567103	0.263039	0.642932	0.0426771	0	0.0288466	0	1.63301	1.12344	1.03979	1.2045	1.44153
AC149818.2_FG008	None	0.328972	0.0372088	2.12728	2.0179		0.446823	0.0747504	0.465344	0.0537077	0.0301622	0.0277566	1.86492	2.62524	1.89169	2.13637	1.86629	2.05105
AC149818.2_FG009	RTCS-like protein	0	0	0	0		0	0	0	0	0	0	0	0	0	0	0	0
AC149828.2_FG002	None	37.472	1.76268	43.4323	70.8783		33.1841	45.1525	34.0794	2.09594	2.03027	1.16184	12.4381	66.34	51.5189	70.6857	76.6107	65.3386
AC149828.2_FG004	None	0	0	0	0		0	0	0	0	0	0	0	0	0	0	0	0
AC149828.2_FG005	None	0.22916	0	0	0		0	0.68748	0	0	0	0	0	0	0	0	0	0
AC149829.2_FG002	Putative uncharacterized protein	0	0	9.24124	17.5173		0	0	0	0	0	0	6.78307	20.4303	0.510358	1.49899	21.1574	29.8955
AC149829.2_FG003	None	1.38458	0.00183345	3.40308	4.29874		1.18958	1.68605	1.27812	0	0.00550034	0	0.0408055	5.01928	5.14915	5.45947	3.10029	4.33646
AC149829.2_FG004	LOC100284841	1.00376	0	0	0		0.308288	1.79831	0.904688	0	0	0	0	0	0	0	0	0
AC149829.2_FG006	LOC100283956	19.2443	1.94689	15.5588	8.40015		19.9146	12.3112	25.507	1.59062	2.76441	1.48564	10.18	16.0755	20.4208	7.19101	7.36505	10.6444
AC150739.3_FG001	hypothetical protein LOC100279903	0.547425	0.0170805	2.18193	1.23934		0.507836	0.463893	0.670545	0.013853	0.014032	0.0233566	0.816936	1.80261	3.92623	1.09718	1.3221	1.29874
AC152495.1_FG002	Rust resistance protein	1.08596	0.00168944	0.676477	0.921525		0.63588	1.82099	0.801015	0	0.00506832	0	0.505665	0.703035	0.820732	1.12703	0.794681	0.842863
AC152495.1_FG003	Rust resistance-like protein RP1-2	2.7699	0.0269769	3.32761	7.66036		1.65671	4.48306	2.16993	0.0606782	0.0088229	0.0114297	1.54883	4.49498	3.93902	11.0908	5.18608	6.70419
AC152495.1_FG005	probable_pseudogene	0.00224058	0.110002	0.379661	0.0302551		0.00672174	0	0	0	0.0991224	0.230883	1.03072	0.042354	0.0659078	0.0907652	0	0
AC152495.1_FG006	probable_pseudogene	0	0	0	0		0	0	0	0	0	0	0	0	0	0	0	0
AC152495.1_FG007	probable_transposon	0	0	0	0		0	0	0	0	0	0	0	0	0	0	0	0
AC152495.1_FG008	probable_transposon	0	0.0266461	0.0482537	0.00807217		0	0	0	0.0385279	0.0263022	0.0151083	0.142942	0.00181904	0	0.00100002	0.0205367	0.00267979
AC152495.1_FG009	163k15.5	0	0	0.0231837	0.00263274		0	0	0	0	0	0	0.0656753	0.00387569	0	0.000345262	0	0.00755297
AC152495.1_FG010	Rust resistance-like protein RP1	0.568658	0.00163864	0.198368	0.458855		0.358154	1.04491	0.30291	0	0.00491593	0	0.24298	0.244409	0.107716	0.569619	0.388707	0.418238
AC152495.1_FG011	None	0	0	0.0734597	0.0631908		0	0	0	0	0	0	0	0.220379	0	0.155107	0.0344655	0
AC152495.1_FG012	None	0.077926	0.0289484	0.38501	0.462843		0.0120906	0.132226	0.0894614	0.0696045	0	0.0172406	0	0.4493	0.705729	0.633093	0.282899	0.472537
AC152495.1_FG013	None	0	0	0	0		0	0	0	0	0	0	0	0	0	0	0	0
AC152495.1_FG014	probable_transposon	0	0	0	0		0	0	0	0	0	0	0	0	0	0	0	0
AC152495.1_FG015	None	0.0343339	0	0.0123952	0.0366931		0.027813	0.0677877	0.00740113	0	0	0	0.00051624	0.0355701	0.00109913	0.0320168	0.0413868	0.0366758
AC152495.1_FG016	probable_transposon	0	0	0	0		0	0	0	0	0	0	0	0	0	0	0	0
AC152495.1_FG017	None	0.0933477	0	0.121882	0.516401		0.0520026	0.137502	0.0905385	0	0	0	0	0.0462466	0.319399	0.528422	0.264668	0.756112
AC155352.2_FG001	None	0.000291101	0.0102465	0.00249713	0.000474188		0.000657212	0	0.000216092	0.0288693	0.000360922	0.00150933	0	0.000267299	0.00722408	0.000111425	0.00127859	3.25491e-05
AC155352.2_FG006	probable_pseudogene	0.0942397	0	1.87462	0.632642		0.126996	0.155723	0	0	0	0	3.72892	0.91163	0.983301	0.760145	0.337064	0.800718
AC155352.2_FG007	probable_transposon	0	0	0	0		0	0	0	0	0	0	0	0	0	0	0	0
AC155352.2_FG008	probable_transposon	0	0	0	0		0	0	0	0	0	0	0	0	0	0	0	0
AC155352.2_FG009	probable_pseudogene	0	0	0	0		0	0	0	0	0	0	0	0	0	0	0	0
AC155352.2_FG010	None	0	0	0	0		0	0	0	0	0	0	0	0	0	0	0	0
AC155352.2_FG012	probable_transposon	0	0	0.241766	1.30576e-05		0	0	0	0	0	0	0.725297	0	0	3.91727e-05	0	0
AC155352.2_FG013	probable_pseudogene	0	0	0.0024864	0.00132203		0	0	0	0	0	0	0.000587028	0.00102238	0.00584978	0	0	0.00396609
AC155376.2_FG002	None	0	0	0.036403	0		0	0	0	0	0	0	0.109209	0	0	0	0	0
AC155376.2_FG003	probable_pseudogene	0.465906	0	2.04505	0.0936483		0.301419	0.303046	0.793254	0	0	0	0	1.22332	4.91184	0	0.280945	0
AC155376.2_FG004	None	5.40466	0	2.28417	0.342135		2.62152	4.39741	9.19504	0	0	0	5.88451	0.232103	0.735898	0.0679512	0.308004	0.650449
AC155376.2_FG005	hypothetical protein LOC100381862	3.26439	0.0079819	0.570073	1.19301		2.30466	4.32396	3.16455	0.0239457	0	0	0.229749	1.00453	0.475941	1.71175	0.92367	0.94362
AC155377.1_FG001	myosin1	3.92867	0.0102044	2.27131	3.93683		2.6605	5.01268	4.11283	0.0245495	0.00325902	0.0028046	1.43044	3.13011	2.25337	4.67686	3.21781	3.91582
AC155377.1_FG002	None	3.02222	0.0433479	3.60774	2.45624		3.02923	3.05957	2.97787	0.0240861	0.058467	0.0474906	1.28447	3.22007	6.31869	2.25997	2.03846	3.07028
AC155390.2_FG002	hypothetical protein LOC100194323	0.127217	0.00531487	2.2255	0.72671		0.0743963	0.226466	0.0807874	0.0159446	0	0	5.09084	0.672848	0.912825	0.859856	0.686586	0.633689
AC155434.2_FG001	None	0.693517	0.0187349	0.337591	0.000749957		0.112353	0.475649	1.49255	0	0.053658	0.00254682	0	0.823575	0.189199	0	0.00224987	0
AC155434.2_FG002	probable_pseudogene	0	0	0	0		0	0	0	0	0	0	0	0	0	0	0	0
AC155434.2_FG003	None	0.847434	0.121686	4.16438	5.31788		0.483658	0.526835	1.53181	0.0137241	0.174874	0.176461	3.55958	3.23071	5.70285	7.11096	4.97217	3.87051
AC155434.2_FG004	hypothetical protein LOC100304359	0.733619	0.0941704	5.3742	6.38335		0.514137	0.906254	0.780466	0.0914378	0.0961609	0.0949126	4.6389	6.15982	5.32387	8.75493	3.49693	6.8982
AC155434.2_FG005	hypothetical protein LOC100384296	1.75403	0	0.10397	0.0752713		0.480449	1.50951	3.27213	0	0	0	0	0.311911	0	0	0	0.225814
AC155434.2_FG006	hypothetical protein LOC100276261	2.6982	0.127038	0.148943	0.150513		1.57008	4.55096	1.97355	0.0504746	0.164891	0.165749	0	0.446828	0	0	0.162377	0.289161
AC155434.2_FG008	low_confidence	0	0	0	0		0	0	0	0	0	0	0	0	0	0	0	0
AC155496.2_FG009	None	1.79099	0.0503477	6.51745	6.21028		1.75201	1.40726	2.21369	0.0366809	0.0698518	0.0445104	2.11511	7.09473	10.3425	5.63285	6.88652	6.11147
AC155610.2_FG006	probable_transposon	0	0	0	0		0	0	0	0	0	0	0	0	0	0	0	0
AC155610.2_FG007	hypothetical protein LOC100273498	2.6379	0	0.174975	0.183814		0.399379	4.78293	2.7314	0	0	0	0	0.223173	0.301753	0	0.400963	0.15048
AC155610.2_FG009	None	39.5652	0.71831	76.9145	93.3968		41.0553	42.414	35.2264	0.311957	1.15511	0.687864	98.967	45.18	86.5966	82.6543	116.146	81.3901
AC155622.2_FG001	hypothetical protein LOC100192909	11.4843	3.64737	22.5431	12.8002		12.0375	13.7078	8.70757	4.27989	3.54818	3.11405	25.0431	22.3062	20.28	13.7185	10.7537	13.9284
AC155622.2_FG004	Putative uncharacterized protein	6.62578	2.95406	2.02903	6.09841		3.31509	13.592	2.97024	5.77914	1.65062	1.43241	0.537629	2.23868	3.31077	6.02095	4.74745	7.52683
AC155624.2_FG006	hypothetical protein LOC100382150	6.28721	0.0110975	2.70508	2.95311		4.5867	6.06663	8.20829	0	0.0332925	0	0.704744	4.88846	2.52203	3.36784	2.61624	2.87526
AC155624.2_FG008	probable_pseudogene	0	0	0	0		0	0	0	0	0	0	0	0	0	0	0	0
AC155624.2_FG011	Putative uncharacterized protein	9.76481	0.818631	3.03565	1.84123		9.76925	9.60694	9.91823	0.283403	1.43262	0.739871	3.64261	2.30976	3.15459	1.45654	1.06031	3.00683
AC155624.2_FG012	low_confidence	0	0	0	0		0	0	0	0	0	0	0	0	0	0	0	0
AC159612.1_FG007	None	0.122836	0	0.743862	2.13725		0	0.0981928	0.270315	0	0	0	0.648157	1.58343	0	1.64101	1.7331	3.03763
AC165171.2_FG002	hypothetical protein LOC100191206	1.33628	0	1.00517	2.19624		0.616801	1.36609	2.02595	0	0	0	0	2.66592	0.349578	3.08883	1.43262	2.06728
AC165178.2_FG001	probable_pseudogene	0	0	0.0671393	0.0432093		0	0	0	0	0	0	0	0.201418	0	0.0272788	0.102349	0
AC165178.2_FG002	probable_pseudogene	0	0.017339	0	0.025042		0	0	0	0.00932564	0.0423264	0.000365033	0	0	0	0.0200019	0	0.0551242
AC165178.2_FG003	low_confidence	0	0	0	0		0	0	0	0	0	0	0	0	0	0	0	0
AC165178.2_FG004	R2R3MYB-domain protein Fragment	0.045065	0	0	0		0.135195	0	0	0	0	0	0	0	0	0	0	0
AC166636.1_FG007	hypothetical protein LOC100277752	0	0	0	0.0840563		0	0	0	0	0	0	0	0	0	0	0	0.252169
AC166636.1_FG008	LOC100281229	0.691548	0.111213	1.65282	1.29804		0.555942	0.851144	0.667557	0.205246	0.0945443	0.0338486	0	1.44848	3.50998	1.35999	0.70176	1.83237
AC166636.1_FG009	hypothetical protein LOC100383506	0.00615417	0.0183601	1.05869	0.0791429		0	0.0184625	0	0.0159059	0	0.0391745	1.95498	0.423913	0.797163	0.0916709	0.0891936	0.0565641
AC177814.3_FG004	probable_transposon	0	0.0325448	3.77283	0.122332		0	0	0	0	0.0976343	0	9.69613	1.43342	0.18895	0.0823359	0.28466	0
AC177815.2_FG001	probable_pseudogene	0	0	0	0		0	0	0	0	0	0	0	0	0	0	0	0
AC177815.2_FG003	low_confidence	0	0	0	0		0	0	0	0	0	0	0	0	0	0	0	0
AC177816.2_FG001	probable_transposon	0	0	0	0		0	0	0	0	0	0	0	0	0	0	0	0
AC177816.2_FG002	probable_transposon	0	0	0	0		0	0	0	0	0	0	0	0	0	0	0	0
AC177819.2_FG005	low_confidence	0	0	0	0		0	0	0	0	0	0	0	0	0	0	0	0
AC177820.3_FG003	probable_pseudogene	0.111337	0	0	0		0	0.33401	0	0	0	0	0	0	0	0	0	0
AC177820.3_FG005	probable_transposon	0	0	0.048983	0		0	0	0	0	0	0	0	0.146949	0	0	0	0
AC177820.3_FG007	probable_pseudogene	0	0	0	0		0	0	0	0	0	0	0	0	0	0	0	0
AC177820.3_FG009	probable_pseudogene	0.655444	0	0	0.00788993		0.0795447	0.480647	1.40614	0	0	0	0	0	0	0	0.0236698	0
AC177821.2_FG002	low_confidence	0	0	0	0		0	0	0	0	0	0	0	0	0	0	0	0
AC177821.2_FG003	probable_pseudogene	0	0	0	0.0771547		0	0	0	0	0	0	0	0	0	0	0	0.231464
AC177821.2_FG005	probable_pseudogene	0	0.0128659	0	5.3661e-05		0	0	0	0	0.0346396	0.00395796	0	0	0	0	0.000160983	0
AC177824.2_FG003	low_confidence	0	0	0	0		0	0	0	0	0	0	0	0	0	0	0	0
AC177830.3_FG001	probable_transposon	0	0	0	0		0	0	0	0	0	0	0	0	0	0	0	0
AC177831.3_FG003	probable_transposon	0	0	0	0		0	0	0	0	0	0	0	0	0	0	0	0
AC177831.3_FG004	None	0.532985	0	0.0463397	0.0301497		0.673033	0.467226	0.458695	0	0	0	0	0	0.139019	0.0444194	0.0460297	0
AC177833.2_FG001	None	0	0	0	0		0	0	0	0	0	0	0	0	0	0	0	0
AC177837.3_FG002	None	0	0	0	0		0	0	0	0	0	0	0	0	0	0	0	0
AC177837.3_FG007	probable_pseudogene	0.0560343	0	0.139021	1.48791		0	0.168103	0	0	0	0	0	0.417064	0	0	1.39913	3.06459
AC177837.3_FG012	low_confidence	0.0624043	0	1.79025	1.10401		0.187213	0	0	0	0	0	0	1.75895	3.61179	1.17167	0.845079	1.29529
AC177838.2_FG002	probable_pseudogene	0	0	0	0.0581985		0	0	0	0	0	0	0	0	0	0.133687	0.0409086	0
AC177838.2_FG009	low_confidence	0	0	0	0		0	0	0	0	0	0	0	0	0	0	0	0
AC177838.2_FG012	probable_pseudogene	0	0	0	0.215733		0	0	0	0	0	0	0	0	0	0.647199	0	0
AC177838.2_FG013	probable_pseudogene	0	0	0	0		0	0	0	0	0	0	0	0	0	0	0	0
AC177838.2_FG015	None	0.0168974	0.012328	0.233667	0.285938		0.0506923	0	0	0	0	0.0369841	0.299394	0	0.401606	0.0780585	0.347335	0.43242
AC177838.2_FG017	low_confidence	0	0	0	0		0	0	0	0	0	0	0	0	0	0	0	0
AC177838.2_FG018	probable_pseudogene	0	0	0.0053448	0.000700023		0	0	0	0	0	0	0	0.0160344	0	0	0.00210007	0
AC177840.3_FG003	low_confidence	0	0	0	0		0	0	0	0	0	0	0	0	0	0	0	0
AC177840.3_FG005	probable_pseudogene	0	0	0	0		0	0	0	0	0	0	0	0	0	0	0	0
AC177844.2_FG003	None	0	0	0	0		0	0	0	0	0	0	0	0	0	0	0	0
AC177845.2_FG001	low_confidence	0	0	0.0655277	0		0	0	0	0	0	0	0	0	0.196583	0	0	0
AC177846.2_FG001	low_confidence	0	0	0	0		0	0	0	0	0	0	0	0	0	0	0	0
AC177846.2_FG002	low_confidence	0	0	0	0		0	0	0	0	0	0	0	0	0	0	0	0
AC177847.2_FG001	probable_transposon	0.0357848	0.0191943	0.58514	0.159465		0.0266655	0	0.080689	0.0575829	0	0	0	1.75542	0	0.0333261	0.445069	0
AC177848.3_FG001	probable_transposon	0	0	0	0		0	0	0	0	0	0	0	0	0	0	0	0
AC177849.3_FG001	low_confidence	0	0	0	0.101365		0	0	0	0	0	0	0	0	0	0.304095	0	0
AC177849.3_FG004	probable_transposon	0	0	0	0		0	0	0	0	0	0	0	0	0	0	0	0
AC177850.2_FG003	None	0	0	0	0.0654057		0	0	0	0	0	0	0	0	0	0	0.196217	0
AC177850.2_FG005	None	1.87138	0.0105265	0.194284	0.320297		1.06711	2.72727	1.81977	0	0.0315795	0	0	0.44474	0.138111	0.331235	0.150094	0.479561
AC177850.2_FG006	low_confidence	0	0	0	0		0	0	0	0	0	0	0	0	0	0	0	0
AC177852.2_FG003	low_confidence	0	0	0	0		0	0	0	0	0	0	0	0	0	0	0	0
AC177854.5_FG003	low_confidence	0	0	0	0		0	0	0	0	0	0	0	0	0	0	0	0
AC177859.4_FG006	low_confidence	0	0	0	0.185622		0	0	0	0	0	0	0	0	0	0.556844	2.14e-05	0
AC177859.4_FG010	low_confidence	0	0	0	0		0	0	0	0	0	0	0	0	0	0	0	0
AC177860.4_FG002	None	0	0	0	0		0	0	0	0	0	0	0	0	0	0	0	0
AC177860.4_FG007	probable_transposon	0	0.0226109	0.0682123	0		0	0	0	0	0.0678327	0	0	0.204637	0	0	0	0
AC177860.4_FG009	low_confidence	0	0	0	0		0	0	0	0	0	0	0	0	0	0	0	0
AC177861.2_FG005	probable_transposon	0	0	0	0		0	0	0	0	0	0	0	0	0	0	0	0
AC177862.3_FG002	low_confidence	0	0	0	0		0	0	0	0	0	0	0	0	0	0	0	0
AC177863.3_FG001	probable_transposon	0	0	0	0		0	0	0	0	0	0	0	0	0	0	0	0
AC177863.3_FG013	low_confidence	0.041166	0	3.80603e-69	0.0667545		0	0.123498	0	0	0	0	0	1.14181e-68	0	0.00795958	0.192304	5.66735e-18
AC177863.3_FG014	low_confidence	0	0	0	0		0	0	0	0	0	0	0	0	0	0	0	0
AC177864.5_FG011	probable_transposon	0.00393167	0.00113275	0.00305595	0.0107538		0	0.011795	0	0.00339826	0	0	0	0.00916786	0	0.0236137	0	0.00864768
AC177867.2_FG001	low_confidence	0	0	0	0		0	0	0	0	0	0	0	0	0	0	0	0
AC177868.3_FG005	low_confidence	0	0	0	0		0	0	0	0	0	0	0	0	0	0	0	0
AC177869.3_FG007	probable_transposon	0	0	0	0		0	0	0	0	0	0	0	0	0	0	0	0
AC177871.2_FG004	low_confidence	0	0	0	0		0	0	0	0	0	0	0	0	0	0	0	0
AC177873.3_FG003	low_confidence	0	0	0	0		0	0	0	0	0	0	0	0	0	0	0	0
AC177875.2_FG005	low_confidence	0	0	0	0		0	0	0	0	0	0	0	0	0	0	0	0
AC177878.4_FG001	probable_transposon	0.0210766	0	0.571075	0.300902		0.0249242	0.0202594	0.0180461	0	0	0	0.643399	0.57108	0.498747	0.0209165	0.0416852	0.840104
AC177878.4_FG002	probable_pseudogene	0	0	0	0		0	0	0	0	0	0	0	0	0	0	0	0
AC177882.3_FG005	low_confidence	0	0	0	0		0	0	0	0	0	0	0	0	0	0	0	0
AC177882.3_FG006	low_confidence	0	0	0	0		0	0	0	0	0	0	0	0	0	0	0	0
AC177883.2_FG003	low_confidence	0	0	0	0		0	0	0	0	0	0	0	0	0	0	0	0
AC177883.2_FG005	probable_transposon	0	0	0	0		0	0	0	0	0	0	0	0	0	0	0	0
AC177883.2_FG009	probable_transposon	0	0	0	0		0	0	0	0	0	0	0	0	0	0	0	0
AC177884.3_FG008	low_confidence	0	0	0	0		0	0	0	0	0	0	0	0	0	0	0	0
AC177886.2_FG001	low_confidence	0	0.0524477	0.202198	0		0	0	0	0	0	0.157343	0	0.606594	0	0	0	0
AC177886.2_FG004	probable_transposon	0	0	0	0		0	0	0	0	0	0	0	0	0	0	0	0
AC177887.2_FG005	probable_transposon	0	0	0	0		0	0	0	0	0	0	0	0	0	0	0	0
AC177888.2_FG002	low_confidence	0	0	0	0		0	0	0	0	0	0	0	0	0	0	0	0
AC177889.2_FG004	low_confidence	0	0	0	0		0	0	0	0	0	0	0	0	0	0	0	0
AC177889.2_FG006	probable_pseudogene	0	0	0.139764	1.22946		0	0	0	0	0	0	0	0	0.419293	1.69332	1.20694	0.788114
AC177890.3_FG005	None	0	0	0	0		0	0	0	0	0	0	0	0	0	0	0	0
AC177892.2_FG003	probable_transposon	0	0	0	0		0	0	0	0	0	0	0	0	0	0	0	0
AC177892.2_FG004	probable_transposon	0	0	0	0		0	0	0	0	0	0	0	0	0	0	0	0
AC177893.3_FG003	None	0.0188451	0	0	0.0168263		0.0211157	0.0260171	0.00940253	0	0	0	0	0	0	0	0.0504789	0
AC177893.3_FG004	probable_transposon	0	0	0	0		0	0	0	0	0	0	0	0	0	0	0	0
AC177893.3_FG005	probable_pseudogene	0.00179167	0.0206534	0	0		0.00537501	0	0	0	0	0.0619602	0	0	0	0	0	0
AC177893.3_FG006	None	0	0.00659003	0	0		0	0	0	0	0.0197701	0	0	0	0	0	0	0
AC177897.2_FG002	hypothetical protein LOC100274874	0.103179	9.71347	1.83771	1.58068		0.154426	0.155111	0	4.87192	16.427	7.84149	3.34759	0.878612	1.28692	2.05842	1.28829	1.39532
AC177897.2_FG020	probable_pseudogene	0.00693903	0.113284	0.157781	0.0853073		0	0.0159812	0.00483589	0.0181577	0.0685382	0.253156	0	0.335049	0.138294	0.06242	0.0635199	0.129982
AC177897.2_FG021	probable_transposon	0	0	0	0.0683343		0	0	0	0	0	0	0	0	0	0.205003	0	0
AC177897.2_FG022	None	7.83506	0.0672489	1.53078	1.62631		2.79227	11.2028	9.51012	0	0.0808726	0.120874	1.85262	2.01428	0.725438	1.7815	1.05096	2.04647
AC177897.2_FG025	probable_pseudogene	0.838162	0.202113	2.64172	8.27821		0.771278	0.701147	1.04206	0.330363	0.0687175	0.207259	0	4.01072	3.91443	8.725	7.45912	8.65051
AC177897.2_FG029	None	0	0	0	0.354068		0	0	0	0	0	0	0	0	0	0.357955	0.497866	0.206383
AC177897.2_FG036	low_confidence	0	0.043399	0	0		0	0	0	0.00345249	0.0351989	0.0915456	0	0	0	0	0	0
AC177897.2_FG039	probable_transposon	0	0	0	0		0	0	0	0	0	0	0	0	0	0	0	0
AC177899.2_FG008	probable_transposon	0	0	0	0		0	0	0	0	0	0	0	0	0	0	0	0
AC177899.2_FG009	None	0.0555261	0	0.168789	0.484976		0.0323919	0.0709021	0.0632844	0	0	0	0.0929666	0.413399	0	0.843446	0.37024	0.241243
AC177899.2_FG012	None	0	0	0	0		0	0	0	0	0	0	0	0	0	0	0	0
AC177900.4_FG001	None	0	0	0	0		0	0	0	0	0	0	0	0	0	0	0	0
AC177901.3_FG002	low_confidence	0	0	0	0		0	0	0	0	0	0	0	0	0	0	0	0
AC177901.3_FG004	probable_pseudogene	0.077634	0	1.40776	0.105665		0.045157	0.0537649	0.13398	0	0	0	4.22329	0	0	0.0238742	0.0508983	0.242223
AC177902.2_FG003	probable_pseudogene	0	0	0	0		0	0	0	0	0	0	0	0	0	0	0	0
AC177903.4_FG002	low_confidence	0.0243242	0	0	0.011427		0	0.0729727	0	0	0	0	0	0	0	0	0.0342811	0
AC177904.2_FG007	probable_transposon	0.00579507	0.0695961	0	0.0878717		0.0173852	0	0	0	0.165233	0.0435554	0	0	0	0.138035	0.00515397	0.120426
AC177905.2_FG001	None	0.0427567	0	0	0		0.12827	0	0	0	0	0	0	0	0	0	0	0
AC177905.2_FG003	None	0.165949	0	0.616	0.366122		0	0.497848	0	0	0	0	0	1.848	0	0.47463	0.120978	0.502759
AC177905.2_FG004	low_confidence	0	0	0	0		0	0	0	0	0	0	0	0	0	0	0	0
AC177905.2_FG007	low_confidence	0	0	0	0		0	0	0	0	0	0	0	0	0	0	0	0
AC177907.4_FG006	low_confidence	0	0	1.03586	0		0	0	0	0	0	0	3.10757	0	0	0	0	0
AC177908.3_FG001	probable_transposon	0	0	0	0		0	0	0	0	0	0	0	0	0	0	0	0
AC177908.3_FG002	transferase, transferring glycosyl groups	2.55872	0.0237202	1.90932	2.83833		1.34725	2.9729	3.35602	0.0151013	0.0264721	0.0295871	0.596972	2.85941	2.27157	2.84422	2.47547	3.1953
AC177908.3_FG003	None	0	0	0	0		0	0	0	0	0	0	0	0	0	0	0	0
AC177908.3_FG006	None	0	0	0	0		0	0	0	0	0	0	0	0	0	0	0	0
AC177909.3_FG007	low_confidence	0	0	0	0		0	0	0	0	0	0	0	0	0	0	0	0
AC177910.2_FG004	low_confidence	0	0	0	0		0	0	0	0	0	0	0	0	0	0	0	0
AC177911.4_FG005	None	0.30697	0	0.0425271	0.0085495		0.0115015	0.907315	0.00209277	0	0	0	0.0872173	0.0403639	0	0.000298735	0.00213477	0.023215
AC177913.4_FG002	low_confidence	0	0	0	0		0	0	0	0	0	0	0	0	0	0	0	0
AC177913.4_FG005	probable_transposon	0	0	0.462863	0		0	0	0	0	0	0	0	1.38859	0	0	0	0
AC177914.2_FG004	low_confidence	0	0	0	0		0	0	0	0	0	0	0	0	0	0	0	0
AC177915.2_FG022	low_confidence	0	0	0	2.59667e-18		0	0	0	0	0	0	0	0	0	0	7.79e-18	0
AC177916.3_FG003	probable_transposon	0	0	0	0		0	0	0	0	0	0	0	0	0	0	0	0
AC177917.1_FG005	low_confidence	0	0	0	0		0	0	0	0	0	0	0	0	0	0	0	0
AC177919.3_FG004	probable_pseudogene	0	0	0	0		0	0	0	0	0	0	0	0	0	0	0	0
AC177920.3_FG008	None	0	0	0.201323	0		0	0	0	0	0	0	0.60397	0	0	0	0	0
AC177921.2_FG003	probable_transposon	0	0	0	0		0	0	0	0	0	0	0	0	0	0	0	0
AC177922.2_FG001	low_confidence	0	0	0	0		0	0	0	0	0	0	0	0	0	0	0	0
AC177922.2_FG002	hypothetical protein LOC100279658	0	0	0	0		0	0	0	0	0	0	0	0	0	0	0	0
AC177922.2_FG003	low_confidence	0	0	0.77577	0		0	0	0	0	0	0	0	2.32731	0	0	0	0
AC177924.2_FG001	None	0	0	0.0639837	0		0	0	0	0	0	0	0	0.191951	0	0	0	0
AC177924.2_FG003	None	0.227194	0	0	0		0	0.681581	0	0	0	0	0	0	0	0	0	0
AC177925.2_FG003	probable_pseudogene	0	0	0	0		0	0	0	0	0	0	0	0	0	0	0	0
AC177926.2_FG002	probable_transposon	0	0	0	0		0	0	0	0	0	0	0	0	0	0	0	0
AC177926.2_FG003	None	0	0	0	0		0	0	0	0	0	0	0	0	0	0	0	0
AC177926.2_FG005	probable_transposon	0	0	0	0		0	0	0	0	0	0	0	0	0	0	0	0
AC177926.2_FG017	low_confidence	0	0	0	0		0	0	0	0	0	0	0	0	0	0	0	0
AC177929.2_FG010	probable_transposon	0	0	0	0		0	0	0	0	0	0	0	0	0	0	0	0
AC177930.2_FG001	None	0.0065186	0.00106587	0.00840367	0.0158773		0.0195558	0	0	0.00319761	0	0	0	0.025211	0	0.0476318	0	0
AC177930.2_FG002	None	0.0100027	0	0.284145	0.108736		0.0300082	0	0	0	0	0	0	0.852435	0	0.315746	0.0104614	0
AC177932.3_FG007	probable_transposon	0	0	0	0		0	0	0	0	0	0	0	0	0	0	0	0
AC177933.2_FG002	probable_pseudogene	0	0	0	0.0059329		0	0	0	0	0	0	0	0	0	0	0.0177987	0
AC177933.2_FG003	low_confidence	0	0	0	0.0826877		0	0	0	0	0	0	0	0	0	0	0	0.248063
AC177933.2_FG005	probable_pseudogene	0	0	0.382063	0		0	0	0	0	0	0	0	1.14619	0	0	0	0
AC177934.2_FG001	low_confidence	0	0	0	0		0	0	0	0	0	0	0	0	0	0	0	0
AC177935.3_FG006	probable_transposon	0	0	0.338297	0		0	0	0	0	0	0	1.01489	0	0	0	0	0
AC177936.6_FG008	hypothetical protein LOC100192843	12.3353	1.52479	17.3539	10.5994		16.8685	7.89245	12.245	0.894882	2.20887	1.47061	10.0948	12.8734	29.0936	10.4851	8.09208	13.2211
AC177939.3_FG004	low_confidence	0.0413653	2.25011e-61	7.22571	19.7485		0.124096	1.11076e-10	0	0	0	6.75032e-61	3.70204	13.7078	4.2673	17.5994	18.4253	23.2209
AC177940.4_FG006	probable_transposon	0.00886927	0	0.0345107	0.0505729		0	0.0266078	0	0	0	0	0	0.103532	0	0.065283	0.0304797	0.0559561
AC177941.3_FG001	None	0	0	0	0		0	0	0	0	0	0	0	0	0	0	0	0
AC177941.3_FG006	None	0	0.0779076	0	0		0	0	0	0.173046	0	0.0606767	0	0	0	0	0	0
AC177941.3_FG008	probable_pseudogene	0	0	0	0		0	0	0	0	0	0	0	0	0	0	0	0
AC177942.3_FG003	probable_transposon	0	0	0	0		0	0	0	0	0	0	0	0	0	0	0	0
AC177944.2_FG001	low_confidence	0	0	0	0		0	0	0	0	0	0	0	0	0	0	0	0
AC177945.3_FG009	low_confidence	0	0	0	0		0	0	0	0	0	0	0	0	0	0	0	0
AC177946.2_FG004	Putative uncharacterized protein	0	0	3.29526e-10	2.27025e-08		0	0	0	0	0	0	9.88578e-10	5.74659e-25	0	6.69073e-08	1.2e-09	5.6068e-14
AC177946.2_FG005	probable_transposon	0	0	0	0		0	0	0	0	0	0	0	0	0	0	0	0
AC177946.2_FG006	low_confidence	0	0	0.077602	0.0749647		0	0	0	0	0	0	0.014464	0.218342	0	0.224894	0	0
AC177946.2_FG009	low_confidence	0	0	0.862523	0		0	0	0	0	0	0	2.58757	0	0	0	0	0
AC177947.2_FG003	None	0	0	0	0.0433227		0	0	0	0	0	0	0	0	0	0.0594922	0.070476	0
AC182101.3_FG001	low_confidence	0	0	0	0		0	0	0	0	0	0	0	0	0	0	0	0
AC182101.3_FG005	probable_transposon	0	0	4.93623e-08	0		0	0	0	0	0	0	1.48087e-07	0	0	0	0	0
AC182101.3_FG006	low_confidence	0	0	0	0		0	0	0	0	0	0	0	0	0	0	0	0
AC182102.5_FG001	probable_transposon	0	0	0.0581307	0		0	0	0	0	0	0	0	0.174392	0	0	0	0
AC182105.3_FG001	low_confidence	0	0	0	0		0	0	0	0	0	0	0	0	0	0	0	0
AC182105.3_FG005	probable_pseudogene	0	0	0	0		0	0	0	0	0	0	0	0	0	0	0	0
AC182105.3_FG006	None	0	0	0	0		0	0	0	0	0	0	0	0	0	0	0	0
AC182107.3_FG004	probable_transposon	0	0	0	0		0	0	0	0	0	0	0	0	0	0	0	0
AC182107.3_FG008	probable_transposon	0	0	0.326473	0.0722663		0	0	0	0	0	0	0	0.106691	0.872729	0.216799	0	0
AC182110.4_FG002	probable_pseudogene	0	0.0490257	2.38297	0		0	0	0	0	0.147077	0	7.14891	0	0	0	0	0
AC182413.4_FG002	None	0	0	0.077793	0		0	0	0	0	0	0	0	0.233379	0	0	0	0
AC182413.4_FG012	low_confidence	0	0.0175023	0	0.0218694		0	0	0	0	0.0525068	0	0	0	0	0	0	0.0656083
AC182414.3_FG001	low_confidence	0	0	0	0		0	0	0	0	0	0	0	0	0	0	0	0
AC182414.3_FG003	low_confidence	0	0	0	0		0	0	0	0	0	0	0	0	0	0	0	0
AC182415.4_FG001	low_confidence	0	0.0166906	0	0		0	0	0	0	0	0.0500717	0	0	0	0	0	0
AC182417.4_FG002	probable_transposon	0	0	0	0		0	0	0	0	0	0	0	0	0	0	0	0
AC182417.4_FG004	probable_pseudogene	0	0	0	0		0	0	0	0	0	0	0	0	0	0	0	0
AC182420.4_FG001	low_confidence	0	0	0	0		0	0	0	0	0	0	0	0	0	0	0	0
AC182423.2_FG005	probable_transposon	0	0	0	0		0	0	0	0	0	0	0	0	0	0	0	0
AC182438.4_FG002	probable_transposon	0	0	0	0		0	0	0	0	0	0	0	0	0	0	0	0
AC182439.4_FG004	None	0	0	0	0		0	0	0	0	0	0	0	0	0	0	0	0
AC182440.4_FG002	low_confidence	0	0	0	0		0	0	0	0	0	0	0	0	0	0	0	0
AC182440.4_FG003	low_confidence	0	0	0	0		0	0	0	0	0	0	0	0	0	0	0	0
AC182481.3_FG003	low_confidence	0	0	0	0		0	0	0	0	0	0	0	0	0	0	0	0
AC182482.3_FG003	None	12.8923	1.14323	1.30367	2.18996		11.6337	13.4797	13.5636	1.04184	1.62574	0.762111	0.73281	0.443756	2.73445	2.64734	1.16433	2.7582
AC182600.5_FG003	probable_transposon	0	0	0	0		0	0	0	0	0	0	0	0	0	0	0	0
AC182603.4_FG003	probable_pseudogene	0.0144962	0	0	0.0834894		0.0434885	0	0	0	0	0	0	0	0	0.166246	0.025278	0.0589442
AC182606.4_FG001	probable_pseudogene	0	0	0	0.400039		0	0	0	0	0	0	0	0	0	0.353625	0.249442	0.59705
AC182606.4_FG002	low_confidence	0	0.0339843	0	0		0	0	0	0	0.101953	0	0	0	0	0	0	0
AC182607.3_FG003	probable_transposon	0	0	0	0		0	0	0	0	0	0	0	0	0	0	0	0
AC182608.4_FG001	low_confidence	0	0	0.357153	0		0	0	0	0	0	0	1.07146	0	0	0	0	0
AC182611.4_FG004	low_confidence	0	0	0	0		0	0	0	0	0	0	0	0	0	0	0	0
AC182612.4_FG002	probable_transposon	0	0	0	0		0	0	0	0	0	0	0	0	0	0	0	0
AC182615.4_FG001	None	0	0	0	0		0	0	0	0	0	0	0	0	0	0	0	0
AC182615.4_FG002	probable_pseudogene	0	0	0.327504	0		0	0	0	0	0	0	0.610939	0.371572	0	0	0	0
AC182615.4_FG003	probable_pseudogene	0	0	0	0		0	0	0	0	0	0	0	0	0	0	0	0
AC182617.3_FG001	hypothetical protein LOC100273435	4.42496	0.407781	6.18186	3.80858		4.48662	3.50667	5.2816	0.404895	0.534375	0.284072	7.05934	6.34412	5.14213	2.60201	3.55579	5.26793
AC182618.3_FG001	low_confidence	0	0	0	0		0	0	0	0	0	0	0	0	0	0	0	0
AC182620.2_FG001	probable_transposon	0	0	0.0240747	0.00298829		0	0	0	0	0	0	0	0.0722242	0	0	0.00896486	0
AC182621.3_FG003	probable_transposon	0	0	0	0		0	0	0	0	0	0	0	0	0	0	0	0
AC182622.3_FG001	probable_transposon	0.0305894	0	0	0.0218136		0.0917682	0	0	0	0	0	0	0	0	0.0654409	0	0
AC182622.3_FG004	low_confidence	0.302515	0	0	0.065059		0.907545	0	0	0	0	0	0	0	0	0	0.195177	0
AC182622.3_FG005	probable_pseudogene	0	0	0	0		0	0	0	0	0	0	0	0	0	0	0	0
AC182623.3_FG004	low_confidence	0	0	0	0		0	0	0	0	0	0	0	0	0	0	0	0
AC182625.4_FG003	probable_transposon	0	0	0	0		0	0	0	0	0	0	0	0	0	0	0	0
AC182627.2_FG002	probable_transposon	0	0	0	0		0	0	0	0	0	0	0	0	0	0	0	0
AC182627.2_FG003	None	0	0	0	0		0	0	0	0	0	0	0	0	0	0	0	0
AC182819.4_FG002	probable_pseudogene	0	0	0	0		0	0	0	0	0	0	0	0	0	0	0	0
AC182819.4_FG003	low_confidence	0	0	0	0		0	0	0	0	0	0	0	0	0	0	0	0
AC182823.3_FG007	low_confidence	0	0.578572	0	0		0	0	0	0.23982	0.146366	1.34953	0	0	0	0	0	0
AC182824.4_FG001	low_confidence	0	0	0	0		0	0	0	0	0	0	0	0	0	0	0	0
AC182826.4_FG003	probable_pseudogene	0	0	0	0		0	0	0	0	0	0	0	0	0	0	0	0
AC182827.3_FG004	probable_transposon	0	0.301789	0.00621033	0.009834		0	0	0	0.368323	0.344642	0.192401	0.0055677	0.0130633	0	0	0	0.029502
AC182828.4_FG004	contamination	0	0	0	0		0	0	0	0	0	0	0	0	0	0	0	0
AC182830.3_FG003	probable_pseudogene	0	0	0	0		0	0	0	0	0	0	0	0	0	0	0	0
AC182830.3_FG004	probable_pseudogene	0	0	0	0		0	0	0	0	0	0	0	0	0	0	0	0
AC182831.3_FG004	None	0	0	0	0		0	0	0	0	0	0	0	0	0	0	0	0
AC182833.3_FG005	probable_transposon	0	0	0	0.00287238		0	0	0	0	0	0	0	0	0	0	0.00861713	0
AC182833.3_FG013	probable_pseudogene	0	0	0	0		0	0	0	0	0	0	0	0	0	0	0	0
AC182833.3_FG014	low_confidence	0	0	0	0		0	0	0	0	0	0	0	0	0	0	0	0
AC182835.3_FG004	low_confidence	0	0	0	0		0	0	0	0	0	0	0	0	0	0	0	0
AC182838.3_FG006	hypothetical protein LOC100384289	1.0799	0.167911	12.1925	21.8915		0.379706	1.58688	1.27311	0.207479	0.0910042	0.205251	15.041	14.0738	7.4626	16.1158	17.7817	31.777
AC183306.2_FG007	probable_transposon	0	0	0	0		0	0	0	0	0	0	0	0	0	0	0	0
AC183307.5_FG001	probable_pseudogene	0	0	0	0		0	0	0	0	0	0	0	0	0	0	0	0
AC183314.3_FG001	low_confidence	0	0	0	0		0	0	0	0	0	0	0	0	0	0	0	0
AC183314.3_FG004	probable_transposon	0	0	0	0.0126506		0	0	0	0	0	0	0	0	0	0	0.0379517	0
AC183314.3_FG007	low_confidence	0	0	0	0		0	0	0	0	0	0	0	0	0	0	0	0
AC183315.4_FG006	None	9.38506	0.0252055	2.20707	0.144425		9.30256	6.29273	12.5599	0.0756166	0	0	5.57171	1.0495	0	0.137635	0.0506288	0.245011
AC183318.3_FG001	probable_pseudogene	33.1829	73.7305	0	0		21.9221	44.2295	33.3972	126.919	52.2309	42.0417	0	0	0	0	0	0
AC183319.3_FG001	None	1.82271	0.0327774	0.146895	0.199571		0.676142	0.57627	4.21572	0	0	0.0983323	0	0.440685	0	0.304604	0	0.294109
AC183372.4_FG006	None	0	0	0	0		0	0	0	0	0	0	0	0	0	0	0	0
AC183372.4_FG008	low_confidence	0.0433537	0	0	0		0	0.130061	0	0	0	0	0	0	0	0	0	0
AC183412.5_FG003	probable_transposon	0	0	0	0		0	0	0	0	0	0	0	0	0	0	0	0
AC183412.5_FG005	None	0.00586687	0	2.29425e-20	0.00922683		1.863e-17	0.0176006	0	0	0	0	0	1.06054e-31	6.88274e-20	0.0276805	0	0
AC183413.3_FG006	None	0	0	0.0499314	0.00674865		0	0	0	0	0	0	0	0.143471	0.00632334	0.00456976	0.000547081	0.0151291
AC183503.2_FG001	low_confidence	0	0	0	0		0	0	0	0	0	0	0	0	0	0	0	0
AC183503.2_FG002	low_confidence	0	5.14001	0	0.0765837		0	0	0	10.2722	2.05997	3.08785	0	0	0	0	0	0.229751
AC183503.2_FG003	probable_pseudogene	0	0	0	0		0	0	0	0	0	0	0	0	0	0	0	0
AC183504.4_FG003	low_confidence	0	0	0	0.0667957		0	0	0	0	0	0	0	0	0	0.0908682	0.109519	0
AC183508.3_FG004	probable_transposon	0.763379	0.164862	3.64342	1.47474		0.825087	0.431381	1.03367	0	0.12308	0.371507	1.0086	6.40383	3.51782	1.09098	1.56558	1.76767
AC183509.1_FG001	None	2.69343e-08	0	0	0		0	8.0803e-08	0	0	0	0	0	0	0	0	0	0
AC183509.1_FG002	low_confidence	0	0	0	0		0	0	0	0	0	0	0	0	0	0	0	0
AC183510.4_FG001	low_confidence	0	0	3.28312	0		0	0	0	0	0	0	9.227	0.622374	0	0	0	0
AC183511.4_FG003	probable_pseudogene	0	0.548576	0	0		0	0	0	0.169487	0.476658	0.999584	0	0	0	0	0	0
AC183513.3_FG003	probable_transposon	0	1.49795	0	0		0	0	0	1.48506	1.84484	1.16394	0	0	0	0	0	0
AC183514.3_FG005	probable_pseudogene	0	0	0.58713	0.061208		0	0	0	0	0	0	1.76139	0	0	0	0	0.183624
AC183514.3_FG006	None	0	0	0.066801	0.0885713		0	0	0	0	0	0	0	0	0.200403	0	0.146594	0.11912
AC183515.3_FG001	probable_transposon	0	0	0	0		0	0	0	0	0	0	0	0	0	0	0	0
AC183515.3_FG002	probable_transposon	0	0	0.0386717	0		0	0	0	0	0	0	0	0	0.116015	0	0	0
AC183515.3_FG003	probable_transposon	0	0	0.189296	0.0665327		0	0	0	0	0	0	0	0	0.567889	0	0	0.199598
AC183518.2_FG001	probable_transposon	0.0234566	0	0	0.0397158		0.0178747	0.052495	0	0	0	0	0	0	0	0.0124212	0.0132883	0.0934379
AC183521.2_FG002	contamination	0	0	0	0		0	0	0	0	0	0	0	0	0	0	0	0
AC183521.2_FG006	probable_pseudogene	0	0	0	0		0	0	0	0	0	0	0	0	0	0	0	0
AC183590.4_FG001	probable_pseudogene	0.0595073	0	0.134798	0		0	0.178522	0	0	0	0	0.404395	0	0	0	0	0
AC183590.4_FG003	low_confidence	0	0	0	0		0	0	0	0	0	0	0	0	0	0	0	0
AC183591.3_FG003	low_confidence	0	0	0	0		0	0	0	0	0	0	0	0	0	0	0	0
AC183654.3_FG001	probable_transposon	0	0	0.0465527	0		0	0	0	0	0	0	0	0.139658	0	0	0	0
AC183655.3_FG008	probable_transposon	0	0	0	0		0	0	0	0	0	0	0	0	0	0	0	0
AC183656.2_FG005	probable_pseudogene	0.00303831	0.0159302	0.00173134	0.000392853		0	0.00911492	0	0.0405763	0.00477479	0.00243956	0	0.00519402	0	0	0.00117856	0
AC183657.2_FG001	low_confidence	0	0	0	0		0	0	0	0	0	0	0	0	0	0	0	0
AC183659.4_FG003	probable_transposon	0	0	0	0		0	0	0	0	0	0	0	0	0	0	0	0
AC183659.4_FG005	low_confidence	0	0	0	0		0	0	0	0	0	0	0	0	0	0	0	0
AC183659.4_FG006	low_confidence	0	0	0	0		0	0	0	0	0	0	0	0	0	0	0	0
AC183659.4_FG008	probable_transposon	0	0	0	0		0	0	0	0	0	0	0	0	0	0	0	0
AC183661.3_FG002	probable_transposon	0	0	0	0		0	0	0	0	0	0	0	0	0	0	0	0
AC183661.3_FG004	low_confidence	0	0	0	0		0	0	0	0	0	0	0	0	0	0	0	0
AC183756.3_FG009	probable_pseudogene	0	0.0637479	0.00453387	0.00140316		0	0	0	0.0512577	0.117855	0.0221311	0	0.0136016	0	0.0030707	0	0.00113879
AC183757.3_FG001	low_confidence	0	0	0	0		0	0	0	0	0	0	0	0	0	0	0	0
AC183758.4_FG005	low_confidence	0	0	0	0		0	0	0	0	0	0	0	0	0	0	0	0
AC183758.4_FG006	low_confidence	0	0	0	0		0	0	0	0	0	0	0	0	0	0	0	0
AC183758.4_FG007	probable_pseudogene	0	0	0	0		0	0	0	0	0	0	0	0	0	0	0	0
AC183780.3_FG004	probable_transposon	0	0	0	0.0169214		0	0	0	0	0	0	0	0	0	0	0.0507643	0
AC183780.3_FG005	probable_transposon	0	0	0	0		0	0	0	0	0	0	0	0	0	0	0	0
AC183782.3_FG002	probable_transposon	0	0.0286663	0.00351353	0.00187396		0	0	0	0.0352788	0.0197881	0.0309321	0	0.0105406	0	0.00102795	0.00459392	0
AC183783.4_FG003	probable_transposon	0	0	0	0		0	0	0	0	0	0	0	0	0	0	0	0
AC183783.4_FG004	low_confidence	0	0	1.80873	0		0	0	0	0	0	0	4.49946	0.926726	0	0	0	0
AC183788.3_FG001	probable_transposon	0	0	0	0		0	0	0	0	0	0	0	0	0	0	0	0
AC183788.3_FG002	low_confidence	0	0	0	0		0	0	0	0	0	0	0	0	0	0	0	0
AC183811.3_FG003	low_confidence	0	0	0	0		0	0	0	0	0	0	0	0	0	0	0	0
AC183815.4_FG004	probable_pseudogene	0	0	0	0		0	0	0	0	0	0	0	0	0	0	0	0
AC183817.2_FG001	probable_transposon	0	0	0	0		0	0	0	0	0	0	0	0	0	0	0	0
AC183817.2_FG002	None	0	0	0.080224	0		0	0	0	0	0	0	0.240672	0	0	0	0	0
AC183818.2_FG001	low_confidence	0	0	0	0		0	0	0	0	0	0	0	0	0	0	0	0
AC183820.4_FG002	probable_pseudogene	0.80958	0	0	0.000162761		0	1.17551	1.25323	0	0	0	0	0	0	0.000488283	0	0
AC183821.3_FG001	probable_transposon	0	0	0	0		0	0	0	0	0	0	0	0	0	0	0	0
AC183822.3_FG001	low_confidence	4.9821e-07	0	4.63703e-08	4.34962e-18		1.55095e-33	1.49463e-06	0	0	0	0	6.40142e-62	1.39111e-07	7.98699e-26	3.15374e-18	1.68e-20	9.87833e-18
AC183822.3_FG003	low_confidence	4.69643e-11	0	3.95904e-08	2.01673e-08		3.95544e-17	1.40893e-10	3.52185e-19	0	0	0	1.03731e-08	1.04616e-07	3.78222e-09	3.52583e-09	1.27e-08	4.4276e-08
AC183823.3_FG006	low_confidence	0.0859487	0	0	0		0.257846	0	0	0	0	0	0	0	0	0	0	0
AC183825.3_FG003	low_confidence	0	0	0	0		0	0	0	0	0	0	0	0	0	0	0	0
AC183888.4_FG006	None	0.352113	4.75449	4.64878	2.24859		0.241109	0.477043	0.338186	7.81016	3.3571	3.09622	6.40714	5.62207	1.91713	3.67288	1.0275	2.04538
AC183888.4_FG008	None	0	0	0.182476	0		0	0	0	0	0	0	0.547427	0	0	0	0	0
AC183895.3_FG001	low_confidence	0	0	0.695697	0.583173		0	0	0	0	0	0	1.02509	0.85729	0.20471	0.234481	0.593899	0.921139
AC183895.3_FG003	probable_pseudogene	0	0	0	0		0	0	0	0	0	0	0	0	0	0	0	0
AC183896.3_FG004	probable_transposon	0	0	0	0		0	0	0	0	0	0	0	0	0	0	0	0
AC183899.3_FG001	probable_pseudogene	0	0	0	0		0	0	0	0	0	0	0	0	0	0	0	0
AC183900.3_FG002	low_confidence	0	0	0.0259589	0		0	0	0	0	0	0	0	0.0778768	0	0	0	0
AC183901.2_FG010	low_confidence	0	0	0	0.119557		0	0	0	0	0	0	0	0	0	0	0.160333	0.198339
AC183901.2_FG014	probable_transposon	0	0.0257594	0	0.0276463		0	0	0	0	0.0772782	0	0	0	0	0.0829389	0	0
AC183906.3_FG001	probable_transposon	0.0246128	1.52264	0	0.0216774		0	0.0738384	0	3.55343	0.51298	0.501508	0	0	0	0.029978	0.0350542	0
AC183907.3_FG001	low_confidence	0	0	0	0		0	0	0	0	0	0	0	0	0	0	0	0
AC183907.3_FG003	low_confidence	0	0	0	0		0	0	0	0	0	0	0	0	0	0	0	0
AC183907.3_FG004	probable_transposon	0	0	0.0622866	0.0120099		0	0	0	0	0	0	0.0526737	0.134186	0	0	0	0.0360298
AC183912.3_FG002	probable_pseudogene	0	0	0	0		0	0	0	0	0	0	0	0	0	0	0	0
AC183914.3_FG002	low_confidence	0	0	0.88885	0.0571403		0	0	0	0	0	0	2.66655	0	0	0	0.171421	0
AC183914.3_FG004	None	0	0	0	0		0	0	0	0	0	0	0	0	0	0	0	0
AC183914.3_FG011	probable_transposon	0	0	0	0		0	0	0	0	0	0	0	0	0	0	0	0
AC183915.4_FG001	None	0	0	0	0		0	0	0	0	0	0	0	0	0	0	0	0
AC183915.4_FG002	low_confidence	0	0	0	0		0	0	0	0	0	0	0	0	0	0	0	0
AC183917.3_FG004	probable_pseudogene	0	0	0.0551183	0		0	0	0	0	0	0	0	0	0.165355	0	0	0
AC183917.3_FG005	probable_transposon	0.128836	0	0	0		0	0.386507	0	0	0	0	0	0	0	0	0	0
AC183924.4_FG005	probable_transposon	0	0	0	0		0	0	0	0	0	0	0	0	0	0	0	0
AC183926.3_FG003	low_confidence	0	0	0	0		0	0	0	0	0	0	0	0	0	0	0	0
AC183926.3_FG005	low_confidence	0	0	0	0		0	0	0	0	0	0	0	0	0	0	0	0
AC183927.3_FG002	probable_transposon	0	0	0	0		0	0	0	0	0	0	0	0	0	0	0	0
AC183927.3_FG003	low_confidence	0	0	0	0		0	0	0	0	0	0	0	0	0	0	0	0
AC183927.3_FG004	None	0	0	0	0		0	0	0	0	0	0	0	0	0	0	0	0
AC183928.4_FG001	None	0	0	0	0		0	0	0	0	0	0	0	0	0	0	0	0
AC183928.4_FG006	probable_transposon	0	0	0	0		0	0	0	0	0	0	0	0	0	0	0	0
AC183929.4_FG001	probable_transposon	0	0	0	0		0	0	0	0	0	0	0	0	0	0	0	0
AC183929.4_FG003	low_confidence	0	0.0449183	0	0		0	0	0	0.134755	0	0	0	0	0	0	0	0
AC183932.3_FG004	probable_pseudogene	0	0.150197	0	0.374055		0	0	0	0.38504	0	0.0655518	0	0	0	0.476781	0.121556	0.523828
AC183932.3_FG007	None	0.134826	0.115171	0.438919	0.513069		0.0908216	0.16768	0.145976	0.0959768	0.145174	0.104362	0	0.357685	0.959072	0.408029	0.407473	0.723705
AC183933.2_FG002	probable_transposon	0	0	0	0		0	0	0	0	0	0	0	0	0	0	0	0
AC183933.2_FG003	low_confidence	0	0	0	0		0	0	0	0	0	0	0	0	0	0	0	0
AC183934.4_FG007	probable_transposon	0	0	0	0		0	0	0	0	0	0	0	0	0	0	0	0
AC183938.4_FG004	probable_pseudogene	0	0	0	0		0	0	0	0	0	0	0	0	0	0	0	0
AC183938.4_FG011	None	0	0.000212079	0.283737	0.0327249		0	0	0	0.000636237	0	0	0.803141	0.0480688	0	0.0233716	0.00789484	0.0669082
AC183938.4_FG014	low_confidence	0	0	0	0		0	0	0	0	0	0	0	0	0	0	0	0
AC183939.3_FG003	low_confidence	0	0	0	0		0	0	0	0	0	0	0	0	0	0	0	0
AC183939.3_FG005	low_confidence	0	0	0	0.0616793		0	0	0	0	0	0	0	0	0	0.185038	0	0
AC183943.3_FG001	low_confidence	0	0	0	0.0313022		0	0	0	0	0	0	0	0	0	0.0939067	0	0
AC183944.4_FG002	low_confidence	0	0	0	0		0	0	0	0	0	0	0	0	0	0	0	0
AC183944.4_FG003	None	0	0	0	0		0	0	0	0	0	0	0	0	0	0	0	0
AC183950.2_FG002	None	0	0	0	0		0	0	0	0	0	0	0	0	0	0	0	0
AC183950.2_FG003	None	0	0.0174936	0.698193	0.359101		0	0	0	0.0524807	0	0	0	0.8712	1.22338	0.625875	0.299595	0.151833
AC183950.2_FG004	None	0.0855241	0	0.0970706	0.0733296		0	0.0719762	0.184596	0	0	0	0	0.213558	0.0776538	0.0346262	0.101977	0.0833856
AC183950.2_FG005	hypothetical protein LOC100274616	0.0325667	0	0.200352	0.37711		0.0179297	0.0797705	0	0	0	0	0	0.351106	0.24995	0.195737	0.244475	0.691117
AC183950.2_FG006	probable_transposon	1.1481	0.0165011	0.722614	0.422222		1.05685	1.1473	1.24014	0.0180267	0.0211319	0.0103448	1.01726	0.583905	0.566676	0.547676	0.194489	0.524501
AC183956.3_FG002	low_confidence	0	0	0	0		0	0	0	0	0	0	0	0	0	0	0	0
AC183968.2_FG001	None	0.0967169	0	0.505273	0.65006		0.0451268	0.118719	0.126305	0	0	0	0	1.51582	0	0.368296	0.779558	0.802325
AC183969.3_FG001	low_confidence	0	0	0	0		0	0	0	0	0	0	0	0	0	0	0	0
AC183969.3_FG003	probable_pseudogene	0	0	0	0		0	0	0	0	0	0	0	0	0	0	0	0
AC183969.3_FG008	low_confidence	0	0	0.0994717	0		0	0	0	0	0	0	0	0.298415	0	0	0	0
AC183973.2_FG004	low_confidence	0	0	0	0		0	0	0	0	0	0	0	0	0	0	0	0
AC183974.4_FG001	low_confidence	0	0.253139	0.111587	0		0	0	0	0.647623	0.0268398	0.0849553	0	0.334762	0	0	0	0
AC184048.4_FG002	low_confidence	0	0.124105	0	0		0	0	0	0.124972	0.158517	0.0888272	0	0	0	0	0	0
AC184048.4_FG011	low_confidence	0	0	9.89647	0		0	0	0	0	0	0	27.8576	0.703097	1.1287	0	0	0
AC184048.4_FG013	probable_pseudogene	0	0	0	0		0	0	0	0	0	0	0	0	0	0	0	0
AC184049.3_FG003	probable_transposon	0	0.0530133	0.000217527	0		0	0	0	0	0.0804578	0.0785822	0	0	0.000652581	0	0	0
AC184049.3_FG005	probable_transposon	0	0	0	0		0	0	0	0	0	0	0	0	0	0	0	0
AC184050.2_FG002	low_confidence	0	0	0	0		0	0	0	0	0	0	0	0	0	0	0	0
AC184050.2_FG004	low_confidence	0	0	0	0		0	0	0	0	0	0	0	0	0	0	0	0
AC184050.2_FG005	probable_transposon	0	0	0	0		0	0	0	0	0	0	0	0	0	0	0	0
AC184050.2_FG007	probable_transposon	0.091972	0	0	0.46888		0	0.275916	0	0	0	0	0	0	0	0.662883	0.461219	0.282538
AC184112.4_FG010	None	0	0	0	0		0	0	0	0	0	0	0	0	0	0	0	0
AC184113.4_FG001	low_confidence	0	0	0	0		0	0	0	0	0	0	0	0	0	0	0	0
AC184113.4_FG004	probable_transposon	0	0	0.161871	0		0	0	0	0	0	0	0	0.485612	0	0	0	0
AC184116.3_FG001	None	0	0	0	0.0537937		0	0	0	0	0	0	0	0	0	0	0	0.161381
AC184119.3_FG004	low_confidence	0	0	0	0		0	0	0	0	0	0	0	0	0	0	0	0
AC184121.3_FG004	probable_pseudogene	0	0	0	0		0	0	0	0	0	0	0	0	0	0	0	0
AC184127.3_FG003	None	0.122155	0	0	0		0.165804	0.200661	0	0	0	0	0	0	0	0	0	0
AC184129.2_FG002	low_confidence	0	0	4.1202e-71	6.76667e-30		0	0	0	0	0	0	0	2.48309e-281	1.23606e-70	4.6756e-128	2.03e-29	1.88675e-77
AC184130.4_FG001	probable_pseudogene	0	0	0	0		0	0	0	0	0	0	0	0	0	0	0	0
AC184130.4_FG005	None	0.0779993	0.0762183	0	0		0	0.233998	0	0	0.10669	0.121965	0	0	0	0	0	0
AC184130.4_FG012	None	0.317136	0.04443	3.26578	6.50422		0.0577414	0.0680689	0.825599	0	0.0328531	0.100437	2.14655	2.63176	5.01903	13.3142	2.65711	3.54134
AC184131.5_FG003	low_confidence	0	0	0	0		0	0	0	0	0	0	0	0	0	0	0	0
AC184131.5_FG006	probable_transposon	0	0	0	0		0	0	0	0	0	0	0	0	0	0	0	0
AC184131.5_FG007	probable_transposon	0	0	0	0		0	0	0	0	0	0	0	0	0	0	0	0
AC184131.5_FG010	probable_pseudogene	0.065519	0	0	0		0.196557	0	0	0	0	0	0	0	0	0	0	0
AC184132.3_FG007	low_confidence	0	0	0	0		0	0	0	0	0	0	0	0	0	0	0	0
AC184133.3_FG001	None	0	0	0	0		0	0	0	0	0	0	0	0	0	0	0	0
AC184133.3_FG004	probable_pseudogene	0	0	0.474336	0.247148		0	0	0	0	0	0	0	1.36338	0.0596272	0.233591	0.464966	0.0428885
AC184136.3_FG006	probable_transposon	0	0	0	0		0	0	0	0	0	0	0	0	0	0	0	0
AC184137.3_FG006	probable_pseudogene	0	0	0	0		0	0	0	0	0	0	0	0	0	0	0	0
AC184137.3_FG007	probable_transposon	0	0	0	0		0	0	0	0	0	0	0	0	0	0	0	0
AC184138.4_FG003	low_confidence	0	0	0	0		0	0	0	0	0	0	0	0	0	0	0	0
AC184164.2_FG004	None	0	0	0	0		0	0	0	0	0	0	0	0	0	0	0	0
AC184164.2_FG005	low_confidence	0	0	0	0		0	0	0	0	0	0	0	0	0	0	0	0
AC184164.2_FG006	None	0	0.374969	0.26047	0.110653		0	0	0	0.664097	0.329952	0.130858	0.781411	0	0	0.33196	0	0
AC184165.4_FG001	probable_pseudogene	0	0	0	0		0	0	0	0	0	0	0	0	0	0	0	0
AC184168.3_FG004	low_confidence	0	0	0	0		0	0	0	0	0	0	0	0	0	0	0	0
AC184169.3_FG001	None	1.39936	0	1.53404	1.78167		0.85652	2.2241	1.11745	0	0	0	0.874012	1.45842	2.26968	1.03705	1.50285	2.80511
AC184170.4_FG002	None	0	0	0	0.512931		0	0	0	0	0	0	0	0	0	0.251469	0.226004	1.06132
AC184171.4_FG002	None	0	0	0	0		0	0	0	0	0	0	0	0	0	0	0	0
AC184171.4_FG003	low_confidence	0	0	0	0		0	0	0	0	0	0	0	0	0	0	0	0
AC184172.3_FG001	None	0	0	0	0		0	0	0	0	0	0	0	0	0	0	0	0
AC184172.3_FG004	low_confidence	0	0	0	0		0	0	0	0	0	0	0	0	0	0	0	0
AC184691.2_FG001	low_confidence	0	0	0	0		0	0	0	0	0	0	0	0	0	0	0	0
AC184694.3_FG003	probable_transposon	0	0	0	0		0	0	0	0	0	0	0	0	0	0	0	0
AC184694.3_FG007	probable_pseudogene	0	0	0	0		0	0	0	0	0	0	0	0	0	0	0	0
AC184694.3_FG010	probable_transposon	0	0	0	0		0	0	0	0	0	0	0	0	0	0	0	0
AC184698.4_FG004	low_confidence	0	0	0	0		0	0	0	0	0	0	0	0	0	0	0	0
AC184699.3_FG005	None	0	0	0	0.0111914		0	0	0	0	0	0	0	0	0	0.0164975	0.0170768	0
AC184700.4_FG003	low_confidence	0	0	0	0		0	0	0	0	0	0	0	0	0	0	0	0
AC184702.3_FG001	low_confidence	0	0	0	0		0	0	0	0	0	0	0	0	0	0	0	0
AC184703.5_FG001	low_confidence	0.297752	0.217842	5.89442	33.4832		0	8.80959e-06	0.893246	0.5535	0	0.100025	6.98718	3.79791	6.89817	34.8605	33.2731	32.3161
AC184705.4_FG001	low_confidence	0	0.0850593	0	0		0	0	0	0.255178	0	0	0	0	0	0	0	0
AC184706.2_FG001	low_confidence	0	0	0	0		0	0	0	0	0	0	0	0	0	0	0	0
AC184707.3_FG003	probable_transposon	0.0951554	0	1.00228	0.0644228		0.0861202	0.199346	0	0	0	0	1.31003	0.547293	1.14953	0.0831614	0.110107	0
AC184707.3_FG004	low_confidence	0	0	0	0		0	0	0	0	0	0	0	0	0	0	0	0
AC184764.3_FG003	None	0	0	0	0		0	0	0	0	0	0	0	0	0	0	0	0
AC184764.3_FG006	None	0	0	0	0		0	0	0	0	0	0	0	0	0	0	0	0
AC184765.4_FG004	low_confidence	0	0	0.1721	0.10852		0	0	0	0	0	0	0	0.5163	0	0	0.32556	0
AC184765.4_FG005	None	0	0	0	0.09486		0	0	0	0	0	0	0	0	0	0	0.121683	0.162897
AC184766.3_FG002	low_confidence	0	0	0	0		0	0	0	0	0	0	0	0	0	0	0	0
AC184767.4_FG001	probable_transposon	0	0	0	0		0	0	0	0	0	0	0	0	0	0	0	0
AC184768.3_FG001	low_confidence	0	0	0	0		0	0	0	0	0	0	0	0	0	0	0	0
AC184770.3_FG001	probable_pseudogene	0	0	0	0		0	0	0	0	0	0	0	0	0	0	0	0
AC184771.4_FG003	None	0	0	0	0		0	0	0	0	0	0	0	0	0	0	0	0
AC184772.3_FG001	probable_pseudogene	0	0.0363287	0	0		0	0	0	0	0	0.108986	0	0	0	0	0	0
AC184774.4_FG002	probable_pseudogene	0	0	0	0		0	0	0	0	0	0	0	0	0	0	0	0
AC184775.2_FG002	None	0	0	0	0		0	0	0	0	0	0	0	0	0	0	0	0
AC184776.3_FG003	probable_pseudogene	0	0	0	0		0	0	0	0	0	0	0	0	0	0	0	0
AC184778.3_FG002	probable_pseudogene	0	0	0.650713	0.473629		0	0	0	0	0	0	0	1.95208	6.04738e-05	0.668346	0	0.75254
AC184780.3_FG003	probable_transposon	0	0	0.307903	0.491028		0	0	0	0	0	0	0	0	0.923708	0.289865	0.102749	1.08047
AC184780.3_FG004	low_confidence	0	0	0.127285	0		0	0	0	0	0	0	0.381855	0	0	0	0	0
AC184781.4_FG010	low_confidence	0	0	0	0		0	0	0	0	0	0	0	0	0	0	0	0
AC184782.3_FG004	probable_transposon	0	0	0	0		0	0	0	0	0	0	0	0	0	0	0	0
AC184783.3_FG005	low_confidence	0	0	0	0		0	0	0	0	0	0	0	0	0	0	0	0
AC184787.2_FG002	probable_pseudogene	1.84452	0.176847	10.8483	3.28157		0.831506	3.94411	0.757932	8.12578e-07	8.33e-06	0.530531	3.25265	21.2943	7.99801	9.17587	0.668838	1.08925e-05
AC184787.2_FG003	low_confidence	0.0610153	0	0.163552	0		0	0.183046	0	0	0	0	0.490655	0	0	0	0	0
AC184788.2_FG001	None	0	0	0.474963	0.506225		0	0	0	0	0	0	0	1.42489	0	0.559415	0.225704	0.733557
AC184789.4_FG002	None	0	0	0	0		0	0	0	0	0	0	0	0	0	0	0	0
AC184790.3_FG003	low_confidence	0	0.950175	0	0		0	0	0	1.67825	0.998626	0.173649	0	0	0	0	0	0
AC184792.3_FG003	probable_transposon	0	0	0	0		0	0	0	0	0	0	0	0	0	0	0	0
AC184794.2_FG003	None	0	0	0.034324	0		0	0	0	0	0	0	0	0.102972	0	0	0	0
AC184831.3_FG003	None	0	0	0.0629607	0		0	0	0	0	0	0	0	0	0.188882	0	0	0
AC184831.3_FG005	None	0	0	0	0		0	0	0	0	0	0	0	0	0	0	0	0
AC184831.3_FG008	None	0	0	0	0		0	0	0	0	0	0	0	0	0	0	0	0
AC184832.2_FG001	low_confidence	0	0	0	0		0	0	0	0	0	0	0	0	0	0	0	0
AC184832.2_FG002	low_confidence	0	0	0.238246	0.206099		0	0	0	0	0	0	0	0.714738	0	0.108337	0.116888	0.393073
AC184833.2_FG005	probable_transposon	0	0	0.140987	0.0134925		0	0	0	0	0	0	0	0.38956	0.0334016	0	0	0.0404774
AC184834.3_FG005	low_confidence	0	0.075515	1.4929	0.250047		0	0	0	0.226545	0	0	3.95257	0.526132	0	0	0	0.750142
AC184834.3_FG007	probable_pseudogene	0	0	0	0		0	0	0	0	0	0	0	0	0	0	0	0
AC184835.3_FG003	probable_pseudogene	0.0599194	0	0.0878767	0.226151		0.082448	0.0973101	0	0	0	0	0	0.26363	0	0.246946	0.127076	0.304432
AC184835.3_FG009	probable_transposon	0	0	0.0291362	0.00772042		0	0	0	0	0	0	0	0	0.0874085	0.014919	0.00824225	0
AC184836.3_FG002	None	0	0	0.107759	0		0	0	0	0	0	0	0	0.323277	0	0	0	0
AC184836.3_FG003	low_confidence	0	0	1.8196	0.0778743		0	0	0	0	0	0	2.58638	2.26247	0.609949	0	0.233623	0
AC184840.4_FG002	probable_transposon	0	0	0	0		0	0	0	0	0	0	0	0	0	0	0	0
AC184840.4_FG004	probable_transposon	0	0	0	0		0	0	0	0	0	0	0	0	0	0	0	0
AC184840.4_FG010	probable_transposon	0	0	0	0		0	0	0	0	0	0	0	0	0	0	0	0
AC184840.4_FG011	probable_transposon	0	0	0	0		0	0	0	0	0	0	0	0	0	0	0	0
AC184842.3_FG002	probable_transposon	0	0.0149015	0	0		0	0	0	0	0.0447046	0	0	0	0	0	0	0
AC184843.4_FG004	low_confidence	0	0	0	0		0	0	0	0	0	0	0	0	0	0	0	0
AC184844.2_FG002	probable_transposon	0	0	0	0		0	0	0	0	0	0	0	0	0	0	0	0
AC184845.4_FG001	probable_transposon	0	0	0	0		0	0	0	0	0	0	0	0	0	0	0	0
AC184845.4_FG002	probable_transposon	0	0	0	0		0	0	0	0	0	0	0	0	0	0	0	0
AC184845.4_FG004	low_confidence	0	0	0	0		0	0	0	0	0	0	0	0	0	0	0	0
AC184846.4_FG001	probable_transposon	0	0	0	0		0	0	0	0	0	0	0	0	0	0	0	0
AC184850.4_FG006	probable_transposon	0	0	0	0		0	0	0	0	0	0	0	0	0	0	0	0
AC184851.4_FG005	low_confidence	0	0	0	0		0	0	0	0	0	0	0	0	0	0	0	0
AC184854.4_FG001	probable_pseudogene	0	0	0	0		0	0	0	0	0	0	0	0	0	0	0	0
AC184854.4_FG003	probable_pseudogene	0	0	0	0		0	0	0	0	0	0	0	0	0	0	0	0
AC184854.4_FG006	probable_transposon	0	0	0	0		0	0	0	0	0	0	0	0	0	0	0	0
AC184854.4_FG007	probable_transposon	0	0	0.0154345	0.000155502		0	0	0	0	0	0	0	0.0463034	0	0	0.000466505	0
AC184856.3_FG002	low_confidence	0	0	0	0		0	0	0	0	0	0	0	0	0	0	0	0
AC184856.3_FG006	probable_transposon	0	0	0	0		0	0	0	0	0	0	0	0	0	0	0	0
AC184856.3_FG007	low_confidence	0	0	0	0		0	0	0	0	0	0	0	0	0	0	0	0
AC184857.2_FG006	None	0	0	0	0		0	0	0	0	0	0	0	0	0	0	0	0
AC184858.3_FG003	probable_pseudogene	0	0	0	0		0	0	0	0	0	0	0	0	0	0	0	0
AC184859.3_FG001	low_confidence	0	0	0	0		0	0	0	0	0	0	0	0	0	0	0	0
AC184859.3_FG002	low_confidence	0	0	0	0		0	0	0	0	0	0	0	0	0	0	0	0
AC184865.4_FG003	low_confidence	0	0	0	0		0	0	0	0	0	0	0	0	0	0	0	0
AC184866.3_FG004	low_confidence	0	0	0	0		0	0	0	0	0	0	0	0	0	0	0	0
AC184866.3_FG005	probable_pseudogene	0	0	0	0		0	0	0	0	0	0	0	0	0	0	0	0
AC184866.3_FG007	probable_pseudogene	0	0	0	0		0	0	0	0	0	0	0	0	0	0	0	0
AC184868.2_FG005	low_confidence	0	0.230216	0	0		0	0	0	0	0	0.690647	0	0	0	0	0	0
AC184868.2_FG006	low_confidence	0	0.0780163	0	0		0	0	0	0	0	0.234049	0	0	0	0	0	0
AC184870.2_FG001	low_confidence	0	0	0	0		0	0	0	0	0	0	0	0	0	0	0	0
AC184871.2_FG002	probable_pseudogene	0	0	0	0		0	0	0	0	0	0	0	0	0	0	0	0
AC184871.2_FG009	None	0	0	0	0		0	0	0	0	0	0	0	0	0	0	0	0
AC184872.3_FG002	probable_transposon	0	0	0.091779	0		0	0	0	0	0	0	0.275337	0	0	0	0	0
AC184873.4_FG001	low_confidence	0	0	0	0		0	0	0	0	0	0	0	0	0	0	0	0
AC185108.3_FG006	None	0	0	0	0		0	0	0	0	0	0	0	0	0	0	0	0
AC185108.3_FG007	probable_pseudogene	0	0	0	0		0	0	0	0	0	0	0	0	0	0	0	0
AC185108.3_FG008	probable_pseudogene	0.166684	0	0.658042	0.3564		0.260057	0.239995	0	0	0	0	1.48267	0.398624	0.092831	0.259102	0.186815	0.623284
AC185108.3_FG010	hypothetical protein LOC100277763	0	0	0	0		0	0	0	0	0	0	0	0	0	0	0	0
AC185108.3_FG011	None	0	0	0	0		0	0	0	0	0	0	0	0	0	0	0	0
AC185111.3_FG003	low_confidence	0	0	0	0.210146		0	0	0	0	0	0	0	0	0	0	0	0.630437
AC185111.3_FG004	probable_pseudogene	0	0	0	0		0	0	0	0	0	0	0	0	0	0	0	0
AC185112.2_FG002	low_confidence	0	0	0	0		0	0	0	0	0	0	0	0	0	0	0	0
AC185115.2_FG005	low_confidence	0	0	0	0		0	0	0	0	0	0	0	0	0	0	0	0
AC185118.2_FG001	probable_transposon	0	0	0	0		0	0	0	0	0	0	0	0	0	0	0	0
AC185119.3_FG001	probable_transposon	0	0	0.0202722	0		0	0	0	0	0	0	0	0.0608166	0	0	0	0
AC185121.3_FG001	probable_pseudogene	0	0	0	0		0	0	0	0	0	0	0	0	0	0	0	0
AC185122.3_FG001	probable_transposon	0.0196174	0	0	0		0	0.0588522	0	0	0	0	0	0	0	0	0	0
AC185122.3_FG003	probable_transposon	0	0	0	0		0	0	0	0	0	0	0	0	0	0	0	0
AC185122.3_FG008	probable_transposon	0	0	0	0		0	0	0	0	0	0	0	0	0	0	0	0
AC185122.3_FG009	None	0	0	0	0		0	0	0	0	0	0	0	0	0	0	0	0
AC185125.2_FG004	probable_transposon	0	0	0	0		0	0	0	0	0	0	0	0	0	0	0	0
AC185126.3_FG002	low_confidence	0	0	0.165075	0		0	0	0	0	0	0	0.495226	0	0	0	0	0
AC185126.3_FG006	None	0.0418093	0.0192434	0.244784	0.384243		0	0.125428	0	0	0.0577301	0	0	0.734353	0	0.898772	0.0749542	0.179003
AC185127.3_FG010	probable_transposon	0	0	0.16881	0		0	0	0	0	0	0	0	0	0.506431	0	0	0
AC185128.2_FG002	probable_pseudogene	0	0	0	0		0	0	0	0	0	0	0	0	0	0	0	0
AC185130.2_FG004	None	0	0	0.01863	0.0448833		0	0	0	0	0	0	0	0	0.0558901	0	0	0.13465
AC185130.2_FG005	None	0	0	0.0104634	0		0	0	0	0	0	0	0	0.0313901	0	0	0	0
AC185131.2_FG001	probable_transposon	0	0.000641763	0.0270371	0		0	0	0	0	0.00192529	0	0.00225627	0.078855	0	0	0	0
AC185211.3_FG002	probable_transposon	0	0	0.00197223	0		0	0	0	0	0	0	0	0.00591668	0	0	0	0
AC185211.3_FG003	probable_transposon	0	0	0.358693	0		0	0	0	0	0	0	0.872252	0.203826	0	0	0	0
AC185213.3_FG003	low_confidence	0	0	0	0.264801		0	0	0	0	0	0	0	0	0	0.16622	0.628184	0
AC185216.4_FG002	low_confidence	0	0	0	0		0	0	0	0	0	0	0	0	0	0	0	0
AC185217.3_FG001	probable_transposon	0	0	0.11595	0.0230801		0	0	0	0	0	0	0	0.0374218	0.310428	0.00463318	0.0646071	0
AC185217.3_FG002	probable_pseudogene	0	0	0	4.83333e-10		0	0	0	0	0	0	0	0	0	0	1.45e-09	0
AC185217.3_FG003	low_confidence	0	0	0	0		0	0	0	0	0	0	0	0	0	0	0	0
AC185217.3_FG004	None	0	0	0	0		0	0	0	0	0	0	0	0	0	0	0	0
AC185217.3_FG007	None	0	0	0	0		0	0	0	0	0	0	0	0	0	0	0	0
AC185218.4_FG004	low_confidence	0	0.0332808	0	0		0	0	0	0	0	0.0998425	0	0	0	0	0	0
AC185218.4_FG007	low_confidence	0	0	0	0		0	0	0	0	0	0	0	0	0	0	0	0
AC185222.5_FG001	low_confidence	0	0	0	0		0	0	0	0	0	0	0	0	0	0	0	0
AC185222.5_FG002	low_confidence	0	0	0	0		0	0	0	0	0	0	0	0	0	0	0	0
AC185223.3_FG005	low_confidence	0	0	0	0.498554		0	0	0	0	0	0	0	0	0	0.673727	0.178572	0.643364
AC185223.3_FG007	low_confidence	0	0	0.180469	0		0	0	0	0	0	0	0	0.541407	0	0	0	0
AC185224.4_FG005	probable_pseudogene	0	0	0	0		0	0	0	0	0	0	0	0	0	0	0	0
AC185226.4_FG001	None	2.87895	0.0541449	2.78211	7.35712		2.52544	3.54154	2.56986	0.0491512	0.0911465	0.0221371	0.393834	3.87134	4.08116	10.0091	4.75194	7.31033
AC185226.4_FG006	probable_pseudogene	0	0.0160615	0	0		0	0	0	0	0	0.0481845	0	0	0	0	0	0
AC185226.4_FG007	low_confidence	0.00982907	0	0.230757	0.518197		0	0	0.0294872	0	0	0	0	0.692272	0	0.467521	1.08707	0
AC185228.4_FG002	low_confidence	0	0	0	0		0	0	0	0	0	0	0	0	0	0	0	0
AC185232.4_FG003	probable_transposon	0	0	0	0		0	0	0	0	0	0	0	0	0	0	0	0
AC185233.3_FG012	low_confidence	0	0	0.165039	0.0124296		0	0	0	0	0	0	0	0	0.495118	0	0.0372888	0
AC185234.4_FG001	low_confidence	0	0	0	0		0	0	0	0	0	0	0	0	0	0	0	0
AC185234.4_FG004	low_confidence	0	0	0	0		0	0	0	0	0	0	0	0	0	0	0	0
AC185234.4_FG005	low_confidence	0	0	0	0		0	0	0	0	0	0	0	0	0	0	0	0
AC185235.4_FG001	probable_transposon	0	0.0200741	1.78476	0		0	0	0	0	0	0.0602223	4.68324	0.671033	0	0	0	0
AC185236.3_FG001	probable_transposon	0	0	0	0		0	0	0	0	0	0	0	0	0	0	0	0
AC185250.3_FG004	probable_pseudogene	0	0	0	0		0	0	0	0	0	0	0	0	0	0	0	0
AC185250.3_FG005	probable_transposon	0	0	0	0.0588649		0	0	0	0	0	0	0	0	0	0.081238	0.0953567	0
AC185251.3_FG002	low_confidence	0	0	0	0		0	0	0	0	0	0	0	0	0	0	0	0
AC185251.3_FG005	probable_pseudogene	0	0	0	0.0476538		0	0	0	0	0	0	0	0	0	0	0.0244665	0.118495
AC185252.4_FG002	None	0	0	0	0		0	0	0	0	0	0	0	0	0	0	0	0
AC185252.4_FG003	probable_transposon	0	0	0	0		0	0	0	0	0	0	0	0	0	0	0	0
AC185254.4_FG002	None	0	0	0	0		0	0	0	0	0	0	0	0	0	0	0	0
AC185254.4_FG004	probable_pseudogene	0	0	0	0		0	0	0	0	0	0	0	0	0	0	0	0
AC185254.4_FG005	probable_pseudogene	0	0	0	0		0	0	0	0	0	0	0	0	0	0	0	0
AC185256.3_FG002	None	0	0	0	0		0	0	0	0	0	0	0	0	0	0	0	0
AC185256.3_FG003	None	0	0	0	0		0	0	0	0	0	0	0	0	0	0	0	0
AC185257.3_FG002	low_confidence	0	0	0	0		0	0	0	0	0	0	0	0	0	0	0	0
AC185260.3_FG002	probable_transposon	0	0	0	0		0	0	0	0	0	0	0	0	0	0	0	0
AC185260.3_FG003	low_confidence	0	0	0	0		0	0	0	0	0	0	0	0	0	0	0	0
AC185261.4_FG002	None	0	0	0	0		0	0	0	0	0	0	0	0	0	0	0	0
AC185262.2_FG003	low_confidence	0	0	0	0		0	0	0	0	0	0	0	0	0	0	0	0
AC185265.3_FG003	None	0	0	0	0		0	0	0	0	0	0	0	0	0	0	0	0
AC185265.3_FG005	probable_transposon	0	0	0	0		0	0	0	0	0	0	0	0	0	0	0	0
AC185266.3_FG002	probable_transposon	0	0	0	0		0	0	0	0	0	0	0	0	0	0	0	0
AC185268.4_FG004	probable_transposon	0	0	0	0		0	0	0	0	0	0	0	0	0	0	0	0
AC185269.4_FG003	low_confidence	0	0	0	0		0	0	0	0	0	0	0	0	0	0	0	0
AC185272.3_FG003	probable_transposon	0	0	0	0		0	0	0	0	0	0	0	0	0	0	0	0
AC185272.3_FG005	probable_pseudogene	0	0	0	0		0	0	0	0	0	0	0	0	0	0	0	0
AC185276.2_FG003	low_confidence	0	0	0	0		0	0	0	0	0	0	0	0	0	0	0	0
AC185276.2_FG004	None	0.270223	0	0	0		0	0	0.81067	0	0	0	0	0	0	0	0	0
AC185276.2_FG006	None	0.450485	1.53228	1.85086	0.987469		0.156915	1.19454	0	2.56441	1.11657	0.915861	0	3.11631	2.43628	0.374177	1.4948	1.09343
AC185277.2_FG001	low_confidence	0	0	0	0.008071		0	0	0	0	0	0	0	0	0	0.024213	0	0
AC185279.3_FG002	low_confidence	0	0	0	0.326704		0	0	0	0	0	0	0	0	0	0.422344	0.170155	0.387614
AC185279.3_FG003	probable_transposon	0	0	0	0		0	0	0	0	0	0	0	0	0	0	0	0
AC185281.5_FG006	None	0	0	0	0		0	0	0	0	0	0	0	0	0	0	0	0
AC185286.3_FG007	probable_transposon	0.100838	0	0.050376	0.514872		0.0981955	0.204317	0	0	0	0	0	0.151128	0	0.370674	0.419026	0.754915
AC185286.3_FG012	low_confidence	0.015097	0	0	0		0	0.0452909	0	0	0	0	0	0	0	0	0	0
AC185287.3_FG001	low_confidence	0	0	0	0		0	0	0	0	0	0	0	0	0	0	0	0
AC185296.2_FG006	low_confidence	0	0	0	0		0	0	0	0	0	0	0	0	0	0	0	0
AC185297.3_FG001	probable_transposon	0	0	0	0		0	0	0	0	0	0	0	0	0	0	0	0
AC185299.3_FG002	low_confidence	0	0	0	0		0	0	0	0	0	0	0	0	0	0	0	0
AC185300.4_FG002	None	0.872876	0.0941484	0.631125	0.190887		0.682157	1.01265	0.923822	0.0744368	0.0619393	0.146069	1.80666	0.0867156	2.89613e-08	0.0879875	0.224846	0.259829
AC185301.3_FG001	low_confidence	0	0	0	0		0	0	0	0	0	0	0	0	0	0	0	0
AC185301.3_FG005	low_confidence	0	0	0	0		0	0	0	0	0	0	0	0	0	0	0	0
AC185302.4_FG003	probable_transposon	0	0	0	0		0	0	0	0	0	0	0	0	0	0	0	0
AC185304.4_FG008	low_confidence	0	0	2.72315e-19	0.0102312		0	0	0	0	0	0	8.16945e-19	0	0	0.0306936	1.38e-08	0
AC185304.4_FG010	low_confidence	0	0	0	0		0	0	0	0	0	0	0	0	0	0	0	0
AC185305.3_FG003	None	0	0	0.259334	0.278623		0	0	0	0	0	0	0	0.778002	0	0.645478	0.190392	5.62127e-09
AC185306.4_FG004	probable_pseudogene	0	5.84373e-06	0	0		0	0	0	1.75312e-05	0	0	0	0	0	0	0	0
AC185309.5_FG001	low_confidence	0	0	0	0		0	0	0	0	0	0	0	0	0	0	0	0
AC185310.4_FG002	low_confidence	0	0	0	0		0	0	0	0	0	0	0	0	0	0	0	0
AC185313.5_FG001	low_confidence	0	0	0	0		0	0	0	0	0	0	0	0	0	0	0	0
AC185313.5_FG006	low_confidence	0	0	0	0.0573177		0	0	0	0	0	0	0	0	0	0	0.171953	0
AC185314.4_FG008	low_confidence	0	0.124237	0	0.242736		0	0	0	0	0.228307	0.144403	0	0	0	0.400796	0	0.327413
AC185318.3_FG004	probable_transposon	0	0	0.323828	0		0	0	0	0	0	0	0.971483	0	0	0	0	0
AC185321.3_FG003	low_confidence	0	0	0	0		0	0	0	0	0	0	0	0	0	0	0	0
AC185322.3_FG008	probable_pseudogene	0	0	0	0		0	0	0	0	0	0	0	0	0	0	0	0
AC185322.3_FG010	low_confidence	0	0	3.74818	0.110469		0	0	0	0	0	0	10.3223	0.922226	0	0	0	0.331407
AC185322.3_FG011	probable_pseudogene	0	0.0154429	3.38148	0.179102		0	0	0	0	0	0.0463287	9.12975	1.0147	0	0.140416	0.176109	0.220782
AC185323.3_FG001	low_confidence	0	0	0	0		0	0	0	0	0	0	0	0	0	0	0	0
AC185323.3_FG002	low_confidence	0	0	0	0		0	0	0	0	0	0	0	0	0	0	0	0
AC185323.3_FG003	probable_transposon	0	0	0	0		0	0	0	0	0	0	0	0	0	0	0	0
AC185410.3_FG001	probable_transposon	0	0	0	0		0	0	0	0	0	0	0	0	0	0	0	0
AC185411.3_FG003	low_confidence	0	0	0	0		0	0	0	0	0	0	0	0	0	0	0	0
AC185413.3_FG001	probable_transposon	0	0	0	0		0	0	0	0	0	0	0	0	0	0	0	0
AC185413.3_FG002	low_confidence	0	0	0	0		0	0	0	0	0	0	0	0	0	0	0	0
AC185413.3_FG005	probable_pseudogene	0	0	0	0		0	0	0	0	0	0	0	0	0	0	0	0
AC185414.3_FG002	low_confidence	0	0	0	0		0	0	0	0	0	0	0	0	0	0	0	0
AC185414.3_FG003	low_confidence	0	0	0.504165	0.173218		0	0	0	0	0	0	1.25613	0	0.256365	0.218823	0	0.30083
AC185415.3_FG002	probable_transposon	0	0	1.58426	0		0	0	0	0	0	0	4.32134	0.431449	0	0	0	0
AC185415.3_FG005	None	0.415521	0.0274151	1.94539	2.43823		0.346348	0.782804	0.117411	0.0438544	0.0130006	0.0253903	0	4.65075	1.18543	2.97617	1.89016	2.44837
AC185417.3_FG001	probable_transposon	0	0	0	0		0	0	0	0	0	0	0	0	0	0	0	0
AC185417.3_FG003	probable_transposon	0.00624493	0	0	0		0	0.0187348	0	0	0	0	0	0	0	0	0	0
AC185418.3_FG001	probable_transposon	0	0	0	0		0	0	0	0	0	0	0	0	0	0	0	0
AC185418.3_FG006	low_confidence	0	0	0	0		0	0	0	0	0	0	0	0	0	0	0	0
AC185418.3_FG007	low_confidence	0	0	0	0		0	0	0	0	0	0	0	0	0	0	0	0
AC185420.4_FG009	probable_transposon	0	0	0	0		0	0	0	0	0	0	0	0	0	0	0	0
AC185420.4_FG013	probable_transposon	0	0	0	0		0	0	0	0	0	0	0	0	0	0	0	0
AC185421.3_FG002	probable_transposon	0	0	0	0		0	0	0	0	0	0	0	0	0	0	0	0
AC185421.3_FG003	low_confidence	0	0	0	0		0	0	0	0	0	0	0	0	0	0	0	0
AC185421.3_FG005	low_confidence	0	0	0.145529	0		0	0	0	0	0	0	0	0.436586	0	0	0	0
AC185422.3_FG005	None	0	0	0	0		0	0	0	0	0	0	0	0	0	0	0	0
AC185426.3_FG005	probable_transposon	0	0	0	0		0	0	0	0	0	0	0	0	0	0	0	0
AC185427.5_FG001	low_confidence	0	0	0	0		0	0	0	0	0	0	0	0	0	0	0	0
AC185427.5_FG004	None	0	0	0.075804	0.793268		0	0	0	0	0	0	0	0.227412	0	0.251046	0.908577	1.22018
AC185430.3_FG003	low_confidence	0.220028	0	0	0		0.472085	0.187999	0	0	0	0	0	0	0	0	0	0
AC185433.3_FG005	probable_transposon	0	0	0	0		0	0	0	0	0	0	0	0	0	0	0	0
AC185434.4_FG004	probable_pseudogene	0	0	0.369372	0		0	0	0	0	0	0	0.705873	0.402243	0	0	0	0
AC185435.3_FG002	probable_transposon	0	0	0	0		0	0	0	0	0	0	0	0	0	0	0	0
AC185436.3_FG004	probable_pseudogene	0	0	0.0704303	0		0	0	0	0	0	0	0	0	0.211291	0	0	0
AC185436.3_FG005	low_confidence	0	0	0	0		0	0	0	0	0	0	0	0	0	0	0	0
AC185436.3_FG009	low_confidence	0	0	0	0		0	0	0	0	0	0	0	0	0	0	0	0
AC185438.2_FG001	low_confidence	0	0	0	0		0	0	0	0	0	0	0	0	0	0	0	0
AC185442.3_FG002	probable_pseudogene	0	0	0	0		0	0	0	0	0	0	0	0	0	0	0	0
AC185443.3_FG001	probable_transposon	0	0	0	0		0	0	0	0	0	0	0	0	0	0	0	0
AC185443.3_FG004	None	0	0	0	0		0	0	0	0	0	0	0	0	0	0	0	0
AC185445.3_FG001	low_confidence	0	0	0	0		0	0	0	0	0	0	0	0	0	0	0	0
AC185447.2_FG002	probable_transposon	0	0	0	0		0	0	0	0	0	0	0	0	0	0	0	0
AC185448.2_FG005	low_confidence	0	0	0.046549	0		0	0	0	0	0	0	0.139647	0	0	0	0	0
AC185449.3_FG003	probable_transposon	0	0	0.00148385	0		0	0	0	0	0	0	0.00445156	0	0	0	0	0
AC185449.3_FG004	probable_transposon	0	0	0	0		0	0	0	0	0	0	0	0	0	0	0	0
AC185449.3_FG006	low_confidence	0	0	0	0		0	0	0	0	0	0	0	0	0	0	0	0
AC185453.3_FG002	probable_pseudogene	0	0	0	0		0	0	0	0	0	0	0	0	0	0	0	0
AC185455.3_FG001	low_confidence	0	0	0	0.0150028		0	0	0	0	0	0	0	0	0	0	0.0450083	0
AC185457.3_FG002	probable_transposon	0	0	0	0		0	0	0	0	0	0	0	0	0	0	0	0
AC185458.4_FG003	low_confidence	0.164852	0	2.00944	0.0850853		0.494557	0	0	0	0	0	6.02832	0	0	0.113215	0.142041	0
AC185460.3_FG004	None	0	0	0	0		0	0	0	0	0	0	0	0	0	0	0	0
AC185464.3_FG001	low_confidence	0	0	2.03005	0		0	0	0	0	0	0	6.09015	0	0	0	0	0
AC185464.3_FG003	low_confidence	6.98629	0	0	0		1.83847	14.7335	4.38691	0	0	0	0	0	0	0	0	0
AC185466.3_FG001	None	0.281116	0.0295359	0.331898	0.98579		0	0.623494	0.219853	0	0.0886076	0	0.810449	0	0.185245	1.56618	0.538804	0.852386
AC185466.3_FG002	probable_transposon	0	0	0	0		0	0	0	0	0	0	0	0	0	0	0	0
AC185467.3_FG001	low_confidence	0	0	0.323146	0		0	0	0	0	0	0	0.969437	0	0	0	0	0
AC185468.3_FG001	probable_transposon	0	0	0	0		0	0	0	0	0	0	0	0	0	0	0	0
AC185468.3_FG002	low_confidence	0.668051	0	0	0		0.453743	1.4473	0.103109	0	0	0	0	0	0	0	0	0
AC185468.3_FG003	probable_pseudogene	0	0	0.075593	0.0360653		0	0	0	0	0	0	0	0	0.226779	0	0.108196	0
AC185468.3_FG004	probable_transposon	0	0	0	0		0	0	0	0	0	0	0	0	0	0	0	0
AC185468.3_FG005	probable_transposon	0	0	0	0		0	0	0	0	0	0	0	0	0	0	0	0
AC185469.2_FG003	probable_transposon	0	0	0	0.00322195		0	0	0	0	0	0	0	0	0	0	0.00966585	0
AC185469.2_FG006	probable_transposon	0	0	0.141518	0.0015934		0	0	0	0	0	0	0.350048	0.0745072	0	0.000545452	0	0.00423476
AC185471.3_FG005	microtubule motor	0.551029	2.74215	1.74005	0.94628		0.82206	0.140929	0.690098	2.29751	2.77683	3.15212	2.06071	1.86921	1.29022	0.821402	0.615449	1.40199
AC185473.3_FG005	None	0.036623	0	0.322512	0.870723		0	0.109869	0	0	0	0	0	0.919585	0.0479522	0.367989	0.906171	1.33801
AC185474.3_FG005	low_confidence	0	7.14057	2.22015	0.71767		0	0	0	18.0915	3.17762	0.152592	5.34015	1.3203	0	0.750839	0.760093	0.642078
AC185474.3_FG009	low_confidence	0.137587	0	1.90987e-10	3.13633		0.0970853	0.315675	0	0	0	0	5.72962e-10	6.90863e-38	9.57324e-23	2.70694	2.87032	3.83173
AC185475.3_FG001	None	0.0271225	0	1.36914	0.0447527		0.0813675	0	0	0	0	0	3.47804	0.629375	0	0	0	0.134258
AC185476.3_FG001	probable_transposon	0	0	0	0		0	0	0	0	0	0	0	0	0	0	0	0
AC185476.3_FG007	probable_transposon	0	0	0.044061	0		0	0	0	0	0	0	0.132183	0	0	0	0	0
AC185478.4_FG004	low_confidence	0	0.272757	3.71898	1.22871		0	0	0	0.588367	0	0.229904	7.49901	3.06149	0.59644	0.658712	0.510198	2.51722
AC185478.4_FG005	None	0	0.0791391	0	0		0	0	0	0	0.143467	0.0939503	0	0	0	0	0	0
AC185478.4_FG007	None	0	0	0	0.036034		0	0	0	0	0	0	0	0	0	0	0.108102	0
AC185479.3_FG006	low_confidence	0	0	0	0		0	0	0	0	0	0	0	0	0	0	0	0
AC185479.3_FG009	probable_transposon	0	0	0	0		0	0	0	0	0	0	0	0	0	0	0	0
AC185481.5_FG001	low_confidence	0	0	0	0		0	0	0	0	0	0	0	0	0	0	0	0
AC185482.3_FG001	probable_pseudogene	0	0	0	0		0	0	0	0	0	0	0	0	0	0	0	0
AC185487.4_FG001	None	0	0	0	0		0	0	0	0	0	0	0	0	0	0	0	0
AC185487.4_FG003	low_confidence	0	0	0	0		0	0	0	0	0	0	0	0	0	0	0	0
AC185489.3_FG001	low_confidence	0	0	0	0		0	0	0	0	0	0	0	0	0	0	0	0
AC185489.3_FG002	low_confidence	0.649687	0	3.4525e-15	0.198864		0	1.35937e-103	1.94906	0	0	0	0	1.03575e-14	0	0.596591	2.33e-37	1.74189e-164
AC185490.4_FG001	low_confidence	0	0	0	0		0	0	0	0	0	0	0	0	0	0	0	0
AC185492.2_FG005	low_confidence	0	0	0	0		0	0	0	0	0	0	0	0	0	0	0	0
AC185494.2_FG002	probable_transposon	0	0	0	0		0	0	0	0	0	0	0	0	0	0	0	0
AC185498.3_FG007	probable_pseudogene	0.0910828	0	0.153518	0.341377		0.000289298	0.272959	0	0	0	0	0	0	0.460553	0.372934	0.651198	0
AC185500.3_FG001	None	0.0351647	0	0	0.0478312		0	0.105494	0	0	0	0	0	0	0	0.080165	0.0633285	0
AC185500.3_FG002	probable_transposon	0	0	0	0.301914		0	0	0	0	0	0	0	0	0	0.40194	0.503801	0
AC185500.3_FG004	probable_pseudogene	0	0	0	0		0	0	0	0	0	0	0	0	0	0	0	0
AC185500.3_FG005	probable_pseudogene	0	0	0	0		0	0	0	0	0	0	0	0	0	0	0	0
AC185501.3_FG001	None	0.0964159	0	0.38409	0.0525799		0.0713568	0	0.217891	0	0	0	0	1.15227	0	0	0.0627205	0.0950192
AC185501.3_FG006	None	0	0	0.112056	0.0968163		0	0	0	0	0	0	0	0.336169	0	0.290449	0	0
AC185501.3_FG009	probable_transposon	0	0	0	0		0	0	0	0	0	0	0	0	0	0	0	0
AC185502.3_FG002	probable_transposon	0	0	0.660933	0		0	0	0	0	0	0	1.9828	0	0	0	0	0
AC185504.4_FG001	low_confidence	0	0	0	0		0	0	0	0	0	0	0	0	0	0	0	0
AC185504.4_FG002	None	0	0	0	0		0	0	0	0	0	0	0	0	0	0	0	0
AC185504.4_FG006	low_confidence	0	0	0	0.068334		0	0	0	0	0	0	0	0	0	0	0.205002	0
AC185504.4_FG008	probable_pseudogene	0	0	0	0		0	0	0	0	0	0	0	0	0	0	0	0
AC185504.4_FG009	low_confidence	0	0	0	0		0	0	0	0	0	0	0	0	0	0	0	0
AC185505.3_FG001	probable_transposon	0	0	0	0		0	0	0	0	0	0	0	0	0	0	0	0
AC185510.3_FG001	low_confidence	0	0	0	0		0	0	0	0	0	0	0	0	0	0	0	0
AC185511.3_FG008	probable_transposon	0	0	0.137363	0.27033		0	0	0	0	0	0	0	0.41209	0	0.722837	0.0881517	0
AC185512.3_FG001	probable_transposon	0	0.0415296	2.82621	0.162291		0	0	0	0.0535643	0.0342802	0.0367444	8.15321	0.244602	0.0808222	0.122243	0.187031	0.177599
AC185514.3_FG007	low_confidence	0	0	0	0		0	0	0	0	0	0	0	0	0	0	0	0
AC185519.3_FG002	probable_pseudogene	0	0	0	0		0	0	0	0	0	0	0	0	0	0	0	0
AC185522.2_FG001	low_confidence	0	0	0	0		0	0	0	0	0	0	0	0	0	0	0	0
AC185522.2_FG002	None	0	0	0	0		0	0	0	0	0	0	0	0	0	0	0	0
AC185530.2_FG003	low_confidence	0	0	0	0		0	0	0	0	0	0	0	0	0	0	0	0
AC185530.2_FG004	None	0	0	0	0		0	0	0	0	0	0	0	0	0	0	0	0
AC185530.2_FG005	low_confidence	0	0	0	0		0	0	0	0	0	0	0	0	0	0	0	0
AC185531.2_FG001	probable_pseudogene	0	0	0	0		0	0	0	0	0	0	0	0	0	0	0	0
AC185586.4_FG003	None	0	0	0	0		0	0	0	0	0	0	0	0	0	0	0	0
AC185587.3_FG003	None	0	0	0	0		0	0	0	0	0	0	0	0	0	0	0	0
AC185588.2_FG001	probable_transposon	0	0.0046585	0.0091355	0		0	0	0	0	0.0118265	0.002149	0	0.0274065	0	0	0	0
AC185588.2_FG002	None	0	0	0	0.0782433		0	0	0	0	0	0	0	0	0	0.23473	0	0
AC185588.2_FG007	probable_transposon	0	0.063653	0	0		0	0	0	0.190959	0	0	0	0	0	0	0	0
AC185588.2_FG008	low_confidence	0	0	0	0		0	0	0	0	0	0	0	0	0	0	0	0
AC185591.4_FG010	probable_transposon	0	0	0	0		0	0	0	0	0	0	0	0	0	0	0	0
AC185591.4_FG012	probable_transposon	0	0	0.0639917	0		0	0	0	0	0	0	0	0.191975	0	0	0	0
AC185591.4_FG015	probable_transposon	0	0	0	0		0	0	0	0	0	0	0	0	0	0	0	0
AC185591.4_FG016	probable_transposon	0	0	0	0		0	0	0	0	0	0	0	0	0	0	0	0
AC185591.4_FG017	low_confidence	0	0	0	0		0	0	0	0	0	0	0	0	0	0	0	0
AC185593.3_FG002	low_confidence	0	0.13169	0	0		0	0	0	0.168655	0.106063	0.120351	0	0	0	0	0	0
AC185593.3_FG003	None	0	0	0	0.086168		0	0	0	0	0	0	0	0	0	0	0.258504	0
AC185593.3_FG004	probable_transposon	0	0	0.0615481	0.0170679		0	0	0	0	0	0	0.00131806	0.128072	0.0552541	0	0	0.0512036
AC185596.3_FG014	probable_pseudogene	0.494239	0.113144	3.48723e-10	0.0735996		0.263083	0.454479	0.765154	0.115433	0.223999	0	0	1.04617e-09	0	0.0564449	0	0.164354
AC185596.3_FG015	contamination	0	0	0	0		0	0	0	0	0	0	0	0	0	0	0	0
AC185599.3_FG004	probable_transposon	0	0	0	0		0	0	0	0	0	0	0	0	0	0	0	0
AC185601.3_FG007	low_confidence	0	0	0	0.0366373		0	0	0	0	0	0	0	0	0	0	0.109912	0
AC185601.3_FG008	low_confidence	0	0	0	0		0	0	0	0	0	0	0	0	0	0	0	0
AC185602.3_FG004	low_confidence	0	0	0	0		0	0	0	0	0	0	0	0	0	0	0	0
AC185603.4_FG007	probable_pseudogene	0	0	0	0		0	0	0	0	0	0	0	0	0	0	0	0
AC185604.3_FG002	low_confidence	0	0	0.119701	0.0819253		0	0	0	0	0	0	0	0.359104	0	0	0	0.245776
AC185604.3_FG007	probable_transposon	0	0	0	0.00704957		0	0	0	0	0	0	0	0	0	0	0	0.0211487
AC185605.3_FG003	None	0	0	0	0		0	0	0	0	0	0	0	0	0	0	0	0
AC185605.3_FG004	low_confidence	0	0	0	0		0	0	0	0	0	0	0	0	0	0	0	0
AC185606.2_FG003	low_confidence	0	0	0	0		0	0	0	0	0	0	0	0	0	0	0	0
AC185608.3_FG001	probable_pseudogene	0	0	0	0		0	0	0	0	0	0	0	0	0	0	0	0
AC185610.3_FG001	None	0	0	0	0		0	0	0	0	0	0	0	0	0	0	0	0
AC185610.3_FG003	low_confidence	0	0	0	0		0	0	0	0	0	0	0	0	0	0	0	0
AC185611.3_FG001	None	0	0	1.14621	0		0	0	0	0	0	0	0.798223	1.11893	1.52147	0	0	0
AC185611.3_FG004	low_confidence	0	0	0	0		0	0	0	0	0	0	0	0	0	0	0	0
AC185612.3_FG002	probable_pseudogene	0	0	0	0		0	0	0	0	0	0	0	0	0	0	0	0
AC185612.3_FG006	low_confidence	0	0	0	0		0	0	0	0	0	0	0	0	0	0	0	0
AC185613.4_FG001	probable_transposon	0	0	0	0		0	0	0	0	0	0	0	0	0	0	0	0
AC185619.4_FG005	low_confidence	0.04058	0	0	0.203532		0	0.12174	0	0	0	0	0	0	0	0.491791	0.118806	0
AC185623.4_FG010	None	0	0.231439	0.319272	0.779323		0	0	0	0.408582	0	0.285735	0	0.957816	0	0.893432	1.07801	0.366527
AC185623.4_FG012	None	0	0	0	0		0	0	0	0	0	0	0	0	0	0	0	0
AC185625.4_FG004	probable_pseudogene	0	0	0	0		0	0	0	0	0	0	0	0	0	0	0	0
AC185628.3_FG010	None	0	0	0.060732	0		0	0	0	0	0	0	0	0.108193	0.074003	0	0	0
AC185630.3_FG002	low_confidence	0	0	0	0		0	0	0	0	0	0	0	0	0	0	0	0
AC185631.4_FG001	probable_pseudogene	0	0	0	0		0	0	0	0	0	0	0	0	0	0	0	0
AC185631.4_FG005	probable_transposon	0.0525581	0	0	5.69e-05		0.0104113	0.147263	0	0	0	0	0	0	0	0	0.0001707	0
AC185632.3_FG001	low_confidence	0	0	0	0		0	0	0	0	0	0	0	0	0	0	0	0
AC185632.3_FG005	probable_transposon	0	0	0	0		0	0	0	0	0	0	0	0	0	0	0	0
AC185635.4_FG013	probable_transposon	0	0.052138	0	0.0300243		0	0	0	0.156414	0	0	0	0	0	0	0.0900729	0
AC185637.3_FG004	probable_transposon	0	0	0	0		0	0	0	0	0	0	0	0	0	0	0	0
AC185641.3_FG005	probable_transposon	0	0	0	0		0	0	0	0	0	0	0	0	0	0	0	0
AC185642.4_FG001	None	0	0.31949	0	0		0	0	0	0.956867	0	0.0016018	0	0	0	0	0	0
AC185642.4_FG006	low_confidence	0	0	0	0		0	0	0	0	0	0	0	0	0	0	0	0
AC185645.4_FG006	probable_pseudogene	0.032867	0	2.29176	0.294703		0	0.098601	0	0	0	0	5.24155	0.648976	0.984763	0.355177	0.301811	0.22712
AC185648.3_FG001	probable_pseudogene	0	0	0	0.0739257		0	0	0	0	0	0	0	0	0	0	0	0.221777
AC185648.3_FG004	probable_transposon	0	0	0.283455	0		0	0	0	0	0	0	0.532676	0.317688	0	0	0	0
AC185648.3_FG007	None	0.0052711	1.46114	0.0101607	0		0	0.0158133	0	0.695896	1.84187	1.84564	0	0.0304821	0	0	0	0
AC185649.2_FG003	None	0	0	0	0.268015		0	0	0	0	0	0	0	0	0	0	0	0.804045
AC185651.3_FG003	probable_transposon	0	0	0	0		0	0	0	0	0	0	0	0	0	0	0	0
AC185651.3_FG005	low_confidence	0	0	0.189734	0		0	0	0	0	0	0	0.569202	0	0	0	0	0
AC185654.3_FG006	probable_pseudogene	0.068342	0.069583	0.0728617	0.111967		0	0.205026	0	0	0.105171	0.103578	0	0	0.218585	0.0837367	0	0.252163
AC185655.3_FG003	probable_transposon	0	0	0	0		0	0	0	0	0	0	0	0	0	0	0	0
AC185655.3_FG004	None	0	0	0	0		0	0	0	0	0	0	0	0	0	0	0	0
AC185655.3_FG005	None	0	0	0.0555817	0		0	0	0	0	0	0	0	0.166745	0	0	0	0
AC185655.3_FG008	low_confidence	0	0.0739707	0	0		0	0	0	0.221912	0	0	0	0	0	0	0	0
AC185655.3_FG010	low_confidence	0	0	0	0		0	0	0	0	0	0	0	0	0	0	0	0
AC185656.3_FG002	None	0	1.63153	0	0		0	0	0	2.34045	2.10234	0.451786	0	0	0	0	0	0
AC185659.5_FG001	probable_transposon	0	0	0.0395616	0		0	0	0	0	0	0	0.00635464	0.110133	0.0021973	0	0	0
AC185660.3_FG003	None	0	0	0	0		0	0	0	0	0	0	0	0	0	0	0	0
AC185661.2_FG001	probable_transposon	0	0	0	0		0	0	0	0	0	0	0	0	0	0	0	0
AC185662.2_FG003	low_confidence	0	0	0	0		0	0	0	0	0	0	0	0	0	0	0	0
AC185662.2_FG007	probable_transposon	0	0	0	0		0	0	0	0	0	0	0	0	0	0	0	0
AC185665.3_FG004	low_confidence	0	0	0	0		0	0	0	0	0	0	0	0	0	0	0	0
AC185665.3_FG008	low_confidence	0	0	0	0		0	0	0	0	0	0	0	0	0	0	0	0
AC185667.3_FG007	probable_pseudogene	0	0	0	0		0	0	0	0	0	0	0	0	0	0	0	0
AC185667.3_FG008	low_confidence	0	0	0	0		0	0	0	0	0	0	0	0	0	0	0	0
AC185668.3_FG001	probable_pseudogene	0.329084	0.0494739	0.0281607	0.0168472		0.22265	0.221484	0.543118	0.119693	0	0.0287287	0	0.0804601	0.00402194	0.00469618	0.00270653	0.043139
AC185668.3_FG004	low_confidence	0	0	0	0		0	0	0	0	0	0	0	0	0	0	0	0
AC186007.3_FG002	probable_transposon	0	0	0.0161816	0.00267324		0	0	0	0	0	0	0.0177016	0.0308433	0	0.00176498	0.00289986	0.00335487
AC186009.3_FG001	None	0	0	0	0		0	0	0	0	0	0	0	0	0	0	0	0
AC186009.3_FG005	probable_transposon	0.0451057	0	0	0		0	0.135317	0	0	0	0	0	0	0	0	0	0
AC186013.3_FG001	None	0	0	0	0.052171		0	0	0	0	0	0	0	0	0	0	0.156513	0
AC186013.3_FG002	probable_pseudogene	0	0	0.279568	0		0	0	0	0	0	0	0	0.838705	0	0	0	0
AC186015.3_FG005	low_confidence	0.0664637	0	0	0		0.199391	0	0	0	0	0	0	0	0	0	0	0
AC186020.3_FG001	probable_transposon	0	0.00313755	0	0		0	0	0	0	0.00941264	0	0	0	0	0	0	0
AC186020.3_FG003	low_confidence	0	0.047255	0.505147	0		0	0	0	0	0	0.141765	0	0.409071	1.10637	0	0	0
AC186020.3_FG007	probable_pseudogene	0	0.0668033	0	0		0	0	0	0	0	0.20041	0	0	0	0	0	0
AC186021.3_FG001	low_confidence	0	0.226843	0	0		0	0	0	0.184341	0.496188	0	0	0	0	0	0	0
AC186023.2_FG004	low_confidence	0	0	0	0		0	0	0	0	0	0	0	0	0	0	0	0
AC186025.4_FG008	probable_transposon	0	0	0	0		0	0	0	0	0	0	0	0	0	0	0	0
AC186026.3_FG003	low_confidence	0	0	0	0		0	0	0	0	0	0	0	0	0	0	0	0
AC186026.3_FG004	low_confidence	0	0	0	0		0	0	0	0	0	0	0	0	0	0	0	0
AC186028.3_FG002	low_confidence	0	0.0421207	0	0		0	0	0	0	0.126362	0	0	0	0	0	0	0
AC186028.3_FG003	probable_pseudogene	0	0	0	0		0	0	0	0	0	0	0	0	0	0	0	0
AC186030.3_FG001	probable_transposon	0	0	0	0		0	0	0	0	0	0	0	0	0	0	0	0
AC186030.3_FG003	low_confidence	0	0	0	0		0	0	0	0	0	0	0	0	0	0	0	0
AC186142.3_FG001	probable_transposon	0	0	0.0017718	0		0	0	0	0	0	0	0	0.00531539	0	0	0	0
AC186143.3_FG001	probable_pseudogene	0	0.56	0	0		0	0	0	1.08397	0.371882	0.224147	0	0	0	0	0	0
AC186143.3_FG002	probable_transposon	0	0	0	0		0	0	0	0	0	0	0	0	0	0	0	0
AC186143.3_FG008	low_confidence	0	0	0	0		0	0	0	0	0	0	0	0	0	0	0	0
AC186144.2_FG001	probable_transposon	0	0	0	0		0	0	0	0	0	0	0	0	0	0	0	0
AC186145.3_FG002	None	0.064089	0.251544	0	0.118903		0.192267	0	0	0	0.163384	0.591249	0	0	0	0	0.0986583	0.258052
AC186146.3_FG002	low_confidence	0	0	0	0		0	0	0	0	0	0	0	0	0	0	0	0
AC186147.3_FG006	probable_transposon	0	0	0.0202731	0		0	0	0	0	0	0	0	0.0608193	0	0	0	0
AC186147.3_FG008	alpha-6-galactosyltransferase	1.46055e-14	0	0	0		2.6082e-147	0	4.38165e-14	0	0	0	0	0	0	0	0	0
AC186156.3_FG004	None	0	0	0.258086	0.147764		0	0	0	0	0	0	0	0.774257	0	0.374681	0.0549053	0.0137058
AC186156.3_FG005	None	0	0	0.00727713	0.779899		0	0	0	0	0	0	0	0.0218314	0	1.29507	0.0559541	0.988672
AC186159.3_FG005	probable_pseudogene	0	0	0	0		0	0	0	0	0	0	0	0	0	0	0	0
AC186159.3_FG006	probable_transposon	0	0	0	0		0	0	0	0	0	0	0	0	0	0	0	0
AC186163.3_FG001	probable_transposon	0	0	0.0968587	0.00811927		0	0	0	0	0	0	0.290576	0	0	0	0	0.0243578
AC186164.3_FG001	None	0	0	3.3364	1.51737		0	0	0	0	0	0	8.75569	1.2535	0	1.42532	0.898388	2.22841
AC186165.2_FG002	probable_pseudogene	0.266021	0.458131	0.638905	0.468976		0.477109	0.236853	0.0841004	0.258897	0.635665	0.47983	0	1.02954	0.887174	0.64545	0.334896	0.426582
AC186165.2_FG009	probable_transposon	0.0159939	0.0248452	0.00236141	0.0100696		0	0	0.0479818	0.0545891	0.0199465	0	0	0.00708422	0	0.00550077	0	0.024708
AC186166.3_FG008	None	0	0	0	0		0	0	0	0	0	0	0	0	0	0	0	0
AC186166.3_FG015	probable_pseudogene	0	0	0	0		0	0	0	0	0	0	0	0	0	0	0	0
AC186166.3_FG018	probable_pseudogene	0	0	0	0.0369657		0	0	0	0	0	0	0	0	0	0.110897	0	0
AC186166.3_FG023	probable_transposon	0	0	0	0		0	0	0	0	0	0	0	0	0	0	0	0
AC186187.3_FG007	probable_transposon	0	0	0	0		0	0	0	0	0	0	0	0	0	0	0	0
AC186189.3_FG001	probable_transposon	0	0	0	0		0	0	0	0	0	0	0	0	0	0	0	0
AC186189.3_FG004	None	0	0	0.0682773	0		0	0	0	0	0	0	0	0.204832	0	0	0	0
AC186189.3_FG005	None	0	0	0	0		0	0	0	0	0	0	0	0	0	0	0	0
AC186195.4_FG001	None	0	0	0	0		0	0	0	0	0	0	0	0	0	0	0	0
AC186220.4_FG002	probable_pseudogene	0.0358267	0	0.0442033	0.374268		0	0	0.10748	0	0	0	0	0.13261	0	0.550059	0.184765	0.38798
AC186220.4_FG004	low_confidence	0	0	0	0		0	0	0	0	0	0	0	0	0	0	0	0
AC186222.3_FG001	probable_transposon	0	0	0	0		0	0	0	0	0	0	0	0	0	0	0	0
AC186222.3_FG003	low_confidence	0	0	0	0		0	0	0	0	0	0	0	0	0	0	0	0
AC186222.3_FG004	low_confidence	0	0	0	0		0	0	0	0	0	0	0	0	0	0	0	0
AC186222.3_FG006	probable_transposon	0	0	0	0		0	0	0	0	0	0	0	0	0	0	0	0
AC186223.3_FG001	probable_transposon	0	0	0	0		0	0	0	0	0	0	0	0	0	0	0	0
AC186223.3_FG003	probable_pseudogene	0	0	0	0		0	0	0	0	0	0	0	0	0	0	0	0
AC186223.3_FG004	probable_transposon	0	0	0	0.103577		0	0	0	0	0	0	0	0	0	0	0	0.31073
AC186223.3_FG006	probable_transposon	0	0	0.349873	0		0	0	0	0	0	0	0	1.04962	0	0	0	0
AC186223.3_FG008	probable_transposon	0	0	0	0		0	0	0	0	0	0	0	0	0	0	0	0
AC186226.5_FG001	probable_transposon	0	0	0	0		0	0	0	0	0	0	0	0	0	0	0	0
AC186226.5_FG003	probable_transposon	0	0	0	0		0	0	0	0	0	0	0	0	0	0	0	0
AC186226.5_FG004	low_confidence	0	0	0	0		0	0	0	0	0	0	0	0	0	0	0	0
AC186227.3_FG003	low_confidence	0	0	0	0		0	0	0	0	0	0	0	0	0	0	0	0
AC186227.3_FG005	low_confidence	0	0	0	0		0	0	0	0	0	0	0	0	0	0	0	0
AC186227.3_FG008	probable_transposon	0	0	0.000165138	0		0	0	0	0	0	0	0	0	0.000495414	0	0	0
AC186227.3_FG009	low_confidence	0	0	0	0		0	0	0	0	0	0	0	0	0	0	0	0
AC186227.3_FG010	probable_transposon	0	0	0	0		0	0	0	0	0	0	0	0	0	0	0	0
AC186228.4_FG003	low_confidence	0	0	0	0		0	0	0	0	0	0	0	0	0	0	0	0
AC186228.4_FG004	probable_transposon	0	0	0	0		0	0	0	0	0	0	0	0	0	0	0	0
AC186231.4_FG002	hypothetical protein LOC100272479	2.34201	0	0.706623	3.09118		2.39413	4.23688	0.395031	0	0	0	0	2.11987	0	0.824092	6.98718	1.46228
AC186233.3_FG007	None	0.00339483	0	0	0.0232012		0	0	0.0101845	0	0	0	0	0	0	0.0678151	0	0.00178848
AC186233.3_FG008	probable_transposon	0	0	0	0		0	0	0	0	0	0	0	0	0	0	0	0
AC186233.3_FG009	low_confidence	0	0	0	0		0	0	0	0	0	0	0	0	0	0	0	0
AC186234.3_FG002	low_confidence	0	0	0	0		0	0	0	0	0	0	0	0	0	0	0	0
AC186234.3_FG003	low_confidence	0	0	0	0		0	0	0	0	0	0	0	0	0	0	0	0
AC186234.3_FG005	probable_pseudogene	0	0	0	0		0	0	0	0	0	0	0	0	0	0	0	0
AC186237.3_FG004	probable_transposon	0	0	0	0		0	0	0	0	0	0	0	0	0	0	0	0
AC186238.3_FG005	probable_transposon	0	0	0	0		0	0	0	0	0	0	0	0	0	0	0	0
AC186282.3_FG003	low_confidence	0	0	0	0		0	0	0	0	0	0	0	0	0	0	0	0
AC186283.4_FG002	None	0	0	0	0.0740586		0	0	0	0	0	0	0	0	0	0	0.0106039	0.211572
AC186284.3_FG007	None	0.0114743	0	0	0.0343102		0	0.034423	0	0	0	0	0	0	0	0.0296597	0.0732708	0
AC186284.3_FG008	probable_pseudogene	0	0	0	0		0	0	0	0	0	0	0	0	0	0	0	0
AC186287.7_FG003	low_confidence	0	0	0	0.0994064		0	0	0	0	0	0	0	0	0	0	0.0880482	0.210171
AC186287.7_FG005	CPL3	0.0521667	0.196137	0.0224901	0.00651893		0	0	0.1565	0.173987	0.155795	0.25863	0	0	0.0674703	0.0195568	0	0
AC186287.7_FG013	low_confidence	0.0128631	0.00581573	0	0.0514417		0	0.0385893	0	0	0.0174472	0	0	0	0	0.0915351	0.0188716	0.0439184
AC186288.3_FG003	low_confidence	0	0	0	0		0	0	0	0	0	0	0	0	0	0	0	0
AC186288.3_FG004	probable_transposon	0	0	0.052404	0.0410283		0	0	0	0	0	0	0	0.157212	0	0	0	0.123085
AC186301.3_FG002	probable_transposon	0	0	0	0		0	0	0	0	0	0	0	0	0	0	0	0
AC186302.3_FG002	low_confidence	0.0590977	0	0	0		0.177293	0	0	0	0	0	0	0	0	0	0	0
AC186302.3_FG004	low_confidence	0	0	0	0		0	0	0	0	0	0	0	0	0	0	0	0
AC186302.3_FG005	low_confidence	0	0	0	0		0	0	0	0	0	0	0	0	0	0	0	0
AC186302.3_FG006	probable_pseudogene	0	0	0	0		0	0	0	0	0	0	0	0	0	0	0	0
AC186302.3_FG013	low_confidence	0	0	0	0		0	0	0	0	0	0	0	0	0	0	0	0
AC186306.3_FG001	low_confidence	0	0	0	0		0	0	0	0	0	0	0	0	0	0	0	0
AC186307.4_FG001	low_confidence	0	0	0	0		0	0	0	0	0	0	0	0	0	0	0	0
AC186308.4_FG006	low_confidence	0	0	0	0		0	0	0	0	0	0	0	0	0	0	0	0
AC186309.3_FG002	None	0	0	0.521875	0		0	0	0	0	0	0	1.36561	0.200015	0	0	0	0
AC186309.3_FG005	low_confidence	0	0	0	0		0	0	0	0	0	0	0	0	0	0	0	0
AC186309.3_FG006	None	0	0	0	0		0	0	0	0	0	0	0	0	0	0	0	0
AC186310.4_FG004	None	0	0.00412523	0.0115792	0.00969583		0	0	0	0	0	0.0123757	0	0.0347375	0	0	0	0.0290875
AC186314.4_FG003	low_confidence	0	0	0	0		0	0	0	0	0	0	0	0	0	0	0	0
AC186317.3_FG001	probable_transposon	0	0.0138829	0	0		0	0	0	0.0416488	0	0	0	0	0	0	0	0
AC186317.3_FG002	low_confidence	0	0	0	0		0	0	0	0	0	0	0	0	0	0	0	0
AC186319.4_FG003	probable_transposon	0.0280694	0	0	0.041683		0.0842081	0	0	0	0	0	0	0	0	0	0	0.125049
AC186320.3_FG002	low_confidence	0	0	0	0		0	0	0	0	0	0	0	0	0	0	0	0
AC186321.5_FG002	probable_transposon	0	0	0	0		0	0	0	0	0	0	0	0	0	0	0	0
AC186322.4_FG001	low_confidence	0	0	0.559893	0.0328017		0	0	0	0	0	0	1.67968	0	0	0.0984051	0	0
AC186322.4_FG003	None	0	0	0	0		0	0	0	0	0	0	0	0	0	0	0	0
AC186322.4_FG005	None	0	0.185628	0	0		0	0	0	0.303961	0.202348	0.0505739	0	0	0	0	0	0
AC186323.3_FG008	low_confidence	0.729733	0	0	0.70577		1.61029	0.578908	0	0	0	0	0	0	0	0	2.11731	0
AC186325.3_FG003	probable_transposon	0	0	0	0		0	0	0	0	0	0	0	0	0	0	0	0
AC186329.3_FG006	None	0.162997	0	0	0.284218		0.369612	0.119378	0	0	0	0	0	0	0	4.88442e-05	0.671077	0.181529
AC186329.3_FG007	low_confidence	0	0	0	0		0	0	0	0	0	0	0	0	0	0	0	0
AC186329.3_FG009	probable_pseudogene	0	0	0	0		0	0	0	0	0	0	0	0	0	0	0	0
AC186333.2_FG005	probable_transposon	0	0	2.39939	0.00974713		0	0	0	0	0	0	5.63266	0.739754	0.825744	0.0292414	0	0
AC186333.2_FG006	probable_pseudogene	0.474836	0	2.2217	1.6067		0.0431797	0.65908	0.722248	0	0	0	0	4.3522	2.3129	1.53818	1.31957	1.96236
AC186334.4_FG004	probable_transposon	0	0	0	0		0	0	0	0	0	0	0	0	0	0	0	0
AC186335.3_FG003	low_confidence	0	0	0	0		0	0	0	0	0	0	0	0	0	0	0	0
AC186336.4_FG006	low_confidence	0	0	0	0		0	0	0	0	0	0	0	0	0	0	0	0
AC186336.4_FG011	low_confidence	0	0	0	0		0	0	0	0	0	0	0	0	0	0	0	0
AC186337.3_FG003	None	0.144293	0	0	0.059511		0.270492	0.162386	0	0	0	0	0	0	0	0	0	0.178533
AC186337.3_FG006	low_confidence	0	0	0	0		0	0	0	0	0	0	0	0	0	0	0	0
AC186338.3_FG001	low_confidence	0	0	0	0		0	0	0	0	0	0	0	0	0	0	0	0
AC186339.3_FG001	probable_pseudogene	0	0	0	0		0	0	0	0	0	0	0	0	0	0	0	0
AC186339.3_FG004	low_confidence	0	0	0	0		0	0	0	0	0	0	0	0	0	0	0	0
AC186339.3_FG008	probable_pseudogene	0	0	0	0		0	0	0	0	0	0	0	0	0	0	0	0
AC186340.4_FG004	low_confidence	0	0	0	0		0	0	0	0	0	0	0	0	0	0	0	0
AC186341.4_FG002	low_confidence	0	0	0	0		0	0	0	0	0	0	0	0	0	0	0	0
AC186342.3_FG004	probable_transposon	0	0	0	0		0	0	0	0	0	0	0	0	0	0	0	0
AC186342.3_FG005	probable_transposon	0	0	0.0637973	0.00405833		0	0	0	0	0	0	0.191392	0	0	0	0.012175	0
AC186370.2_FG007	low_confidence	0	0	0	0		0	0	0	0	0	0	0	0	0	0	0	0
AC186371.3_FG005	probable_pseudogene	0	0	0	0		0	0	0	0	0	0	0	0	0	0	0	0
AC186372.4_FG001	low_confidence	0	0	0	0		0	0	0	0	0	0	0	0	0	0	0	0
AC186373.3_FG001	probable_transposon	0	0	0	0		0	0	0	0	0	0	0	0	0	0	0	0
AC186374.4_FG003	low_confidence	0	0	0	0		0	0	0	0	0	0	0	0	0	0	0	0
AC186374.4_FG004	low_confidence	0	0	0	0		0	0	0	0	0	0	0	0	0	0	0	0
AC186375.3_FG001	None	0	0	0	0		0	0	0	0	0	0	0	0	0	0	0	0
AC186376.3_FG008	probable_pseudogene	0	0	0	0		0	0	0	0	0	0	0	0	0	0	0	0
AC186377.3_FG005	low_confidence	0	0	0	0		0	0	0	0	0	0	0	0	0	0	0	0
AC186377.3_FG006	probable_transposon	0	0	0	0		0	0	0	0	0	0	0	0	0	0	0	0
AC186379.3_FG001	probable_pseudogene	0	0	0	0		0	0	0	0	0	0	0	0	0	0	0	0
AC186399.3_FG002	low_confidence	0	0.049883	0	0		0	0	0	0.149649	0	0	0	0	0	0	0	0
AC186404.3_FG002	None	0	0	0.0790037	0		0	0	0	0	0	0	0	0.237011	0	0	0	0
AC186406.4_FG005	low_confidence	0	0	0	0		0	0	0	0	0	0	0	0	0	0	0	0
AC186406.4_FG006	None	0	0	0.0974063	0		0	0	0	0	0	0	0.292219	0	0	0	0	0
AC186406.4_FG007	probable_transposon	0	0	0	0.0134809		0	0	0	0	0	0	0	0	0	0.00488094	0	0.0355618
AC186406.4_FG008	low_confidence	0	0.0260135	0	0		0	0	0	0.0780406	4.03e-08	0	0	0	0	0	0	0
AC186407.3_FG001	probable_transposon	0	0	0.0421533	0.00295913		0	0	0	0	0	0	0.0682779	0.0581821	0	0.0088774	0	0
AC186408.5_FG005	None	0	0	0	0		0	0	0	0	0	0	0	0	0	0	0	0
AC186409.4_FG002	low_confidence	0	0.035916	0	0		0	0	0	0	0	0.107748	0	0	0	0	0	0
AC186412.4_FG011	None	0	0	0	0		0	0	0	0	0	0	0	0	0	0	0	0
AC186412.4_FG012	probable_pseudogene	0	0.0015251	0	0.0031327		0	0	0	0	0.00457529	0	0	0	0	0.0090798	0.000318308	0
AC186414.3_FG009	low_confidence	0	0	0	0		0	0	0	0	0	0	0	0	0	0	0	0
AC186415.2_FG003	low_confidence	0	0	0.0688523	0		0	0	0	0	0	0	0	0.206557	0	0	0	0
AC186416.3_FG001	probable_pseudogene	0	0	0	0		0	0	0	0	0	0	0	0	0	0	0	0
AC186417.3_FG002	low_confidence	0	0	0	0		0	0	0	0	0	0	0	0	0	0	0	0
AC186417.3_FG004	None	0	0	0	0		0	0	0	0	0	0	0	0	0	0	0	0
AC186417.3_FG005	low_confidence	0	0	0	0		0	0	0	0	0	0	0	0	0	0	0	0
AC186417.3_FG006	None	0	0	0	0.0934137		0	0	0	0	0	0	0	0	0	0	0	0.280241
AC186417.3_FG007	low_confidence	0	0	0	0		0	0	0	0	0	0	0	0	0	0	0	0
AC186417.3_FG011	probable_transposon	0	0.0337996	0.00104488	0.00621157		0	0	0	0.0296993	0.00622725	0.0654723	0	0.00313465	0	0.0186347	0	0
AC186419.4_FG002	probable_pseudogene	0	0	1.0774	0.258471		0	0	0	0	0	0	2.87987	0.352318	0	0.0601631	0	0.715251
AC186420.3_FG002	probable_pseudogene	0.49867	0.0116693	3.30304	5.94671		0.308599	0.592449	0.594961	0	0	0.0350078	0	5.42098	4.48815	9.16158	3.6956	4.98295
AC186422.3_FG006	probable_transposon	0	0	0	0		0	0	0	0	0	0	0	0	0	0	0	0
AC186422.3_FG009	probable_transposon	0	0	0	0		0	0	0	0	0	0	0	0	0	0	0	0
AC186423.3_FG001	probable_transposon	0	5.53117e-05	0.036338	0		0	0	0	0	0.000165935	0	0	0.109014	0	0	0	0
AC186424.4_FG006	low_confidence	0	0.321129	0	0		0	0	0	0.666222	0.297164	0	0	0	0	0	0	0
AC186424.4_FG008	low_confidence	0	0	0	0		0	0	0	0	0	0	0	0	0	0	0	0
AC186424.4_FG009	None	0	0	0	0		0	0	0	0	0	0	0	0	0	0	0	0
AC186424.4_FG010	low_confidence	0	0	0	0		0	0	0	0	0	0	0	0	0	0	0	0
AC186431.5_FG001	None	0	0	0	0.0145736		0	0	0	0	0	0	0	0	0	0	0.0437209	0
AC186433.4_FG001	None	0	0	0	0		0	0	0	0	0	0	0	0	0	0	0	0
AC186433.4_FG004	low_confidence	0	0	0	0		0	0	0	0	0	0	0	0	0	0	0	0
AC186434.4_FG009	low_confidence	0	0	0	0		0	0	0	0	0	0	0	0	0	0	0	0
AC186438.3_FG004	low_confidence	0	0	0	0.0533127		0	0	0	0	0	0	0	0	0	0	0.159938	0
AC186493.4_FG002	None	0	0	0	0		0	0	0	0	0	0	0	0	0	0	0	0
AC186497.3_FG004	probable_transposon	0.0123865	0	0.0365509	0.023349		0	0.0371595	0	0	0	0	0	0.0105304	0.0991224	0	0.070047	0
AC186499.3_FG003	probable_transposon	0	0	0	0		0	0	0	0	0	0	0	0	0	0	0	0
AC186500.3_FG001	None	0	0	0	0		0	0	0	0	0	0	0	0	0	0	0	0
AC186503.3_FG003	probable_transposon	0	0	0	0		0	0	0	0	0	0	0	0	0	0	0	0
AC186505.4_FG001	probable_transposon	0	0.0530097	0.439434	1.31062		0	0	0	0	0.159029	0	0.0696122	0.516195	0.732494	1.51016	1.61897	0.802725
AC186505.4_FG002	probable_transposon	0.0815693	0	0.021384	0.077217		0.089547	0.155161	0	0	0	0	0	0.0641521	0	1.05101e-06	1.74e-08	0.23165
AC186506.3_FG001	None	0	0	0	0		0	0	0	0	0	0	0	0	0	0	0	0
AC186506.3_FG002	low_confidence	0	0	0	0		0	0	0	0	0	0	0	0	0	0	0	0
AC186506.3_FG003	probable_transposon	0	0	0	0		0	0	0	0	0	0	0	0	0	0	0	0
AC186510.3_FG004	probable_transposon	0	0	0.00892597	0		0	0	0	0	0	0	0	0	0.0267779	0	0	0
AC186511.4_FG001	low_confidence	0	0	0	0		0	0	0	0	0	0	0	0	0	0	0	0
AC186512.3_FG001	Putative uncharacterized protein	10.5481	700.855	0.0620995	0.107187		14.8118	11.1687	5.66387	509.362	702.544	890.66	0	5.36421e-07	0.186298	0	0.320064	0.00149767
AC186512.3_FG007	hypothetical protein LOC100279008	7.37531	1.16808	7.28503	10.1056		7.81626	7.55612	6.75354	1.82771	0.924557	0.751975	8.38615	7.99764	5.4713	12.7328	7.58026	10.0036
AC186516.3_FG003	probable_pseudogene	0	0	0	0		0	0	0	0	0	0	0	0	0	0	0	0
AC186518.3_FG003	low_confidence	0	0	0	0		0	0	0	0	0	0	0	0	0	0	0	0
AC186519.4_FG002	None	0	0	0	0		0	0	0	0	0	0	0	0	0	0	0	0
AC186519.4_FG009	low_confidence	0	0	0	0		0	0	0	0	0	0	0	0	0	0	0	0
AC186522.3_FG001	low_confidence	0	0	0	0		0	0	0	0	0	0	0	0	0	0	0	0
AC186522.3_FG003	probable_pseudogene	0	0	0	0		0	0	0	0	0	0	0	0	0	0	0	0
AC186524.3_FG001	probable_transposon	0	0	0	0		0	0	0	0	0	0	0	0	0	0	0	0
AC186524.3_FG005	None	0	0	0	0.0257852		0	0	0	0	0	0	0	0	0	0.0773556	0	0
AC186524.3_FG006	None	0	0	0	0		0	0	0	0	0	0	0	0	0	0	0	0
AC186525.4_FG005	low_confidence	0	0	0.809282	0		0	0	0	0	0	0	1.99372	0.434127	0	0	0	0
AC186529.4_FG001	low_confidence	0	0	0	0		0	0	0	0	0	0	0	0	0	0	0	0
AC186529.4_FG009	low_confidence	1.29656e-18	0	0	0		0	3.88969e-18	0	0	0	0	0	0	0	0	0	0
AC186529.4_FG014	probable_pseudogene	0	0	0	0		0	0	0	0	0	0	0	0	0	0	0	0
AC186531.5_FG003	probable_transposon	0	0	0	0		0	0	0	0	0	0	0	0	0	0	0	0
AC186563.4_FG004	None	0	0	0	0		0	0	0	0	0	0	0	0	0	0	0	0
AC186565.3_FG002	probable_pseudogene	0	0	0	0		0	0	0	0	0	0	0	0	0	0	0	0
AC186566.4_FG001	low_confidence	0	0	0	0		0	0	0	0	0	0	0	0	0	0	0	0
AC186569.4_FG001	probable_transposon	0	0.0090134	0	0		0	0	0	0	0.0270402	0	0	0	0	0	0	0
AC186570.3_FG001	probable_pseudogene	0.00335683	0	0.0124963	0.007695		0	0.0100705	0	0	0	0	0	0.036705	0.000783925	0.023085	0	0
AC186573.3_FG002	probable_pseudogene	0	0	0.11414	0		0	0	0	0	0	0	0.34242	0	0	0	0	0
AC186574.3_FG002	probable_pseudogene	0.244187	0.208665	4.20934	3.41092		0	0	0.73256	0.469168	0	0.156828	0	5.91619	6.71183	2.83591	2.52058	4.87626
AC186577.3_FG006	None	0	0	0	0		0	0	0	0	0	0	0	0	0	0	0	0
AC186579.3_FG006	probable_pseudogene	9.31637e-06	0	8.8182e-11	5.38521e-12		2.79464e-05	2.72449e-09	0	0	0	0	0	2.64546e-10	0	6.2359e-41	1.61e-11	5.56258e-14
AC186579.3_FG007	None	0	0	0	0		0	0	0	0	0	0	0	0	0	0	0	0
AC186580.4_FG001	probable_transposon	0	0	0.0907552	0.00869411		0	0	0	0	0	0	0.196737	0.0755286	0	0	0.00685023	0.0192321
AC186580.4_FG004	low_confidence	0	0	0	0		0	0	0	0	0	0	0	0	0	0	0	0
AC186581.3_FG003	None	0	0	0	0		0	0	0	0	0	0	0	0	0	0	0	0
AC186582.3_FG005	low_confidence	0	0	0	0		0	0	0	0	0	0	0	0	0	0	0	0
AC186582.3_FG012	probable_pseudogene	0	0	0.066144	0		0	0	0	0	0	0	0	0.198432	0	0	0	0
AC186583.3_FG004	None	0	0	0	0		0	0	0	0	0	0	0	0	0	0	0	0
AC186585.4_FG002	None	0	0	0	0.0180242		0	0	0	0	0	0	0	0	0	0.0540726	0	0
AC186585.4_FG003	low_confidence	9.88293e-11	0	0	0		0	2.96488e-10	0	0	0	0	0	0	0	0	0	0
AC186585.4_FG005	probable_transposon	0	0	0	0.123775		0	0	0	0	0	0	0	0	0	0	0.0667431	0.304582
AC186586.4_FG001	low_confidence	0	0	0	0		0	0	0	0	0	0	0	0	0	0	0	0
AC186587.3_FG001	probable_transposon	0	0	0	0		0	0	0	0	0	0	0	0	0	0	0	0
AC186587.3_FG003	probable_transposon	0	0	0	0.0388673		0	0	0	0	0	0	0	0	0	0	0	0.116602
AC186587.3_FG006	probable_transposon	0	0	0.00123312	0		0	0	0	0	0	0	0	0.00369935	0	0	0	0
AC186587.3_FG007	probable_transposon	0.0322533	0	0	0		0.0967599	0	0	0	0	0	0	0	0	0	0	0
AC186588.3_FG002	low_confidence	0.146957	0	0.321191	0		8.04763e-06	0.173885	0.266977	0	0	0	0	0.254922	0.70865	0	0	0
AC186589.3_FG003	low_confidence	0	0.19643	1.21272	5.40777e-08		0	0	0	0.0821929	1.04e-34	0.507096	3.63816	0	0	1.62233e-07	0	0
AC186589.3_FG007	low_confidence	0.0702083	0.0584417	0	0		0	0.210625	0	0.175325	0	0	0	0	0	0	0	0
AC186590.3_FG005	None	0	0	0.50392	1.19956		0	0	0	0	0	0	1.18873	0.323031	0	0.482727	1.12291	1.99304
AC186590.3_FG006	None	0	0	0.50392	1.19956		0	0	0	0	0	0	1.18873	0.323031	0	0.482727	1.12291	1.99304
AC186592.3_FG002	None	0	0	0.162567	0.0114872		0	0	0	0	0	0	0.487701	0	0	0.0225685	0.0118931	0
AC186592.3_FG003	None	0	0	0	0		0	0	0	0	0	0	0	0	0	0	0	0
AC186594.3_FG004	probable_transposon	0	0	0	0.120293		0	0	0	0	0	0	0	0	0	0	0.244576	0.116304
AC186598.3_FG001	probable_transposon	0	0	0	0		0	0	0	0	0	0	0	0	0	0	0	0
AC186601.4_FG002	probable_transposon	0	0	0	0		0	0	0	0	0	0	0	0	0	0	0	0
AC186601.4_FG003	low_confidence	0	0	0	0		0	0	0	0	0	0	0	0	0	0	0	0
AC186602.4_FG003	None	0	0	0.0777957	0.0203061		0	0	0	0	0	0	0	0.233387	0	0.0609184	0	0
AC186603.6_FG003	Cytochrome P450 CYP76M15	0	0	0.0758733	0		0	0	0	0	0	0	0.22762	0	0	0	0	0
AC186604.4_FG002	probable_transposon	0	0	0	0		0	0	0	0	0	0	0	0	0	0	0	0
AC186604.4_FG003	probable_pseudogene	0	0.071058	0.333584	1.69224		0	0	0	0.213174	0	0	0	0.81336	0.187393	0.777631	1.15166	3.14742
AC186606.4_FG003	bZIP protein	0.193053	0	0.0769033	4.30776e-06		0.125866	0.453294	0	0	0	0	0	0.23071	0	1.14298e-09	1.29e-05	2.21402e-08
AC186607.3_FG001	low_confidence	0	0	0	0.0351397		0	0	0	0	0	0	0	0	0	0.105419	0	0
AC186607.3_FG003	probable_pseudogene	1.64551	0.0305847	2.14051	0.762138		0.594059	3.13278	1.2097	0	0.039631	0.0521232	4.44342	1.25889	0.719213	0.326886	0.651847	1.30768
AC186611.4_FG001	probable_transposon	0	0	0	0		0	0	0	0	0	0	0	0	0	0	0	0
AC186611.4_FG005	None	0	0	0	0		0	0	0	0	0	0	0	0	0	0	0	0
AC186612.3_FG001	low_confidence	0	0	0	0		0	0	0	0	0	0	0	0	0	0	0	0
AC186613.4_FG003	None	0	0	0	0		0	0	0	0	0	0	0	0	0	0	0	0
AC186614.3_FG001	probable_transposon	0	0	0	0		0	0	0	0	0	0	0	0	0	0	0	0
AC186614.3_FG002	low_confidence	0	0	1.43494e-10	3.2917e-06		0	0	0	0	0	0	0	4.30482e-10	0	9.87263e-06	2.48e-09	0
AC186615.3_FG002	probable_transposon	0	0	0	0		0	0	0	0	0	0	0	0	0	0	0	0
AC186619.3_FG001	None	0	0	0	0.0108466		0	0	0	0	0	0	0	0	0	0	0.0325397	0
AC186620.3_FG011	low_confidence	0	0	0	0		0	0	0	0	0	0	0	0	0	0	0	0
AC186623.5_FG001	probable_pseudogene	0	0	0	0		0	0	0	0	0	0	0	0	0	0	0	0
AC186623.5_FG003	probable_transposon	0	0	0.162808	0		0	0	0	0	0	0	0	0.488424	0	0	0	0
AC186626.4_FG004	probable_pseudogene	0	0	0	0		0	0	0	0	0	0	0	0	0	0	0	0
AC186626.4_FG005	low_confidence	0	0	0	0		0	0	0	0	0	0	0	0	0	0	0	0
AC186627.4_FG002	probable_pseudogene	0	0	0	0		0	0	0	0	0	0	0	0	0	0	0	0
AC186627.4_FG005	low_confidence	0.165489	0.64601	0.219903	2.11378		0	0.210108	0.286358	1.24769	0.546664	0.143676	1.81589e-61	0.659708	9.82026e-90	2.04804	2.25177	2.04153
AC186628.4_FG003	probable_transposon	0	0	0	0		0	0	0	0	0	0	0	0	0	0	0	0
AC186630.4_FG007	probable_transposon	0	0.00830467	0.064041	0.0179059		0	0	0	0.024914	0	0	0	0.192123	0	0.0537176	0	0
AC186645.3_FG002	probable_pseudogene	0	0	0	0		0	0	0	0	0	0	0	0	0	0	0	0
AC186647.3_FG001	None	0	0	0	0		0	0	0	0	0	0	0	0	0	0	0	0
AC186648.3_FG001	probable_transposon	0	0	0	0		0	0	0	0	0	0	0	0	0	0	0	0
AC186648.3_FG003	probable_transposon	0	0	0	0		0	0	0	0	0	0	0	0	0	0	0	0
AC186648.3_FG004	low_confidence	0	0	0	0		0	0	0	0	0	0	0	0	0	0	0	0
AC186651.3_FG001	probable_transposon	0	0	0	0		0	0	0	0	0	0	0	0	0	0	0	0
AC186651.3_FG003	probable_transposon	0	0	0.188442	0		0	0	0	0	0	0	0	0.131927	0.4334	0	0	0
AC186653.4_FG002	probable_transposon	0	0	0	0		0	0	0	0	0	0	0	0	0	0	0	0
AC186653.4_FG003	probable_pseudogene	0	0	0	0		0	0	0	0	0	0	0	0	0	0	0	0
AC186653.4_FG005	None	0	0	0.166331	0		0	0	0	0	0	0	0.498992	0	0	0	0	0
AC186655.4_FG002	probable_transposon	0	0	0	0		0	0	0	0	0	0	0	0	0	0	0	0
AC186656.4_FG004	None	0	0	0	0		0	0	0	0	0	0	0	0	0	0	0	0
AC186656.4_FG012	None	0	0.0843219	0.0171322	0.0128397		0	0	0	0.0691853	0.0644565	0.119324	0	0.0513966	0	0	0.0385192	0
AC186657.3_FG004	probable_pseudogene	0	0	0	0		0	0	0	0	0	0	0	0	0	0	0	0
AC186661.3_FG004	low_confidence	0.074753	6.81777e-73	7.53008	11.5997		6.57626e-292	0.224259	9.87614e-114	2.04533e-72	0	0	3.5833	13.3086	5.69833	6.41733	15.517	12.8647
AC186663.3_FG002	low_confidence	0	0.046678	0	0.12578		0	0	0	0	0.140034	0	0	0	0	0	0.37734	0
AC186663.3_FG005	probable_transposon	0	0	0	0		0	0	0	0	0	0	0	0	0	0	0	0
AC186663.3_FG006	None	0	0.211202	0	0		0	0	0	0.334871	0.0708976	0.227837	0	0	0	0	0	0
AC186667.3_FG007	None	0	0	0.0445327	0		0	0	0	0	0	0	0	0.133598	0	0	0	0
AC186667.3_FG008	probable_transposon	0	0	11.9545	0.164339		0	0	0	0	0	0	33.7233	2.14011	0	0	0.0600822	0.432934
AC186669.3_FG002	None	0.0424496	0	0.0305286	0.13375		0	0.0686331	0.0587156	0	0	0	0	0.0915857	0	0.0541372	0.106079	0.241035
AC186680.3_FG005	low_confidence	0	0	0	0		0	0	0	0	0	0	0	0	0	0	0	0
AC186680.3_FG006	low_confidence	0	0	0	0		0	0	0	0	0	0	0	0	0	0	0	0
AC186683.3_FG004	low_confidence	0	0	0	0		0	0	0	0	0	0	0	0	0	0	0	0
AC186684.4_FG001	None	0	0	0	0.0331612		0	0	0	0	0	0	0	0	0	0.0453705	0.054113	0
AC186684.4_FG005	low_confidence	0.739215	0.301561	1.78709	8.46153		1.06668e-46	0.977504	1.24014	0.418585	0.27547	0.210627	0	5.21074	0.150529	5.00762	10.6458	9.73117
AC186689.3_FG001	low_confidence	0	0	0	0		0	0	0	0	0	0	0	0	0	0	0	0
AC186691.4_FG002	probable_transposon	0	0	0	0		0	0	0	0	0	0	0	0	0	0	0	0
AC186691.4_FG003	low_confidence	0	0	0	0		0	0	0	0	0	0	0	0	0	0	0	0
AC186691.4_FG006	None	0	0	0	0		0	0	0	0	0	0	0	0	0	0	0	0
AC186691.4_FG009	low_confidence	0	0	0	0		0	0	0	0	0	0	0	0	0	0	0	0
AC186743.4_FG003	None	0.082523	0.0597457	0	0		0	0.247569	0	0.179237	0	0	0	0	0	0	0	0
AC186743.4_FG011	low_confidence	0	0	0	0		0	0	0	0	0	0	0	0	0	0	0	0
AC186744.4_FG002	probable_pseudogene	0	0	0	0.826283		0	0	0	0	0	0	0	0	0	0	0	2.47885
AC186780.4_FG001	low_confidence	0	0	0	0		0	0	0	0	0	0	0	0	0	0	0	0
AC186781.4_FG006	None	0.00165382	0.0673327	0.479152	0.417687		0.00496147	0	0	0	0.129655	0.0723431	0	1.19924	0.238216	0.423061	0.462104	0.367896
AC186782.4_FG001	low_confidence	0	0	0	0		0	0	0	0	0	0	0	0	0	0	0	0
AC186782.4_FG003	None	0	0	0	0.00680527		0	0	0	0	0	0	0	0	0	0.0204158	0	0
AC186783.3_FG002	probable_pseudogene	0	0	0	0		0	0	0	0	0	0	0	0	0	0	0	0
AC186783.3_FG003	probable_pseudogene	0	0	0	0		0	0	0	0	0	0	0	0	0	0	0	0
AC186785.4_FG002	None	0	0	0	0		0	0	0	0	0	0	0	0	0	0	0	0
AC186785.4_FG003	probable_transposon	0	0	0.17522	0		0	0	0	0	0	0	0	0.525659	0	0	0	0
AC186789.4_FG001	None	0	0	0	0		0	0	0	0	0	0	0	0	0	0	0	0
AC186792.3_FG002	low_confidence	0	0	0	0		0	0	0	0	0	0	0	0	0	0	0	0
AC186793.2_FG008	Putative uncharacterized protein	0	0	0	0		0	0	0	0	0	0	0	0	0	0	0	0
AC186798.2_FG002	probable_pseudogene	0	0	0	0		0	0	0	0	0	0	0	0	0	0	0	0
AC186800.3_FG002	low_confidence	0	0	0	0		0	0	0	0	0	0	0	0	0	0	0	0
AC186800.3_FG005	None	0	0	0.0892	0.14704		0	0	0	0	0	0	0	0.2676	0	0	0	0.441119
AC186802.4_FG002	probable_pseudogene	0	0	0	0.0046962		0	0	0	0	0	0	0	0	0	0	0.0140886	0
AC186804.4_FG005	probable_pseudogene	0	0	0.273787	0		0	0	0	0	0	0	0	0.821361	0	0	0	0
AC186805.5_FG005	low_confidence	0.0965803	0	2.73909	1.55194		1.7312e-08	0	0.289741	0	0	0	4.99131	2.15616	1.06979	2.09223	1.07723	1.48637
AC186807.4_FG002	None	0	0	0.431363	0		0	0	0	0	0	0	0	1.29409	0	0	0	0
AC186808.4_FG004	probable_pseudogene	0.048581	0.486348	0	0		0.145743	0	0	0.878897	0.23024	0.349906	0	0	0	0	0	0
AC186809.3_FG003	low_confidence	0	2.00897	0	0		0	0	0	2.47436	1.9705	1.58206	0	0	0	0	0	0
AC186810.4_FG001	probable_transposon	0	0	0	0		0	0	0	0	0	0	0	0	0	0	0	0
AC186811.3_FG001	probable_transposon	0	0	0	0		0	0	0	0	0	0	0	0	0	0	0	0
AC186811.3_FG003	low_confidence	0	0	0	0.076374		0	0	0	0	0	0	0	0	0	0	0.229122	0
AC186815.3_FG002	probable_pseudogene	0	0	0	0		0	0	0	0	0	0	0	0	0	0	0	0
AC186815.3_FG003	None	0.152588	0.00974827	0	0.0467204		0	0.457765	0	0	0	0.0292448	0	0	0	0.0743173	0	0.0658439
AC186818.3_FG003	low_confidence	0	0	0	0		0	0	0	0	0	0	0	0	0	0	0	0
AC186819.3_FG004	low_confidence	0	0	0	0		0	0	0	0	0	0	0	0	0	0	0	0
AC186828.3_FG001	None	0	0	0	0		0	0	0	0	0	0	0	0	0	0	0	0
AC186831.3_FG002	low_confidence	0	0	0	0		0	0	0	0	0	0	0	0	0	0	0	0
AC186844.3_FG003	probable_transposon	0	0	0	0.0448134		0	0	0	0	0	0	0	0	0	0.0931048	0.0413354	0
AC186845.4_FG009	None	0	0	0	0		0	0	0	0	0	0	0	0	0	0	0	0
AC186862.2_FG001	low_confidence	0	0	0	0		0	0	0	0	0	0	0	0	0	0	0	0
AC186884.3_FG005	probable_transposon	0.00631843	0	0	0		0	0.0189553	0	0	0	0	0	0	0	0	0	0
AC186885.3_FG001	probable_transposon	0.0622093	0	0	0		0	0.186628	0	0	0	0	0	0	0	0	0	0
AC186885.3_FG003	low_confidence	0	0	0	0		0	0	0	0	0	0	0	0	0	0	0	0
AC186886.4_FG004	probable_transposon	0	0	0	0		0	0	0	0	0	0	0	0	0	0	0	0
AC186887.4_FG002	probable_pseudogene	0.110193	0	1.69024	1.09146		0	0	0.330579	0	0	0	1.86629	0.525223	2.67921	1.54601	1.17223	0.556125
AC186888.2_FG006	low_confidence	0	0	0.118845	0		0	0	0	0	0	0	0	0.356536	0	0	0	0
AC186891.3_FG004	low_confidence	0	0	0	0		0	0	0	0	0	0	0	0	0	0	0	0
AC186891.3_FG005	low_confidence	0	0	0	0		0	0	0	0	0	0	0	0	0	0	0	0
AC186891.3_FG006	probable_transposon	0	0	0	0		0	0	0	0	0	0	0	0	0	0	0	0
AC186893.4_FG004	low_confidence	0	0	0	0		0	0	0	0	0	0	0	0	0	0	0	0
AC186894.3_FG002	low_confidence	0	0	0	0		0	0	0	0	0	0	0	0	0	0	0	0
AC186894.3_FG003	probable_transposon	0	0	0	0		0	0	0	0	0	0	0	0	0	0	0	0
AC186897.4_FG005	probable_pseudogene	0	0	0	0		0	0	0	0	0	0	0	0	0	0	0	0
AC186897.4_FG006	low_confidence	0	0	0	0		0	0	0	0	0	0	0	0	0	0	0	0
AC186897.4_FG009	low_confidence	0	0.094866	0	0.0750077		0	0	0	0.284598	0	0	0	0	0	0	0.225023	0
AC186897.4_FG015	probable_transposon	0	0	0	0		0	0	0	0	0	0	0	0	0	0	0	0
AC186897.4_FG016	None	0	0	0	0		0	0	0	0	0	0	0	0	0	0	0	0
AC186899.4_FG002	probable_transposon	0.00669107	0.0144048	0	0.124559		0.0200732	0	0	0	0	0.0432145	0	0	0	0.173547	0.0614441	0.138687
AC186902.4_FG001	low_confidence	3.17106	0	0	0		5.39603	1.9394	2.17774	0	0	0	0	0	0	0	0	0
AC186902.4_FG002	low_confidence	0	0	0	0		0	0	0	0	0	0	0	0	0	0	0	0
AC186902.4_FG006	None	0	0	0	0		0	0	0	0	0	0	0	0	0	0	0	0
AC186902.4_FG009	None	0	0	0	0		0	0	0	0	0	0	0	0	0	0	0	0
AC186902.4_FG011	probable_transposon	0	0.00389951	0.00974997	0		0	0	0	0	0.008817	0.00288152	0	0.0292499	0	0	0	0
AC186904.4_FG006	low_confidence	0	0	0	0		0	0	0	0	0	0	0	0	0	0	0	0
AC186904.4_FG007	None	0	0	0.035858	0		0	0	0	0	0	0	0	0.107574	0	0	0	0
AC186904.4_FG011	probable_transposon	0	0	0	0		0	0	0	0	0	0	0	0	0	0	0	0
AC186905.3_FG011	Putative uncharacterized protein orf152	93.2917	0.33515	287.209	462.201		38.9074	180.406	60.5618	0.511165	0.493463	0.000821489	95.933	232.647	533.047	833.85	219.704	333.048
AC186905.3_FG013	hypothetical protein ZeamMp109	0.283096	0	0.568547	0.868817		0	0.849287	0	0	0	0	0	1.25702	0.448621	0.347337	0.971015	1.2881
AC187032.5_FG001	probable_transposon	0	0	0	0.00692313		0	0	0	0	0	0	0	0	0	0	0.0207694	0
AC187032.5_FG003	probable_pseudogene	0	0	0	0		0	0	0	0	0	0	0	0	0	0	0	0
AC187034.3_FG002	low_confidence	0	0	0	0		0	0	0	0	0	0	0	0	0	0	0	0
AC187034.3_FG003	probable_transposon	0	0	4.28352	0.0544243		0	0	0	0	0	0	12.1545	0.69606	0	0	0.163273	0
AC187037.4_FG001	probable_transposon	0	0	0.00750507	0		0	0	0	0	0	0	0	0.0225152	0	0	0	0
AC187037.4_FG005	low_confidence	0	0	0	0		0	0	0	0	0	0	0	0	0	0	0	0
AC187037.4_FG008	None	0	0	0	0		0	0	0	0	0	0	0	0	0	0	0	0
AC187038.3_FG003	low_confidence	0	0	0	0		0	0	0	0	0	0	0	0	0	0	0	0
AC187038.3_FG005	low_confidence	0	0.000670997	0.115694	0		0	0	0	0.00201299	0	0	0	0.347081	0	0	0	0
AC187039.3_FG005	low_confidence	0	0	0	0		0	0	0	0	0	0	0	0	0	0	0	0
AC187046.3_FG006	probable_transposon	0	0	0	0.227592		0	0	0	0	0	0	0	0	0	0	0.18793	0.494846
AC187046.3_FG009	None	0	0	0	0		0	0	0	0	0	0	0	0	0	0	0	0
AC187047.5_FG006	low_confidence	0	0	0	0		0	0	0	0	0	0	0	0	0	0	0	0
AC187050.4_FG004	Putative uncharacterized protein	0.307555	0	1.19519	0.193076		0.157026	0.765639	0	0	0	0	0	3.20779	0.377782	0	0.101468	0.47776
AC187051.4_FG001	probable_transposon	0	0.00142736	0	0.00198698		0	0	0	0.00428207	0	0	0	0	0	0	0.00596095	0
AC187051.4_FG005	probable_transposon	0	0	0.416463	0		0	0	0	0	0	0	1.24939	0	0	0	0	0
AC187054.4_FG001	probable_transposon	0	0	0	0		0	0	0	0	0	0	0	0	0	0	0	0
AC187054.4_FG004	probable_transposon	0	0	0	0		0	0	0	0	0	0	0	0	0	0	0	0
AC187055.3_FG001	low_confidence	0	0	0	0		0	0	0	0	0	0	0	0	0	0	0	0
AC187055.3_FG004	probable_transposon	0	0	0.0276475	0		0	0	0	0	0	0	0	0.0829424	0	0	0	0
AC187055.3_FG006	probable_pseudogene	0	0	0	0		0	0	0	0	0	0	0	0	0	0	0	0
AC187056.3_FG002	None	0	0	0	0		0	0	0	0	0	0	0	0	0	0	0	0
AC187057.3_FG001	low_confidence	0	0.894537	0	0		0	0	0	1.43362	0.284213	0.965778	0	0	0	0	0	0
AC187058.4_FG001	probable_transposon	0	0	0	0		0	0	0	0	0	0	0	0	0	0	0	0
AC187058.4_FG003	probable_transposon	0	0	0	0		0	0	0	0	0	0	0	0	0	0	0	0
AC187062.3_FG001	probable_transposon	0	0	0	0		0	0	0	0	0	0	0	0	0	0	0	0
AC187065.3_FG001	probable_transposon	0	0	0	0		0	0	0	0	0	0	0	0	0	0	0	0
AC187065.3_FG002	low_confidence	0	0	0	0		0	0	0	0	0	0	0	0	0	0	0	0
AC187065.3_FG003	None	0	0	0	0		0	0	0	0	0	0	0	0	0	0	0	0
AC187067.4_FG001	None	0	0	0	0		0	0	0	0	0	0	0	0	0	0	0	0
AC187072.4_FG001	None	0	0	0	0		0	0	0	0	0	0	0	0	0	0	0	0
AC187072.4_FG002	None	0	0	0	0		0	0	0	0	0	0	0	0	0	0	0	0
AC187073.4_FG007	probable_pseudogene	0	0	0	0		0	0	0	0	0	0	0	0	0	0	0	0
AC187073.4_FG008	probable_transposon	0	0	0	0		0	0	0	0	0	0	0	0	0	0	0	0
AC187074.5_FG002	probable_transposon	0	0	0.531878	0		0	0	0	0	0	0	1.58273	0.0129026	0	0	0	0
AC187076.4_FG002	low_confidence	0	0	0	0		0	0	0	0	0	0	0	0	0	0	0	0
AC187076.4_FG003	probable_transposon	0	0	0	0.0231552		0	0	0	0	0	0	0	0	0	0	0.0694656	0
AC187076.4_FG004	low_confidence	0	0	0	0		0	0	0	0	0	0	0	0	0	0	0	0
AC187078.3_FG002	probable_pseudogene	0	0	0	0		0	0	0	0	0	0	0	0	0	0	0	0
AC187078.3_FG005	low_confidence	0	0	0	0		0	0	0	0	0	0	0	0	0	0	0	0
AC187080.3_FG006	None	0.0141823	0	0.0360473	0.0579609		0	0.0425469	0	0	0	0	0	0.108142	0	0.0350157	0.0712831	0.0675839
AC187080.3_FG007	None	0.0510223	0	0	0		0	0	0.153067	0	0	0	0	0	0	0	0	0
AC187080.3_FG008	probable_transposon	0	0	0.00931323	0		0	0	0	0	0	0	0	0	0.0279397	0	0	0
AC187081.4_FG005	probable_transposon	0	0	0.0618883	0		0	0	0	0	0	0	0	0.185665	0	0	0	0
AC187082.3_FG002	probable_pseudogene	0.0568527	0.0295968	0.103955	1.13765		0.043269	0.0966369	0.0306521	0.0158882	0.00112021	0.0717821	0	0.219182	0.092684	2.6381	0.339947	0.434889
AC187082.3_FG003	None	0.00986017	0	0	0.00565013		0.0295805	0	0	0	0	0	0	0	0	0.000424329	0.00176306	0.014763
AC187085.3_FG003	low_confidence	0	0.00860187	0	0		0	0	0	0.0258056	0	0	0	0	0	0	0	0
AC187086.3_FG001	low_confidence	0	0	0	0		0	0	0	0	0	0	0	0	0	0	0	0
AC187086.3_FG004	None	0	0	0	0		0	0	0	0	0	0	0	0	0	0	0	0
AC187087.4_FG001	low_confidence	0	0.038701	0.155242	0.320105		0	0	0	0.116103	0	0	0	0	0.465725	0.0878132	0	0.872502
AC187087.4_FG003	low_confidence	0	0	2.40819	1.99622		0	0	0	0	0	0	0	5.14817	2.07639	1.54439	0.876293	3.56797
AC187088.3_FG002	None	0	0.000986017	0.0077064	0		0	0	0	0	0	0.00295805	0	0.0231192	0	0	0	0
AC187090.3_FG003	None	0	0	0	0		0	0	0	0	0	0	0	0	0	0	0	0
AC187090.3_FG004	low_confidence	0	0.017232	0	0		0	0	0	0	0.0516959	0	0	0	0	0	0	0
AC187090.3_FG007	probable_transposon	0	0	0	0		0	0	0	0	0	0	0	0	0	0	0	0
AC187090.3_FG011	Putative uncharacterized protein	0.19921	0.0625427	0.544034	0.816493		0.251752	0	0.345879	0.044614	0	0.143014	0	0.605693	1.02641	0.641264	0.498754	1.30946
AC187091.5_FG001	low_confidence	0	0	0	0		0	0	0	0	0	0	0	0	0	0	0	0
AC187091.5_FG002	low_confidence	0	0	0	0		0	0	0	0	0	0	0	0	0	0	0	0
AC187092.6_FG003	None	0	0.218343	0	0		0	0	0	0.290705	0.085331	0.278994	0	0	0	0	0	0
AC187093.4_FG002	low_confidence	0	0	0	0		0	0	0	0	0	0	0	0	0	0	0	0
AC187094.4_FG002	probable_pseudogene	4.1593e-08	2.44333e-08	0.0398206	1.41875e-08		3.7468e-08	2.32716e-08	6.40393e-08	2.89409e-09	6.71e-08	3.30595e-09	5.70901e-06	1.81356e-07	0.119456	1.80472e-08	2.21e-08	2.41531e-09
AC187094.4_FG005	low_confidence	0	0	0	0		0	0	0	0	0	0	0	0	0	0	0	0
AC187095.4_FG002	probable_transposon	0	0	0	0		0	0	0	0	0	0	0	0	0	0	0	0
AC187096.5_FG001	None	0	0	0.0332527	0.00956003		0	0	0	0	0	0	0	0.0997581	0	0.0286801	0	0
AC187098.4_FG002	low_confidence	0	0	0	0		0	0	0	0	0	0	0	0	0	0	0	0
AC187098.4_FG003	low_confidence	0	0	0	0		0	0	0	0	0	0	0	0	0	0	0	0
AC187098.4_FG011	LOC100285941	1.16941	0.0340191	4.0987	2.16829		1.22362	0.88772	1.39689	0.0231432	0.0129937	0.0659204	4.50017	3.8563	3.93963	2.13865	1.83406	2.53217
AC187099.5_FG005	None	0.000214773	0	0.0851473	3.37127e-05		0	0.000644318	0	0	0	0	0	0.255442	0	0.000101138	0	0
AC187100.4_FG001	low_confidence	0	0	0	0		0	0	0	0	0	0	0	0	0	0	0	0
AC187135.5_FG002	probable_transposon	0	0	0	0		0	0	0	0	0	0	0	0	0	0	0	0
AC187142.3_FG001	probable_pseudogene	0	0	0	0		0	0	0	0	0	0	0	0	0	0	0	0
AC187142.3_FG007	None	0	0	0	0		0	0	0	0	0	0	0	0	0	0	0	0
AC187147.4_FG001	low_confidence	0	0	0	0		0	0	0	0	0	0	0	0	0	0	0	0
AC187147.4_FG002	low_confidence	0	0	0	0		0	0	0	0	0	0	0	0	0	0	0	0
AC187147.4_FG003	low_confidence	0	0	0	0		0	0	0	0	0	0	0	0	0	0	0	0
AC187147.4_FG005	probable_transposon	0	1.85657	0	0		0	0	0	0.788839	1.35043	3.43044	0	0	0	0	0	0
AC187153.4_FG002	low_confidence	0	0	0	0		0	0	0	0	0	0	0	0	0	0	0	0
AC187153.4_FG003	probable_transposon	0	0	0.0337007	0.0125701		0	0	0	0	0	0	0	0.101102	0	0	0.0377104	0
AC187157.4_FG001	None	0	0	0	0		0	0	0	0	0	0	0	0	0	0	0	0
AC187157.4_FG002	hypothetical protein LOC100216910	5.91931	0.523167	13.0279	5.18465		7.70375	3.90868	6.14551	0.677168	0.442589	0.449744	13.4918	7.35372	18.2382	3.43407	5.82751	6.29236
AC187157.4_FG005	Putative uncharacterized protein	0.726193	0.00471203	0	0		0.0518505	0.7139	1.41283	0	0.0141361	0	0	0	0	0	0	0
AC187157.4_FG007	probable_pseudogene	0	0	0.91112	0.0129424		0	0	0	0	0	0	2.73336	0	0	0.0388273	0	0
AC187158.4_FG001	probable_transposon	0	0	0	0		0	0	0	0	0	0	0	0	0	0	0	0
AC187160.3_FG003	None	0	0.0917833	0.0550547	0.347552		0	0	0	0.119623	0.155727	0	0	0	0.165164	0.970233	0.072422	0
AC187162.3_FG002	probable_pseudogene	0	0	0	0		0	0	0	0	0	0	0	0	0	0	0	0
AC187205.3_FG001	low_confidence	0	0	0	0		0	0	0	0	0	0	0	0	0	0	0	0
AC187205.3_FG002	low_confidence	0	0	0	0		0	0	0	0	0	0	0	0	0	0	0	0
AC187205.3_FG003	low_confidence	0	0	0	0		0	0	0	0	0	0	0	0	0	0	0	0
AC187205.3_FG004	low_confidence	0	0	0	0		0	0	0	0	0	0	0	0	0	0	0	0
AC187207.3_FG001	low_confidence	0	0	0	0		0	0	0	0	0	0	0	0	0	0	0	0
AC187207.3_FG006	None	0	0	0	0.0198899		0	0	0	0	0	0	0	0	0	0.0596697	0	0
AC187207.3_FG010	low_confidence	0	0	0	0		0	0	0	0	0	0	0	0	0	0	0	0
AC187208.2_FG001	contamination	0	0	0	0		0	0	0	0	0	0	0	0	0	0	0	0
AC187209.5_FG003	None	0	0	0	0		0	0	0	0	0	0	0	0	0	0	0	0
AC187209.5_FG010	None	0	0	0.159268	0.131105		0	0	0	0	0	0	0	0.477805	0	0.0402307	0.0309434	0.322141
AC187209.5_FG011	low_confidence	0	0	0	0		0	0	0	0	0	0	0	0	0	0	0	0
AC187211.4_FG003	probable_transposon	0	0	0	0		0	0	0	0	0	0	0	0	0	0	0	0
AC187211.4_FG005	low_confidence	0	0.128998	0	0		0	0	0	0	0.192334	0.19466	0	0	0	0	0	0
AC187212.3_FG004	probable_pseudogene	2.32758	0.905506	11.1446	6.95669		3.24962	2.30018	1.43294	0.55281	0.450138	1.71357	2.99742	4.97937	25.4569	7.85855	5.06315	7.94836
AC187212.3_FG005	probable_pseudogene	0	0	0	0.134153		0	0	0	0	0	0	0	0	0	0.0812578	0.321202	0
AC187212.3_FG009	probable_pseudogene	0	0.000382787	0.0238171	0.000486431		0	0	0	0.00114836	0	0	0.0409692	0.0298978	0.000584357	0.000401383	0	0.00105791
AC187212.3_FG011	None	0	0	0.348548	0.0464046		0	0	0	0	0	0	0	0.703974	0.341669	0.0278488	0.0331091	0.078256
AC187215.4_FG001	low_confidence	0	0	0	0		0	0	0	0	0	0	0	0	0	0	0	0
AC187216.4_FG011	probable_transposon	0	0	0	0		0	0	0	0	0	0	0	0	0	0	0	0
AC187217.4_FG004	None	0	0	0	0		0	0	0	0	0	0	0	0	0	0	0	0
AC187217.4_FG007	probable_transposon	0	0	0	0		0	0	0	0	0	0	0	0	0	0	0	0
AC187218.4_FG001	probable_pseudogene	0.0996128	0	0.0455663	0.109395		0.0943593	0.204479	0	0	0	0	7.23668e-10	0.136699	7.56099e-12	0.0424723	0.0838134	0.201899
AC187218.4_FG003	probable_transposon	0	0	0	0		0	0	0	0	0	0	0	0	0	0	0	0
AC187218.4_FG006	probable_transposon	0	0.00038386	0.000705133	0		0	0	0	0.000355293	0	0.000796288	0	0	0.0021154	0	0	0
AC187222.4_FG001	None	0	0	0.056567	0		0	0	0	0	0	0	0	0.169701	0	0	0	0
AC187223.4_FG001	low_confidence	0	0	0	0		0	0	0	0	0	0	0	0	0	0	0	0
AC187223.4_FG004	low_confidence	0	0.0446417	0	0		0	0	0	0	0.133925	0	0	0	0	0	0	0
AC187224.4_FG002	contamination	0	0	0	0		0	0	0	0	0	0	0	0	0	0	0	0
AC187224.4_FG004	low_confidence	0	0	0	0		0	0	0	0	0	0	0	0	0	0	0	0
AC187232.2_FG001	probable_transposon	0	0	0	0		0	0	0	0	0	0	0	0	0	0	0	0
AC187232.2_FG004	low_confidence	0	0	0	0		0	0	0	0	0	0	0	0	0	0	0	0
AC187232.2_FG005	low_confidence	0	0	3.17948	0.0933557		0	0	0	0	0	0	9.53845	0	0	0.280067	0	0
AC187235.3_FG002	low_confidence	0	0	0	0		0	0	0	0	0	0	0	0	0	0	0	0
AC187235.3_FG003	None	0	0.000133919	0	0		0	0	0	0	0.000401756	0	0	0	0	0	0	0
AC187237.3_FG003	probable_pseudogene	0	0	0	0		0	0	0	0	0	0	0	0	0	0	0	0
AC187237.3_FG004	low_confidence	0	0	0	0		0	0	0	0	0	0	0	0	0	0	0	0
AC187240.3_FG004	low_confidence	0	0	0	0		0	0	0	0	0	0	0	0	0	0	0	0
AC187241.4_FG001	low_confidence	0	0	0	0		0	0	0	0	0	0	0	0	0	0	0	0
AC187241.4_FG009	None	0	0	0	0		0	0	0	0	0	0	0	0	0	0	0	0
AC187243.3_FG005	None	0	0	0	0		0	0	0	0	0	0	0	0	0	0	0	0
AC187244.4_FG004	low_confidence	0	0	0	0		0	0	0	0	0	0	0	0	0	0	0	0
AC187245.3_FG002	low_confidence	0	0	0	0		0	0	0	0	0	0	0	0	0	0	0	0
AC187245.3_FG003	low_confidence	0	0	0	0		0	0	0	0	0	0	0	0	0	0	0	0
AC187248.6_FG001	low_confidence	0	0	0	0		0	0	0	0	0	0	0	0	0	0	0	0
AC187251.5_FG002	low_confidence	0	0	0	0		0	0	0	0	0	0	0	0	0	0	0	0
AC187251.5_FG003	low_confidence	0	0	0	0		0	0	0	0	0	0	0	0	0	0	0	0
AC187253.4_FG002	low_confidence	0	0	0	0		0	0	0	0	0	0	0	0	0	0	0	0
AC187254.6_FG001	low_confidence	0	0	0	0		0	0	0	0	0	0	0	0	0	0	0	0
AC187255.3_FG001	probable_transposon	0	0	0	0		0	0	0	0	0	0	0	0	0	0	0	0
AC187255.3_FG002	low_confidence	0	0	0	0		0	0	0	0	0	0	0	0	0	0	0	0
AC187256.3_FG001	probable_pseudogene	0	0	0	0		0	0	0	0	0	0	0	0	0	0	0	0
AC187256.3_FG005	low_confidence	0	0	0	0		0	0	0	0	0	0	0	0	0	0	0	0
AC187259.4_FG001	probable_transposon	0	0	0	0		0	0	0	0	0	0	0	0	0	0	0	0
AC187259.4_FG002	probable_transposon	0	0	0	0		0	0	0	0	0	0	0	0	0	0	0	0
AC187260.3_FG002	probable_transposon	0	0	0	0		0	0	0	0	0	0	0	0	0	0	0	0
AC187260.3_FG007	probable_pseudogene	0	0	0	0		0	0	0	0	0	0	0	0	0	0	0	0
AC187261.3_FG002	low_confidence	0	0	0	0		0	0	0	0	0	0	0	0	0	0	0	0
AC187261.3_FG005	probable_transposon	0	0	0	0		0	0	0	0	0	0	0	0	0	0	0	0
AC187262.4_FG007	hypothetical protein LOC100272240	0	0	0	0.039546		0	0	0	0	0	0	0	0	0	0	0.118638	0
AC187263.4_FG001	None	0.181122	0	2.69469	7.20187		0.0056374	0.306506	0.231222	0	0	0	0	5.35826	2.72582	5.41695	5.73765	10.451
AC187265.3_FG002	probable_transposon	0	0	0	0		0	0	0	0	0	0	0	0	0	0	0	0
AC187266.3_FG001	low_confidence	0	0	0	0.0202112		0	0	0	0	0	0	0	0	0	0	0	0.0606335
AC187279.3_FG003	None	0	0	0.755567	1.01412		0	0	0	0	0	0	0	1.56167	0.705031	0.865967	0.7285	1.44788
AC187279.3_FG004	None	0	0	0	0		0	0	0	0	0	0	0	0	0	0	0	0
AC187280.3_FG001	low_confidence	0	0	0	0		0	0	0	0	0	0	0	0	0	0	0	0
AC187281.4_FG002	low_confidence	0	0	0	0		0	0	0	0	0	0	0	0	0	0	0	0
AC187282.3_FG005	low_confidence	0	0	0	0		0	0	0	0	0	0	0	0	0	0	0	0
AC187283.3_FG005	None	0	0	0	0		0	0	0	0	0	0	0	0	0	0	0	0
AC187283.3_FG007	probable_transposon	0	0	0	0		0	0	0	0	0	0	0	0	0	0	0	0
AC187284.4_FG004	probable_transposon	0	0	0	0		0	0	0	0	0	0	0	0	0	0	0	0
AC187284.4_FG005	probable_transposon	0	0	0	0		0	0	0	0	0	0	0	0	0	0	0	0
AC187285.5_FG004	probable_pseudogene	0	0	0	0		0	0	0	0	0	0	0	0	0	0	0	0
AC187286.4_FG004	probable_pseudogene	0	0	0	0		0	0	0	0	0	0	0	0	0	0	0	0
AC187287.3_FG001	probable_pseudogene	0	0	0	0		0	0	0	0	0	0	0	0	0	0	0	0
AC187287.3_FG012	low_confidence	0	0	0	0		0	0	0	0	0	0	0	0	0	0	0	0
AC187291.4_FG001	low_confidence	0	0	0	0		0	0	0	0	0	0	0	0	0	0	0	0
AC187338.3_FG007	probable_transposon	0	0	0	0		0	0	0	0	0	0	0	0	0	0	0	0
AC187340.3_FG002	low_confidence	0	0	0	0		0	0	0	0	0	0	0	0	0	0	0	0
AC187340.3_FG003	probable_pseudogene	0	0	0.82897	0.70618		0	0	0	0	0	0	0	0.4013	2.08561	0.111099	0.271791	1.73565
AC187384.4_FG001	low_confidence	0	0	0.133078	0		0	0	0	0	0	0	0.00636026	0.392874	0	0	0	0
AC187388.4_FG001	low_confidence	0	0	0	0		0	0	0	0	0	0	0	0	0	0	0	0
AC187392.3_FG006	probable_pseudogene	0	0	0	0		0	0	0	0	0	0	0	0	0	0	0	0
AC187392.3_FG007	probable_transposon	0	0	0	0		0	0	0	0	0	0	0	0	0	0	0	0
AC187393.3_FG001	None	0	0	0	0		0	0	0	0	0	0	0	0	0	0	0	0
AC187393.3_FG003	probable_transposon	0	0	0	0		0	0	0	0	0	0	0	0	0	0	0	0
AC187394.3_FG004	low_confidence	0	0	0	0.0861497		0	0	0	0	0	0	0	0	0	0	0	0.258449
AC187401.3_FG001	probable_transposon	0	0	0.0193989	0.0223271		0	0	0	0	0	0	0	0	0.0581967	0	0	0.0669812
AC187401.3_FG006	low_confidence	0	0	0	0		0	0	0	0	0	0	0	0	0	0	0	0
AC187404.3_FG003	None	0	0	0	0		0	0	0	0	0	0	0	0	0	0	0	0
AC187404.3_FG006	None	0	0	0	0		0	0	0	0	0	0	0	0	0	0	0	0
AC187404.3_FG008	low_confidence	0	0	0	0		0	0	0	0	0	0	0	0	0	0	0	0
AC187406.4_FG001	low_confidence	0	0	0	0		0	0	0	0	0	0	0	0	0	0	0	0
AC187408.3_FG003	low_confidence	0	0	0.950169	0		0	0	0	0	0	0	2.54785	0.302656	0	0	0	0
AC187408.3_FG007	probable_transposon	0	0	0	0		0	0	0	0	0	0	0	0	0	0	0	0
AC187409.4_FG002	low_confidence	0.166481	0	0	0.634064		0.499442	0	0	0	0	0	0	0	0	0.270588	0.671364	0.960239
AC187409.4_FG008	probable_pseudogene	0	0	0.155755	0		0	0	0	0	0	0	0.467265	0	0	0	0	0
AC187459.3_FG002	probable_transposon	0	0	0	0		0	0	0	0	0	0	0	0	0	0	0	0
AC187460.4_FG001	probable_pseudogene	0	0	0	0		0	0	0	0	0	0	0	0	0	0	0	0
AC187460.4_FG002	None	0	0	0	0		0	0	0	0	0	0	0	0	0	0	0	0
AC187468.3_FG002	probable_transposon	0	0	0	0		0	0	0	0	0	0	0	0	0	0	0	0
AC187468.3_FG006	probable_transposon	0	0	0	0.0099568		0	0	0	0	0	0	0	0	0	0	0	0.0298704
AC187469.3_FG004	low_confidence	0	0	0	0		0	0	0	0	0	0	0	0	0	0	0	0
AC187469.3_FG005	None	0	0	0	0		0	0	0	0	0	0	0	0	0	0	0	0
AC187475.4_FG002	low_confidence	0	0	0	0		0	0	0	0	0	0	0	0	0	0	0	0
AC187476.3_FG002	probable_transposon	0	0	0	0		0	0	0	0	0	0	0	0	0	0	0	0
AC187476.3_FG003	probable_transposon	0	0	0	0		0	0	0	0	0	0	0	0	0	0	0	0
AC187476.3_FG004	probable_transposon	0	0.0076508	0.0104365	0		0	0	0	0	0.0229524	0	0.00721798	0.0240914	0	0	0	0
AC187481.4_FG003	probable_transposon	0	0	0	0		0	0	0	0	0	0	0	0	0	0	0	0
AC187485.3_FG001	None	0	0	0.041892	0		0	0	0	0	0	0	0	0.125676	0	0	0	0
AC187544.5_FG001	probable_transposon	0	0	0	0		0	0	0	0	0	0	0	0	0	0	0	0
AC187547.4_FG010	low_confidence	0.218807	0	0	0		0	0	0.65642	0	0	0	0	0	0	0	0	0
AC187551.3_FG002	None	0.444284	0.0223589	0.97157	0.817916		0.335733	0.476441	0.520677	0.0153668	0.0291909	0.022519	0	1.23197	1.68274	1.07566	0.627076	0.751012
AC187551.3_FG006	probable_transposon	0	0.00496285	0.00293089	0		0	0	0	1.1895e-05	0.00400466	0.010872	0	0	0.00879268	0	0	0
AC187553.4_FG001	low_confidence	0	0	2.18191	5.91713		0	0	0	0	0	0	0	5.68578	0.859942	4.07467	6.66101	7.01572
AC187553.4_FG010	low_confidence	0	0.881541	0.259179	0		0	0	0	0.39128	1.99638	0.256962	0	0.777538	0	0	0	0
AC187554.6_FG001	probable_transposon	0	0	0.0172804	0		0	0	0	0	0	0	0.0518412	0	0	0	0	0
AC187555.4_FG002	low_confidence	0	0	0	0		0	0	0	0	0	0	0	0	0	0	0	0
AC187555.4_FG010	low_confidence	0	0	0.270516	0		0	0	0	0	0	0	0.811547	0	0	0	0	0
AC187556.4_FG001	low_confidence	0	0	0	0		0	0	0	0	0	0	0	0	0	0	0	0
AC187557.3_FG001	low_confidence	0	0	0	0		0	0	0	0	0	0	0	0	0	0	0	0
AC187559.2_FG006	low_confidence	0	0	0	0		0	0	0	0	0	0	0	0	0	0	0	0
AC187559.2_FG008	probable_transposon	0	0	0.035101	0		0	0	0	0	0	0	0	0.105303	0	0	0	0
AC187559.2_FG010	probable_transposon	0	0	0	0		0	0	0	0	0	0	0	0	0	0	0	0
AC187559.2_FG013	probable_pseudogene	0	0.0501182	0	0		0	0	0	0.144074	0.00628059	0	0	0	0	0	0	0
AC187560.5_FG003	None	0	0.0207461	0	0		0	0	0	0	0	0.0622384	0	0	0	0	0	0
AC187560.5_FG006	low_confidence	0	0	0	0		0	0	0	0	0	0	0	0	0	0	0	0
AC187560.5_FG008	probable_transposon	0	0	0	0		0	0	0	0	0	0	0	0	0	0	0	0
AC187561.3_FG003	probable_transposon	0	0	0	0		0	0	0	0	0	0	0	0	0	0	0	0
AC187565.4_FG001	probable_transposon	0	0	0	0.0379243		0	0	0	0	0	0	0	0	0	0.113773	0	0
AC187565.4_FG003	low_confidence	0	0	0	0		0	0	0	0	0	0	0	0	0	0	0	0
AC187566.4_FG001	probable_transposon	0	0	0	0		0	0	0	0	0	0	0	0	0	0	0	0
AC187566.4_FG003	low_confidence	0	0	0	0		0	0	0	0	0	0	0	0	0	0	0	0
AC187567.4_FG004	None	0.168044	0	0	0.113763		0	0.504131	0	0	0	0	0	0	0	0.0813901	0	0.2599
AC187568.4_FG009	probable_pseudogene	0.0413007	0	0.219435	0.0188346		0	0.123902	0	0	0	0	0	0.658305	8.48058e-10	7.78558e-09	2.09e-07	0.0565037
AC187579.4_FG006	probable_transposon	0	0	0.0111262	0		0	0	0	0	0	0	0	0.0333786	0	0	0	0
AC187582.4_FG002	low_confidence	0	0	0	0		0	0	0	0	0	0	0	0	0	0	0	0
AC187656.2_FG003	low_confidence	0	0	0	0		0	0	0	0	0	0	0	0	0	0	0	0
AC187656.2_FG005	low_confidence	0	0	0	0		0	0	0	0	0	0	0	0	0	0	0	0
AC187657.4_FG009	probable_transposon	0	0	0	0		0	0	0	0	0	0	0	0	0	0	0	0
AC187661.4_FG004	probable_transposon	0	0	0	0		0	0	0	0	0	0	0	0	0	0	0	0
AC187775.3_FG008	low_confidence	0	0	0	0		0	0	0	0	0	0	0	0	0	0	0	0
AC187779.3_FG006	low_confidence	0	0	0	0.0825433		0	0	0	0	0	0	0	0	0	0	0	0.24763
AC187779.3_FG007	probable_pseudogene	0	0	0	0		0	0	0	0	0	0	0	0	0	0	0	0
AC187780.3_FG001	probable_transposon	0	0	0	0		0	0	0	0	0	0	0	0	0	0	0	0
AC187781.3_FG001	probable_transposon	0	0	0	0		0	0	0	0	0	0	0	0	0	0	0	0
AC187782.4_FG005	probable_transposon	0	0	0	0		0	0	0	0	0	0	0	0	0	0	0	0
AC187782.4_FG008	probable_pseudogene	0	0	0	0		0	0	0	0	0	0	0	0	0	0	0	0
AC187782.4_FG009	None	0	0	0	0		0	0	0	0	0	0	0	0	0	0	0	0
AC187787.2_FG007	probable_transposon	0	0	0.0462287	0.0187668		0	0	0	0	0	0	0	0.138686	0	0	0	0.0563003
AC187788.3_FG001	low_confidence	0	0	0	0		0	0	0	0	0	0	0	0	0	0	0	0
AC187788.3_FG006	probable_transposon	0	0	0.102093	0.14112		0	0	0	0	0	0	0	0.30628	0	0	0	0.42336
AC187788.3_FG008	probable_pseudogene	0	0	0	0		0	0	0	0	0	0	0	0	0	0	0	0
AC187789.3_FG001	None	0	0	0	0		0	0	0	0	0	0	0	0	0	0	0	0
AC187792.3_FG002	probable_transposon	0	0	0	0		0	0	0	0	0	0	0	0	0	0	0	0
AC187792.3_FG008	probable_pseudogene	0	0	0	0		0	0	0	0	0	0	0	0	0	0	0	0
AC187793.3_FG001	probable_pseudogene	0.150684	0	0.582614	0.593745		0	0.452052	0	0	0	0	0	1.27219	0.475651	0.784517	0.21722	0.779497
AC187800.4_FG003	None	0	0	0	0		0	0	0	0	0	0	0	0	0	0	0	0
AC187800.4_FG004	probable_transposon	0	0	0.0266442	0		0	0	0	0	0	0	0.0371579	0.0427746	0	0	0	0
AC187802.3_FG001	probable_pseudogene	0.0294864	0	0.402135	0		0.0884591	0	0	0	0	0	0.62134	0.437432	0.147632	0	0	0
AC187802.3_FG008	None	0	0	0	0.0906607		0	0	0	0	0	0	0	0	0	0	0	0.271982
AC187802.3_FG010	low_confidence	6.59007e-23	0	1.32917	5.54456		0	1.97702e-22	0	0	0	0	0	3.75652	0.230978	5.68784	4.44452	6.50131
AC187803.3_FG004	probable_transposon	0	0	0	0		0	0	0	0	0	0	0	0	0	0	0	0
AC187803.3_FG006	probable_transposon	0	0	0	0		0	0	0	0	0	0	0	0	0	0	0	0
AC187805.3_FG001	probable_transposon	0	0	0	0		0	0	0	0	0	0	0	0	0	0	0	0
AC187805.3_FG002	probable_transposon	0	0	0	0		0	0	0	0	0	0	0	0	0	0	0	0
AC187806.6_FG002	probable_transposon	0	0	0.0633883	0.0106954		0	0	0	0	0	0	0.0925383	0.0976265	0	0	0.0320862	0
AC187809.3_FG005	None	0.0293271	0	0.0275308	0		0	0.0879813	0	0	0	0	0.0384979	0.0440944	0	0	0	0
AC187809.3_FG006	low_confidence	0	0	0	0.371007		0	0	0	0	0	0	0	0	0	0.090621	0	1.0224
AC187813.3_FG001	low_confidence	0	0	0	0.049419		0	0	0	0	0	0	0	0	0	0	0.148257	0
AC187813.3_FG002	None	0	0	0	0		0	0	0	0	0	0	0	0	0	0	0	0
AC187813.3_FG004	probable_pseudogene	0	0	0.144038	0		0	0	0	0	0	0	0	0.432113	0	0	0	0
AC187818.3_FG001	low_confidence	0	0	1.73693	0.173967		0	0	0	0	0	0	4.61267	0.445409	0.152701	0.117135	0.0679105	0.336855
AC187818.3_FG004	None	0	0	3.04654	0		0	0	0	0	0	0	9.13961	0	0	0	0	0
AC187819.3_FG002	probable_transposon	0	0	0	0		0	0	0	0	0	0	0	0	0	0	0	0
AC187819.3_FG003	probable_pseudogene	0	0	0	0		0	0	0	0	0	0	0	0	0	0	0	0
AC187820.2_FG001	probable_transposon	0.033672	0	0.0141589	0.0103441		0	0.0181972	0.0828187	0	0	0	0	0.0424768	0	0.0269512	0.000760799	0.00332044
AC187820.2_FG007	low_confidence	0	0	0	0		0	0	0	0	0	0	0	0	0	0	0	0
AC187821.3_FG010	probable_transposon	0	0	0	0		0	0	0	0	0	0	0	0	0	0	0	0
AC187826.3_FG002	probable_transposon	0	0	0.0863417	0		0	0	0	0	0	0	0	0.259025	0	0	0	0
AC187826.3_FG007	None	0	0	0	0.0204224		0	0	0	0	0	0	0	0	0	0	0	0.0612673
AC187826.3_FG009	low_confidence	0	0	0	0		0	0	0	0	0	0	0	0	0	0	0	0
AC187830.4_FG004	low_confidence	0	0	0	0.0378707		0	0	0	0	0	0	0	0	0	0.113612	0	0
AC187831.3_FG002	low_confidence	0	0	0	0		0	0	0	0	0	0	0	0	0	0	0	0
AC187831.3_FG005	low_confidence	0	0	0	0.0249746		0	0	0	0	0	0	0	0	0	0.0749239	0	0
AC187832.3_FG001	probable_transposon	0	0	0.108901	0		0	0	0	0	0	0	0	0.192248	0.134456	0	0	0
AC187834.2_FG002	probable_transposon	0	0	0	0		0	0	0	0	0	0	0	0	0	0	0	0
AC187837.4_FG004	probable_transposon	0	0	0	0		0	0	0	0	0	0	0	0	0	0	0	0
AC187837.4_FG005	probable_transposon	0	0	0	0		0	0	0	0	0	0	0	0	0	0	0	0
AC187837.4_FG011	probable_transposon	0	0	0	0		0	0	0	0	0	0	0	0	0	0	0	0
AC187837.4_FG012	probable_transposon	0	0.00680772	0.015893	0		0	0	0	0	0.0202896	0.000133566	0	0.0476789	0	0	0	0
AC187837.4_FG015	probable_transposon	0	0	0.00396872	0		0	0	0	0	0	0	0.00192478	0.00998139	0	0	0	0
AC187837.4_FG016	probable_transposon	0	0.204637	0.000173456	0		0	0	0	0.148881	0.264717	0.200313	0	0	0.000520368	0	0	0
AC187839.4_FG002	probable_transposon	0	0	0	0		0	0	0	0	0	0	0	0	0	0	0	0
AC187840.3_FG002	probable_transposon	0.0476747	0	0.083486	0.168863		0.0070502	0.0781098	0.0578641	0	0	0	0	0.104145	0.146313	0.219781	0.206978	0.0798289
AC187843.3_FG001	None	0	0.00090942	0	0		0	0	0	0	0.00272826	0	0	0	0	0	0	0
AC187843.3_FG006	None	0.604797	0	0	0		0.185438	1.0798	0.549152	0	0	0	0	0	0	0	0	0
AC187843.3_FG010	None	0	0.00698933	0.00478594	0		0	0	0	0	0.020968	0	0.01345	0.000907814	0	0	0	0
AC187843.3_FG012	low_confidence	0	0	0	0		0	0	0	0	0	0	0	0	0	0	0	0
AC187869.3_FG004	probable_pseudogene	0	0.162064	0.208728	0.0320864		0	0	0	0.371967	0	0.114224	0.626183	0	0	0.0962593	0	0
AC187870.3_FG002	None	0	0	0.0270701	0		0	0	0	0	0	0	0	0.0812103	0	0	0	0
AC187870.3_FG003	probable_pseudogene	0	0	0	0.155971		0	0	0	0	0	0	0	0	0	0	0	0.467913
AC187872.3_FG005	None	0	0.119376	0	0		0	0	0	0.358129	0	0	0	0	0	0	0	0
AC187874.3_FG005	probable_pseudogene	0	0	0	0		0	0	0	0	0	0	0	0	0	0	0	0
AC187875.3_FG006	probable_pseudogene	0	0	0.0496197	0.00646803		0	0	0	0	0	0	0	0.148859	0	0	0.0194041	0
AC187875.3_FG009	probable_pseudogene	0	0	0	0		0	0	0	0	0	0	0	0	0	0	0	0
AC187877.3_FG003	probable_transposon	0	0.00210808	0.0143132	0		0	0	0	0	0.00531513	0.00100911	0	0.0429396	0	0	0	0
AC187879.3_FG001	None	0	0	0	0		0	0	0	0	0	0	0	0	0	0	0	0
AC187881.4_FG005	low_confidence	0	0.0450497	0	0		0	0	0	0.135149	0	0	0	0	0	0	0	0
AC187883.4_FG004	low_confidence	0	0	0	0		0	0	0	0	0	0	0	0	0	0	0	0
AC187885.3_FG002	None	0	0	0	0		0	0	0	0	0	0	0	0	0	0	0	0
AC187885.3_FG005	probable_pseudogene	0.270973	0	0.141853	0		0	0	0.812918	0	0	0	0	0.42556	0	0	0	0
AC187887.3_FG008	None	0	0	0	0		0	0	0	0	0	0	0	0	0	0	0	0
AC187891.3_FG001	low_confidence	0	0	0	0		0	0	0	0	0	0	0	0	0	0	0	0
AC187891.3_FG006	Putative uncharacterized protein	0	0	0	1.65333e-11		0	0	0	0	0	0	0	0	0	0	4.96e-11	0
AC187891.3_FG007	low_confidence	0	0	0	0		0	0	0	0	0	0	0	0	0	0	0	0
AC187893.3_FG003	low_confidence	0	0	0	0		0	0	0	0	0	0	0	0	0	0	0	0
AC187893.3_FG004	probable_transposon	0	0	0	0		0	0	0	0	0	0	0	0	0	0	0	0
AC187894.3_FG003	probable_transposon	0	0	0	0		0	0	0	0	0	0	0	0	0	0	0	0
AC187895.2_FG001	None	0	0	0	0		0	0	0	0	0	0	0	0	0	0	0	0
AC187895.2_FG002	None	0	0	0	0		0	0	0	0	0	0	0	0	0	0	0	0
AC187896.3_FG006	None	0	0	0	0		0	0	0	0	0	0	0	0	0	0	0	0
AC187897.3_FG002	low_confidence	0	0	0	0		0	0	0	0	0	0	0	0	0	0	0	0
AC187898.4_FG004	probable_transposon	0	0	0	0		0	0	0	0	0	0	0	0	0	0	0	0
AC187898.4_FG005	probable_transposon	0	0	0.395023	0		0	0	0	0	0	0	0.993086	0.191984	0	0	0	0
AC187899.3_FG002	None	0	0	1.60671	0		0	0	0	0	0	0	4.31275	0	0.50737	0	0	0
AC187901.4_FG002	probable_pseudogene	0	0.0127855	0	0.0119626		0	0	0	0.00125742	0.0185912	0.0185078	0	0	0	0	0.0358879	0
AC187901.4_FG004	None	0	0	0.175728	0		0	0	0	0	0	0	0.527185	0	0	0	0	0
AC187902.3_FG003	probable_transposon	0	0	0	0		0	0	0	0	0	0	0	0	0	0	0	0
AC187902.3_FG006	low_confidence	0	0	5.12885	0		0	0	0	0	0	0	13.7158	1.67074	0	0	0	0
AC187903.3_FG004	None	0	0	0	0		0	0	0	0	0	0	0	0	0	0	0	0
AC187904.3_FG004	probable_pseudogene	0	0	0	0		0	0	0	0	0	0	0	0	0	0	0	0
AC187904.3_FG005	probable_transposon	0	0	0	0		0	0	0	0	0	0	0	0	0	0	0	0
AC187904.3_FG007	probable_transposon	0	4.65545e-05	0	0		0	0	0	0	8.37e-05	5.59635e-05	0	0	0	0	0	0
AC187910.5_FG002	None	0	0	0.047793	0		0	0	0	0	0	0	0	0.143379	0	0	0	0
AC187910.5_FG004	probable_transposon	0.00381863	0.00167551	0.00115023	0.00634396		0.00129919	0.00257305	0.00758365	0	0.00224101	0.00278552	0	0.00332559	0.000125095	0.0118777	0.00162386	0.00553031
AC187910.5_FG006	probable_pseudogene	0	0.0254578	0	0		0	0	0	0.0343271	0.0223814	0.0196649	0	0	0	0	0	0
AC187911.3_FG004	low_confidence	0	0	0	0		0	0	0	0	0	0	0	0	0	0	0	0
AC187916.3_FG005	probable_transposon	0	0	0	0		0	0	0	0	0	0	0	0	0	0	0	0
AC187917.3_FG001	probable_pseudogene	0	0	0	0		0	0	0	0	0	0	0	0	0	0	0	0
AC187919.5_FG007	low_confidence	0	0	0	0		0	0	0	0	0	0	0	0	0	0	0	0
AC187919.5_FG010	probable_pseudogene	0	0	0	0		0	0	0	0	0	0	0	0	0	0	0	0
AC187920.3_FG001	probable_pseudogene	0	0	0	0		0	0	0	0	0	0	0	0	0	0	0	0
AC187920.3_FG005	probable_transposon	0	0	0	0		0	0	0	0	0	0	0	0	0	0	0	0
AC188000.3_FG003	None	0	0	0	0		0	0	0	0	0	0	0	0	0	0	0	0
AC188000.3_FG006	low_confidence	0	0	0	0		0	0	0	0	0	0	0	0	0	0	0	0
AC188001.3_FG001	probable_transposon	0	0	0	0		0	0	0	0	0	0	0	0	0	0	0	0
AC188001.3_FG004	probable_transposon	0	0	0	0		0	0	0	0	0	0	0	0	0	0	0	0
AC188001.3_FG009	None	0.00183705	0	0.0595188	0.0805099		0	0.00551115	0	0	0	0	0	0.0431365	0.13542	0.177694	0.0638358	0
AC188003.3_FG002	probable_transposon	0	0	0	0.187		0	0	0	0	0	0	0	0	0	0	0	0.560999
AC188003.3_FG011	low_confidence	0.0788873	0.0094098	4.898e-138	1e-51		0	0.236662	0	0	2.3e-55	0.0282294	0	0	1.4694e-137	0	3e-51	0
AC188003.3_FG012	None	0	0.081373	0	0		0	0	0	0.149962	0	0.094157	0	0	0	0	0	0
AC188005.3_FG003	probable_pseudogene	0	0	0	0		0	0	0	0	0	0	0	0	0	0	0	0
AC188008.3_FG005	low_confidence	0	0	0.125405	0		0	0	0	0	0	0	0	0.376215	0	0	0	0
AC188008.3_FG007	low_confidence	0	0	0	0.127554		0	0	0	0	0	0	0	0	0	0	0	0.382662
AC188008.3_FG008	low_confidence	0	0	0	0		0	0	0	0	0	0	0	0	0	0	0	0
AC188008.3_FG009	probable_transposon	0	0	0	0		0	0	0	0	0	0	0	0	0	0	0	0
AC188010.3_FG002	probable_pseudogene	0.190685	0.1896	1.20564	0.477265		0.093184	0.409641	0.0692315	0.216483	0.177667	0.17465	0.00451394	2.41962	1.1928	0.177661	0.565011	0.689123
AC188010.3_FG003	probable_pseudogene	0	0	0	0		0	0	0	0	0	0	0	0	0	0	0	0
AC188011.3_FG001	low_confidence	0	0	0	0		0	0	0	0	0	0	0	0	0	0	0	0
AC188013.3_FG001	low_confidence	0	0	0	0		0	0	0	0	0	0	0	0	0	0	0	0
AC188015.4_FG001	low_confidence	0	0	2.99525	0.112513		0	0	0	0	0	0	8.98574	0	0	0.337539	0	0
AC188019.3_FG001	probable_pseudogene	0	0	0	0		0	0	0	0	0	0	0	0	0	0	0	0
AC188020.3_FG002	low_confidence	0	0	0	0		0	0	0	0	0	0	0	0	0	0	0	0
AC188023.3_FG005	hypothetical protein LOC100277162	31.874	14.6071	39.3121	14.4082		24.3322	31.402	39.8877	10.2719	19.1147	14.4347	55.5002	17.9865	44.4495	10.8077	10.2483	22.1685
AC188023.3_FG008	probable_transposon	0	0	0	0		0	0	0	0	0	0	0	0	0	0	0	0
AC188023.3_FG009	probable_transposon	0.0151755	0	0.0500383	0		0	0.0455264	0	0	0	0	0	0.150115	0	0	0	0
AC188023.3_FG010	probable_transposon	0	0.000115317	0.127193	0.000126084		0	0	0	0	0.000345951	0	0	0.251932	0.129648	0	0.000378252	0
AC188023.3_FG011	None	0.000441037	0.000209422	0	0.0242857		0	0.00132311	0	0.000628267	0	0	0	0	0	0.000668854	0.0694707	0.00271747
AC188024.3_FG003	probable_pseudogene	0	0	0	0		0	0	0	0	0	0	0	0	0	0	0	0
AC188024.3_FG005	low_confidence	0	0	0	0		0	0	0	0	0	0	0	0	0	0	0	0
AC188027.3_FG005	probable_pseudogene	0	0	0	0		0	0	0	0	0	0	0	0	0	0	0	0
AC188029.3_FG003	probable_transposon	0	0	1.01889	0		0	0	0	0	0	0	3.05666	0	0	0	0	0
AC188032.3_FG002	probable_transposon	0	0	0	0		0	0	0	0	0	0	0	0	0	0	0	0
AC188033.3_FG003	low_confidence	0	0	0	0		0	0	0	0	0	0	0	0	0	0	0	0
AC188033.3_FG007	low_confidence	0.807119	0.180001	5.13065	27.5234		0.349291	1.62885	0.443217	0.183707	0.244354	0.111942	0	12.8256	2.56635	20.6776	29.5228	32.3698
AC188036.3_FG001	low_confidence	0	0	0	0		0	0	0	0	0	0	0	0	0	0	0	0
AC188036.3_FG003	None	0	0	0	0		0	0	0	0	0	0	0	0	0	0	0	0
AC188125.3_FG004	probable_transposon	0	0	0	0		0	0	0	0	0	0	0	0	0	0	0	0
AC188125.3_FG006	low_confidence	0	0	0	0		0	0	0	0	0	0	0	0	0	0	0	0
AC188127.3_FG005	low_confidence	0	0	0.203555	0		0	0	0	0	0	0	0	0.610666	0	0	0	0
AC188128.3_FG002	None	0	0	0	0		0	0	0	0	0	0	0	0	0	0	0	0
AC188128.3_FG004	low_confidence	0.107462	0	0	0.132137		0	0.322386	0	0	0	0	0	0	0	0	0	0.39641
AC188129.4_FG001	low_confidence	0	0	0	0		0	0	0	0	0	0	0	0	0	0	0	0
AC188129.4_FG002	probable_transposon	0	0	0	0		0	0	0	0	0	0	0	0	0	0	0	0
AC188132.3_FG001	probable_pseudogene	0	0	0	0		0	0	0	0	0	0	0	0	0	0	0	0
AC188132.3_FG004	probable_transposon	0	0	0	0		0	0	0	0	0	0	0	0	0	0	0	0
AC188132.3_FG008	low_confidence	0	0	0	0		0	0	0	0	0	0	0	0	0	0	0	0
AC188133.3_FG001	probable_transposon	0	0	0	0		0	0	0	0	0	0	0	0	0	0	0	0
AC188134.2_FG009	probable_pseudogene	0	0	0	0.0202232		0	0	0	0	0	0	0	0	0	0	0.0606696	0
AC188134.2_FG011	None	0.053522	0	0.45472	0.048405		0	0.160566	0	0	0	0	1.36416	0	0	0.06865	0.0765649	0
AC188134.2_FG012	probable_transposon	0.146837	0.0380796	1.54606	0.776493		0.193194	0.216776	0.0305407	0.0776873	0	0.0365516	2.60737	1.0146	1.01622	0.521761	0.398217	1.4095
AC188143.3_FG003	probable_transposon	0	0.0315258	0	0		0	0	0	0	0.0945775	0	0	0	0	0	0	0
AC188144.2_FG006	probable_pseudogene	0.0294122	0	0.0466295	0.000120328		0	0	0.0882367	0	0	0	0	0.0867584	0.0531302	8.12087e-05	0.000279775	0
AC188195.2_FG003	None	0	0	0	0.0102906		0	0	0	0	0	0	0	0	0	0.0308717	0	0
AC188195.2_FG004	None	0	0	0	0.0102906		0	0	0	0	0	0	0	0	0	0.0308717	0	0
AC188195.2_FG005	None	0	0	0	0.0102906		0	0	0	0	0	0	0	0	0	0.0308717	0	0
AC188195.2_FG006	probable_pseudogene	0	0	0	0		0	0	0	0	0	0	0	0	0	0	0	0
AC188197.3_FG001	probable_pseudogene	0	0	0	0		0	0	0	0	0	0	0	0	0	0	0	0
AC188296.3_FG004	None	0	0	2.58714	1.70837		0	0	0	0	0	0	3.99493	1.02911	2.73739	2.05527	1.19183	1.87802
AC188296.3_FG005	probable_transposon	0	0.0296066	0	0		0	0	0	0	0.0888199	0	0	0	0	0	0	0
AC188296.3_FG006	low_confidence	0	0	0	0		0	0	0	0	0	0	0	0	0	0	0	0
AC188378.3_FG002	probable_transposon	0	0	2.7892	0		0	0	0	0	0	0	8.36761	0	0	0	0	0
AC188395.3_FG002	probable_transposon	0	0	0.0510507	0		0	0	0	0	0	0	0	0.153152	0	0	0	0
AC188396.5_FG002	low_confidence	0	0	0	0		0	0	0	0	0	0	0	0	0	0	0	0
AC188400.2_FG004	probable_transposon	0	0	0	0		0	0	0	0	0	0	0	0	0	0	0	0
AC188582.3_FG002	None	0	0	0	0		0	0	0	0	0	0	0	0	0	0	0	0
AC188583.4_FG003	None	0	0	0	0		0	0	0	0	0	0	0	0	0	0	0	0
AC188583.4_FG004	low_confidence	0	0.088118	0	0.0258957		0	0	0	0.264354	0	0	0	0	0	0.0776872	0	0
AC188612.3_FG002	probable_transposon	0.0060639	0	0	0		0	0.0181917	0	0	0	0	0	0	0	0	0	0
AC188612.3_FG008	probable_transposon	0	0	0.0113427	0.125004		0	0	0	0	0	0	0	0.0340282	0	0.0631503	0	0.311863
AC188612.3_FG009	None	0	0	0	0		0	0	0	0	0	0	0	0	0	0	0	0
AC188613.4_FG003	low_confidence	0.170684	0	0	0		0	0.512052	0	0	0	0	0	0	0	0	0	0
AC188709.3_FG001	low_confidence	0	0	0	0		0	0	0	0	0	0	0	0	0	0	0	0
AC188709.3_FG004	probable_transposon	0	0	0	0		0	0	0	0	0	0	0	0	0	0	0	0
AC188709.3_FG006	probable_transposon	0	0	0	0		0	0	0	0	0	0	0	0	0	0	0	0
AC188710.4_FG001	probable_pseudogene	0	0	0	0		0	0	0	0	0	0	0	0	0	0	0	0
AC188710.4_FG006	None	0.0527823	0	0	0.0026476		0.0957544	0.0625924	6.38983e-08	0	0	0	0	0	0	0	0.0079428	0
AC188710.4_FG008	low_confidence	0	0	0	0		0	0	0	0	0	0	0	0	0	0	0	0
AC188713.2_FG003	low_confidence	0	0	0.00590385	3.39363e-10		0	0	0	0	0	0	3.80572e-08	0.0177115	0	1.01809e-09	0	0
AC188713.2_FG005	probable_pseudogene	0	0	0	0.0071839		0	0	0	0	0	0	0	0	0	0.0215517	0	0
AC188714.3_FG006	low_confidence	0	0	0	0		0	0	0	0	0	0	0	0	0	0	0	0
AC188715.3_FG001	low_confidence	0	0	0	0		0	0	0	0	0	0	0	0	0	0	0	0
AC188716.3_FG005	probable_transposon	0.0215615	0	0.00297765	0.019529		0	0	0.0646844	0	0	0	0.00893294	0	0	0	0	0.0585871
AC188716.3_FG008	low_confidence	0	0	0	0		0	0	0	0	0	0	0	0	0	0	0	0
AC188718.3_FG004	low_confidence	0	0	0	0		0	0	0	0	0	0	0	0	0	0	0	0
AC188718.3_FG005	None	0	0	0	0.00693713		0	0	0	0	0	0	0	0	0	0	0.0208114	0
AC188718.3_FG006	probable_pseudogene	0	0	0	0		0	0	0	0	0	0	0	0	0	0	0	0
AC188718.3_FG011	None	0	0	0	0		0	0	0	0	0	0	0	0	0	0	0	0
AC188718.3_FG015	None	0.00666313	0	0.00696607	0.00996334		0	0	0.0199894	0	0	0	0	0	0.0208982	0.00999693	0.0198931	0
AC188718.3_FG018	probable_transposon	0	0	0	0		0	0	0	0	0	0	0	0	0	0	0	0
AC188718.3_FG019	low_confidence	0	0	0	0		0	0	0	0	0	0	0	0	0	0	0	0
AC188719.3_FG003	probable_pseudogene	0	0	0	0		0	0	0	0	0	0	0	0	0	0	0	0
AC188720.3_FG002	probable_transposon	1.82971e-07	0	0	0		0	5.48913e-07	0	0	0	0	0	0	0	0	0	0
AC188720.3_FG004	probable_transposon	0	0	0	0.0043551		0	0	0	0	0	0	0	0	0	0	0	0.0130653
AC188720.3_FG006	probable_transposon	0	0	0	0		0	0	0	0	0	0	0	0	0	0	0	0
AC188720.3_FG007	low_confidence	0	0	0.311991	0		0	0	0	0	0	0	0.319271	0.616702	0	0	0	0
AC188720.3_FG010	low_confidence	0	0	5.77848	0.049506		0	0	0	0	0	0	14.0667	3.26873	0	0	0.148518	0
AC188721.3_FG001	None	0	0	0.276971	1.7245		0	0	0	0	0	0	0	0	0.830912	1.78745	0.642053	2.74399
AC188721.3_FG002	low_confidence	0	0	0	0.262344		0	0	0	0	0	0	0	0	0	0.234013	0.172592	0.380426
AC188721.3_FG004	low_confidence	0	0	0	0		0	0	0	0	0	0	0	0	0	0	0	0
AC188722.3_FG002	None	0	0	0	0		0	0	0	0	0	0	0	0	0	0	0	0
AC188723.3_FG001	None	0	0	0	0		0	0	0	0	0	0	0	0	0	0	0	0
AC188723.3_FG006	probable_transposon	0	0	0	0		0	0	0	0	0	0	0	0	0	0	0	0
AC188724.3_FG006	None	0	0	0	0		0	0	0	0	0	0	0	0	0	0	0	0
AC188727.3_FG003	None	0	0	0.00837093	0		0	0	0	0	0	0	0	0	0.0251128	0	0	0
AC188727.3_FG005	low_confidence	0	0	0	0		0	0	0	0	0	0	0	0	0	0	0	0
AC188729.3_FG003	low_confidence	0	0	0	0		0	0	0	0	0	0	0	0	0	0	0	0
AC188731.3_FG004	low_confidence	0	0	0	0		0	0	0	0	0	0	0	0	0	0	0	0
AC188734.3_FG004	probable_pseudogene	0	0	0	0		0	0	0	0	0	0	0	0	0	0	0	0
AC188734.3_FG005	probable_transposon	0	0	0	0		0	0	0	0	0	0	0	0	0	0	0	0
AC188735.3_FG001	None	0	0.0265166	0	0		0	0	0	0.0795497	0	0	0	0	0	0	0	0
AC188735.3_FG011	probable_transposon	0	0	0	0		0	0	0	0	0	0	0	0	0	0	0	0
AC188737.4_FG003	low_confidence	0	0	0	0		0	0	0	0	0	0	0	0	0	0	0	0
AC188737.4_FG009	probable_pseudogene	0	0	0.00280786	0.00118027		0	0	0	0	0	0	0	0.00842359	0	0.00354081	0	0
AC188738.4_FG004	low_confidence	0	0	0	0		0	0	0	0	0	0	0	0	0	0	0	0
AC188738.4_FG006	low_confidence	0	0	0	0		0	0	0	0	0	0	0	0	0	0	0	0
AC188742.3_FG002	low_confidence	0	0	0	0		0	0	0	0	0	0	0	0	0	0	0	0
AC188744.3_FG003	low_confidence	0	0	0	0		0	0	0	0	0	0	0	0	0	0	0	0
AC188744.3_FG005	low_confidence	0	0	0	0		0	0	0	0	0	0	0	0	0	0	0	0
AC188744.3_FG008	low_confidence	0.00916827	0.0116225	0	0.00533547		0.0126764	0.0148284	0	0	0	0.0348675	0	0	0	0.0160064	0	0
AC188744.3_FG009	None	0	0	0.0660587	0		0	0	0	0	0	0	0	0	0.198176	0	0	0
AC188745.3_FG001	None	0	0	0	0		0	0	0	0	0	0	0	0	0	0	0	0
AC188746.2_FG001	probable_pseudogene	0	0	0	0		0	0	0	0	0	0	0	0	0	0	0	0
AC188749.4_FG001	low_confidence	0	0	0	0		0	0	0	0	0	0	0	0	0	0	0	0
AC188749.4_FG002	probable_transposon	0	0	0	0		0	0	0	0	0	0	0	0	0	0	0	0
AC188749.4_FG004	probable_transposon	0	0.0603774	0	0		0	0	0	0	0.112631	0.0685011	0	0	0	0	0	0
AC188749.4_FG005	low_confidence	0	0	0	0		0	0	0	0	0	0	0	0	0	0	0	0
AC188751.3_FG004	low_confidence	0	0	0	0		0	0	0	0	0	0	0	0	0	0	0	0
AC188751.3_FG005	Putative uncharacterized protein	6.68094e-09	0	0.0401273	8.1186e-10		1.82831e-08	3.9506e-10	1.36465e-09	0	0	0	0	0.120382	0	0	0	2.43558e-09
AC188752.3_FG006	probable_pseudogene	0.035984	0.176653	0.0605561	0.201134		0	0.107952	0	0.160075	0.145322	0.224561	0	0.0405354	0.141133	0.274104	0.0785256	0.250772
AC188752.3_FG008	None	0.02295	0.00735057	0.0988545	0.279429		0	0.0688499	0	0	0.0114617	0.01059	0	0.0590435	0.23752	0.289863	0.247182	0.301243
AC188752.3_FG011	probable_pseudogene	0.0955505	0.241634	0.672582	0.215427		0.0333375	0.04257	0.210744	0.0355172	0.405573	0.283812	1.19904	0.267556	0.551151	0.310019	0.156369	0.179894
AC188753.3_FG002	probable_transposon	0	0.0429247	0	0.0375933		0	0	0	0.128774	0	0	0	0	0	0.11278	0	0
AC188753.3_FG003	probable_pseudogene	0	0	0	0		0	0	0	0	0	0	0	0	0	0	0	0
AC188753.3_FG004	None	0	0	0	0.0082966		0	0	0	0	0	0	0	0	0	0.0248898	0	0
AC188753.3_FG005	probable_pseudogene	0	0	0	0		0	0	0	0	0	0	0	0	0	0	0	0
AC188753.3_FG007	low_confidence	0	10.6039	0	0.0183964		0	0	0	18.2692	8.1003	5.44208	0	0	0	0.0551891	0	0
AC188753.3_FG008	probable_pseudogene	0	1.09284	0	0		0	0	0	1.90848	1.01756	0.352485	0	0	0	0	0	0
AC188755.3_FG001	None	0	0	0	0		0	0	0	0	0	0	0	0	0	0	0	0
AC188755.3_FG002	low_confidence	0	0	0.0268956	0		0	0	0	0	0	0	0	0.0806868	0	0	0	0
AC188755.3_FG003	low_confidence	0	0	0.0275476	0		0	0	0	0	0	0	0	0.0826427	0	0	0	0
AC188756.2_FG002	low_confidence	0	0	0	0.0570917		0	0	0	0	0	0	0	0	0	0	0	0.171275
AC188756.2_FG004	None	0	0	0	0		0	0	0	0	0	0	0	0	0	0	0	0
AC188757.4_FG004	None	0.0107716	0.00558389	0.0354115	0.0274942		0.0145817	0.000344795	0.0173883	0	0.00897378	0.00777789	0	0.0325157	0.0737188	0.0212515	0.0559357	0.0052954
AC188759.3_FG004	low_confidence	0	0	0	0		0	0	0	0	0	0	0	0	0	0	0	0
AC188759.3_FG008	probable_transposon	0	0	0	0		0	0	0	0	0	0	0	0	0	0	0	0
AC188759.3_FG009	probable_transposon	0	0	0	0.0106084		0	0	0	0	0	0	0	0	0	0	0.0318252	0
AC188759.3_FG010	probable_pseudogene	0	0	0.0129157	0.0125528		0	0	0	0	0	0	0	0.0387471	0	0.0376584	0	0
AC188776.3_FG001	low_confidence	0	0	0	0		0	0	0	0	0	0	0	0	0	0	0	0
AC188823.3_FG007	probable_pseudogene	0	0	0	0		0	0	0	0	0	0	0	0	0	0	0	0
AC188824.2_FG003	low_confidence	0	0	0	0.0697807		0	0	0	0	0	0	0	0	0	0	0	0.209342
AC188826.3_FG002	low_confidence	0	0	0	0		0	0	0	0	0	0	0	0	0	0	0	0
AC188826.3_FG004	probable_transposon	0	0	0	0		0	0	0	0	0	0	0	0	0	0	0	0
AC188827.4_FG001	low_confidence	318.941	193.125	323.017	346.96		221.671	534.086	201.065	385.74	92.8943	100.742	186.462	451.131	331.459	133.119	504.606	403.155
AC188827.4_FG012	probable_pseudogene	0	0	0	0		0	0	0	0	0	0	0	0	0	0	0	0
AC188831.3_FG001	probable_transposon	0	0	0	0		0	0	0	0	0	0	0	0	0	0	0	0
AC188831.3_FG003	probable_pseudogene	0	0.0832331	0	0		0	0	0	0.143296	0.0560402	0.0503631	0	0	0	0	0	0
AC188831.3_FG005	hypothetical protein LOC100382338	0.063749	0	0.252136	0.261116		0.191247	0	0	0	0	0	0.756407	0	0	0.13222	0.285809	0.36532
AC188831.3_FG006	hypothetical protein LOC100274778	0	0	0	2.98937e-13		0	0	0	0	0	0	0	0	0	0	0	8.9681e-13
AC188831.3_FG007	probable_transposon	0	0	0.0266116	0.0064108		0	0	0	0	0	0	0	0.0477436	0.0320912	0	0.0192324	0
AC188831.3_FG008	low_confidence	0	0	0	0		0	0	0	0	0	0	0	0	0	0	0	0
AC188831.3_FG013	low_confidence	0	0.039483	0	0		0	0	0	0	0.118449	0	0	0	0	0	0	0
AC188832.5_FG001	low_confidence	0	4.91943	2.68424	0.0862417		0	0	0	9.81583	3.15069	1.79178	7.68604	0.366687	0	0	0	0.258725
AC188832.5_FG005	probable_pseudogene	0	0.0293632	19.5328	24.1114		0	0	0	0	0	0.0880895	7.07644	33.7197	17.8022	30.3207	17.592	24.4214
AC188834.4_FG001	low_confidence	0	0	0	0		0	0	0	0	0	0	0	0	0	0	0	0
AC188837.3_FG003	low_confidence	0	0	0	0		0	0	0	0	0	0	0	0	0	0	0	0
AC188838.3_FG005	None	0.180608	0.0579087	0.607092	0.723552		0	0.0409263	0.500898	0.0702461	0	0.10348	0.497857	0.133258	1.19016	0.627725	0.276101	1.26683
AC188839.3_FG001	low_confidence	0	0	0	0		0	0	0	0	0	0	0	0	0	0	0	0
AC188839.3_FG002	probable_transposon	0	0	0	0		0	0	0	0	0	0	0	0	0	0	0	0
AC188839.3_FG003	low_confidence	0	0	0	0		0	0	0	0	0	0	0	0	0	0	0	0
AC188843.3_FG011	low_confidence	0	0	0	0		0	0	0	0	0	0	0	0	0	0	0	0
AC188960.3_FG001	probable_transposon	0	0	0	0.595953		0	0	0	0	0	0	0	0	0	1.0837	0.437614	0.266544
AC188964.3_FG002	None	0	0	0	0		0	0	0	0	0	0	0	0	0	0	0	0
AC188964.3_FG003	low_confidence	0	0	0	0		0	0	0	0	0	0	0	0	0	0	0	0
AC188965.3_FG003	probable_transposon	0	0	0	0		0	0	0	0	0	0	0	0	0	0	0	0
AC188965.3_FG008	low_confidence	0	0	0.0585717	0		0	0	0	0	0	0	0.175715	0	0	0	0	0
AC188966.3_FG002	probable_pseudogene	0	0	0	0.410133		0	0	0	0	0	0	0	0	0	0.218163	0.95842	0.0538157
AC188966.3_FG004	probable_transposon	0	0	0	0		0	0	0	0	0	0	0	0	0	0	0	0
AC188968.3_FG001	probable_transposon	0	0	0	0		0	0	0	0	0	0	0	0	0	0	0	0
AC188970.3_FG001	probable_pseudogene	0	0	0	0		0	0	0	0	0	0	0	0	0	0	0	0
AC188970.3_FG002	probable_transposon	0	0	0	0		0	0	0	0	0	0	0	0	0	0	0	0
AC188970.3_FG007	low_confidence	0	0	0	0		0	0	0	0	0	0	0	0	0	0	0	0
AC188970.3_FG008	low_confidence	0	0	0	0		0	0	0	0	0	0	0	0	0	0	0	0
AC188972.3_FG003	probable_pseudogene	0	0	0	0		0	0	0	0	0	0	0	0	0	0	0	0
AC188978.3_FG008	None	0	0	0.00089671	0		0	0	0	0	0	0	0.00269013	0	0	0	0	0
AC188980.3_FG014	probable_transposon	0	0	0.00736073	0		0	0	0	0	0	0	0	0.0220822	0	0	0	0
AC188981.3_FG001	probable_transposon	0	0	0.625927	0		0	0	0	0	0	0	1.87778	0	0	0	0	0
AC188982.3_FG004	probable_transposon	0	0	0	0		0	0	0	0	0	0	0	0	0	0	0	0
AC188982.3_FG005	probable_transposon	0	0	0	0		0	0	0	0	0	0	0	0	0	0	0	0
AC188982.3_FG006	probable_transposon	0	0	0	0		0	0	0	0	0	0	0	0	0	0	0	0
AC188982.3_FG007	probable_transposon	0	0	0	0		0	0	0	0	0	0	0	0	0	0	0	0
AC188982.3_FG008	probable_transposon	0	0	0	0		0	0	0	0	0	0	0	0	0	0	0	0
AC188982.3_FG010	probable_transposon	0	0	0	0		0	0	0	0	0	0	0	0	0	0	0	0
AC188982.3_FG018	probable_transposon	0	0	0	0		0	0	0	0	0	0	0	0	0	0	0	0
AC188983.3_FG004	probable_transposon	0	0	0	0		0	0	0	0	0	0	0	0	0	0	0	0
AC188986.3_FG002	low_confidence	0	0	0.0826907	0		0	0	0	0	0	0	0	0.248072	0	0	0	0
AC188987.3_FG004	low_confidence	0	0	0	0		0	0	0	0	0	0	0	0	0	0	0	0
AC188987.3_FG006	low_confidence	0	0.068888	0	0.093784		0	0	0	0.206664	0	0	0	0	0	0	0.281352	0
AC188987.3_FG007	probable_pseudogene	0	0	0	0		0	0	0	0	0	0	0	0	0	0	0	0
AC188988.3_FG002	probable_transposon	0	0	0	0		0	0	0	0	0	0	0	0	0	0	0	0
AC189038.3_FG004	low_confidence	0.565127	0	0	0.0983847		1.05516	0.64022	0	0	0	0	0	0	0	0	0.295154	0
AC189039.3_FG003	low_confidence	0	0	0	0		0	0	0	0	0	0	0	0	0	0	0	0
AC189039.3_FG013	probable_pseudogene	0	0	1.7779	0.942391		0	0	0	0	0	0	0	1.61569	3.718	0.765674	0.613149	1.44835
AC189039.3_FG014	probable_transposon	0	0	0	0		0	0	0	0	0	0	0	0	0	0	0	0
AC189041.2_FG005	probable_pseudogene	0	0	0	0.0463753		0	0	0	0	0	0	0	0	0	0	0.139126	0
AC189044.2_FG002	low_confidence	0	0	0	0		0	0	0	0	0	0	0	0	0	0	0	0
AC189044.2_FG003	probable_transposon	0	0	0	0		0	0	0	0	0	0	0	0	0	0	0	0
AC189044.2_FG005	None	0	0	0	0		0	0	0	0	0	0	0	0	0	0	0	0
AC189048.2_FG001	None	0	0	0	0		0	0	0	0	0	0	0	0	0	0	0	0
AC189048.2_FG002	probable_transposon	0	0	0	0		0	0	0	0	0	0	0	0	0	0	0	0
AC189052.3_FG003	None	0	0	0	0		0	0	0	0	0	0	0	0	0	0	0	0
AC189054.3_FG004	low_confidence	0	0	0	0		0	0	0	0	0	0	0	0	0	0	0	0
AC189056.3_FG001	None	0	0	0	0		0	0	0	0	0	0	0	0	0	0	0	0
AC189057.3_FG002	low_confidence	0	0	0	0		0	0	0	0	0	0	0	0	0	0	0	0
AC189060.4_FG003	probable_pseudogene	0	0	0	0		0	0	0	0	0	0	0	0	0	0	0	0
AC189060.4_FG004	low_confidence	0	0	0	0		0	0	0	0	0	0	0	0	0	0	0	0
AC189060.4_FG007	None	0	0	0	0.0207401		0	0	0	0	0	0	0	0	0	0	0	0.0622203
AC189061.3_FG004	probable_pseudogene	0	0	0	0		0	0	0	0	0	0	0	0	0	0	0	0
AC189062.2_FG001	probable_pseudogene	0	0	0	0		0	0	0	0	0	0	0	0	0	0	0	0
AC189062.2_FG005	low_confidence	0	0	0	0.042844		0	0	0	0	0	0	0	0	0	0	0.128532	0
AC189063.3_FG003	probable_transposon	0	0	0.0861467	0		0	0	0	0	0	0	0	0.25844	0	0	0	0
AC189064.3_FG003	probable_transposon	0	0	0	0		0	0	0	0	0	0	0	0	0	0	0	0
AC189073.3_FG001	probable_transposon	0	0	0	0		0	0	0	0	0	0	0	0	0	0	0	0
AC189077.3_FG002	low_confidence	0	0	0	0		0	0	0	0	0	0	0	0	0	0	0	0
AC189077.3_FG003	probable_transposon	0	0	0	0		0	0	0	0	0	0	0	0	0	0	0	0
AC189078.3_FG004	None	0	0	0	0.0399406		0	0	0	0	0	0	0	0	0	6.62876e-07	0.119821	0
AC189078.3_FG005	low_confidence	0	0	0.442483	0.0665217		0	0	0	0	0	0	1.32745	0	0	0	0	0.199565
AC189078.3_FG008	low_confidence	0	0	0	0		0	0	0	0	0	0	0	0	0	0	0	0
AC189079.3_FG008	probable_transposon	0	0	0	0		0	0	0	0	0	0	0	0	0	0	0	0
AC189080.3_FG002	probable_transposon	0	0	0	0		0	0	0	0	0	0	0	0	0	0	0	0
AC189081.2_FG007	probable_transposon	0	0	0	0		0	0	0	0	0	0	0	0	0	0	0	0
AC189084.3_FG002	None	0	0	0	0		0	0	0	0	0	0	0	0	0	0	0	0
AC189090.3_FG001	low_confidence	0	0	0	0		0	0	0	0	0	0	0	0	0	0	0	0
AC189091.2_FG001	low_confidence	0	0	0	0		0	0	0	0	0	0	0	0	0	0	0	0
AC189091.2_FG002	probable_pseudogene	0	0	1.08529	0.0480873		0	0	0	0	0	0	1.31338	1.71182	0.230671	0	0	0.144262
AC189092.3_FG006	probable_transposon	0	0	0.216746	0		0	0	0	0	0	0	0.650239	0	0	0	0	0
AC189098.3_FG008	probable_transposon	0.0189638	0	0.121557	0.0317739		0.0456642	0.0112271	0	0	0	0	0	0.364671	0	0	0.069723	0.0255988
AC189099.3_FG007	probable_transposon	0	0.00659097	0	0		0	0	0	0	0.0197729	0	0	0	0	0	0	0
AC189100.4_FG002	probable_transposon	0	0	0	0		0	0	0	0	0	0	0	0	0	0	0	0
AC189100.4_FG006	probable_transposon	0	0	0	0		0	0	0	0	0	0	0	0	0	0	0	0
AC189279.2_FG003	low_confidence	0	0	0	0		0	0	0	0	0	0	0	0	0	0	0	0
AC189280.3_FG001	None	0	0	0	0		0	0	0	0	0	0	0	0	0	0	0	0
AC189280.3_FG002	low_confidence	0	0	0	0		0	0	0	0	0	0	0	0	0	0	0	0
AC189280.3_FG004	low_confidence	0	0	0	0		0	0	0	0	0	0	0	0	0	0	0	0
AC189280.3_FG009	probable_transposon	0	0	0	0		0	0	0	0	0	0	0	0	0	0	0	0
AC189284.3_FG003	low_confidence	0	0	0	0.0524807		0	0	0	0	0	0	0	0	0	0.157442	0	0
AC189694.3_FG003	None	0	0.0274065	0	0		0	0	0	0.0822196	0	0	0	0	0	0	0	0
AC189699.4_FG001	low_confidence	0	0	0	0		0	0	0	0	0	0	0	0	0	0	0	0
AC189699.4_FG002	probable_pseudogene	0	0	0.0905047	0		0	0	0	0	0	0	0	0.271514	0	0	0	0
AC189744.3_FG002	probable_transposon	0	0	0	0		0	0	0	0	0	0	0	0	0	0	0	0
AC189744.3_FG005	probable_pseudogene	0	0	0	0		0	0	0	0	0	0	0	0	0	0	0	0
AC189745.3_FG001	low_confidence	0	0	0	0		0	0	0	0	0	0	0	0	0	0	0	0
AC189749.2_FG003	low_confidence	0	0	0	0		0	0	0	0	0	0	0	0	0	0	0	0
AC189750.4_FG004	adenosine 5'-phosphosulfate reductase-like1	1.34975	0.450556	0.637492	1.35576		0.682106	1.18696	2.18017	0.643928	0.665856	0.0418826	0.0300279	1.16765	0.714797	0.556664	1.26866	2.24196
AC189752.3_FG002	low_confidence	0	0	0	0		0	0	0	0	0	0	0	0	0	0	0	0
AC189752.3_FG003	None	0	0	0	0		0	0	0	0	0	0	0	0	0	0	0	0
AC189752.3_FG004	low_confidence	0	0	0	0		0	0	0	0	0	0	0	0	0	0	0	0
AC189753.3_FG002	None	0	0	0.0164648	0.0143927		0	0	0	0	0	0	0	0.0493815	1.27791e-05	0	0	0.0431782
AC189753.3_FG004	probable_transposon	4.3907e-05	0	0	0		0	0.000131721	0	0	0	0	0	0	0	0	0	0
AC189754.3_FG004	probable_pseudogene	0	0	0	0		0	0	0	0	0	0	0	0	0	0	0	0
AC189755.3_FG004	low_confidence	0	0	0	0		0	0	0	0	0	0	0	0	0	0	0	0
AC189760.3_FG001	low_confidence	0	0	0	0		0	0	0	0	0	0	0	0	0	0	0	0
AC189760.3_FG002	low_confidence	0	0	0	0		0	0	0	0	0	0	0	0	0	0	0	0
AC189760.3_FG003	low_confidence	0	0.0443743	0	0		0	0	0	0.133123	0	0	0	0	0	0	0	0
AC189762.3_FG001	low_confidence	0	0	0	0		0	0	0	0	0	0	0	0	0	0	0	0
AC189762.3_FG003	probable_transposon	0	0	0	0		0	0	0	0	0	0	0	0	0	0	0	0
AC189765.3_FG004	low_confidence	0	0	0	0		0	0	0	0	0	0	0	0	0	0	0	0
AC189766.3_FG001	probable_pseudogene	0	0.0264071	0	0		0	0	0	0	0.0414707	0.0377505	0	0	0	0	0	0
AC189766.3_FG005	probable_transposon	0	0	0	0		0	0	0	0	0	0	0	0	0	0	0	0
AC189768.3_FG004	probable_transposon	0.00034475	0	0.000372163	0		0	0.00103425	0	0	0	0	0	0.0010507	6.57898e-05	0	0	0
AC189768.3_FG005	low_confidence	0	0	0	0.088066		0	0	0	0	0	0	0	0	0	0	0	0.264198
AC189770.3_FG002	None	0.0445496	0	0	0		0.0369449	0.096704	0	0	0	0	0	0	0	0	0	0
AC189770.3_FG004	low_confidence	0	0	0.135363	0.58933		0	0	0	0	0	0	0	0.406089	0	0.242952	0.661949	0.863089
AC189771.3_FG001	hypothetical protein LOC100276692	0.471781	1693.13	0	0		0	1.03788	0.377462	1958.64	1318.86	1801.89	0	0	0	0	0	0
AC189772.3_FG002	low_confidence	0	0	0	0		0	0	0	0	0	0	0	0	0	0	0	0
AC189773.3_FG001	low_confidence	0	0	0	3.3807e-11		0	0	0	0	0	0	0	0	0	1.01421e-10	0	0
AC189773.3_FG002	probable_pseudogene	0.148653	0.0402853	0.0346902	0.00815513		0.0350244	0.306065	0.10487	0.0750881	0.0228188	0.022949	0	0.0609795	0.0430912	0	0.0244654	0
AC189774.4_FG003	probable_pseudogene	0	0	0	0		0	0	0	0	0	0	0	0	0	0	0	0
AC189774.4_FG004	low_confidence	0	0	0	0		0	0	0	0	0	0	0	0	0	0	0	0
AC189776.3_FG006	probable_transposon	0	0	0	0		0	0	0	0	0	0	0	0	0	0	0	0
AC189778.3_FG004	low_confidence	0	0	0.210658	0		0	0	0	0	0	0	0	0.631974	0	0	0	0
AC189781.3_FG004	low_confidence	0.0683057	4.23333e-08	9.91847e-09	0		0	0.204917	0	0	1.27e-07	0	0	0	2.97554e-08	0	0	0
AC189782.2_FG005	low_confidence	0	0	0	0		0	0	0	0	0	0	0	0	0	0	0	0
AC189782.2_FG006	probable_transposon	0	0	0	0		0	0	0	0	0	0	0	0	0	0	0	0
AC189783.3_FG001	probable_transposon	0	0	0	0		0	0	0	0	0	0	0	0	0	0	0	0
AC189783.3_FG004	probable_pseudogene	0	0	0	0		0	0	0	0	0	0	0	0	0	0	0	0
AC189784.3_FG003	low_confidence	0	0	0	0.0385077		0	0	0	0	0	0	0	0	0	0.115523	0	0
AC189785.3_FG009	probable_pseudogene	0	0	0	0		0	0	0	0	0	0	0	0	0	0	0	0
AC189787.3_FG001	low_confidence	0	0	0	0		0	0	0	0	0	0	0	0	0	0	0	0
AC189787.3_FG003	low_confidence	0	0	0	0		0	0	0	0	0	0	0	0	0	0	0	0
AC189788.3_FG001	probable_transposon	0	0	0	0		0	0	0	0	0	0	0	0	0	0	0	0
AC189789.3_FG002	probable_transposon	0	0	0	0		0	0	0	0	0	0	0	0	0	0	0	0
AC189790.2_FG002	low_confidence	0	0	0	0		0	0	0	0	0	0	0	0	0	0	0	0
AC189790.2_FG003	low_confidence	0	0	0	0		0	0	0	0	0	0	0	0	0	0	0	0
AC189792.3_FG001	probable_transposon	0	0	0	0		0	0	0	0	0	0	0	0	0	0	0	0
AC189792.3_FG002	low_confidence	0	0	0.44179	1.69206		0	0	0	0	0	0	0	1.32537	0	1.26389	0.503091	3.3092
AC189792.3_FG005	None	0	0	0	1.58098		0	0	0	0	0	0	0	0	0	1.59373	0.730134	2.41909
AC189794.3_FG003	low_confidence	0	0	0	0		0	0	0	0	0	0	0	0	0	0	0	0
AC189795.3_FG001	None	1.75727	0.0883049	1.21754	1.48368		1.77431	1.77009	1.72741	0.0973486	0	0.167566	0	2.69566	0.95695	1.69224	1.87017	0.88863
AC189796.3_FG004	None	0	0	0	0		0	0	0	0	0	0	0	0	0	0	0	0
AC189797.4_FG001	probable_transposon	0	0	0	0.0814598		0	0	0	0	0	0	0	0	0	0	0.0754004	0.168979
AC189798.3_FG001	low_confidence	0	0	0	0		0	0	0	0	0	0	0	0	0	0	0	0
AC189798.3_FG006	low_confidence	0	0	0	0		0	0	0	0	0	0	0	0	0	0	0	0
AC189800.3_FG001	probable_transposon	0	0	0.0202543	0		0	0	0	0	0	0	0	0	0.0607629	0	0	0
AC189879.3_FG003	hypothetical protein LOC100384364	2.63331	0.0123766	1.5661	2.83959		1.8716	3.27525	2.75307	0	0.0132123	0.0239176	0.180501	2.47916	2.03864	3.40731	2.18522	2.92623
AC189882.3_FG006	low_confidence	0	0	0	0		0	0	0	0	0	0	0	0	0	0	0	0
AC189883.3_FG002	None	0	0	0	0		0	0	0	0	0	0	0	0	0	0	0	0
AC189933.2_FG001	probable_transposon	0	0	0	0		0	0	0	0	0	0	0	0	0	0	0	0
AC189933.2_FG004	probable_transposon	0	0.0741056	0.0373417	0		0	0	0	0.130578	0.0907467	0.000992196	0.0133408	0.0986843	0	0	0	0
AC190035.1_FG001	probable_transposon	0	0	0	0		0	0	0	0	0	0	0	0	0	0	0	0
AC190035.1_FG004	low_confidence	0	0	0	0		0	0	0	0	0	0	0	0	0	0	0	0
AC190035.1_FG005	None	0	0	0	0		0	0	0	0	0	0	0	0	0	0	0	0
AC190037.1_FG002	probable_transposon	0	0	0	0		0	0	0	0	0	0	0	0	0	0	0	0
AC190225.2_FG001	None	0	0	0	0		0	0	0	0	0	0	0	0	0	0	0	0
AC190270.2_FG001	probable_transposon	0	0	0	0		0	0	0	0	0	0	0	0	0	0	0	0
AC190480.1_FG006	probable_transposon	0	0	0.0222102	0.0119024		0	0	0	0	0	0	0	0.0666305	0	0.0154919	0	0.0202152
AC190480.1_FG007	None	0.109155	0	0	0		0	0	0.327464	0	0	0	0	0	0	0	0	0
AC190482.1_FG001	low_confidence	0	0	0	0		0	0	0	0	0	0	0	0	0	0	0	0
AC190483.1_FG003	low_confidence	0	0	0	0		0	0	0	0	0	0	0	0	0	0	0	0
AC190483.1_FG005	probable_pseudogene	0.428882	0	9.81643	0.98787		0.248533	0.52422	0.513893	0	0	0	24.1025	4.55707	0.78972	1.16793	0.581091	1.21459
AC190485.1_FG002	probable_transposon	0.112019	0.706058	2.64757	0.82647		0.157974	0.178084	0	0.118386	0.693609	1.30618	0.716639	4.24516	2.98092	0.445534	0.827205	1.20667
AC190485.1_FG004	None	0	0.0188891	0	0		0	0	0	0.0566673	0	0	0	0	0	0	0	0
AC190485.1_FG005	low_confidence	0	0	0	0		0	0	0	0	0	0	0	0	0	0	0	0
AC190486.1_FG002	probable_transposon	0	0	0	0		0	0	0	0	0	0	0	0	0	0	0	0
AC190486.1_FG003	low_confidence	0	0	0	0		0	0	0	0	0	0	0	0	0	0	0	0
AC190488.1_FG003	low_confidence	0	0	0	0		0	0	0	0	0	0	0	0	0	0	0	0
AC190489.1_FG013	low_confidence	0	0	0	0		0	0	0	0	0	0	0	0	0	0	0	0
AC190490.1_FG005	low_confidence	0	0	0	0.0701353		0	0	0	0	0	0	0	0	0	0	0	0.210406
AC190490.1_FG006	probable_transposon	0	0	0	0		0	0	0	0	0	0	0	0	0	0	0	0
AC190491.1_FG002	None	0	0.0267332	0.103269	0.127001		0	0	0	0	0.0801996	0	0	0	0.309806	0	0	0.381002
AC190493.1_FG001	low_confidence	0	0	0	0		0	0	0	0	0	0	0	0	0	0	0	0
AC190493.1_FG002	low_confidence	0	0	0	0		0	0	0	0	0	0	0	0	0	0	0	0
AC190494.1_FG019	low_confidence	0	0	0	0		0	0	0	0	0	0	0	0	0	0	0	0
AC190498.1_FG007	None	0.0912647	0	0	0		0	0.273794	0	0	0	0	0	0	0	0	0	0
AC190498.1_FG009	probable_transposon	0	0	0.132267	0		0	0	0	0	0	0	0.396801	0	0	0	0	0
AC190499.1_FG002	low_confidence	0	0	0	0		0	0	0	0	0	0	0	0	0	0	0	0
AC190499.1_FG003	probable_transposon	0.0090672	0	0.00510953	0		0	0.0272016	0	0	0	0	0	0	0.0153286	0	0	0
AC190502.1_FG001	probable_transposon	0	0	0	0		0	0	0	0	0	0	0	0	0	0	0	0
AC190503.1_FG002	low_confidence	0	0.036742	16.5925	0.035583		0	0	0	0	0.110226	0	48.4443	0.357144	0.976046	0	0.106749	0
AC190504.1_FG003	low_confidence	0	0	1.08067	0.095508		0	0	0	0	0	0	3.24202	0	0	0	0	0.286524
AC190504.1_FG005	probable_pseudogene	0	0	0	0		0	0	0	0	0	0	0	0	0	0	0	0
AC190507.1_FG001	probable_pseudogene	0.058921	0	0.168682	0.255818		0	0.176763	0	0	0	0	0	0.305598	0.200447	0.567402	0.200051	0
AC190507.1_FG004	low_confidence	0	0	0	0		0	0	0	0	0	0	0	0	0	0	0	0
AC190507.1_FG007	None	0	0	0	0		0	0	0	0	0	0	0	0	0	0	0	0
AC190509.1_FG001	probable_transposon	0	0	0	0		0	0	0	0	0	0	0	0	0	0	0	0
AC190509.1_FG004	probable_transposon	0	0	6.33534	0		0	0	0	0	0	0	18.119	0	0.887016	0	0	0
AC190512.1_FG003	probable_transposon	0	0	0	0		0	0	0	0	0	0	0	0	0	0	0	0
AC190515.1_FG002	low_confidence	0	0	0	0		0	0	0	0	0	0	0	0	0	0	0	0
AC190516.1_FG001	probable_pseudogene	0.128434	0.0696005	0.140236	0.968883		0	0.109038	0.276263	0.0917804	0.117021	0	0	0.133219	0.287489	1.81664	0.744403	0.345607
AC190516.1_FG002	low_confidence	0	0	0	0		0	0	0	0	0	0	0	0	0	0	0	0
AC190516.1_FG003	probable_pseudogene	0	0	0	0		0	0	0	0	0	0	0	0	0	0	0	0
AC190518.1_FG002	probable_pseudogene	2.87818e-09	0	0.129926	0.233256		0	8.63455e-09	0	0	0	0	0	0.389773	4.07494e-06	0.126853	0.572915	0
AC190521.1_FG001	probable_transposon	0	0	0	0		0	0	0	0	0	0	0	0	0	0	0	0
AC190522.1_FG005	probable_pseudogene	0	0	0	0.110764		0	0	0	0	0	0	0	0	0	0.332292	0	0
AC190526.3_FG004	None	0.139098	0	2.05201	0.260752		0.227745	0.189549	0	0	0	0	4.92589	0.251348	0.978802	0.105943	0.362729	0.313584
AC190527.4_FG001	probable_pseudogene	0	0	0	0		0	0	0	0	0	0	0	0	0	0	0	0
AC190528.3_FG002	low_confidence	0	0	0	0		0	0	0	0	0	0	0	0	0	0	0	0
AC190528.3_FG008	probable_transposon	0	0	0	0		0	0	0	0	0	0	0	0	0	0	0	0
AC190530.2_FG002	probable_transposon	0.0574802	0.0049677	0	0.142989		0.0696006	0.0300053	0.0728348	0	0	0.0149031	0	0	0	0.141337	0.150598	0.137033
AC190533.4_FG006	probable_pseudogene	0.309856	0.0787563	3.45257	2.73864		0.20657	0.722999	0	0	0.130983	0.105286	0	8.21754	2.14018	1.84259	2.60766	3.76567
AC190536.3_FG004	probable_transposon	0	0	0	0		0	0	0	0	0	0	0	0	0	0	0	0
AC190536.3_FG006	probable_transposon	0	0	0	0.0270639		0	0	0	0	0	0	0	0	0	0	0.0811918	0
AC190537.2_FG001	probable_pseudogene	0	0	0	0		0	0	0	0	0	0	0	0	0	0	0	0
AC190537.2_FG002	probable_transposon	0	0.00699777	0	0.0216162		0	0	0	0.0209933	0	0	0	0	0	0.0119115	0.023431	0.029506
AC190538.2_FG003	probable_transposon	0	0	0	0		0	0	0	0	0	0	0	0	0	0	0	0
AC190538.2_FG005	probable_pseudogene	0	0	0	0		0	0	0	0	0	0	0	0	0	0	0	0
AC190539.2_FG003	probable_transposon	0	0.0735683	0	0		0	0	0	0	0	0.220705	0	0	0	0	0	0
AC190539.2_FG004	low_confidence	0	0	0	0		0	0	0	0	0	0	0	0	0	0	0	0
AC190544.2_FG004	None	3.78003e-17	0.0313842	1.82677	7.84514		0	1.13401e-16	0	0.0941526	0	4.62955e-16	7.5684e-05	2.61134	2.8689	13.4209	9.38577	0.728757
AC190545.3_FG001	low_confidence	0	0	0	0		0	0	0	0	0	0	0	0	0	0	0	0
AC190545.3_FG003	probable_transposon	0	0	0	0		0	0	0	0	0	0	0	0	0	0	0	0
AC190547.3_FG005	low_confidence	0	0	0	0		0	0	0	0	0	0	0	0	0	0	0	0
AC190549.3_FG003	probable_transposon	0	0	0	0		0	0	0	0	0	0	0	0	0	0	0	0
AC190549.3_FG004	None	0	0	0.0352027	0.0585489		0	0	0	0	0	0	0	0.105608	0	0	0.0327186	0.142928
AC190550.3_FG005	low_confidence	0.0169147	0	0.257823	0.018344		0	0.050744	0	0	0	0	0	0.323914	0.449555	0.0246201	0.0304119	0
AC190554.3_FG002	probable_transposon	0	0	0	0		0	0	0	0	0	0	0	0	0	0	0	0
AC190554.3_FG005	low_confidence	0	0	0	0		0	0	0	0	0	0	0	0	0	0	0	0
AC190554.3_FG008	probable_pseudogene	0	0	0	0		0	0	0	0	0	0	0	0	0	0	0	0
AC190558.3_FG003	low_confidence	0.119576	0	0	0.039018		0	0.358728	0	0	0	0	0	0	0	0.117054	0	0
AC190560.2_FG002	None	0.05536	0	1.55101	0.678516		0	0.16608	0	0	0	0	1.3942	1.79035	1.46847	1.03667	0.3571	0.641778
AC190561.3_FG002	probable_pseudogene	0.203923	0.02144	0.420294	0.325581		0.0714437	0.184108	0.356218	0	0.0336081	0.0307119	0.0265739	0.574374	0.659935	0.27718	0.407926	0.291638
AC190561.3_FG007	probable_pseudogene	0.0507439	0	0	0.0114315		0.0705102	0.0817215	0	0	0	0	0	0	0	0	0.0342945	0
AC190563.3_FG003	probable_transposon	0	0	0	0		0	0	0	0	0	0	0	0	0	0	0	0
AC190565.2_FG003	None	0	0	0	0		0	0	0	0	0	0	0	0	0	0	0	0
AC190565.2_FG004	probable_transposon	0	0	0.0245621	0		0	0	0	0	0	0	0	0.0736863	0	0	0	0
AC190565.2_FG006	probable_transposon	0	0	0	0		0	0	0	0	0	0	0	0	0	0	0	0
AC190570.3_FG003	None	0	0	0	0		0	0	0	0	0	0	0	0	0	0	0	0
AC190572.4_FG001	None	0	0	0	0		0	0	0	0	0	0	0	0	0	0	0	0
AC190573.3_FG001	low_confidence	0	0	0	0		0	0	0	0	0	0	0	0	0	0	0	0
AC190575.3_FG005	probable_transposon	0	0.0641463	0	0		0	0	0	0	0.192439	0	0	0	0	0	0	0
AC190576.2_FG002	None	0	0	0	0		0	0	0	0	0	0	0	0	0	0	0	0
AC190579.4_FG009	low_confidence	0	0	0	0.0144382		0	0	0	0	0	0	0	0	0	0	0.0433147	0
AC190579.4_FG011	low_confidence	0	0	0	0		0	0	0	0	0	0	0	0	0	0	0	0
AC190580.2_FG003	probable_transposon	0	0	0.217825	0		0	0	0	0	0	0	0.279503	0.373234	0.00073771	0	0	0
AC190582.4_FG011	probable_pseudogene	0	0	0.0581597	0		0	0	0	0	0	0	0	0.174479	0	0	0	0
AC190585.3_FG001	probable_transposon	0	0	0	0		0	0	0	0	0	0	0	0	0	0	0	0
AC190586.3_FG001	probable_pseudogene	0	0	0	0		0	0	0	0	0	0	0	0	0	0	0	0
AC190587.3_FG005	None	0.0109206	0	0	0.0233478		0	0.0327617	0	0	0	0	0	0	0	0	0	0.0700433
AC190588.3_FG003	probable_pseudogene	0.155103	0	0	0.231118		0	0.124382	0.340928	0	0	0	0	0	0	0.303501	0.389853	0
AC190588.3_FG009	low_confidence	0	0	0	0		0	0	0	0	0	0	0	0	0	0	0	0
AC190589.2_FG001	low_confidence	0	0	0	0		0	0	0	0	0	0	0	0	0	0	0	0
AC190589.2_FG002	None	0	0	0	0		0	0	0	0	0	0	0	0	0	0	0	0
AC190590.3_FG001	None	0	0	0	0.275246		0	0	0	0	0	0	0	0	0	8.23135e-08	4.97e-09	0.825738
AC190590.3_FG002	low_confidence	0	0	0	0		0	0	0	0	0	0	0	0	0	0	0	0
AC190597.4_FG002	low_confidence	0	0	0	0		0	0	0	0	0	0	0	0	0	0	0	0
AC190597.4_FG003	probable_transposon	0	0.138367	0	0		0	0	0	0	0	0.415101	0	0	0	0	0	0
AC190605.2_FG003	low_confidence	0.146932	0	0	3.36667e-10		0.146713	0.294083	0	0	0	0	0	0	0	0	1.01e-09	0
AC190606.2_FG002	probable_transposon	0	0	0	0		0	0	0	0	0	0	0	0	0	0	0	0
AC190606.2_FG004	low_confidence	0	0	0	0		0	0	0	0	0	0	0	0	0	0	0	0
AC190608.3_FG008	probable_transposon	0	0	0	0		0	0	0	0	0	0	0	0	0	0	0	0
AC190608.3_FG009	probable_transposon	0	0	0	0		0	0	0	0	0	0	0	0	0	0	0	0
AC190609.3_FG001	None	0	0.760132	0.0474777	0		0	0	0	0.767674	0.845578	0.667144	0	0	0.142433	0	0	0
AC190609.3_FG002	60S ribosomal protein L38	354.753	12.9171	480.304	807.502		403.062	414.532	246.664	16.1765	9.79919	12.7755	364.976	702.364	373.571	373.974	1404.46	644.073
AC190609.3_FG003	LOC100285130	4.90007	0.0645342	6.96941	8.62693		6.10407	2.90383	5.69232	0.147228	0.0463745	0	0	6.40382	14.5044	8.41914	4.00695	13.4547
AC190609.3_FG004	hypothetical protein LOC100383437	0.800193	294.726	2.34228	2.19706		0.494929	1.22819	0.67746	229.988	369.975	284.215	2.41328	1.21677	3.39678	2.70661	1.01672	2.86784
AC190609.3_FG005	None	0.569262	0	0	0		0	0.295425	1.41236	0	0	0	0	0	0	0	0	0
AC190610.3_FG001	probable_transposon	0	0	0	0		0	0	0	0	0	0	0	0	0	0	0	0
AC190610.3_FG002	probable_transposon	0.0238953	0	0	0		0.071686	0	0	0	0	0	0	0	0	0	0	0
AC190612.3_FG002	low_confidence	0	0	0	0		0	0	0	0	0	0	0	0	0	0	0	0
AC190613.3_FG001	None	0.00042146	0	0	0.0141245		0.00126438	0	0	0	0	0	0	0	0	0.0213765	0.00222298	0.018774
AC190614.3_FG004	None	0	0	0	0		0	0	0	0	0	0	0	0	0	0	0	0
AC190618.4_FG002	probable_pseudogene	0	0	0	0.0414783		0	0	0	0	0	0	0	0	0	0.0576281	0.0668067	0
AC190620.3_FG004	probable_pseudogene	0	0.0689721	0.0707453	0.0296062		0	0	0	0.0146048	0.0981585	0.0941531	0	0.212236	0	0	0	0.0888187
AC190621.2_FG002	low_confidence	0	0	0	0		0	0	0	0	0	0	0	0	0	0	0	0
AC190621.2_FG003	low_confidence	0	0	0	0		0	0	0	0	0	0	0	0	0	0	0	0
AC190623.3_FG001	LOC100283816	929.254	0.0646092	0.1453	0.245644		599.977	716.224	1471.56	0.112155	0	0.0816727	0	0	0.4359	0.161485	0.349832	0.225614
AC190623.3_FG002	None	0.00394337	0	0	0		0	0.0118301	0	0	0	0	0	0	0	0	0	0
AC190623.3_FG004	low_confidence	0	0	0	0		0	0	0	0	0	0	0	0	0	0	0	0
AC190624.3_FG001	probable_pseudogene	0	0	0	0		0	0	0	0	0	0	0	0	0	0	0	0
AC190626.3_FG003	low_confidence	0	0	0	0		0	0	0	0	0	0	0	0	0	0	0	0
AC190628.4_FG007	None	1.4072	0.130669	0.985662	0.970355		0.628168	2.00055	1.59287	0.145934	0.129708	0.116365	0.0245146	1.34199	1.59048	1.1809	1.01114	0.719026
AC190630.2_FG001	None	0	0	0	0		0	0	0	0	0	0	0	0	0	0	0	0
AC190631.4_FG001	low_confidence	0	0	0	0		0	0	0	0	0	0	0	0	0	0	0	0
AC190631.4_FG002	low_confidence	0	0	0	0		0	0	0	0	0	0	0	0	0	0	0	0
AC190631.4_FG004	probable_transposon	0	0	0	0		0	0	0	0	0	0	0	0	0	0	0	0
AC190632.2_FG004	None	0	0	0.0536947	0		0	0	0	0	0	0	0	0.161084	0	0	0	0
AC190633.2_FG006	probable_transposon	0	0	0.0042788	0.0239997		0	0	0	0	0	0	0.00939213	0.00344428	0	0.0347776	0	0.0372214
AC190634.1_FG002	probable_transposon	0	0	0	0		0	0	0	0	0	0	0	0	0	0	0	0
AC190634.1_FG005	None	0	0	0	0		0	0	0	0	0	0	0	0	0	0	0	0
AC190636.3_FG005	None	0.465846	0	0.22621	0.0832318		0.237143	0.764527	0.395868	0	0	0	0	0.280743	0.397887	0.213645	0.0359914	5.90207e-05
AC190638.3_FG001	None	0	0	0	0		0	0	0	0	0	0	0	0	0	0	0	0
AC190638.3_FG006	low_confidence	0	0	0	0		0	0	0	0	0	0	0	0	0	0	0	0
AC190640.4_FG002	low_confidence	0	0	0	0		0	0	0	0	0	0	0	0	0	0	0	0
AC190640.4_FG006	low_confidence	0	0	0	0		0	0	0	0	0	0	0	0	0	0	0	0
AC190643.4_FG011	None	0	0	0.15299	0		0	0	0	0	0	0	0	0.458969	0	0	0	0
AC190652.3_FG001	None	0	0	0	0		0	0	0	0	0	0	0	0	0	0	0	0
AC190652.3_FG003	low_confidence	0	0	0	0		0	0	0	0	0	0	0	0	0	0	0	0
AC190652.3_FG004	low_confidence	0	0	0	0		0	0	0	0	0	0	0	0	0	0	0	0
AC190659.4_FG002	probable_transposon	0	0	0	0		0	0	0	0	0	0	0	0	0	0	0	0
AC190659.4_FG003	low_confidence	0	0	0	0		0	0	0	0	0	0	0	0	0	0	0	0
AC190659.4_FG004	low_confidence	0	0	0	0		0	0	0	0	0	0	0	0	0	0	0	0
AC190659.4_FG007	low_confidence	0	0	0	0		0	0	0	0	0	0	0	0	0	0	0	0
AC190665.3_FG002	probable_transposon	0	0	0	0		0	0	0	0	0	0	0	0	0	0	0	0
AC190665.3_FG006	None	0.00993063	0	0.00479853	0.00499267		0.0297919	0	0	0	0	0	0	0.0143956	0	0	0.014978	0
AC190667.1_FG001	low_confidence	0	0	0	0		0	0	0	0	0	0	0	0	0	0	0	0
AC190667.1_FG004	low_confidence	0	0	0	0		0	0	0	0	0	0	0	0	0	0	0	0
AC190671.4_FG003	None	0	0	0	0		0	0	0	0	0	0	0	0	0	0	0	0
AC190671.4_FG008	low_confidence	0	0	0	0		0	0	0	0	0	0	0	0	0	0	0	0
AC190672.3_FG003	low_confidence	0	0	0	0		0	0	0	0	0	0	0	0	0	0	0	0
AC190673.3_FG004	low_confidence	0	0	0	0		0	0	0	0	0	0	0	0	0	0	0	0
AC190675.3_FG002	low_confidence	0	0	0	0		0	0	0	0	0	0	0	0	0	0	0	0
AC190675.3_FG003	low_confidence	0	0	2.80621	0.285377		0	0	0	0	0	0	3.58859	1.57925	3.25079	0	0.206944	0.649187
AC190677.3_FG003	None	0	0	0.0685703	0.0212005		0	0	0	0	0	0	0	0.205711	0	0	0.0636015	0
AC190678.3_FG003	probable_transposon	0	0	0	0		0	0	0	0	0	0	0	0	0	0	0	0
AC190680.3_FG001	probable_transposon	0	0	0	0		0	0	0	0	0	0	0	0	0	0	0	0
AC190682.3_FG014	probable_pseudogene	0	0	0	0		0	0	0	0	0	0	0	0	0	0	0	0
AC190684.3_FG001	low_confidence	0	0	0	0		0	0	0	0	0	0	0	0	0	0	0	0
AC190685.3_FG005	None	0	0	0	0		0	0	0	0	0	0	0	0	0	0	0	0
AC190687.4_FG001	probable_transposon	0	0	0	0.189942		0	0	0	0	0	0	0	0	0	0.0869523	0	0.482873
AC190688.3_FG006	None	0	0	0.0371097	0.0719426		0	0	0	0	0	0	0	0.111329	0	0.147305	0.0685228	0
AC190688.3_FG011	probable_transposon	0	0	0	0		0	0	0	0	0	0	0	0	0	0	0	0
AC190688.3_FG016	probable_transposon	0.0723406	0	0	0.2283		0.0647517	0.15227	0	0	0	0	0	0	0	0.252761	0.19998	0.232159
AC190693.1_FG006	probable_transposon	0	0	0	0.0355213		0	0	0	0	0	0	0	0	0	0	0	0.106564
AC190693.1_FG009	None	0	0	0	0		0	0	0	0	0	0	0	0	0	0	0	0
AC190695.3_FG001	low_confidence	0	0	0	0		0	0	0	0	0	0	0	0	0	0	0	0
AC190695.3_FG003	None	0	0	0	0.00480213		0	0	0	0	0	0	0	0	0	0	0	0.0144064
AC190700.3_FG002	probable_transposon	0	0	0	0		0	0	0	0	0	0	0	0	0	0	0	0
AC190701.3_FG001	None	0	0	0.0353673	0		0	0	0	0	0	0	0	0.106102	0	0	0	0
AC190704.3_FG001	Putative uncharacterized protein	0	0	0	0		0	0	0	0	0	0	0	0	0	0	0	0
[truncated: 107,326 more rows]
