# Supplementary material for: Discovery of novel transcripts and gametophytic functions via RNA-seq analysis of maize gametophytic transcriptomes
Source: Genome Biol. 2014 Jul 31;15(7):414. doi: 10.1186/s13059-014-0414-2 (PMC4309534; doi:10.1186/s13059-014-0414-2)
Supplement: Additional file 2: Table S2. — Filtered gene set FPKM for all replicates and average FPKM per tissue type. [file 13059_2014_414_MOESM2_ESM.xlsx]

## Sheet: Sheet1
Table S2. Filtered Gene Set FPKM for all replicates and average FPKM per tissue type
gene_id	gene_id		B73 Seedling average	B73 Pollen average	Modified B73-W23 Embryo Sac average	Modified B73-W23 Ovule (no ES) average	B73 S1 FPKM	B73 S2 FPKM	B73 S3 FPKM	B73 P1 FPKM	B73 P2 FPKM	B73 P3 FPKM	B73 ES1 FPKM	B73 ES2 FPKM	B73 ES3 FPKM	B73 Ov1 FPKM	B73 Ov2 FPKM	B73 Ov3 FPKM	W23 ES1 FPKM	W23 ES2 FPKM	W23 ES3 FPKM	W23 Ov1 FPKM	W23 Ov2 FPKM	W23 Ov3 FPKM	B73 Embryo Sac average	B73 Ovule (no ES) average	W23 Embryo Sac average	W23 Ovule (no ES) average
AC147602.5_FG004	AC147602.5_FG004	sedoheptulose-1,7-bisphosphatase	191.565	0	0.301667	0	38.8207	39.94	495.934	0	0	0	0	0	0	0	0	0	0	1.81	0	0	0	0	0	0	0.603333	0
AC148152.3_FG001	AC148152.3_FG001	None	0	0	0.1	0.185	0	0	0	0	0	0	0	0	0	0	0	0	0	0	0.6	0.3	0.81	0	0	0	0.2	0.37
AC148152.3_FG005	AC148152.3_FG005	1-aminocyclopropane-1-carboxylate oxidase	139.077	0.0921234	0.111667	0	156.307	110.904	150.02	0.12482	0.0464671	0.105083	0	0	0	0	0	0	0	0.36	0.31	0	0	0	0	0	0.223333	0
AC148152.3_FG006	AC148152.3_FG006	None	0	0	0.271408	0.0183388	0	0	0	0	0	0	0.814225	0	0	0.0550165	0	0	0	0	0	0	0	0	0.271408	0.0183388	0	0
AC148152.3_FG008	AC148152.3_FG008	putative beta-glycosidase	7.86243	1.52394	0.153511	0.147248	9.73676	8.03257	5.81795	1.66079	1.87568	1.03536	0	0.0610657	0	0.242099	0.0326972	0.0786937	0	0	0.86	0.17	0.36	0	0.0203552	0.11783	0.286667	0.176667
AC148167.6_FG001	AC148167.6_FG001	LOC100284611	22.6087	211.935	11.894	7.3737	31.7545	18.0839	17.9876	107.982	333.895	193.929	12.3397	16.4345	32.3097	8.61643	10.2964	15.3394	2.97	3.7	3.61	4.62	2.19	3.18	20.3613	11.4174	3.42667	3.33
AC149475.2_FG002	AC149475.2_FG002	nicotiana lesion-inducing like	99.2316	9.36684	64.1544	63.8645	130.362	86.7843	80.5485	12.25	9.66108	6.18943	44.4181	161.079	136.529	115.081	144.094	99.6021	8.62	21.7	12.58	8.01	5.36	11.04	114.009	119.592	14.3	8.13667
AC149475.2_FG003	AC149475.2_FG003	proteasome subunit alpha type 5	121.076	1.10476	76.3893	98.183	129.682	129.159	104.387	1.25203	1.09869	0.963561	110.205	134.493	174.628	198.746	216.8	136.732	11.33	18.81	8.87	15.74	6.96	14.12	139.775	184.093	13.0033	12.2733
AC149475.2_FG005	AC149475.2_FG005	hypothetical protein LOC100381553	1.88918	0.127023	2.3594	2.98218	2.20678	1.70712	1.75364	0.139123	0.133679	0.108267	0.170797	4.43811	5.79748	5.7874	3.27339	5.64231	2.07	1.42	0.26	1.02	0.76	1.41	3.4688	4.90103	1.25	1.06333
AC149475.2_FG007	AC149475.2_FG007	N-acetyltransferase	1.49591	0.0212775	24.6714	1.50773	1.81743	1.73104	0.939249	0	0	0.0638325	60.8485	2.3277	10.8381	1.09288	2.22721	1.20311	0	0	0	0	0	0	24.6714	1.50773	0	0
AC149810.2_FG003	AC149810.2_FG003	None	0.584939	0.0827695	3.46812	3.86674	0.575093	0.70721	0.472513	0.0654481	0.0980777	0.0847828	2.69447	3.80889	3.901	4.88795	2.53011	4.18217	0	0	0	0	0	0	3.46812	3.86674	0	0
AC149810.2_FG004	AC149810.2_FG004	ABC-type Co2+ transport system, permease component	0.0278509	0	0.150361	0.0542345	0	0.033426	0.0501266	0	0	0	0.385416	0.0656674	0	0.0162675	0.146436	0	0	0	0	0	0	0	0.150361	0.0542345	0	0
AC149810.2_FG008	AC149810.2_FG008	hypothetical protein LOC100272528	0.163863	0	0	0	0.313876	0.177713	0	0	0	0	0	0	0	0	0	0	0	0	0	0	0	0	0	0	0	0
AC149818.2_FG001	AC149818.2_FG001	ras-related protein Rab-18	1.46363	1.12622	21.5647	57.5077	1.85352	1.61449	0.922894	0.671508	1.25979	1.44735	28.098	47.0729	28.1972	124.599	98.3282	84.7887	11.92	8.57	5.53	16.44	8.94	11.95	34.456	102.572	8.67333	12.4433
AC149818.2_FG004	AC149818.2_FG004	cyclin-dependent kinases regulatory subunit	53.6068	2.68312	142.844	189.928	2.93042	77.3935	80.4965	3.69129	3.43665	0.921417	511.688	181.987	108.609	322.9	477.776	317.425	11.7	32.39	10.69	7.01	4.45	10.01	267.428	372.7	18.26	7.15667
AC149818.2_FG005	AC149818.2_FG005	None	1.25655	6.47451	0.640318	1.7275	1.867	0.914349	0.988315	5.25527	9.2557	4.91255	0	2.29318	1.18873	1.66416	1.63832	2.47251	0	0	0.36	1.42	1.62	1.55	1.16064	1.925	0.12	1.53
AC149818.2_FG006	AC149818.2_FG006	hypothetical protein LOC100194405	14.9617	6.14412	26.8685	37.335	19.0144	17.7103	8.1603	7.14443	6.66161	4.62633	21.2836	50.0714	78.1358	66.2612	62.5445	83.1642	4.18	3.99	3.55	5.14	3.35	3.55	49.8303	70.6566	3.90667	4.01333
AC149818.2_FG007	AC149818.2_FG007	hypothetical protein LOC100274824	1.50298	0.0512112	1.65888	1.33872	2.5001	0.699529	1.30931	0.074036	0	0.0795976	0	4.49009	4.09317	2.2641	2.64215	2.60604	0	0.46	0.91	0	0	0.52	2.86109	2.5041	0.456667	0.173333
AC149818.2_FG008	AC149818.2_FG008	None	0.713306	0.060094	3.61521	3.52257	1.10974	0.226624	0.803553	0.0738054	0.0536022	0.0528743	4.33131	5.60672	4.5032	4.61992	3.9612	4.48431	5.12	0	2.13	3.61	1.82	2.64	4.81374	4.35514	2.41667	2.69
AC149818.2_FG009	AC149818.2_FG009	RTCS-like protein	0	0	0	0	0	0	0	0	0	0	0	0	0	0	0	0	0	0	0	0	0	0	0	0	0	0
AC149828.2_FG002	AC149828.2_FG002	None	64.2148	2.87326	47.8043	78.1327	60.6709	75.6823	56.2912	3.70008	3.14729	1.77241	25.6346	140.623	110.388	152.65	174.449	133.377	3.19	4.32	2.67	2.78	2.46	3.08	92.2152	153.492	3.39333	2.77333
AC149828.2_FG004	AC149828.2_FG004	None	2.04166	0	0	0	2.63616	0.97558	2.51324	0	0	0	0	0	0	0	0	0	0	0	0	0	0	0	0	0	0	0
AC149828.2_FG005	AC149828.2_FG005	None	0.300903	0	0	0	0	0.902709	0	0	0	0	0	0	0	0	0	0	0	0	0	0	0	0	0	0	0	0
AC149829.2_FG002	AC149829.2_FG002	Putative uncharacterized protein	0	0	15.7548	62.5627	0	0	0	0	0	0	52.667	24.7481	11.334	18.4104	187.673	169.293	0	4.05	1.73	0	0	0	29.583	125.125	1.92667	0
AC149829.2_FG003	AC149829.2_FG003	None	3.06479	0.00339553	4.71957	6.00918	3.03028	3.65203	2.51207	0	0.0101866	0	0.0853278	13.4514	12.8307	14.2788	8.10979	11.8265	0.53	0.99	0.43	0.55	0.61	0.68	8.78914	11.405	0.65	0.613333
AC149829.2_FG004	AC149829.2_FG004	LOC100284841	24.1346	0	0	0	3.85675	19.4385	49.1084	0	0	0	0	0	0	0	0	0	0	0	0	0	0	0	0	0	0	0
AC149829.2_FG006	AC149829.2_FG006	LOC100283956	43.7588	3.34843	22.3854	10.9906	53.0154	27.8064	50.4545	2.72128	4.78115	2.54285	30.3835	34.0484	49.5903	14.643	14.8958	21.155	5.76	8.48	6.05	5.58	3.32	6.35	38.0074	16.8979	6.76333	5.08333
AC150739.3_FG001	AC150739.3_FG001	hypothetical protein LOC100279903	1.21498	0.0239323	3.85952	2.36635	1.37197	0.983804	1.28916	0.0162878	0.0177311	0.0377781	5.16549	4.10713	10.5445	2.3615	2.9188	3.04781	0.23	1.94	1.17	2.41	1.33	2.13	6.60571	2.77604	1.11333	1.95667
AC152495.1_FG002	AC152495.1_FG002	Rust resistance protein	1.63667	0.00146887	0.910919	1.39282	0.966748	2.88684	1.05643	0	0.00440662	0	0.779984	0.753202	1.19957	1.69326	1.24695	1.23824	0	0	0	0	0	0	0.910919	1.39282	0	0
AC152495.1_FG003	AC152495.1_FG003	Rust resistance-like protein RP1-2	1.93542	0.0150507	1.49647	2.97577	1.23457	3.11135	1.46035	0.0269255	0.00810208	0.0101245	1.86718	3.67406	3.22756	8.80289	3.80526	5.11648	0.05	0.16	0	0.05	0	0.08	2.92293	5.90821	0.07	0.0433333
AC152495.1_FG010	AC152495.1_FG010	Rust resistance-like protein RP1	0.864072	0.00145738	0.207447	0.505587	0.562321	1.60771	0.422185	0	0.00437213	0	0.331196	0.165453	0.125692	0.585709	0.462331	0.46872	0	0	0	0	0	0	0.207447	0.505587	0	0
AC152495.1_FG011	AC152495.1_FG011	None	0.056569	0	0.197747	0.122413	0	0	0.169707	0	0	0	0	0.59324	0	0.227767	0.0630813	0.0763909	0	0	0	0	0	0	0.197747	0.122413	0	0
AC152495.1_FG012	AC152495.1_FG012	None	0.278595	0.0539298	0.760142	1.24006	0.187929	0.46733	0.180526	0.104306	0.0158371	0.0416463	0.265418	0.942351	2.14308	1.73888	0.730544	1.13094	0.12	0.15	0.94	1.41	0.96	1.47	1.11695	1.20012	0.403333	1.28
AC152495.1_FG013	AC152495.1_FG013	None	0	0	0	0	0	0	0	0	0	0	0	0	0	0	0	0	0	0	0	0	0	0	0	0	0	0
AC152495.1_FG015	AC152495.1_FG015	None	0.00299862	0	0.00216758	0.00110385	0.00251357	0.00350346	0.00297884	0	0	0	0.00243271	0.0100719	0.000500888	0.00219418	0.00284374	0.00158517	0	0	0	0	0	0	0.00433517	0.0022077	0	0
AC152495.1_FG017	AC152495.1_FG017	None	0.138408	0	0.71404	2.52478	0.0770963	0.228015	0.110113	0	0	0	0	0.0891547	0.455084	0.858609	0.444624	1.28546	1.65	0.58	1.51	3.51	2.71	6.34	0.181413	0.862898	1.24667	4.18667
AC155352.2_FG001	AC155352.2_FG001	None	0.000750594	0.000577065	0.0205249	0.000634058	0.00155525	0	0.000696533	0.000189296	0.00010867	0.00143323	0.00642289	0.0284936	0.0882329	0.000250692	0.00343497	0.000118688	0	0	0	0	0	0	0.0410498	0.00126812	0	0
AC155352.2_FG010	AC155352.2_FG010	None	5.03813	0.00671577	0.0213442	0.172244	2.70997	6.10537	6.29904	0	0.0201473	0	0	0.128065	0	0.0471509	0.860757	0.125557	0	0	0	0	0	0	0.0426883	0.344488	0	0
AC155376.2_FG002	AC155376.2_FG002	None	0	0	0	0	0	0	0	0	0	0	0	0	0	0	0	0	0	0	0	0	0	0	0	0	0	0
AC155376.2_FG004	AC155376.2_FG004	None	8.04087	0	3.22357	0.21565	4.61498	6.20882	13.2988	0	0	0	13.6072	0.637236	1.09697	0.0986363	0.394202	0.801063	0	4	0	0	0	0	5.1138	0.4313	1.33333	0
AC155376.2_FG005	AC155376.2_FG005	hypothetical protein LOC100381862	5.75812	0.00912063	0.594049	1.64948	4.49403	8.36057	4.41975	0.0273619	0	0	0.0014024	1.36631	0.816582	3.99958	2.45472	2.26258	0.45	0.3	0.63	0.21	0.76	0.21	0.728098	2.90563	0.46	0.393333
AC155377.1_FG001	AC155377.1_FG001	myosin1	6.71393	0.013481	2.6852	4.40378	5.26534	8.67859	6.19786	0.0258078	0.00994138	0.00469395	3.70264	6.11058	4.46795	8.84879	6.46599	7.78789	0.21	0.63	0.99	1.1	1.22	1	4.76039	7.70089	0.61	1.10667
AC155377.1_FG002	AC155377.1_FG002	None	6.83406	0.0379731	6.31753	3.47594	7.12861	7.04182	6.33174	0.0607253	0.0168243	0.0363696	6.90522	9.79197	18.568	5.4234	5.02804	8.17421	0.88	1.1	0.66	0.53	1.13	0.57	11.7551	6.20855	0.88	0.743333
AC155390.2_FG002	AC155390.2_FG002	hypothetical protein LOC100194323	0.368656	0.00988812	3.57798	1.58936	0.203898	0.607463	0.294607	0.0212486	0	0.00841576	13.8521	1.55899	2.28682	2.1491	1.62201	1.63508	0.28	1.65	1.84	1.48	0.82	1.83	5.8993	1.80206	1.25667	1.37667
AC155434.2_FG001	AC155434.2_FG001	None	1.61237	0.0916498	0.00290668	3.20621e-06	0.524523	0.605483	3.7071	0.105954	0.168639	0.000356419	0	0.0172449	0.000195195	2.94706e-06	1.62902e-05	0	0	0	0	0	0	0	0.00581337	6.41242e-06	0	0
AC155434.2_FG003	AC155434.2_FG003	None	0.581494	1.09918	3.08264	1.53508	0.215909	0.650609	0.877964	0.512478	1.88963	0.895432	6.12537	1.00879	2.11375	1.18428	2.38581	1.03516	0	0	0	0	0	0	3.08264	1.53508	0	0
AC155434.2_FG004	AC155434.2_FG004	hypothetical protein LOC100304359	1.23809	0.11152	6.38789	7.65917	1.1106	1.49528	1.10838	0.124601	0.111736	0.0982243	10.7661	10.1778	9.84345	15.1589	6.42191	12.0842	1.17	1.56	4.81	4.39	3.29	4.61	10.2624	11.2217	2.51333	4.09667
AC155434.2_FG005	AC155434.2_FG005	hypothetical protein LOC100384296	5.76508	0	0.381667	0.25557	3.38398	5.43725	8.47401	0	0	0	0	0	0	0.0414093	0.045299	0.326714	0.4	1.65	0.24	0	0.76	0.36	0	0.137807	0.763333	0.373333
AC155434.2_FG006	AC155434.2_FG006	hypothetical protein LOC100276261	2.71681	0.128599	0.142082	0.0591815	1.79894	4.11165	2.23985	0.0527748	0.179628	0.153393	0	0.20249	0	0	0.196363	0.158726	0	0.65	0	0	0	0	0.0674967	0.118363	0.216667	0
AC155496.2_FG009	AC155496.2_FG009	None	3.53856	0.0493224	7.72171	7.66648	3.82901	2.75795	4.02871	0.0546162	0.0637964	0.0295546	4.74244	14.4548	21.433	11.7069	15.2531	12.6289	2.33	1.82	1.55	1.97	2.11	2.33	13.5434	13.1963	1.9	2.13667
AC155610.2_FG007	AC155610.2_FG007	hypothetical protein LOC100273498	12.2774	0	0.765731	0.327742	12.044	13.7691	11.0191	0	0	0	0	0.456573	1.84062	0.0931149	0.404412	0.485699	0	0	0	0	0	0	0.765731	0.327742	0	0
AC155610.2_FG009	AC155610.2_FG009	None	1090.51	16.4305	272.762	547.049	573.923	483.556	2214.06	15.7306	24.4111	9.14991	728.247	151.881	568.316	984.434	1684.59	577.748	25.46	146.46	16.21	10.92	7.26	17.34	482.815	1082.26	62.71	11.84
AC155622.2_FG001	AC155622.2_FG001	hypothetical protein LOC100192909	22.7821	5.00099	32.5103	25.4632	24.1269	29.2059	15.0134	6.44991	4.88309	3.66996	42.8851	35.7851	41.3519	27.3489	21.4023	27.158	31.22	21.85	21.97	27.57	16.67	32.63	40.0074	25.3031	25.0133	25.6233
AC155622.2_FG004	AC155622.2_FG004	Putative uncharacterized protein	13.1025	4.57259	2.55091	5.74067	6.8254	25.14	7.34208	8.80104	2.59914	2.3176	0.892575	2.30614	5.74676	10.2466	8.20174	11.2357	5.99	0	0.37	1.23	1.88	1.65	2.98183	9.89468	2.12	1.58667
AC155624.2_FG006	AC155624.2_FG006	hypothetical protein LOC100382150	12.188	0.0143033	2.6145	2.50339	9.42226	12.4794	14.6622	0	0.0366076	0.00630242	1.16151	5.54893	3.65654	5.42014	3.6329	3.8673	1.36	2.99	0.97	0.85	0.34	0.91	3.45566	4.30678	1.77333	0.7
AC155624.2_FG011	AC155624.2_FG011	Putative uncharacterized protein	26.0762	1.4692	5.80924	2.56475	32.7649	22.5679	22.8958	0.654486	2.60536	1.14775	19.9697	4.71871	8.54706	3.58087	2.39149	7.38616	1.19	0	0.43	0.63	0.59	0.81	11.0785	4.45284	0.54	0.676667
AC159612.1_FG007	AC159612.1_FG007	None	0.169759	0	1.43434	1.83217	0	0.12447	0.384806	0	0	0	1.29961	2.28383	0.562578	2.67979	2.71889	3.76436	1.27	1.72	1.47	0.59	0.82	0.42	1.38201	3.05435	1.48667	0.61
AC165171.2_FG002	AC165171.2_FG002	hypothetical protein LOC100191206	2.14746	0	1.65727	2.24305	1.28032	1.91099	3.25107	0	0	0	1.85068	4.18812	1.24482	3.751	1.92726	2.66007	0	0.67	1.99	1.79	1.64	1.69	2.42787	2.77944	0.886667	1.70667
AC165178.2_FG004	AC165178.2_FG004	R2R3MYB-domain protein Fragment	0.163086	0	0	0	0.34406	0.145199	0	0	0	0	0	0	0	0	0	0	0	0	0	0	0	0	0	0	0	0
AC166636.1_FG007	AC166636.1_FG007	hypothetical protein LOC100277752	0	0	0	0.0422388	0	0	0	0	0	0	0	0	0	0	0	0.253433	0	0	0	0	0	0	0	0.0844777	0	0
AC166636.1_FG008	AC166636.1_FG008	LOC100281229	1.2845	0.105808	2.34366	0.265899	0.818842	1.44131	1.59334	0.168338	0.0783637	0.070722	0	2.03269	4.9983	0.204992	0.0263298	0.566375	0	0	0	0	0	0	2.34366	0.265899	0	0
AC166636.1_FG009	AC166636.1_FG009	hypothetical protein LOC100383506	0.00983067	0.0271688	1.42322	0.204449	0	0.029492	0	0.0183271	0.0210819	0.0420973	5.46872	1.17802	1.59259	0.162099	0.153395	0.101201	0	0	0.3	0.32	0.21	0.28	2.74644	0.138898	0.1	0.27
AC177831.3_FG004	AC177831.3_FG004	None	2.15546	0	0.264099	0.0756845	2.94025	1.74225	1.78387	0	0	0	0	0.168456	0.623842	0.138963	0.0880904	0	0	0	0	0	0	0	0.264099	0.0756845	0	0
AC177833.2_FG001	AC177833.2_FG001	None	0	0	0	0	0	0	0	0	0	0	0	0	0	0	0	0	0	0	0	0	0	0	0	0	0	0
AC177837.3_FG002	AC177837.3_FG002	None	0	0	0	0	0	0	0	0	0	0	0	0	0	0	0	0	0	0	0	0	0	0	0	0	0	0
AC177838.2_FG015	AC177838.2_FG015	None	0.136074	0.0386963	0.884243	0.928696	0.17318	0	0.235041	0	0	0.116089	1.42053	0	1.2322	0.703298	1.04893	1.03386	0	0	0	0	0	0	0.884243	0.928696	0	0
AC177844.2_FG003	AC177844.2_FG003	None	0	0	0	0	0	0	0	0	0	0	0	0	0	0	0	0	0	0	0	0	0	0	0	0	0	0
AC177850.2_FG003	AC177850.2_FG003	None	0	0	0	0.0367265	0	0	0	0	0	0	0	0	0	0	0.220359	0	0	0	0	0	0	0	0	0.073453	0	0
AC177850.2_FG005	AC177850.2_FG005	None	5.35139	0.029175	1.0045	0.507954	2.87017	6.9154	6.26861	0	0.087525	0	0	1.68464	1.56236	0.862085	0.908997	1.27664	2.06	0	0.72	0	0	0	1.08233	1.01591	0.926667	0
AC177860.4_FG002	AC177860.4_FG002	None	0	0	0.087058	0.00451783	0	0	0	0	0	0	0	0.261174	0	0.0135535	0	0	0	0	0	0	0	0	0.087058	0.00451783	0	0
AC177890.3_FG005	AC177890.3_FG005	None	0	0	0	0	0	0	0	0	0	0	0	0	0	0	0	0	0	0	0	0	0	0	0	0	0	0
AC177893.3_FG003	AC177893.3_FG003	None	0.0201885	0	0	0	0.0140369	0.0299494	0.0165793	0	0	0	0	0	0	0	0	0	0	0	0	0	0	0	0	0	0	0
AC177893.3_FG006	AC177893.3_FG006	None	0	0.0716613	0	0	0	0	0	0	0.214984	0	0	0	0	0	0	0	0	0	0	0	0	0	0	0	0	0
AC177897.2_FG002	AC177897.2_FG002	hypothetical protein LOC100274874	0.260692	11.7709	3.05872	1.90659	0.297542	0.360139	0.124395	7.54217	20.5647	7.20596	9.22867	2.42503	2.02861	4.17939	2.80679	2.40335	0.68	3.31	0.68	0	1.31	0.74	4.56077	3.12984	1.55667	0.683333
AC177897.2_FG022	AC177897.2_FG022	None	3.98727	0.0299431	0.608777	0.256175	1.55861	6.58181	3.82139	0	0.0361186	0.0537108	1.06924	0.320545	0.436547	0.249003	0.1908	0.328721	0	0	0	0	0	0	0.608777	0.256175	0	0
AC177897.2_FG029	AC177897.2_FG029	None	0	0	0.0134592	0.0430701	0	0	0	0	0	0	0	0.0807554	0	0.115987	0.107463	0.0349708	0	0	0	0	0	0	0.0269185	0.0861403	0	0
AC177899.2_FG009	AC177899.2_FG009	None	0.140177	0	0.460853	0.612217	0.138356	0.150144	0.132032	0	0	0	0.336978	1.04558	0	1.58913	0.611768	0.462402	0	0	0	0.87	0	0.14	0.460853	0.887767	0	0.336667
AC177899.2_FG012	AC177899.2_FG012	None	0	0.0189852	0	0.00483355	0	0	0	0.0366181	0.0203376	0	0	0	0	0	0.0290013	0	0	0	0	0	0	0	0	0.0096671	0	0
AC177900.4_FG001	AC177900.4_FG001	None	0	0	0	0	0	0	0	0	0	0	0	0	0	0	0	0	0	0	0	0	0	0	0	0	0	0
AC177905.2_FG001	AC177905.2_FG001	None	6.21833	0	0	0	3.64058	0	15.0144	0	0	0	0	0	0	0	0	0	0	0	0	0	0	0	0	0	0	0
AC177905.2_FG003	AC177905.2_FG003	None	0.159902	0	0.88526	1.34128	0	0.479705	0	0	0	0	0	2.65578	0	4.00705	1.97077	1.19987	0	0	0	0.87	0	0	0.88526	2.39256	0	0.29
AC177908.3_FG002	AC177908.3_FG002	transferase, transferring glycosyl groups	4.82049	0.0295802	3.01148	3.26314	2.94575	5.94469	5.57102	0.0182253	0.0407707	0.0297445	1.55029	5.98423	5.58434	5.54051	5.25487	6.54344	3.44	1.12	0.39	0.72	0.93	0.59	4.37295	5.77961	1.65	0.746667
AC177908.3_FG003	AC177908.3_FG003	None	0	0	0	0	0	0	0	0	0	0	0	0	0	0	0	0	0	0	0	0	0	0	0	0	0	0
AC177908.3_FG006	AC177908.3_FG006	None	0	0	0	0	0	0	0	0	0	0	0	0	0	0	0	0	0	0	0	0	0	0	0	0	0	0
AC177911.4_FG005	AC177911.4_FG005	None	0.0137091	0	1.01642	0.0705776	0.000752578	0.0401504	0.000224464	0	0	0	3.03478	0.0144861	0	0.000144362	0.000684334	0.210904	0	0	0	0	0	0	1.01642	0.0705776	0	0
AC177920.3_FG008	AC177920.3_FG008	None	0	0	3.12317	0	0	0	0	0	0	0	9.3695	0	0	0	0	0	0	0	0	0	0	0	3.12317	0	0	0
AC177922.2_FG002	AC177922.2_FG002	hypothetical protein LOC100279658	0	0	0	0	0	0	0	0	0	0	0	0	0	0	0	0	0	0	0	0	0	0	0	0	0	0
AC177924.2_FG001	AC177924.2_FG001	None	0	0	0.147721	0.12	0	0	0	0	0	0	0	0.326325	0	0	0	0	0	0.56	0	0	0.48	0.24	0.108775	0	0.186667	0.24
AC177924.2_FG003	AC177924.2_FG003	None	0.625327	0	0.415	0	0	1.87598	0	0	0	0	0	0	0	0	0	0	0	2.49	0	0	0	0	0	0	0.83	0
AC177926.2_FG003	AC177926.2_FG003	None	0	0	0	0	0	0	0	0	0	0	0	0	0	0	0	0	0	0	0	0	0	0	0	0	0	0
AC177930.2_FG001	AC177930.2_FG001	None	0.0215206	0.00323449	0	0.109258	0.0645619	0	0	0.00970346	0	0	0	0	0	0.317836	0	0.337709	0	0	0	0	0	0	0	0.218515	0	0
AC177930.2_FG002	AC177930.2_FG002	None	0.0333054	0	0	0.0662621	0.0999161	0	0	0	0	0	0	0	0	0.396062	0.00151081	0	0	0	0	0	0	0	0	0.132524	0	0
AC177936.6_FG008	AC177936.6_FG008	hypothetical protein LOC100192843	28.4064	2.69652	22.761	17.1701	40.1903	18.7394	26.2894	1.66139	3.74344	2.68473	29.8855	31.8318	57.6386	26.5952	20.2243	32.501	9.72	1.94	5.55	10.32	6.21	7.17	39.7853	26.4402	5.73667	7.9
AC177941.3_FG001	AC177941.3_FG001	None	0	0	0	0	0	0	0	0	0	0	0	0	0	0	0	0	0	0	0	0	0	0	0	0	0	0
AC177941.3_FG006	AC177941.3_FG006	None	0	0.171948	0	0	0	0	0	0.405004	0	0.110841	0	0	0	0	0	0	0	0	0	0	0	0	0	0	0	0
AC177946.2_FG004	AC177946.2_FG004	Putative uncharacterized protein	0	0	0.967885	2.14629	0	0	0	0	0	0	3.33731	0	0	1.78303	6.17657	3.57814	0	2.47	0	0.7	0	0.64	1.11244	3.84591	0.823333	0.446667
AC177947.2_FG003	AC177947.2_FG003	None	0	0	0	0.0297543	0	0	0	0	0	0	0	0	0	0.0819259	0.0965997	0	0	0	0	0	0	0	0	0.0595085	0	0
AC182105.3_FG006	AC182105.3_FG006	None	0	0	0	0	0	0	0	0	0	0	0	0	0	0	0	0	0	0	0	0	0	0	0	0	0	0
AC182413.4_FG002	AC182413.4_FG002	None	0.051484	0	0.188903	0	0.154452	0	0	0	0	0	0	0.566709	0	0	0	0	0	0	0	0	0	0	0.188903	0	0	0
AC182439.4_FG004	AC182439.4_FG004	None	0	0	0	0	0	0	0	0	0	0	0	0	0	0	0	0	0	0	0	0	0	0	0	0	0	0
AC182482.3_FG003	AC182482.3_FG003	None	36.4039	2.62064	1.85711	1.91197	39.0813	30.0481	40.0824	2.51174	3.71995	1.63023	3.02633	0.835648	5.46071	4.76318	1.76365	4.65497	0.52	0.28	1.02	0.15	0	0.14	3.10756	3.72727	0.606667	0.0966667
AC182615.4_FG001	AC182615.4_FG001	None	0	0	0	0	0	0	0	0	0	0	0	0	0	0	0	0	0	0	0	0	0	0	0	0	0	0
AC182617.3_FG001	AC182617.3_FG001	hypothetical protein LOC100273435	9.92934	0.690929	5.15219	4.09337	11.0921	8.21322	10.4827	0.786101	0.861012	0.425675	9.21049	11.2352	8.47748	5.26729	7.32984	10.4431	0.24	1.26	0.49	0.72	0.43	0.37	9.64106	7.68008	0.663333	0.506667
AC182627.2_FG003	AC182627.2_FG003	None	0	0.745867	0	0	0	0	0	1.19439	0	1.04321	0	0	0	0	0	0	0	0	0	0	0	0	0	0	0	0
AC182831.3_FG004	AC182831.3_FG004	None	0	0	0	0	0	0	0	0	0	0	0	0	0	0	0	0	0	0	0	0	0	0	0	0	0	0
AC182838.3_FG006	AC182838.3_FG006	hypothetical protein LOC100384289	5.38026	1.14389	37.8684	65.9325	2.59824	8.27058	5.27195	2.19691	0.290495	0.944262	47.5368	33.7638	32.3047	56.5894	53.358	87.8502	0	0	0	0	0	0	37.8684	65.9325	0	0
AC183315.4_FG006	AC183315.4_FG006	None	16.508	0.0597653	3.75629	0.163041	19.4911	11.522	18.5108	0.179296	0	0	10.7582	0.355808	0.15487	0.188758	0.0509063	0.24946	0	0	0	0	0	0	3.75629	0.163041	0	0
AC183319.3_FG001	AC183319.3_FG001	None	3.92085	0.0904827	0	0.257021	1.66041	1.93495	8.16719	0	0	0.271448	0	0	0	0.817805	0	0.724321	0	0	0	0	0	0	0	0.514042	0	0
AC183372.4_FG006	AC183372.4_FG006	None	0	0	0.060195	0.0465395	0	0	0	0	0	0	0	0	0.180585	0.0417611	0.0978574	0	0	0	0	0	0	0	0.060195	0.0465395	0	0
AC183412.5_FG005	AC183412.5_FG005	None	0.0402926	0.00633113	0.0138248	0.0441626	0.0238917	0.0314644	0.0655217	0.0021829	0	0.0168105	0	0.0543985	0.0285506	0.12213	0.0121031	0.0307424	0	0	0	0	0	0.1	0.0276497	0.0549918	0	0.0333333
AC183413.3_FG006	AC183413.3_FG006	None	0	0	0.0814312	0.28942	0	0	0	0	0	0	0	0.198785	0.109802	0.0474039	0.0577054	0.00140782	0.05	0	0.13	0	1.23	0.4	0.102862	0.0355057	0.06	0.543333
AC183509.1_FG001	AC183509.1_FG001	None	0.046383	0	0	0	0	0.139149	0	0	0	0	0	0	0	0	0	0	0	0	0	0	0	0	0	0	0	0
AC183514.3_FG006	AC183514.3_FG006	None	0	0	0.204396	0.152431	0	0	0	0	0	0	0	0	0.613187	0	0.255967	0.201325	0	0	0	0	0	0	0.204396	0.152431	0	0
AC183817.2_FG002	AC183817.2_FG002	None	0	0	0	0	0	0	0	0	0	0	0	0	0	0	0	0	0	0	0	0	0	0	0	0	0	0
AC183888.4_FG006	AC183888.4_FG006	None	0.365716	5.70185	4.55861	2.1332	0.111875	0.985274	0	6.98721	6.45578	3.66257	16.7066	5.04519	2.0499	3.82177	0.957941	1.85951	0.73	1.44	1.38	1.83	2.54	1.79	7.9339	2.21307	1.18333	2.05333
AC183888.4_FG008	AC183888.4_FG008	None	0	0	0.380013	0	0	0	0	0	0	0	1.14004	0	0	0	0	0	0	0	0	0	0	0	0.380013	0	0	0
AC183914.3_FG004	AC183914.3_FG004	None	0.0011396	0.00044839	0	0.000165117	0.000193716	0.00322507	0	0	0	0.00134517	0	0	0	0	0.000990704	0	0	0	0	0	0	0	0	0.000330235	0	0
AC183915.4_FG001	AC183915.4_FG001	None	0	0.0314606	0.0546417	0	0	0	0	0.0943819	0	0	0	0	0.163925	0	0	0	0	0	0	0	0	0	0.0546417	0	0	0
AC183927.3_FG004	AC183927.3_FG004	None	0	0	0	0.0152849	0	0	0	0	0	0	0	0	0	0	0.0917094	0	0	0	0	0	0	0	0	0.0305698	0	0
AC183928.4_FG001	AC183928.4_FG001	None	0	0	0	0.00757438	0	0	0	0	0	0	0	0	0	0.0220948	0.0233515	0	0	0	0	0	0	0	0	0.0151488	0	0
AC183932.3_FG007	AC183932.3_FG007	None	0.249888	0.657195	0.740785	0.328102	0.260522	0.372612	0.116531	0.647121	0.924024	0.400441	0	0.557154	1.6652	0.454389	0.478669	0.795553	0	0	0	0.24	0	0	0.740785	0.576204	0	0.08
AC183938.4_FG011	AC183938.4_FG011	None	0.948359	0.173653	1.98212	0.528144	1.39419	0.669184	0.781704	0.132555	0.289647	0.0987584	4.51429	1.11574	0.31632	0.600325	0.148653	0.835455	0	0	0	0	0	0	1.98212	0.528144	0	0
AC183944.4_FG003	AC183944.4_FG003	None	0	0	0	0	0	0	0	0	0	0	0	0	0	0	0	0	0	0	0	0	0	0	0	0	0	0
AC183950.2_FG002	AC183950.2_FG002	None	0	0	0	0	0	0	0	0	0	0	0	0	0	0	0	0	0	0	0	0	0	0	0	0	0	0
AC183950.2_FG003	AC183950.2_FG003	None	0	0.0672597	0.993054	1.65071	0	0	0	0.0734198	0.0468338	0.0815254	0	0.633281	2.38504	2.6512	1.67064	1.56243	0	2.34	0.6	0.8	1.82	1.4	1.00611	1.96142	0.98	1.34
AC183950.2_FG004	AC183950.2_FG004	None	0.143891	0	0.240358	0.117511	0	0.177688	0.253985	0	0	0	0	0.576255	0.295895	0.0694305	0.140404	0.27523	0	0.36	0.21	0.22	0	0	0.290717	0.161688	0.19	0.0733333
AC183950.2_FG005	AC183950.2_FG005	hypothetical protein LOC100274616	0.0876912	0	0.475053	0.602923	0.0558125	0.207261	0	0	0	0	0	1.39085	0.809467	0.33868	0.427531	1.45133	0	0	0.65	1.4	0	0	0.733439	0.73918	0.216667	0.466667
AC183968.2_FG001	AC183968.2_FG001	None	0.241221	0	0.88482	1.3725	0.0845648	0.189252	0.449845	0	0	0	0	2.65446	0	0.774096	1.71808	1.62531	0	0	0	0	0	0	0.88482	1.3725	0	0
AC184112.4_FG010	AC184112.4_FG010	None	0	0	0	0	0	0	0	0	0	0	0	0	0	0	0	0	0	0	0	0	0	0	0	0	0	0
AC184116.3_FG001	AC184116.3_FG001	None	5.167e-05	0.000292946	0.380069	0.151447	0.00015501	0	0	0.000878838	0	0	1.13672	0	0.00348701	0	0.21972	0.23462	0	0	0	0	0	0	0.380069	0.151447	0	0
AC184127.3_FG003	AC184127.3_FG003	None	0.14377	0	0.304983	0	0.000158319	0.431152	0	0	0	0	0	0.914948	0	0	0	0	0	0	0	0	0	0	0.304983	0	0	0
AC184130.4_FG005	AC184130.4_FG005	None	0.106668	0.139194	0	0	0	0.320005	0	0	0.180175	0.237406	0	0	0	0	0	0	0	0	0	0	0	0	0	0	0	0
AC184130.4_FG012	AC184130.4_FG012	None	0.410157	0.0302983	2.85457	6.22783	0.192625	0.0866131	0.951232	0	0.0533056	0.0375894	4.05478	4.161	6.07162	24.2226	4.95881	6.72558	0.84	1.02	0.98	0.42	0.53	0.51	4.76247	11.969	0.946667	0.486667
AC184133.3_FG001	AC184133.3_FG001	None	0	0	0.08	0.0266667	0	0	0	0	0	0	0	0	0	0	0	0	0	0.19	0.29	0.16	0	0	0	0	0.16	0.0533333
AC184164.2_FG004	AC184164.2_FG004	None	0	0	0	0	0	0	0	0	0	0	0	0	0	0	0	0	0	0	0	0	0	0	0	0	0	0
AC184164.2_FG006	AC184164.2_FG006	None	0	1.71837	0	0	0	0	0	3.36669	1.48216	0.306269	0	0	0	0	0	0	0	0	0	0	0	0	0	0	0	0
AC184169.3_FG001	AC184169.3_FG001	None	2.90467	0	3.83532	3.8751	2.14495	4.17033	2.39872	0	0	0	2.66151	2.22629	10.2341	3.08546	2.65486	6.77028	1.73	4.81	1.35	4.63	2.59	3.52	5.04063	4.1702	2.63	3.58
AC184170.4_FG002	AC184170.4_FG002	None	0	0	0	0.6412	0	0	0	0	0	0	0	0	0	0.457985	0.338574	1.27064	0	0	0	0	1.78	0	0	0.689066	0	0.593333
AC184171.4_FG002	AC184171.4_FG002	None	0	0	0	0	0	0	0	0	0	0	0	0	0	0	0	0	0	0	0	0	0	0	0	0	0	0
AC184172.3_FG001	AC184172.3_FG001	None	0	0	0	0.0241982	0	0	0	0	0	0	0	0	0	0.0617366	0.0834525	0	0	0	0	0	0	0	0	0.0483964	0	0
AC184699.3_FG005	AC184699.3_FG005	None	0	0	0	0.0062854	0	0	0	0	0	0	0	0	0	0.0187051	0.0190073	0	0	0	0	0	0	0	0	0.0125708	0	0
AC184764.3_FG003	AC184764.3_FG003	None	0	0	0	0.0156188	0	0	0	0	0	0	0	0	0	0	0.0937128	0	0	0	0	0	0	0	0	0.0312376	0	0
AC184764.3_FG006	AC184764.3_FG006	None	0	0	0	0	0	0	0	0	0	0	0	0	0	0	0	0	0	0	0	0	0	0	0	0	0	0
AC184765.4_FG005	AC184765.4_FG005	None	0	0	0	0.055116	0	0	0	0	0	0	0	0	0	0	0.0910101	0.239686	0	0	0	0	0	0	0	0.110232	0	0
AC184771.4_FG003	AC184771.4_FG003	None	0	0	0	0	0	0	0	0	0	0	0	0	0	0	0	0	0	0	0	0	0	0	0	0	0	0
AC184775.2_FG002	AC184775.2_FG002	None	0	0	0	0.00769257	0	0	0	0	0	0	0	0	0	0.0461554	0	0	0	0	0	0	0	0	0	0.0153851	0	0
AC184788.2_FG001	AC184788.2_FG001	None	0	0	0.43271	0.471386	0	0	0	0	0	0	0	1.29813	0	0.440684	0.204849	0.768626	0	0	0	0	0	0	0.43271	0.471386	0	0
AC184789.4_FG002	AC184789.4_FG002	None	0	0	0.0316667	0	0	0	0	0	0	0	0	0	0	0	0	0	0.19	0	0	0	0	0	0	0	0.0633333	0
AC184794.2_FG003	AC184794.2_FG003	None	0	0	0.0770407	0	0	0	0	0	0	0	0	0.231122	0	0	0	0	0	0	0	0	0	0	0.0770407	0	0	0
AC184831.3_FG003	AC184831.3_FG003	None	3.25331e-05	0	5.08838e-06	1.24304e-06	0	9.75992e-05	0	0	0	0	0	0	3.05303e-05	0	7.45823e-06	0	0	0	0	0	0	0	1.01768e-05	2.48608e-06	0	0
AC184831.3_FG005	AC184831.3_FG005	None	0	0	0	0	0	0	0	0	0	0	0	0	0	0	0	0	0	0	0	0	0	0	0	0	0	0
AC184831.3_FG008	AC184831.3_FG008	None	0	0	0	0	0	0	0	0	0	0	0	0	0	0	0	0	0	0	0	0	0	0	0	0	0	0
AC184836.3_FG002	AC184836.3_FG002	None	0	0	0.177158	0	0	0	0	0	0	0	0	0.531475	0	0	0	0	0	0	0	0	0	0	0.177158	0	0	0
AC184857.2_FG006	AC184857.2_FG006	None	0	0	0	0	0	0	0	0	0	0	0	0	0	0	0	0	0	0	0	0	0	0	0	0	0	0
AC184871.2_FG009	AC184871.2_FG009	None	0	0	0	0	0	0	0	0	0	0	0	0	0	0	0	0	0	0	0	0	0	0	0	0	0	0
AC185108.3_FG006	AC185108.3_FG006	None	0	0	1.45512	0.572617	0	0	0	0	0	0	4.36537	0	0	0	0	1.71785	0	0	0	0	0	0	1.45512	0.572617	0	0
AC185108.3_FG010	AC185108.3_FG010	hypothetical protein LOC100277763	0	0	0	0	0	0	0	0	0	0	0	0	0	0	0	0	0	0	0	0	0	0	0	0	0	0
AC185108.3_FG011	AC185108.3_FG011	None	0	0	0	0	0	0	0	0	0	0	0	0	0	0	0	0	0	0	0	0	0	0	0	0	0	0
AC185122.3_FG009	AC185122.3_FG009	None	0	0	0	0	0	0	0	0	0	0	0	0	0	0	0	0	0	0	0	0	0	0	0	0	0	0
AC185126.3_FG006	AC185126.3_FG006	None	0.076467	0	0.35464	0.314914	0	0.229401	0	0	0	0	0	1.06392	0	0.819027	0.125716	0	0	0	0	0	0	0	0.35464	0.314914	0	0
AC185130.2_FG004	AC185130.2_FG004	None	0.00356357	0	0.0940233	0.182702	0.000344475	0.00445564	0.00589059	0	0	0	0.0825832	0.0443916	0.155095	0.00812833	0.0474196	0.492559	0	0	0	0	0	0	0.0940233	0.182702	0	0
AC185130.2_FG005	AC185130.2_FG005	None	0.301349	0	0	0.0834683	0	0.140327	0.763719	0	0	0	0	0	0	0.325383	0.175427	0	0	0	0	0	0	0	0	0.166937	0	0
AC185217.3_FG004	AC185217.3_FG004	None	0	0	0	0	0	0	0	0	0	0	0	0	0	0	0	0	0	0	0	0	0	0	0	0	0	0
AC185217.3_FG007	AC185217.3_FG007	None	0.313202	0.025519	0.406508	0.220252	0.293705	0.645829	7.07554e-05	0.0183807	0.0581762	0	0	1.01694	0.0121088	0.371871	0.576013	0.373626	1.41	0	0	0	0	0	0.343016	0.440503	0.47	0
AC185226.4_FG001	AC185226.4_FG001	None	9.0471	0.069223	4.26708	9.83578	10.7412	9.02016	7.37993	0.0648378	0.114117	0.0287142	1.8499	9.59616	10.9564	25.9983	12.5847	18.9017	0.22	2.17	0.81	0.35	0.76	0.42	7.46749	19.1616	1.06667	0.51
AC185252.4_FG002	AC185252.4_FG002	None	0	0	0	0	0	0	0	0	0	0	0	0	0	0	0	0	0	0	0	0	0	0	0	0	0	0
AC185254.4_FG002	AC185254.4_FG002	None	0	0	0	0	0	0	0	0	0	0	0	0	0	0	0	0	0	0	0	0	0	0	0	0	0	0
AC185256.3_FG002	AC185256.3_FG002	None	0	0	0	0.0107456	0	0	0	0	0	0	0	0	0	0	0.0644738	0	0	0	0	0	0	0	0	0.0214913	0	0
AC185256.3_FG003	AC185256.3_FG003	None	0.0180069	0	0.0346223	0	0.0540206	0	0	0	0	0	0	0.127734	0	0	0	0	0	0	0.08	0	0	0	0.042578	0	0.0266667	0
AC185261.4_FG002	AC185261.4_FG002	None	0	0	0	0	0	0	0	0	0	0	0	0	0	0	0	0	0	0	0	0	0	0	0	0	0	0
AC185265.3_FG003	AC185265.3_FG003	None	0	0	0	0.0027093	0	0	0	0	0	0	0	0	0	0.0162558	0	0	0	0	0	0	0	0	0	0.0054186	0	0
AC185276.2_FG004	AC185276.2_FG004	None	1.54362	0	0	0	0.401413	0.738505	3.49094	0	0	0	0	0	0	0	0	0	0	0	0	0	0	0	0	0	0	0
AC185276.2_FG006	AC185276.2_FG006	None	1.67966	4.35877	5.02932	1.96656	0.110821	4.92817	0	10.0002	2.07013	1.00598	0	5.90747	9.1805	0.142663	3.45343	2.30359	0	0	0	0	0	0	5.02932	1.96656	0	0
AC185281.5_FG006	AC185281.5_FG006	None	0	0	0	0.0305839	0	0	0	0	0	0	0	0	0	0.0886477	0.0948559	0	0	0	0	0	0	0	0	0.0611679	0	0
AC185300.4_FG002	AC185300.4_FG002	None	7.51126	0.191873	4.83185	1.4124	9.72827	6.53826	6.26726	0.105202	0.256306	0.214112	9.07298	3.38952	2.03305	0.910762	1.58789	1.73856	0	0	0	0	0	0	4.83185	1.4124	0	0
AC185305.3_FG003	AC185305.3_FG003	None	0	0	1.06321	1.53197	0	0	0	0	0	0	0	3.18962	0	3.46433	1.13157	0	0	0	0	0	0	0	1.06321	1.53197	0	0
AC185415.3_FG005	AC185415.3_FG005	None	0.798421	0.0239066	2.88124	3.91821	0.742099	1.40027	0.252894	0.0555085	0.0162114	0	0.125384	8.08416	2.46791	5.74223	4.15105	5.00598	2.65	2.28	1.68	3.21	4	1.4	3.55915	4.96642	2.20333	2.87
AC185422.3_FG005	AC185422.3_FG005	None	0.123981	0	0	0	0	0.371944	0	0	0	0	0	0	0	0	0	0	0	0	0	0	0	0	0	0	0	0
AC185427.5_FG004	AC185427.5_FG004	None	0	0	0	1.10386	0	0	0	0	0	0	0	0	0	1.72328	2.68589	2.21402	0	0	0	0	0	0	0	2.20773	0	0
AC185443.3_FG004	AC185443.3_FG004	None	0	0	0	0.00108197	0	0	0	0	0	0	0	0	0	0.00649183	0	0	0	0	0	0	0	0	0	0.00216394	0	0
AC185460.3_FG004	AC185460.3_FG004	None	0	0	0	0	0	0	0	0	0	0	0	0	0	0	0	0	0	0	0	0	0	0	0	0	0	0
AC185466.3_FG001	AC185466.3_FG001	None	0.100811	0.0232381	0	0.266719	0	0.302434	0	0	0.0697143	0	0	0	0	0.693359	0.172904	0.194051	0	0	0	0.32	0	0.22	0	0.353438	0	0.18
AC185471.3_FG005	AC185471.3_FG005	microtubule motor	0.879139	4.32124	3.89036	0.70523	1.34211	0.202846	1.09246	3.36349	4.58091	5.01932	4.5525	4.34776	2.77083	1.21479	0.97161	1.98498	0	0	0	0.06	0	0	3.89036	1.39046	0	0.02
AC185473.3_FG005	AC185473.3_FG005	None	0.737025	0	1.08306	6.58062	0.231001	1.61896	0.361115	0	0	0	0	2.14346	1.10572	3.20966	9.36803	7.16418	0	0	0	0	0	0	1.08306	6.58062	0	0
AC185475.3_FG001	AC185475.3_FG001	None	0.053826	0.0750018	2.99385	0.572202	0.161478	0	0	0.136815	0.0878687	0.000321605	8.52567	0.455869	0	0.427558	0.36675	0.922299	0	0	0	0	0	0	2.99385	0.572202	0	0
AC185478.4_FG005	AC185478.4_FG005	None	0	0.197625	0	0	0	0	0	0.15832	0.261961	0.172595	0	0	0	0	0	0	0	0	0	0	0	0	0	0	0	0
AC185478.4_FG007	AC185478.4_FG007	None	0.0099348	5.7782e-05	0.00119769	0.00135587	0.0191861	0.0106183	0	0	0	0.000173346	0	0.00718615	0	0.007952	0.000183195	0	0	0	0	0	0	0	0.00239538	0.00271173	0	0
AC185487.4_FG001	AC185487.4_FG001	None	0	0	0	0.049145	0	0	0	0	0	0	0	0	0	0.29487	0	0	0	0	0	0	0	0	0	0.09829	0	0
AC185500.3_FG001	AC185500.3_FG001	None	0.057786	0	0	0	0	0.173358	0	0	0	0	0	0	0	0	0	0	0	0	0	0	0	0	0	0	0	0
AC185501.3_FG001	AC185501.3_FG001	None	0.0550213	0	0.910564	0.238645	0.165064	0	0	0	0	0	0	2.73169	2.17409e-06	0	0	0.715934	0	0	0	0	0	0	0.910564	0.238645	0	0
AC185501.3_FG006	AC185501.3_FG006	None	0	0.0420603	0.556963	0.836426	0	0	0	0	0.126181	0	0	0.523148	1.14774	1.99515	0.161694	0.352433	0	0	0	0	0	0	0.556963	0.836426	0	0
AC185504.4_FG002	AC185504.4_FG002	None	0	0	0	0	0	0	0	0	0	0	0	0	0	0	0	0	0	0	0	0	0	0	0	0	0	0
AC185522.2_FG002	AC185522.2_FG002	None	0	0	0	0.0628733	0	0	0	0	0	0	0	0	0	0.122034	0.255206	0	0	0	0	0	0	0	0	0.125747	0	0
AC185530.2_FG004	AC185530.2_FG004	None	0	0	0	0	0	0	0	0	0	0	0	0	0	0	0	0	0	0	0	0	0	0	0	0	0	0
AC185586.4_FG003	AC185586.4_FG003	None	0	0	0	0	0	0	0	0	0	0	0	0	0	0	0	0	0	0	0	0	0	0	0	0	0	0
AC185587.3_FG003	AC185587.3_FG003	None	0	0	0	0	0	0	0	0	0	0	0	0	0	0	0	0	0	0	0	0	0	0	0	0	0	0
AC185588.2_FG002	AC185588.2_FG002	None	0.0518903	0	0	0.118476	0	0.155671	0	0	0	0	0	0	0	0.572605	0.138251	0	0	0	0	0	0	0	0	0.236952	0	0
AC185593.3_FG003	AC185593.3_FG003	None	0	0	0	0.178128	0	0	0	0	0	0	0	0	0	0	1.06877	0	0	0	0	0	0	0	0	0.356257	0	0
AC185605.3_FG003	AC185605.3_FG003	None	0	0	0	0	0	0	0	0	0	0	0	0	0	0	0	0	0	0	0	0	0	0	0	0	0	0
AC185610.3_FG001	AC185610.3_FG001	None	0	0	0	0	0	0	0	0	0	0	0	0	0	0	0	0	0	0	0	0	0	0	0	0	0	0
AC185611.3_FG001	AC185611.3_FG001	None	0	0	14.6877	0	0	0	0	0	0	0	2.37029	1.74384	12.762	0	0	0	24.23	22.3	24.72	0	0	0	5.62538	0	23.75	0
AC185623.4_FG010	AC185623.4_FG010	None	0.271387	3.45113	1.35845	6.74441	0.814162	0	0	3.01233	5.7729	1.56816	0	4.07535	0	11.8478	5.83045	2.55497	0	0	0	0	0	0	1.35845	6.74441	0	0
AC185623.4_FG012	AC185623.4_FG012	None	0	0	0.0733333	0	0	0	0	0	0	0	0	0	0	0	0	0	0	0.44	0	0	0	0	0	0	0.146667	0
AC185628.3_FG010	AC185628.3_FG010	None	0	0	0.022792	0	0	0	0	0	0	0	0	0	0.136752	0	0	0	0	0	0	0	0	0	0.045584	0	0	0
AC185642.4_FG001	AC185642.4_FG001	None	0	0.0393295	0	0	0	0	0	0.110687	0.00424714	0.0030544	0	0	0	0	0	0	0	0	0	0	0	0	0	0	0	0
AC185648.3_FG007	AC185648.3_FG007	None	0.00591587	2.09073	0	0	0	0.0177476	0	1.10156	2.8043	2.36632	0	0	0	0	0	0	0	0	0	0	0	0	0	0	0	0
AC185649.2_FG003	AC185649.2_FG003	None	0	0.00731018	0.007752	0.219823	0	0	0	0.0135572	0.00305355	0.00531979	0	0.046512	0	0	0	1.31894	0	0	0	0	0	0	0.015504	0.439647	0	0
AC185655.3_FG004	AC185655.3_FG004	None	0	0	0	0	0	0	0	0	0	0	0	0	0	0	0	0	0	0	0	0	0	0	0	0	0	0
AC185655.3_FG005	AC185655.3_FG005	None	0	0	0	0	0	0	0	0	0	0	0	0	0	0	0	0	0	0	0	0	0	0	0	0	0	0
AC185656.3_FG002	AC185656.3_FG002	None	0	7.15741	0	0.0326803	0	0	0	10.8838	8.12906	2.45938	0	0	0	0	0.196082	0	0	0	0	0	0	0	0	0.0653607	0	0
AC185660.3_FG003	AC185660.3_FG003	None	0	0.0900656	0	0	0	0	0	0.100216	0.0971031	0.0728776	0	0	0	0	0	0	0	0	0	0	0	0	0	0	0	0
AC186009.3_FG001	AC186009.3_FG001	None	0	0	0	0	0	0	0	0	0	0	0	0	0	0	0	0	0	0	0	0	0	0	0	0	0	0
AC186013.3_FG001	AC186013.3_FG001	None	0.143336	0	0	0.0379033	0	0	0.430007	0	0	0	0	0	0	0	0.22742	0	0	0	0	0	0	0	0	0.0758067	0	0
AC186145.3_FG002	AC186145.3_FG002	None	0	0.21589	0	0.0138736	0	0	0	0	0	0.647671	0	0	0	0	0.083167	7.43884e-05	0	0	0	0	0	0	0	0.0277471	0	0
AC186147.3_FG008	AC186147.3_FG008	alpha-6-galactosyltransferase	0.648095	0	0.53069	0	0.147521	0.359594	1.43717	0	0	0	1.59207	0	0	0	0	0	0	0	0	0	0	0	0.53069	0	0	0
AC186156.3_FG004	AC186156.3_FG004	None	0	0	0.0786733	0.105277	0	0	0	0	0	0	0	0.23602	0	0.163531	0.0187362	0.133563	0	0	0	0	0	0	0.0786733	0.105277	0	0
AC186156.3_FG005	AC186156.3_FG005	None	0	0	0.269667	0.997804	0	0	0	0	0	0	0	0.809	0	1.61008	0.0190612	1.36427	0	0	0	0	0	0	0.269667	0.997804	0	0
AC186164.3_FG001	AC186164.3_FG001	None	0	0	5.78337	2.54566	0	0	0	0	0	0	15.362	1.98811	0	2.20456	1.62746	3.80497	0	0	0	0	0	0	5.78337	2.54566	0	0
AC186166.3_FG008	AC186166.3_FG008	None	0	0	0.0666667	0	0	0	0	0	0	0	0	0	0	0	0	0	0	0	0.4	0	0	0	0	0	0.133333	0
AC186189.3_FG004	AC186189.3_FG004	None	0.0561893	0.0399967	1.88401	0.00094602	0	0.168568	0	0.11999	0	0	5.26442	0.387604	0	0.00283806	0	0	0	0	0	0	0	0	1.88401	0.00094602	0	0
AC186189.3_FG005	AC186189.3_FG005	None	0	0	0	0	0	0	0	0	0	0	0	0	0	0	0	0	0	0	0	0	0	0	0	0	0	0
AC186195.4_FG001	AC186195.4_FG001	None	0	0	0	0	0	0	0	0	0	0	0	0	0	0	0	0	0	0	0	0	0	0	0	0	0	0
AC186231.4_FG002	AC186231.4_FG002	hypothetical protein LOC100272479	4.6875	0	1.52232	4.48224	5.90149	7.00212	1.15888	0	0	0	0	1.26393	0	1.49562	7.97264	1.27518	0	0	7.87	0.53	7.05	8.57	0.42131	3.58115	2.62333	5.38333
AC186233.3_FG007	AC186233.3_FG007	None	0.038501	0	0	0.0160206	0	0.0649463	0.0505566	0	0	0	0	0	0	0.0890691	0.00428855	0.00276616	0	0	0	0	0	0	0	0.0320413	0	0
AC186283.4_FG002	AC186283.4_FG002	None	0	0	0.245402	0.0669469	0	0	0	0	0	0	0	0.736207	0	0.0236979	0.144912	0.0322309	0	0	0	0	0	0	0.245402	0.0669469	0	0
AC186284.3_FG007	AC186284.3_FG007	None	0.0332475	0	0.00963915	0.0267243	0	0.0997424	0	0	0	0	0	0.0578349	0	0.0642818	0.0960643	0	0	0	0	0	0	0	0.0192783	0.0534487	0	0
AC186287.7_FG005	AC186287.7_FG005	CPL3	0.0665347	0.386378	0.020133	0.108883	0	0	0.199604	0.265431	0.465899	0.427804	0	0	0.120798	0.0632959	0	0	0	0	0	0.26	0	0.33	0.040266	0.0210986	0	0.196667
AC186309.3_FG002	AC186309.3_FG002	None	0	0	1.63454	0	0	0	0	0	0	0	4.90361	0	0	0	0	0	0	0	0	0	0	0	1.63454	0	0	0
AC186309.3_FG006	AC186309.3_FG006	None	0	0	0	0	0	0	0	0	0	0	0	0	0	0	0	0	0	0	0	0	0	0	0	0	0	0
AC186310.4_FG004	AC186310.4_FG004	None	0	0.00333118	0.0109387	0.000737173	0	0	0	0	0	0.00999354	0	0.0656319	0	0.00337805	0.00104499	0	0	0	0	0	0	0	0.0218773	0.00147435	0	0
AC186322.4_FG003	AC186322.4_FG003	None	0	0	0	0	0	0	0	0	0	0	0	0	0	0	0	0	0	0	0	0	0	0	0	0	0	0
AC186322.4_FG005	AC186322.4_FG005	None	0	0.360822	0	0	0	0	0	0.66335	0.350264	0.0688532	0	0	0	0	0	0	0	0	0	0	0	0	0	0	0	0
AC186329.3_FG006	AC186329.3_FG006	None	0	0	0.000133028	0.72352	0	0	0	0	0	0	0	0	0.000798169	1.96241	1.35171	1.027	0	0	0	0	0	0	0.000266056	1.44704	0	0
AC186337.3_FG003	AC186337.3_FG003	None	0.413253	0	0	0.0467995	0.566386	0.673374	0	0	0	0	0	0	0	0	0	0.280797	0	0	0	0	0	0	0	0.093599	0	0
AC186375.3_FG001	AC186375.3_FG001	None	0	0	0	0	0	0	0	0	0	0	0	0	0	0	0	0	0	0	0	0	0	0	0	0	0	0
AC186404.3_FG002	AC186404.3_FG002	None	0	0	0	0	0	0	0	0	0	0	0	0	0	0	0	0	0	0	0	0	0	0	0	0	0	0
AC186406.4_FG006	AC186406.4_FG006	None	0	0	1.70854	0	0	0	0	0	0	0	5.12562	0	0	0	0	0	0	0	0	0	0	0	1.70854	0	0	0
AC186408.5_FG005	AC186408.5_FG005	None	0	0	0	0	0	0	0	0	0	0	0	0	0	0	0	0	0	0	0	0	0	0	0	0	0	0
AC186412.4_FG011	AC186412.4_FG011	None	0	0	0	0.0294903	0	0	0	0	0	0	0	0	0	0	0.176942	0	0	0	0	0	0	0	0	0.0589807	0	0
AC186417.3_FG004	AC186417.3_FG004	None	0	0	0	0	0	0	0	0	0	0	0	0	0	0	0	0	0	0	0	0	0	0	0	0	0	0
AC186417.3_FG006	AC186417.3_FG006	None	0	0	0	0.0963692	0	0	0	0	0	0	0	0	0	0	0	0.578215	0	0	0	0	0	0	0	0.192738	0	0
AC186424.4_FG009	AC186424.4_FG009	None	0	0	0	0	0	0	0	0	0	0	0	0	0	0	0	0	0	0	0	0	0	0	0	0	0	0
AC186431.5_FG001	AC186431.5_FG001	None	0.00474325	0.182629	8.49002	0.103215	0.0108826	0	0.00334715	0.0404201	0.348884	0.158584	24.2074	0.669086	0.593588	0.0548549	0.101257	0.153534	0	0	0	0	0	0	8.49002	0.103215	0	0
AC186433.4_FG001	AC186433.4_FG001	None	0	0	0	0	0	0	0	0	0	0	0	0	0	0	0	0	0	0	0	0	0	0	0	0	0	0
AC186493.4_FG002	AC186493.4_FG002	None	0	0	0	0	0	0	0	0	0	0	0	0	0	0	0	0	0	0	0	0	0	0	0	0	0	0
AC186500.3_FG001	AC186500.3_FG001	None	0	0	0	0	0	0	0	0	0	0	0	0	0	0	0	0	0	0	0	0	0	0	0	0	0	0
AC186506.3_FG001	AC186506.3_FG001	None	0	0	0	0	0	0	0	0	0	0	0	0	0	0	0	0	0	0	0	0	0	0	0	0	0	0
AC186512.3_FG007	AC186512.3_FG007	hypothetical protein LOC100279008	13.1591	1.96951	14.6991	8.6434	14.445	13.7328	11.2995	3.47041	1.45864	0.979484	16.6738	15.2178	12.2057	21.2894	13.2458	16.3152	0	0	0	0.37	0	0.64	14.6991	16.9501	0	0.336667
AC186519.4_FG002	AC186519.4_FG002	None	0	0	0	0	0	0	0	0	0	0	0	0	0	0	0	0	0	0	0	0	0	0	0	0	0	0
AC186524.3_FG005	AC186524.3_FG005	None	0	0	0	0.011012	0	0	0	0	0	0	0	0	0	0.0654644	0.000607857	0	0	0	0	0	0	0	0	0.0220241	0	0
AC186524.3_FG006	AC186524.3_FG006	None	0	0	0	0	0	0	0	0	0	0	0	0	0	0	0	0	0	0	0	0	0	0	0	0	0	0
AC186563.4_FG004	AC186563.4_FG004	None	0	0	0	0.0597647	0	0	0	0	0	0	0	0	0	0.358588	0	0	0	0	0	0	0	0	0	0.119529	0	0
AC186577.3_FG006	AC186577.3_FG006	None	0	0	0	0	0	0	0	0	0	0	0	0	0	0	0	0	0	0	0	0	0	0	0	0	0	0
AC186579.3_FG007	AC186579.3_FG007	None	0	0	0.064054	0	0	0	0	0	0	0	0	0	0.192162	0	0	0	0	0	0	0	0	0	0.064054	0	0	0
AC186581.3_FG003	AC186581.3_FG003	None	0	0.0507263	0	0	0	0	0	0.152179	0	0	0	0	0	0	0	0	0	0	0	0	0	0	0	0	0	0
AC186583.3_FG004	AC186583.3_FG004	None	0	0	0.119633	0	0	0	0	0	0	0	0	0.358899	0	0	0	0	0	0	0	0	0	0	0.119633	0	0	0
AC186585.4_FG002	AC186585.4_FG002	None	0	0	0	1.14479e-05	0	0	0	0	0	0	0	0	0	6.86872e-05	0	0	0	0	0	0	0	0	0	2.28957e-05	0	0
AC186590.3_FG005	AC186590.3_FG005	None	0	0	6.32224	5.69349	0	0	0	0	0	0	18.5416	0.425121	0	3.42814	6.40949	7.24283	0	0	0	0	0	0	6.32224	5.69349	0	0
AC186590.3_FG006	AC186590.3_FG006	None	0	0	6.32224	5.69349	0	0	0	0	0	0	18.5416	0.425121	0	3.42814	6.40949	7.24283	0	0	0	0	0	0	6.32224	5.69349	0	0
AC186592.3_FG002	AC186592.3_FG002	None	0.0546395	0.00128649	0.383377	0.0548427	0	0.0208665	0.143052	0	0	0.00385947	1.15013	0	0	0.0720291	0.0137494	0.0787497	0	0	0	0	0	0	0.383377	0.0548427	0	0
AC186592.3_FG003	AC186592.3_FG003	None	0	0	0	0.0519918	0	0	0	0	0	0	0	0	0	0.139081	0.17287	0	0	0	0	0	0	0	0	0.103984	0	0
AC186602.4_FG003	AC186602.4_FG003	None	0.070363	0	0.557593	0.061304	0	0.211089	0	0	0	0	1.67278	0	0	0.183912	0	0	0	0	0	0	0	0	0.557593	0.061304	0	0
AC186603.6_FG003	AC186603.6_FG003	Cytochrome P450 CYP76M15	0	0	0.584757	0	0	0	0	0	0	0	1.75427	0	0	0	0	0	0	0	0	0	0	0	0.584757	0	0	0
AC186606.4_FG003	AC186606.4_FG003	bZIP protein	0.186698	0	0.156557	0.646959	0.192738	0.367357	0	0	0	0	0	0.46967	0	0.315807	0.79462	0.83045	0	0	0	0	0	0	0.156557	0.646959	0	0
AC186611.4_FG005	AC186611.4_FG005	None	0	0	0	0	0	0	0	0	0	0	0	0	0	0	0	0	0	0	0	0	0	0	0	0	0	0
AC186613.4_FG003	AC186613.4_FG003	None	0	0	0	0	0	0	0	0	0	0	0	0	0	0	0	0	0	0	0	0	0	0	0	0	0	0
AC186619.3_FG001	AC186619.3_FG001	None	0	0	0	0.00641007	0	0	0	0	0	0	0	0	0	0	0.0384604	0	0	0	0	0	0	0	0	0.0128201	0	0
AC186647.3_FG001	AC186647.3_FG001	None	0	0.0627393	0	0	0	0	0	0	0.188218	0	0	0	0	0	0	0	0	0	0	0	0	0	0	0	0	0
AC186653.4_FG005	AC186653.4_FG005	None	0	0	0.497093	0	0	0	0	0	0	0	1.49128	0	0	0	0	0	0	0	0	0	0	0	0.497093	0	0	0
AC186656.4_FG004	AC186656.4_FG004	None	0	0	0	0	0	0	0	0	0	0	0	0	0	0	0	0	0	0	0	0	0	0	0	0	0	0
AC186656.4_FG012	AC186656.4_FG012	None	0	0.425051	0.0217827	0.0276266	0	0	0	0.849491	0.313445	0.112218	0	0.130696	0	0.0918545	0.0739052	0	0	0	0	0	0	0	0.0435653	0.0552532	0	0
AC186663.3_FG006	AC186663.3_FG006	None	0	0.61362	0	0	0	0	0	1.01852	0.442523	0.379816	0	0	0	0	0	0	0	0	0	0	0	0	0	0	0	0
AC186667.3_FG007	AC186667.3_FG007	None	0	0	0.10075	0	0	0	0	0	0	0	0	0.30225	0	0	0	0	0	0	0	0	0	0	0.10075	0	0	0
AC186669.3_FG002	AC186669.3_FG002	None	0.0842598	0	0.0241068	0.100495	0.0286978	0.144605	0.0794765	0	0	0	0	0.144641	0	0.109045	0.159087	0.334837	0	0	0	0	0	0	0.0482137	0.20099	0	0
AC186684.4_FG001	AC186684.4_FG001	None	0	0	0	2.27753e-05	0	0	0	0	0	0	0	0	0	0.000136652	0	0	0	0	0	0	0	0	0	4.55507e-05	0	0
AC186691.4_FG006	AC186691.4_FG006	None	0	0	0	1.37092	0	0	0	0	0	0	0	0	0	8.22549	0	0	0	0	0	0	0	0	0	2.74183	0	0
AC186743.4_FG003	AC186743.4_FG003	None	0.79557	0.13514	0	0	0.55863	1.82808	0	0.405419	0	0	0	0	0	0	0	0	0	0	0	0	0	0	0	0	0	0
AC186781.4_FG006	AC186781.4_FG006	None	0.000363837	0.0761987	0.0589461	0.0287621	0.000682658	0.000408852	0	0	0.0155561	0.21304	0	0.168034	0.00880438	0.0359492	0.00882074	0.0415164	0	0	0	0	0	0	0.0589461	0.0287621	0	0
AC186782.4_FG003	AC186782.4_FG003	None	1.20683e-05	0	0	0.0486273	0	3.62048e-05	0	0	0	0	0	0	0	0.25475	0.0370137	0	0	0	0	0	0	0	0	0.0972546	0	0
AC186785.4_FG002	AC186785.4_FG002	None	0	0	0	0	0	0	0	0	0	0	0	0	0	0	0	0	0	0	0	0	0	0	0	0	0	0
AC186789.4_FG001	AC186789.4_FG001	None	0	0	0	0	0	0	0	0	0	0	0	0	0	0	0	0	0	0	0	0	0	0	0	0	0	0
AC186800.3_FG005	AC186800.3_FG005	None	0	0.0781347	0.743774	0.303833	0	0	0	0	0.234404	0	1.54696	0.684362	0	0	0	0.672995	0	0	0	0	0	1.15	0.743774	0.224332	0	0.383333
AC186807.4_FG002	AC186807.4_FG002	None	0	0.129276	0.46918	0	0	0	0	0.387828	0	0	0	1.40754	0	0	0	0	0	0	0	0	0	0	0.46918	0	0	0
AC186815.3_FG003	AC186815.3_FG003	None	0.00462197	0.00074335	3.92448e-05	0.167155	0	0.0138659	0	0	0	0.00223005	0	0	0.000235469	0.0427743	0.000156744	0	0	0	0	0	0.96	0	7.84897e-05	0.0143103	0	0.32
AC186828.3_FG001	AC186828.3_FG001	None	0	0	0	0	0	0	0	0	0	0	0	0	0	0	0	0	0	0	0	0	0	0	0	0	0	0
AC186845.4_FG009	AC186845.4_FG009	None	0.00256595	0	0.457865	0.493492	0	0.00769786	0	0	0	0	0	2.40711e-05	1.37357	0.0537673	0.509217	0.917491	0	0	0	0	0	0	0.457865	0.493492	0	0
AC186897.4_FG016	AC186897.4_FG016	None	0.131901	0	0	0	0	0.395704	0	0	0	0	0	0	0	0	0	0	0	0	0	0	0	0	0	0	0	0
AC186902.4_FG006	AC186902.4_FG006	None	0	0	0	0	0	0	0	0	0	0	0	0	0	0	0	0	0	0	0	0	0	0	0	0	0	0
AC186902.4_FG009	AC186902.4_FG009	None	0	3.1192	0	0.0212162	0	0	0	4.5157	1.3908	3.4511	0	0	0	0	0.127297	0	0	0	0	0	0	0	0	0.0424323	0	0
AC186904.4_FG007	AC186904.4_FG007	None	0	0	0.0425175	0.351455	0	0	0	0	0	0	0	0.255105	0	0	0.178728	0	0	0	0	0	1.41	0.52	0.085035	0.059576	0	0.643333
AC186905.3_FG013	AC186905.3_FG013	hypothetical protein ZeamMp109	0.954066	0	1.63613	7.6468	0.223887	2.28872	0.34959	0	0	0	0	2.99539	1.91301	3.75427	10.8121	8.37404	0	0	0	0	0	0	1.63613	7.6468	0	0
AC187037.4_FG008	AC187037.4_FG008	None	0	0	0	0	0	0	0	0	0	0	0	0	0	0	0	0	0	0	0	0	0	0	0	0	0	0
AC187046.3_FG009	AC187046.3_FG009	None	0	0	0	0	0	0	0	0	0	0	0	0	0	0	0	0	0	0	0	0	0	0	0	0	0	0
AC187056.3_FG002	AC187056.3_FG002	None	0	0	0	0	0	0	0	0	0	0	0	0	0	0	0	0	0	0	0	0	0	0	0	0	0	0
AC187065.3_FG003	AC187065.3_FG003	None	0	0	0	0	0	0	0	0	0	0	0	0	0	0	0	0	0	0	0	0	0	0	0	0	0	0
AC187067.4_FG001	AC187067.4_FG001	None	0	0	0	0	0	0	0	0	0	0	0	0	0	0	0	0	0	0	0	0	0	0	0	0	0	0
AC187072.4_FG001	AC187072.4_FG001	None	0	0	0	0	0	0	0	0	0	0	0	0	0	0	0	0	0	0	0	0	0	0	0	0	0	0
AC187072.4_FG002	AC187072.4_FG002	None	0	0	0	0	0	0	0	0	0	0	0	0	0	0	0	0	0	0	0	0	0	0	0	0	0	0
AC187080.3_FG006	AC187080.3_FG006	None	0.0933425	0	0.0185708	0.05275	0	0.212848	0.0671796	0	0	0	0	0.111425	0	0.100878	0.148776	0.066846	0	0	0	0	0	0	0.0371417	0.1055	0	0
AC187080.3_FG007	AC187080.3_FG007	None	0.051905	0	0	0	0	0	0.155715	0	0	0	0	0	0	0	0	0	0	0	0	0	0	0	0	0	0	0
AC187082.3_FG003	AC187082.3_FG003	None	0.00938953	0.00135709	0.00211655	0.0622676	0.0281686	0	0	0	0.00407126	0	0	0.0126993	0	0.155809	0.0247884	0.193008	0	0	0	0	0	0	0.0042331	0.124535	0	0
AC187086.3_FG004	AC187086.3_FG004	None	0	0	0	0.0404318	0	0	0	0	0	0	0	0	0	0.0796892	0.0488764	0.114025	0	0	0	0	0	0	0	0.0808635	0	0
AC187088.3_FG002	AC187088.3_FG002	None	0	0.0296439	0.127147	0	0	0	0	0	0	0.0889318	0	0.381441	0	0	0	0	0	0	0	0	0	0	0.127147	0	0	0
AC187090.3_FG003	AC187090.3_FG003	None	0	0	0	0	0	0	0	0	0	0	0	0	0	0	0	0	0	0	0	0	0	0	0	0	0	0
AC187090.3_FG011	AC187090.3_FG011	Putative uncharacterized protein	0.419246	0.0544964	0.69104	0.965739	0.601405	0.0777824	0.578551	0.0517203	0	0.111769	0	1.00484	1.06828	0.852265	0.550583	1.49437	0	0	0	0	0	0	0.69104	0.965739	0	0
AC187092.6_FG003	AC187092.6_FG003	None	0	0.933599	0	0	0	0	0	1.31117	0.521077	0.968551	0	0	0	0	0	0	0	0	0	0	0	0	0	0	0	0
AC187096.5_FG001	AC187096.5_FG001	None	0	0	0.14054	0	0	0	0	0	0	0	0	0.42162	0	0	0	0	0	0	0	0	0	0	0.14054	0	0	0
AC187098.4_FG011	AC187098.4_FG011	LOC100285941	3.06768	0.0720529	9.93418	4.04782	4.01925	2.05281	3.13099	0.0369324	0.0472112	0.132015	19.7067	11.809	13.0094	4.7058	4.52497	6.04618	10.14	2.99	1.95	4.53	1.69	2.79	14.8417	5.09232	5.02667	3.00333
AC187099.5_FG005	AC187099.5_FG005	None	0	0.0309149	0.000753612	5.18865e-05	0	0	0	0	0.0927446	0	0	0.00452167	0	0.000311319	0	0	0	0	0	0	0	0	0.00150722	0.000103773	0	0
AC187142.3_FG007	AC187142.3_FG007	None	0	0	0	0	0	0	0	0	0	0	0	0	0	0	0	0	0	0	0	0	0	0	0	0	0	0
AC187157.4_FG001	AC187157.4_FG001	None	0.167152	0	0	0	0.501457	0	0	0	0	0	0	0	0	0	0	0	0	0	0	0	0	0	0	0	0	0
AC187157.4_FG002	AC187157.4_FG002	hypothetical protein LOC100216910	10.5799	0.80064	16.21	4.76619	14.9868	6.74205	10.0107	0.995397	0.693546	0.712978	37.0098	16.0632	38.8773	5.48019	9.14247	10.4545	1.17	1.91	2.23	1.76	0.64	1.12	30.6501	8.35905	1.77	1.17333
AC187157.4_FG005	AC187157.4_FG005	Putative uncharacterized protein	1.09161	0.0136679	0.0633333	0.0816667	0.139753	0.87591	2.25918	0	0.02022	0.0207837	0	0	0	0	0	0	0	0.08	0.3	0.16	0.19	0.14	0	0	0.126667	0.163333
AC187160.3_FG003	AC187160.3_FG003	None	0	0.159202	0.406987	1.06791	0	0	0	0.198615	0.278991	0	0	0	1.22096	3.09247	0.111252	0	0	0	0	0	0	0	0.406987	1.06791	0	0
AC187207.3_FG006	AC187207.3_FG006	None	0.00792647	0	0.00041066	0.0474391	0	0.0237794	0	0	0	0	0	0.00246396	0	0.140693	0.0539206	0.0900209	0	0	0	0	0	0	0.00082132	0.0948782	0	0
AC187209.5_FG003	AC187209.5_FG003	None	0.00984648	0.000498394	0.491364	0.00936388	0.00870922	0.0119538	0.00887641	0.000791958	0	0.000703223	1.20167	0.272421	0	0.000363626	0.027728	0	0	0	0	0	0	0	0.491364	0.00936388	0	0
AC187209.5_FG010	AC187209.5_FG010	None	0	0	2.41626	0.176904	0	0	0	0	0	0	5.04837	1.82705	0.373366	0.0662275	0.0792628	0.385221	0	0	0	0	0	0	2.41626	0.176904	0	0
AC187212.3_FG011	AC187212.3_FG011	None	0.0354503	0	1.80596	0.2247	0	0.106351	0	0	0	0	3.5703	1.1553	0.69229	0.256005	0.126506	0.291588	0	0	0	0	0	0	1.80596	0.2247	0	0
AC187217.4_FG004	AC187217.4_FG004	None	0	0	0	0	0	0	0	0	0	0	0	0	0	0	0	0	0	0	0	0	0	0	0	0	0	0
AC187222.4_FG001	AC187222.4_FG001	None	0.0365867	0	0.140615	0.0307061	0	0.10976	0	0	0	0	0	0.421845	0	0.0921182	0	0	0	0	0	0	0	0	0.140615	0.0307061	0	0
AC187235.3_FG003	AC187235.3_FG003	None	0	0.0208228	0.000143293	0	0	0	0	0	0.0609126	0.00155581	0	0	0.00085976	0	0	0	0	0	0	0	0	0	0.000286587	0	0	0
AC187241.4_FG009	AC187241.4_FG009	None	0	0	0	0	0	0	0	0	0	0	0	0	0	0	0	0	0	0	0	0	0	0	0	0	0	0
AC187243.3_FG005	AC187243.3_FG005	None	0	0	0	0	0	0	0	0	0	0	0	0	0	0	0	0	0	0	0	0	0	0	0	0	0	0
AC187262.4_FG007	AC187262.4_FG007	hypothetical protein LOC100272240	0	0	0	0.117826	0	0	0	0	0	0	0	0	0	0	0.706956	0	0	0	0	0	0	0	0	0.235652	0	0
AC187263.4_FG001	AC187263.4_FG001	None	1.57141	0	6.49954	17.0109	0.287437	2.7885	1.6383	0	0	0	0	11.1457	8.35292	16.7466	13.5762	20.7098	0	0	0	0	0	0	6.49954	17.0109	0	0
AC187279.3_FG003	AC187279.3_FG003	None	0	0	2.01577	3.05489	0	0	0	0	0	0	0	2.83363	2.29101	3.21581	2.11982	7.43372	0	0	6.97	2.04	3.52	0	1.70821	4.25645	2.32333	1.85333
AC187279.3_FG004	AC187279.3_FG004	None	0	0	0	0	0	0	0	0	0	0	0	0	0	0	0	0	0	0	0	0	0	0	0	0	0	0
AC187283.3_FG005	AC187283.3_FG005	None	0	0	0	0.491753	0	0	0	0	0	0	0	0	0	0.465139	0	2.48538	0	0	0	0	0	0	0	0.983506	0	0
AC187393.3_FG001	AC187393.3_FG001	None	0	0	0	0	0	0	0	0	0	0	0	0	0	0	0	0	0	0	0	0	0	0	0	0	0	0
AC187404.3_FG003	AC187404.3_FG003	None	0	0	0	0	0	0	0	0	0	0	0	0	0	0	0	0	0	0	0	0	0	0	0	0	0	0
AC187404.3_FG006	AC187404.3_FG006	None	0	0	0	0	0	0	0	0	0	0	0	0	0	0	0	0	0	0	0	0	0	0	0	0	0	0
AC187460.4_FG002	AC187460.4_FG002	None	0	0	0	0	0	0	0	0	0	0	0	0	0	0	0	0	0	0	0	0	0	0	0	0	0	0
AC187469.3_FG005	AC187469.3_FG005	None	0	0	0	0.151667	0	0	0	0	0	0	0	0	0	0	0	0	0	0	0	0	0	0.91	0	0	0	0.303333
AC187485.3_FG001	AC187485.3_FG001	None	0	0	0.125207	0	0	0	0	0	0	0	0	0.37562	0	0	0	0	0	0	0	0	0	0	0.125207	0	0	0
AC187551.3_FG002	AC187551.3_FG002	None	1.14501	0.0300643	2.75022	2.06536	0.999568	1.19653	1.23893	0.0237597	0.0422396	0.0241935	0.115733	4.05135	6.22425	2.72827	1.59656	2.45732	3.88	0	2.23	2.21	2.06	1.34	3.46378	2.26072	2.03667	1.87
AC187560.5_FG003	AC187560.5_FG003	None	0	0.593353	0	0	0	0	0	0	0.46768	1.31238	0	0	0	0	0	0	0	0	0	0	0	0	0	0	0	0
AC187567.4_FG004	AC187567.4_FG004	None	0.283108	0	0	0.0752572	0	0.849325	0	0	0	0	0	0	0	0.122732	0	0.328811	0	0	0	0	0	0	0	0.150514	0	0
AC187782.4_FG009	AC187782.4_FG009	None	4.60028	0	0	0	7.27132	6.52953	0	0	0	0	0	0	0	0	0	0	0	0	0	0	0	0	0	0	0	0
AC187789.3_FG001	AC187789.3_FG001	None	0	0	0	0	0	0	0	0	0	0	0	0	0	0	0	0	0	0	0	0	0	0	0	0	0	0
AC187800.4_FG003	AC187800.4_FG003	None	0	0	0	0	0	0	0	0	0	0	0	0	0	0	0	0	0	0	0	0	0	0	0	0	0	0
AC187802.3_FG008	AC187802.3_FG008	None	0	0	0	0.0522377	0	0	0	0	0	0	0	0	0	0	0	0.313426	0	0	0	0	0	0	0	0.104475	0	0
AC187809.3_FG005	AC187809.3_FG005	None	7.20077e-05	0.0225978	0.319828	0.0130469	0.000216023	0	0	6.91822e-05	0.0349412	0.032783	0.887669	0	0.0718137	0.0288981	0.00326885	0.00697385	0	0	0	0	0	0	0.319828	0.0130469	0	0
AC187813.3_FG002	AC187813.3_FG002	None	0	0	0	0	0	0	0	0	0	0	0	0	0	0	0	0	0	0	0	0	0	0	0	0	0	0
AC187818.3_FG004	AC187818.3_FG004	None	0	0	10.818	0	0	0	0	0	0	0	32.4539	0	0	0	0	0	0	0	0	0	0	0	10.818	0	0	0
AC187826.3_FG007	AC187826.3_FG007	None	0	0	0.0516667	0	0	0	0	0	0	0	0	0	0	0	0	0	0.31	0	0	0	0	0	0	0	0.103333	0
AC187843.3_FG001	AC187843.3_FG001	None	0.00067207	0.0019101	0	0	0	0.00201621	0	0	0.00573029	0	0	0	0	0	0	0	0	0	0	0	0	0	0	0	0	0
AC187843.3_FG006	AC187843.3_FG006	None	1.15073	0	0	0	0.377092	1.88548	1.18963	0	0	0	0	0	0	0	0	0	0	0	0	0	0	0	0	0	0	0
AC187843.3_FG010	AC187843.3_FG010	None	0.000670997	0.013818	0.0659043	0.00176994	0	0.00201299	0	0	0.041454	0	0.197713	0	0	0	0	0.00530982	0	0	0	0	0	0	0.0659043	0.00176994	0	0
AC187870.3_FG002	AC187870.3_FG002	None	0.0148444	0	9.23657e-05	0	0.0445332	0	0	0	0	0	0	0	0.000554194	0	0	0	0	0	0	0	0	0	0.000184731	0	0	0
AC187872.3_FG005	AC187872.3_FG005	None	0	1.39457	0	0	0	0	0	2.33016	1.14027	0.713274	0	0	0	0	0	0	0	0	0	0	0	0	0	0	0	0
AC187879.3_FG001	AC187879.3_FG001	None	0	0	0	0.0395373	0	0	0	0	0	0	0	0	0	0	0	0.237224	0	0	0	0	0	0	0	0.0790747	0	0
AC187885.3_FG002	AC187885.3_FG002	None	0	0	0	0.0798465	0	0	0	0	0	0	0	0	0	0.479079	0	0	0	0	0	0	0	0	0	0.159693	0	0
AC187887.3_FG008	AC187887.3_FG008	None	0	0	0	0	0	0	0	0	0	0	0	0	0	0	0	0	0	0	0	0	0	0	0	0	0	0
AC187891.3_FG006	AC187891.3_FG006	Putative uncharacterized protein	0	0	0	0	0	0	0	0	0	0	0	0	0	0	0	0	0	0	0	0	0	0	0	0	0	0
AC187895.2_FG001	AC187895.2_FG001	None	0	0	0	0	0	0	0	0	0	0	0	0	0	0	0	0	0	0	0	0	0	0	0	0	0	0
AC187895.2_FG002	AC187895.2_FG002	None	0	0	0	0	0	0	0	0	0	0	0	0	0	0	0	0	0	0	0	0	0	0	0	0	0	0
AC187896.3_FG006	AC187896.3_FG006	None	0.40576	0	0	0	1.21728	0	0	0	0	0	0	0	0	0	0	0	0	0	0	0	0	0	0	0	0	0
AC187899.3_FG002	AC187899.3_FG002	None	0	0	14.4738	0	0	0	0	0	0	0	37.8607	0	5.56081	0	0	0	0	0	0	0	0	0	14.4738	0	0	0
AC187901.4_FG004	AC187901.4_FG004	None	0	0	0	0	0	0	0	0	0	0	0	0	0	0	0	0	0	0	0	0	0	0	0	0	0	0
AC187903.3_FG004	AC187903.3_FG004	None	0	0	11.9554	0	0	0	0	0	0	0	35.8662	0	0	0	0	0	0	0	0	0	0	0	11.9554	0	0	0
AC187910.5_FG002	AC187910.5_FG002	None	0	0	0	0	0	0	0	0	0	0	0	0	0	0	0	0	0	0	0	0	0	0	0	0	0	0
AC188000.3_FG003	AC188000.3_FG003	None	0	0	0	0	0	0	0	0	0	0	0	0	0	0	0	0	0	0	0	0	0	0	0	0	0	0
AC188001.3_FG009	AC188001.3_FG009	None	0.000701027	0	0.000281497	5.53478e-05	0	0.00210308	0	0	0	0	0	0.00168898	0	0.000296273	3.58135e-05	0	0	0	0	0	0	0	0.000562993	0.000110696	0	0
AC188003.3_FG012	AC188003.3_FG012	None	0	0.076557	0	0	0	0	0	0	0	0.229671	0	0	0	0	0	0	0	0	0	0	0	0	0	0	0	0
AC188023.3_FG005	AC188023.3_FG005	hypothetical protein LOC100277162	61.3987	22.377	46.6056	15.182	53.4705	61.5726	69.1531	15.5248	29.2038	22.4024	127.922	38.3268	105.215	18.6211	18.7652	41.3255	3	1.79	3.38	4.49	4.14	3.75	90.4879	26.2373	2.72333	4.12667
AC188023.3_FG011	AC188023.3_FG011	None	0.000123173	0.0010113	0.000345861	0.000742603	0.000297681	0	7.18382e-05	0	0.00216383	0.00087006	0	0.00202202	5.31457e-05	0.00229809	0.000624258	0.00153327	0	0	0	0	0	0	0.000691722	0.00148521	0	0
AC188036.3_FG003	AC188036.3_FG003	None	0	0.0228231	0	0	0	0	0	0	0.0684694	0	0	0	0	0	0	0	0	0	0	0	0	0	0	0	0	0
AC188128.3_FG002	AC188128.3_FG002	None	0	0	0	0	0	0	0	0	0	0	0	0	0	0	0	0	0	0	0	0	0	0	0	0	0	0
AC188134.2_FG011	AC188134.2_FG011	None	0	0	0.614105	0.153021	0	0	0	0	0	0	2.75463	0	0	0.0743511	0.0737775	0	0	0	0.93	0.14	0.48	0.15	0.91821	0.0493762	0.31	0.256667
AC188195.2_FG003	AC188195.2_FG003	None	0	0	0	0.0217065	0	0	0	0	0	0	0	0	0	0.130239	0	0	0	0	0	0	0	0	0	0.043413	0	0
AC188195.2_FG004	AC188195.2_FG004	None	0	0	0	0.0217065	0	0	0	0	0	0	0	0	0	0.130239	0	0	0	0	0	0	0	0	0	0.043413	0	0
AC188195.2_FG005	AC188195.2_FG005	None	0	0	0	0.0217065	0	0	0	0	0	0	0	0	0	0.130239	0	0	0	0	0	0	0	0	0	0.043413	0	0
AC188296.3_FG004	AC188296.3_FG004	None	0.100388	0	8.39931	5.12342	0	0.276261	0.0249038	0	0	0	14.9985	1.80028	8.39915	6.2584	3.36381	5.74804	0	0	0	0	0	0	8.39931	5.12342	0	0
AC188582.3_FG002	AC188582.3_FG002	None	0	0	0	0	0	0	0	0	0	0	0	0	0	0	0	0	0	0	0	0	0	0	0	0	0	0
AC188583.4_FG003	AC188583.4_FG003	None	0	0	0	0	0	0	0	0	0	0	0	0	0	0	0	0	0	0	0	0	0	0	0	0	0	0
AC188612.3_FG009	AC188612.3_FG009	None	0	0	0	0	0	0	0	0	0	0	0	0	0	0	0	0	0	0	0	0	0	0	0	0	0	0
AC188710.4_FG006	AC188710.4_FG006	None	1.14134	0	0.018417	0.0135645	1.31334	1.18994	0.920745	0	0	0	0.0479176	0.0625845	0	0.0305339	0.0342378	0.0166156	0	0	0	0	0	0	0.036834	0.0271291	0	0
AC188718.3_FG005	AC188718.3_FG005	None	0	0	0	0.0051637	0	0	0	0	0	0	0	0	0	0	0.0309822	0	0	0	0	0	0	0	0	0.0103274	0	0
AC188718.3_FG011	AC188718.3_FG011	None	0	0	0	0	0	0	0	0	0	0	0	0	0	0	0	0	0	0	0	0	0	0	0	0	0	0
AC188718.3_FG015	AC188718.3_FG015	None	0.0159689	0	0.0612477	0.31084	0	0	0.0479066	0	0	0	0	0	0.183743	0.351194	0.40102	0.180305	0	0	0	0	0	0	0.0612477	0.31084	0	0
AC188721.3_FG001	AC188721.3_FG001	None	0	0	0.509617	2.89762	0	0	0	0	0	0	0	0	1.52885	3.43054	1.08741	4.17492	0	0	0	0	0	0	0.509617	2.89762	0	0
AC188722.3_FG002	AC188722.3_FG002	None	0	0	0	0	0	0	0	0	0	0	0	0	0	0	0	0	0	0	0	0	0	0	0	0	0	0
AC188723.3_FG001	AC188723.3_FG001	None	0	0	0	0	0	0	0	0	0	0	0	0	0	0	0	0	0	0	0	0	0	0	0	0	0	0
AC188724.3_FG006	AC188724.3_FG006	None	0	0	0	0	0	0	0	0	0	0	0	0	0	0	0	0	0	0	0	0	0	0	0	0	0	0
AC188727.3_FG003	AC188727.3_FG003	None	0	0	0.0141679	0	0	0	0	0	0	0	0	0	0.0850075	0	0	0	0	0	0	0	0	0	0.0283358	0	0	0
AC188735.3_FG001	AC188735.3_FG001	None	0	0.052662	0	0	0	0	0	0	0	0.157986	0	0	0	0	0	0	0	0	0	0	0	0	0	0	0	0
AC188744.3_FG009	AC188744.3_FG009	None	0.00539425	0	0.153122	0.000179653	0.00570526	0.00802066	0.00245684	0	0	0	0	0	0.459367	0.0002711	0.000267858	0	0	0	0	0	0	0	0.153122	0.000179653	0	0
AC188745.3_FG001	AC188745.3_FG001	None	0	0	0	0	0	0	0	0	0	0	0	0	0	0	0	0	0	0	0	0	0	0	0	0	0	0
AC188752.3_FG008	AC188752.3_FG008	None	0.0917147	0.00671648	0.281382	0.895321	0	0.187013	0.088131	0	0.0117601	0.00838935	0	0.192066	0.652081	0.774335	0.698437	1.21319	0	0	0	0	0	0	0.281382	0.895321	0	0
AC188753.3_FG004	AC188753.3_FG004	None	0.0788759	0	0	0.00176634	0.0530037	0.183624	0	0	0	0	0	0	0	0.00254626	0.0080518	0	0	0	0	0	0	0	0	0.00353269	0	0
AC188755.3_FG001	AC188755.3_FG001	None	0	0	0	0	0	0	0	0	0	0	0	0	0	0	0	0	0	0	0	0	0	0	0	0	0	0
AC188756.2_FG004	AC188756.2_FG004	None	0	0	0.119687	0.0167707	0	0	0	0	0	0	0	0.35906	0	0.0503122	0	0	0	0	0	0	0	0	0.119687	0.0167707	0	0
AC188757.4_FG004	AC188757.4_FG004	None	0.115612	0.00184217	0.182578	0.158047	0.211033	0.090643	0.0451611	0.00408145	0.000740916	0.000704136	0.0249568	0.070201	0.452576	0.0826722	0.303159	0.0883111	0	0	0	0	0	0	0.182578	0.158047	0	0
AC188831.3_FG005	AC188831.3_FG005	hypothetical protein LOC100382338	0.364363	0	2.15089	0.340514	1.09309	0	0	0	0	0	4.90595	1.54673	0	0.18334	0.37528	0.462922	0	0	0	0	0	0	2.15089	0.340514	0	0
AC188838.3_FG005	AC188838.3_FG005	None	1.22392	0.14857	2.64247	0.552922	0.178052	0.407727	3.08599	0.168335	0	0.277374	12.8441	0	2.59075	0.837599	0.856065	1.62387	0.42	0	0	0	0	0	5.14495	1.10584	0.14	0
AC188964.3_FG002	AC188964.3_FG002	None	0	0	0	0	0	0	0	0	0	0	0	0	0	0	0	0	0	0	0	0	0	0	0	0	0	0
AC188978.3_FG008	AC188978.3_FG008	None	0	0	0.812083	0	0	0	0	0	0	0	2.43625	0	0	0	0	0	0	0	0	0	0	0	0.812083	0	0	0
AC189044.2_FG005	AC189044.2_FG005	None	0	0	0	0	0	0	0	0	0	0	0	0	0	0	0	0	0	0	0	0	0	0	0	0	0	0
AC189048.2_FG001	AC189048.2_FG001	None	0	0	0	0	0	0	0	0	0	0	0	0	0	0	0	0	0	0	0	0	0	0	0	0	0	0
AC189052.3_FG003	AC189052.3_FG003	None	0	0	0	0	0	0	0	0	0	0	0	0	0	0	0	0	0	0	0	0	0	0	0	0	0	0
AC189056.3_FG001	AC189056.3_FG001	None	0	0	0	0	0	0	0	0	0	0	0	0	0	0	0	0	0	0	0	0	0	0	0	0	0	0
AC189060.4_FG007	AC189060.4_FG007	None	0	0	0	0.0223025	0	0	0	0	0	0	0	0	0	0	0	0.133815	0	0	0	0	0	0	0	0.044605	0	0
AC189078.3_FG004	AC189078.3_FG004	None	0	0	0	0.172782	0	0	0	0	0	0	0	0	0	0.866036	0.170656	0	0	0	0	0	0	0	0	0.345564	0	0
AC189084.3_FG002	AC189084.3_FG002	None	0	0	0	0	0	0	0	0	0	0	0	0	0	0	0	0	0	0	0	0	0	0	0	0	0	0
AC189280.3_FG001	AC189280.3_FG001	None	0	0	0	0	0	0	0	0	0	0	0	0	0	0	0	0	0	0	0	0	0	0	0	0	0	0
AC189694.3_FG003	AC189694.3_FG003	None	0	0.00135035	0	0	0	0	0	0.00405105	0	0	0	0	0	0	0	0	0	0	0	0	0	0	0	0	0	0
AC189750.4_FG004	AC189750.4_FG004	adenosine 5'-phosphosulfate reductase-like1	10.7471	2.19426	0.783955	1.05625	7.65894	6.755	17.8273	3.24304	2.58749	0.752256	2.98122e-06	1.61665	2.82708	0.87589	2.13751	3.32411	0	0.26	0	0	0	0	1.48124	2.1125	0.0866667	0
AC189752.3_FG003	AC189752.3_FG003	None	0	0	0	0	0	0	0	0	0	0	0	0	0	0	0	0	0	0	0	0	0	0	0	0	0	0
AC189753.3_FG002	AC189753.3_FG002	None	0	0	0.86633	0.056201	0	0	0	0	0	0	2.26179	0.3372	0	0	0	0.168603	0	0	0	0	0	0	0.86633	0.056201	0	0
AC189770.3_FG002	AC189770.3_FG002	None	0.121598	0.0161006	0	0	0.0590102	0.305784	0	0.0483017	0	0	0	0	0	0	0	0	0	0	0	0	0	0	0	0	0	0
AC189771.3_FG001	AC189771.3_FG001	hypothetical protein LOC100276692	1.05727	4980.97	0	0	0	2.39502	0.776776	5983.29	4172.67	4786.95	0	0	0	0	0	0	0	0	0	0	0	0	0	0	0	0
AC189792.3_FG005	AC189792.3_FG005	None	0	0	0.43075	1.80553	0	0	0	0	0	0	0	0	1.3245	3.55002	1.80338	4.92981	0	0.41	0.85	0.55	0	0	0.4415	3.42774	0.42	0.183333
AC189795.3_FG001	AC189795.3_FG001	None	3.74644	0.141899	1.76287	1.96424	3.48576	3.90531	3.84825	0.147627	0.0427678	0.235303	0.532837	5.29891	2.9755	4.08561	4.56399	2.37584	0	1.77	0	0	0	0.76	2.93575	3.67515	0.59	0.253333
AC189796.3_FG004	AC189796.3_FG004	None	0.0126231	0.0392551	0.0171397	0.0403425	0.0378694	0	0	0.0303475	0.0518282	0.0355896	0.0752955	0	0.0275425	0.210452	0.00845914	0.023144	0	0	0	0	0	0	0.0342793	0.080685	0	0
AC189879.3_FG003	AC189879.3_FG003	hypothetical protein LOC100384364	7.71393	0.00302352	2.85983	4.4806	7.2932	8.99004	6.85856	0	0.00902273	4.7845e-05	1.64688	7.04483	6.28727	9.22526	5.55451	8.51381	0.9	0	1.28	0.41	1.95	1.23	4.99299	7.76453	0.726667	1.19667
AC189883.3_FG002	AC189883.3_FG002	None	0	0	0.193022	0	0	0	0	0	0	0	0	0.579066	0	0	0	0	0	0	0	0	0	0	0.193022	0	0	0
AC190035.1_FG005	AC190035.1_FG005	None	0	0	0	0	0	0	0	0	0	0	0	0	0	0	0	0	0	0	0	0	0	0	0	0	0	0
AC190225.2_FG001	AC190225.2_FG001	None	0	0.0690123	0	0	0	0	0	0	0.207037	0	0	0	0	0	0	0	0	0	0	0	0	0	0	0	0	0
AC190480.1_FG007	AC190480.1_FG007	None	0.151458	0	0	0	0	0	0.454375	0	0	0	0	0	0	0	0	0	0	0	0	0	0	0	0	0	0	0
AC190485.1_FG004	AC190485.1_FG004	None	0	0.026068	0	0	0	0	0	0.0782039	0	0	0	0	0	0	0	0	0	0	0	0	0	0	0	0	0	0
AC190491.1_FG002	AC190491.1_FG002	None	0.133419	0.089604	2.05798	1.26549	0.400257	0	0	0	0.268812	0	0	0	6.17394	0.216239	0	3.58022	0	0	0	0	0	0	2.05798	1.26549	0	0
AC190496.1_FG002	AC190496.1_FG002		0	0	0.211667	0.103333	0	0	0	0	0	0	0	0	0	0	0	0	0	0	1.27	0.62	0	0	0	0	0.423333	0.206667
AC190498.1_FG007	AC190498.1_FG007	None	0.504363	0	0	0	0	1.51309	0	0	0	0	0	0	0	0	0	0	0	0	0	0	0	0	0	0	0	0
AC190507.1_FG007	AC190507.1_FG007	None	0	0	0	0	0	0	0	0	0	0	0	0	0	0	0	0	0	0	0	0	0	0	0	0	0	0
AC190526.3_FG004	AC190526.3_FG004	None	0.610988	0	4.04395	0.774841	0.908612	0.522656	0.401696	0	0	0	7.83425	0.622366	3.67523	0.563076	0.781535	0.979912	0	0	0	0	0	0	4.04395	0.774841	0	0
AC190544.2_FG004	AC190544.2_FG004	None	3.23451	4.23645	11.9259	44.1959	2.61309	7.09045	0	0	5.50383	7.20553	30.3955	26.3569	12.7828	115.578	124.262	25.3351	0	2.02	0	0	0	0	23.1784	88.3917	0.673333	0
AC190549.3_FG004	AC190549.3_FG004	None	0	0	0.0989133	0.107467	0	0	0	0	0	0	0	0.29674	0	0	0.0768673	0.245533	0	0	0	0	0	0	0.0989133	0.107467	0	0
AC190560.2_FG002	AC190560.2_FG002	None	0	0	0.66644	0.0201166	0	0	0	0	0	0	1.03046	0.874988	0.0938734	0.0336699	0.0127752	0.0139047	0	0	0	0	0	0	0.66644	0.0201166	0	0
AC190565.2_FG003	AC190565.2_FG003	None	0	0	0	0	0	0	0	0	0	0	0	0	0	0	0	0	0	0	0	0	0	0	0	0	0	0
AC190570.3_FG003	AC190570.3_FG003	None	0	0	0	0	0	0	0	0	0	0	0	0	0	0	0	0	0	0	0	0	0	0	0	0	0	0
AC190572.4_FG001	AC190572.4_FG001	None	0	0	0	0	0	0	0	0	0	0	0	0	0	0	0	0	0	0	0	0	0	0	0	0	0	0
AC190576.2_FG002	AC190576.2_FG002	None	0	0	0	0	0	0	0	0	0	0	0	0	0	0	0	0	0	0	0	0	0	0	0	0	0	0
AC190587.3_FG005	AC190587.3_FG005	None	0.0280287	0	0	0.0133409	0	0.0840862	0	0	0	0	0	0	0	0	0	0.0800455	0	0	0	0	0	0	0	0.0266818	0	0
AC190589.2_FG002	AC190589.2_FG002	None	0	0	0	0	0	0	0	0	0	0	0	0	0	0	0	0	0	0	0	0	0	0	0	0	0	0
AC190590.3_FG001	AC190590.3_FG001	None	0	0	0	0	0	0	0	0	0	0	0	0	0	0	0	0	0	0	0	0	0	0	0	0	0	0
AC190609.3_FG001	AC190609.3_FG001	None	0	1.39576	0.080153	0	0	0	0	1.31944	1.71938	1.14846	0	0	0.270918	0	0	0	0	0	0.21	0	0	0	0.090306	0	0.07	0
AC190609.3_FG002	AC190609.3_FG002	60S ribosomal protein L38	680.056	20.8073	468.636	665.256	799.614	778.993	461.56	25.7526	16.7045	19.9649	717.624	1157.94	706.082	613.943	2225.18	972.194	73.42	97.65	59.1	61.76	47.11	71.35	860.549	1270.44	76.7233	60.0733
AC190609.3_FG003	AC190609.3_FG003	LOC100285130	10.3151	0.0946417	7.75998	8.63301	15.2218	4.93382	10.7897	0.20918	0.0747451	0	0	10.3298	29.0801	13.9163	7.84803	22.6137	2.12	1.79	3.24	3.39	1.73	2.3	13.1366	14.7927	2.38333	2.47333
AC190609.3_FG004	AC190609.3_FG004	hypothetical protein LOC100383437	1.86941	394.818	3.60644	2.70316	1.2415	3.1181	1.24863	311.912	516.148	356.394	7.05165	3.19183	8.82518	5.6817	2.13648	6.21077	0.94	1	0.63	1.14	0.44	0.61	6.35622	4.67632	0.856667	0.73
AC190609.3_FG005	AC190609.3_FG005	None	1.71395	0	0	0	0	0.65577	4.48608	0	0	0	0	0	0	0	0	0	0	0	0	0	0	0	0	0	0	0
AC190613.3_FG001	AC190613.3_FG001	None	0.0279083	0	0.183436	0.0806665	0.0542781	0.0294469	0	0	0	0	0.0451613	0.158969	0.346178	0.0711443	0.0489963	0.121859	0	0	0	0	0	0	0.183436	0.0806665	0	0
AC190614.3_FG004	AC190614.3_FG004	None	0	0	0	0	0	0	0	0	0	0	0	0	0	0	0	0	0	0	0	0	0	0	0	0	0	0
AC190623.3_FG001	AC190623.3_FG001	LOC100283816	1627.7	0.118999	0.245956	0.264722	1124.04	1050.77	2708.3	0.183771	0	0.173225	0	0	0.737867	0.181042	0.37989	0.233235	0	0	0	0	0	0	0.245956	0.264722	0	0
AC190623.3_FG002	AC190623.3_FG002	None	0.0080119	0.00233779	0	0	0	0.0240357	0	0	0.00701337	0	0	0	0	0	0	0	0	0	0	0	0	0	0	0	0	0
AC190628.4_FG007	AC190628.4_FG007	None	3.6651	0.247546	1.84262	1.8121	2.08124	5.27506	3.63899	0.301085	0.208236	0.233316	0.141179	4.15487	5.59965	3.88869	2.91763	2.39631	1.09	0.03	0.04	0.57	0.6	0.5	3.29857	3.06754	0.386667	0.556667
AC190630.2_FG001	AC190630.2_FG001	None	0	0	0	0	0	0	0	0	0	0	0	0	0	0	0	0	0	0	0	0	0	0	0	0	0	0
AC190632.2_FG004	AC190632.2_FG004	None	0	0	0.144719	0	0	0	0	0	0	0	0	0.434156	0	0	0	0	0	0	0	0	0	0	0.144719	0	0	0
AC190634.1_FG005	AC190634.1_FG005	None	0	0	0	0.013073	0	0	0	0	0	0	0	0	0	0.0778327	0.000605485	0	0	0	0	0	0	0	0	0.0261461	0	0
AC190636.3_FG005	AC190636.3_FG005	None	0.93518	0.0708647	0.550345	0.100818	0.474799	1.1256	1.20514	0	0.212594	0	0	0.623106	0.928962	0.314406	0.125109	0.165392	0	1.75	0	0	0	0	0.517356	0.201636	0.583333	0
AC190638.3_FG001	AC190638.3_FG001	None	0	0.0900656	0	0	0	0	0	0.100216	0.0971031	0.0728776	0	0	0	0	0	0	0	0	0	0	0	0	0	0	0	0
AC190643.4_FG011	AC190643.4_FG011	None	0	0	0.226435	0.0526783	0	0	0	0	0	0	0	0.679304	0	0	0.158035	0	0	0	0	0	0	0	0.226435	0.0526783	0	0
AC190652.3_FG001	AC190652.3_FG001	None	0	0	2.53615	0.140585	0	0	0	0	0	0	14.4126	0.00559207	0.0587029	0.000649244	0	0.152858	0	0	0.74	0.09	0.37	0.23	4.82563	0.0511691	0.246667	0.23
AC190665.3_FG006	AC190665.3_FG006	None	0.0233024	0	0.0140136	0.0056	0.0699071	0	0	0	0	0	0	0.0840814	0	0	0.0336	0	0	0	0	0	0	0	0.0280271	0.0112	0	0
AC190671.4_FG003	AC190671.4_FG003	None	0	0	0	0	0	0	0	0	0	0	0	0	0	0	0	0	0	0	0	0	0	0	0	0	0	0
AC190677.3_FG003	AC190677.3_FG003	None	0	0	0.162746	0.0334767	0	0	0	0	0	0	0	0.488239	0	0	0.10043	0	0	0	0	0	0	0	0.162746	0.0334767	0	0
AC190685.3_FG005	AC190685.3_FG005	None	0	0	0	0	0	0	0	0	0	0	0	0	0	0	0	0	0	0	0	0	0	0	0	0	0	0
AC190688.3_FG006	AC190688.3_FG006	None	0	0	0.631667	0.248827	0	0	0	0	0	0	0	0	0	0.172608	0.0703545	0	2.14	0.99	0.66	0	1.14	0.11	0	0.0809875	1.26333	0.416667
AC190693.1_FG009	AC190693.1_FG009	None	0	0	0	0	0	0	0	0	0	0	0	0	0	0	0	0	0	0	0	0	0	0	0	0	0	0
AC190695.3_FG003	AC190695.3_FG003	None	0	0	0	0.00508578	0	0	0	0	0	0	0	0	0	0	0	0.0305147	0	0	0	0	0	0	0	0.0101716	0	0
AC190701.3_FG001	AC190701.3_FG001	None	0	0	0.0473331	0.0416667	0	0	0	0	0	0	0	0.0939983	0	0	0	0	0	0	0.19	0	0.25	0	0.0313328	0	0.0633333	0.0833333
AC190716.3_FG001	AC190716.3_FG001	None	0	0	0	0	0	0	0	0	0	0	0	0	0	0	0	0	0	0	0	0	0	0	0	0	0	0
AC190734.2_FG003	AC190734.2_FG003	Putative teosinte branched2 Fragment	0	0	0	0.16	0	0	0	0	0	0	0	0	0	0	0	0	0	0	0	0	0	0.96	0	0	0	0.32
AC190740.2_FG004	AC190740.2_FG004	None	0.569937	0.444965	1.69781	2.82581	0.374119	0.767992	0.567699	0.598099	0.539463	0.197334	2.38728	0.148287	2.55787	4.88694	0.932038	2.65845	0	0	0	0	0	0	1.69781	2.82581	0	0
AC190743.3_FG012	AC190743.3_FG012	None	103.767	1.87153	30.7956	34.1295	53.2114	53.8618	204.229	1.00728	1.86931	2.73799	20.2043	42.8203	29.3623	47.3322	27.4866	27.5698	0	0	0	0	0	0	30.7956	34.1295	0	0
AC190744.2_FG010	AC190744.2_FG010	None	0.00350687	0.032515	5.44374e-06	8.98802e-07	1.70222e-05	0.0105036	0	0	0	0.0975449	0	9.99197e-06	2.26705e-05	2.08396e-06	3.30885e-06	0	0	0	0	0	0	0	1.08875e-05	1.7976e-06	0	0
AC190749.3_FG006	AC190749.3_FG006	None	0.270328	0	0	0	0.373948	0.437036	0	0	0	0	0	0	0	0	0	0	0	0	0	0	0	0	0	0	0	0
AC190750.2_FG014	AC190750.2_FG014	F-box domain containing protein	6.37016	0.0552795	10.0093	20.5624	3.84689	8.02038	7.24322	0.103375	0.0548583	0.00760525	6.58424	35.6522	16.6391	65.8979	23.0393	32.9273	0.31	0.43	0.44	0.44	0.47	0.6	19.6252	40.6215	0.393333	0.503333
AC190751.4_FG008	AC190751.4_FG008	None	0	0	0	0	0	0	0	0	0	0	0	0	0	0	0	0	0	0	0	0	0	0	0	0	0	0
AC190756.4_FG007	AC190756.4_FG007	None	0	0	0	0	0	0	0	0	0	0	0	0	0	0	0	0	0	0	0	0	0	0	0	0	0	0
AC190757.3_FG001	AC190757.3_FG001	None	0	0	0.00684438	0.000246117	0	0	0	0	0	0	0.0410663	0	0	0.0014767	0	0	0	0	0	0	0	0	0.0136888	0.000492233	0	0
AC190763.3_FG002	AC190763.3_FG002	None	0	0	0.277718	0	0	0	0	0	0	0	0	0.833154	0	0	0	0	0	0	0	0	0	0	0.277718	0	0	0
AC190771.2_FG003	AC190771.2_FG003	None	0	0	0.227964	0	0	0	0	0	0	0	0	0	0.683892	0	0	0	0	0	0	0	0	0	0.227964	0	0	0
AC190772.4_FG011	AC190772.4_FG011	None	0.282576	0	0.302773	0	0.252676	0.595051	0	0	0	0	0	0.90832	0	0	0	0	0	0	0	0	0	0	0.302773	0	0	0
AC190788.2_FG004	AC190788.2_FG004	None	0	0	0	0	0	0	0	0	0	0	0	0	0	0	0	0	0	0	0	0	0	0	0	0	0	0
AC190788.2_FG005	AC190788.2_FG005	None	0.05321	0.0933105	0	1.49906	0.15963	0	0	0	0.225713	0.0542186	0	0	0	6.03554	0.962042	1.9968	0	0	0	0	0	0	0	2.99813	0	0
AC190789.3_FG005	AC190789.3_FG005	None	0	0	0	0	0	0	0	0	0	0	0	0	0	0	0	0	0	0	0	0	0	0	0	0	0	0
AC190792.2_FG006	AC190792.2_FG006	None	0	0	1.87553	3.25871	0	0	0	0	0	0	0	5.62658	0	2.0254	3.66155	4.08919	0	0	0	0	0	0	1.87553	3.25871	0	0
AC190799.2_FG010	AC190799.2_FG010	None	0	0	4.35637	0	0	0	0	0	0	0	13.0691	0	0	0	0	0	0	0	0	0	0	0	4.35637	0	0	0
AC190807.2_FG001	AC190807.2_FG001	None	0	0	0	0	0	0	0	0	0	0	0	0	0	0	0	0	0	0	0	0	0	0	0	0	0	0
AC190809.2_FG002	AC190809.2_FG002	None	0	0	0	0	0	0	0	0	0	0	0	0	0	0	0	0	0	0	0	0	0	0	0	0	0	0
AC190811.1_FG003	AC190811.1_FG003	transcriptional regulatory protein algP (LOC100285367), mRNA	0.0780397	0	1.01326	0	0	0.234119	0	0	0	0	0.274897	0	2.76489	0	0	0	0	0	0	0	0	0	1.01326	0	0	0
AC190812.3_FG006	AC190812.3_FG006	None	0	0	0	0	0	0	0	0	0	0	0	0	0	0	0	0	0	0	0	0	0	0	0	0	0	0
AC190816.3_FG007	AC190816.3_FG007	None	0.177344	0.0367195	0.097367	0.612902	0.0593537	0.23871	0.233968	0.0598245	0.0503339	0	0	0.292101	0	0.395945	0.345081	1.09768	0	0	0	0	0	0	0.097367	0.612902	0	0
AC190832.2_FG003	AC190832.2_FG003	None	0.0794473	0	0.346574	0.220704	0.238342	0	0	0	0	0	0.73055	0.458893	0	0.158679	0.535057	0.63049	0	0	0.89	0	0	0	0.396481	0.441409	0.296667	0
AC190832.2_FG006	AC190832.2_FG006	None	0	0	0	0	0	0	0	0	0	0	0	0	0	0	0	0	0	0	0	0	0	0	0	0	0	0
AC190834.3_FG005	AC190834.3_FG005	None	0	0	0	0.0289787	0	0	0	0	0	0	0	0	0	0	0.031585	0.142287	0	0	0	0	0	0	0	0.0579573	0	0
AC190841.2_FG007	AC190841.2_FG007	None	0.805797	0	0	0	0	0	2.41739	0	0	0	0	0	0	0	0	0	0	0	0	0	0	0	0	0	0	0
AC190851.3_FG003	AC190851.3_FG003	None	0	0	0	0	0	0	0	0	0	0	0	0	0	0	0	0	0	0	0	0	0	0	0	0	0	0
AC190858.3_FG004	AC190858.3_FG004	None	0	0.0307782	0.0706797	0.0129224	0	0	0	0.0783592	0.00760495	0.00637052	0.212039	0	0	0	0.0387671	0	0	0	0	0	0	0	0.0706797	0.0129224	0	0
AC190858.3_FG005	AC190858.3_FG005	None	0	0.0172345	0	0.00248417	0	0	0	0.00836441	0.043339	0	0	0	0	0.014905	0	0	0	0	0	0	0	0	0	0.00496833	0	0
AC190882.3_FG003	AC190882.3_FG003	None	1.84251	0	1.00682	34.5788	1.5795	3.94802	0	0	0	0	0	3.02046	0	27.1824	38.5182	38.0359	0	0	0	0	0	0	1.00682	34.5788	0	0
AC190883.2_FG005	AC190883.2_FG005	None	0	0.0214854	0	0.0137253	0	0	0	0	0	0.0644563	0	0	0	0.0823517	0	0	0	0	0	0	0	0	0	0.0274506	0	0
AC190885.4_FG006	AC190885.4_FG006	None	0	0	0.09	0.00254932	0	0	0	0	0	0	0	0	0	0	0.0152959	0	0	0.54	0	0	0	0	0	0.00509863	0.18	0
AC190909.3_FG004	AC190909.3_FG004	None	3.02739	0.0232663	5.4332	12.8286	2.17793	4.26414	2.64009	0.0261791	0.0436199	0	4.65791	12.5357	8.70562	29.0338	18.3385	18.1596	2.68	2.34	1.68	4.69	2.81	3.94	8.63308	21.844	2.23333	3.81333
AC190913.3_FG002	AC190913.3_FG002	None	0	0.0187437	0	0	0	0	0	0.0562311	0	0	0	0	0	0	0	0	0	0	0	0	0	0	0	0	0	0
AC190915.3_FG007	AC190915.3_FG007	None	2.21822	0.069512	19.4625	17.4821	0.780167	5.54454	0.329939	0.127597	0.080939	0	52.3552	5.85088	0.18152	27.4948	12.6723	12.2792	0	0	0	0	0	0	19.4625	17.4821	0	0
AC190922.3_FG007	AC190922.3_FG007	None	0	0	0	0.114462	0	0	0	0	0	0	0	0	0	0.498931	0.187841	0	0	0	0	0	0	0	0	0.228924	0	0
AC190925.2_FG002	AC190925.2_FG002	None	0.130144	0	0	0.0606943	0	0.390431	0	0	0	0	0	0	0	0	0	0.364166	0	0	0	0	0	0	0	0.121389	0	0
AC190932.3_FG008	AC190932.3_FG008	None	0	0.00421083	0.00708519	0.0182608	0	0	0	0	0	0.0126325	0.0389973	0.00351383	0	0.109565	0	0	0	0	0	0	0	0	0.0141704	0.0365217	0	0
AC190933.3_FG004	AC190933.3_FG004	None	0	0	11.4442	17.6732	0	0	0	0	0	0	15.3041	26.4151	26.2862	13.9707	22.8533	69.2154	0	0.46	0.2	0	0	0	22.6685	35.3465	0.22	0
AC190934.3_FG003	AC190934.3_FG003	None	0	0	0	0	0	0	0	0	0	0	0	0	0	0	0	0	0	0	0	0	0	0	0	0	0	0
AC190978.3_FG007	AC190978.3_FG007	None	0	0	0	0	0	0	0	0	0	0	0	0	0	0	0	0	0	0	0	0	0	0	0	0	0	0
AC190985.3_FG006	AC190985.3_FG006	None	0.034851	0	0.0754	0.150952	0	0.104553	0	0	0	0	0	0.2262	0	0.338201	0.114656	0	0	0	0	0	0	0	0.0754	0.150952	0	0
AC190990.2_FG005	AC190990.2_FG005	None	0	0	0	0.0191145	0	0	0	0	0	0	0	0	0	0	0	0.114687	0	0	0	0	0	0	0	0.038229	0	0
AC190999.2_FG004	AC190999.2_FG004	None	1.22561	0.00217298	2.38263	4.5666	0.809374	1.44867	1.41879	0	0.00651894	0	0.986132	4.66202	7.83761	13.8805	5.33384	6.15525	0.07	0.07	0.67	0.73	0.38	0.92	4.49525	8.45653	0.27	0.676667
AC191009.3_FG004	AC191009.3_FG004	None	41.4083	0.407991	19.6635	11.777	47.865	46.5927	29.7672	0.875342	0	0.348631	60.9179	18.589	36.7938	17.4713	25.7715	25.7789	0	0.96	0.72	0.54	0.76	0.34	38.7669	23.0072	0.56	0.546667
AC191012.2_FG001	AC191012.2_FG001	None	0	0	0	0.06193	0	0	0	0	0	0	0	0	0	0.257804	0.113776	0	0	0	0	0	0	0	0	0.12386	0	0
AC191040.2_FG002	AC191040.2_FG002	None	0.056833	0	0.182392	0.125499	0	0.170499	0	0	0	0	0	0.547175	0	0.0518682	0.0556559	0.268974	0	0	0	0	0	0	0.182392	0.125499	0	0
AC191042.4_FG001	AC191042.4_FG001	None	0.00308953	0.0149993	0.109629	0.00683679	0.000567363	0.00797865	0.000722589	0	0.0192611	0.0257367	0	0.000987485	0.3279	0.0190926	0.000773602	0.000644163	0	0	0	0	0	0	0.109629	0.00683679	0	0
AC191048.2_FG006	AC191048.2_FG006	prenylated Rab receptor 2	1.27933	1.38885	0.145	0.470452	0.793207	1.17342	1.87137	1.38017	2.06994	0.716426	0	0	0	0.883788	0.524881	1.41404	0	0.87	0	0	0	0	0	0.940903	0.29	0
AC191049.3_FG007	AC191049.3_FG007	None	0.0263634	0	0	0.00671017	0	0	0.0790902	0	0	0	0	0	0	0.0294085	0.0108525	0	0	0	0	0	0	0	0	0.0134203	0	0
AC191050.3_FG003	AC191050.3_FG003	None	0	0.188207	0	0	0	0	0	0.369623	0	0.194997	0	0	0	0	0	0	0	0	0	0	0	0	0	0	0	0
AC191064.3_FG007	AC191064.3_FG007	None	0.0578797	0.00222077	0.00620733	0.00190565	0.0710519	0.0304548	0.0721323	0.00464843	0.000452003	0.00156187	0	0.0200886	0.0171554	0.00110376	0.00261526	0.0077149	0	0	0	0	0	0	0.0124147	0.00381131	0	0
AC191067.3_FG005	AC191067.3_FG005	None	0	0	0.0928453	0	0	0	0	0	0	0	0	0.278536	0	0	0	0	0	0	0	0	0	0	0.0928453	0	0	0
AC191069.3_FG004	AC191069.3_FG004	hypothetical protein LOC100277329	15.7747	1.03454	12.9528	7.07971	9.2402	16.9358	21.148	1.11173	1.51049	0.481408	44.3558	16.434	13.0271	7.50357	18.452	13.2527	0.5	1.33	2.07	1.26	0.88	1.13	24.6056	13.0694	1.3	1.09
AC191069.3_FG007	AC191069.3_FG007	None	0	0	0.142246	0.14317	0	0	0	0	0	0	0	0	0.426737	0.168144	0.261366	0	0	0	0	0	0	0	0.142246	0.14317	0	0
AC191070.3_FG006	AC191070.3_FG006	None	0.0879046	0	0.370087	0.0367127	0.0809497	0.182764	0	0	0	0	1.01562	0.00933912	0.0853029	0.110138	0	0	0	0	0	0	0	0	0.370087	0.0367127	0	0
AC191071.3_FG001	AC191071.3_FG001	None	0	0	0	0	0	0	0	0	0	0	0	0	0	0	0	0	0	0	0	0	0	0	0	0	0	0
AC191073.2_FG001	AC191073.2_FG001	None	0	0	0	0	0	0	0	0	0	0	0	0	0	0	0	0	0	0	0	0	0	0	0	0	0	0
AC191073.2_FG003	AC191073.2_FG003	None	0	0	0.0616667	0.116667	0	0	0	0	0	0	0	0	0	0	0	0	0	0	0.37	0	0.45	0.25	0	0	0.123333	0.233333
AC191097.3_FG007	AC191097.3_FG007	None	5.77461	14.6454	0.173718	0.033215	1.07269	6.89326	9.35789	10.1271	10.3053	23.5039	0	0	0.521154	0	0.0996449	0	0	0	0	0	0	0	0.173718	0.033215	0	0
AC191098.3_FG002	AC191098.3_FG002	None	0	0	0	0	0	0	0	0	0	0	0	0	0	0	0	0	0	0	0	0	0	0	0	0	0	0
AC191107.4_FG001	AC191107.4_FG001	None	0	0	0.0566667	0.00238358	0	0	0	0	0	0	0	0	0	0.0143015	0	0	0	0	0.34	0	0	0	0	0.00476717	0.113333	0
AC191107.4_FG002	AC191107.4_FG002	None	0	0	0	0	0	0	0	0	0	0	0	0	0	0	0	0	0	0	0	0	0	0	0	0	0	0
AC191113.2_FG002	AC191113.2_FG002	hypothetical protein LOC100383251 (LOC100383251), mRNA	20.55	0.30963	13.1813	30.4137	20.5133	16.8219	24.3147	0.136562	0.399122	0.393205	5.59487	17.9736	4.85933	62.8786	28.2689	50.6649	17.61	23.27	9.78	16.76	8.49	15.42	9.47593	47.2708	16.8867	13.5567
AC191115.3_FG002	AC191115.3_FG002	None	0	0	0.05	0.161667	0	0	0	0	0	0	0	0	0	0	0	0	0	0	0.3	0	0.74	0.23	0	0	0.1	0.323333
AC191147.3_FG002	AC191147.3_FG002	None	0	0	0	0	0	0	0	0	0	0	0	0	0	0	0	0	0	0	0	0	0	0	0	0	0	0
AC191246.3_FG004	AC191246.3_FG004	None	0	0	0	0	0	0	0	0	0	0	0	0	0	0	0	0	0	0	0	0	0	0	0	0	0	0
AC191246.3_FG006	AC191246.3_FG006	hypothetical protein LOC100382300	0.347071	0.00559527	0.809497	0.709791	0.317361	0.332267	0.391585	0	0.0167858	0	0	0.765324	2.21166	0.814422	0.472978	0.891346	0	1.88	0	0.4	0.81	0.87	0.992328	0.726249	0.626667	0.693333
AC191251.3_FG005	AC191251.3_FG005	cell differentiation protein rcd1	1.46632	0.467186	5.02411	7.79488	0.668418	1.88009	1.85045	0.782583	0.43625	0.182725	11.2614	5.36744	12.5558	19.8538	7.92626	18.5292	0.21	0.49	0.26	0.2	0.13	0.13	9.72821	15.4364	0.32	0.153333
AC191253.3_FG004	AC191253.3_FG004	None	0	0	2.01132	0.0206537	0	0	0	0	0	0	4.8891	1.14481	6.42713e-05	0.061961	0	0	0	0	0	0	0	0	2.01132	0.0206537	0	0
AC191254.3_FG001	AC191254.3_FG001	None	0.00568721	0	0.497311	0.0003725	0	0.00453794	0.0125237	0	0	0	1.49175	2.66794e-06	0.000179758	0	0	0.0011175	0	0	0	0	0	0	0.497311	0.0003725	0	0
AC191264.3_FG002	AC191264.3_FG002	None	0	1.16898	0	0.000258027	0	0	0	2.7825	0.724444	0	0	0	0	0.000848728	0.000699433	0	0	0	0	0	0	0	0	0.000516054	0	0
AC191264.3_FG003	AC191264.3_FG003	None	0.32413	0.0951093	0.309531	0.0378968	0	0.972389	0	0.183411	0	0.101917	0.604431	0.852756	0	0.227381	0	0	0.4	0	0	0	0	0	0.485729	0.0757937	0.133333	0
AC191279.2_FG001	AC191279.2_FG001	None	0.00371017	0.00336803	0.291367	0	0	0.0111305	0	0	0.0101041	0	0.8741	0	0	0	0	0	0	0	0	0	0	0	0.291367	0	0	0
AC191279.2_FG003	AC191279.2_FG003	None	0.00298301	0.0151863	0.136621	0	0	0.00894903	0	0	0.0455589	0	0.409862	0	0	0	0	0	0	0	0	0	0	0	0.136621	0	0	0
AC191283.3_FG004	AC191283.3_FG004	None	1.61215	0.669693	1.25986	4.24376	0.838349	2.68497	1.31312	0.616097	1.01787	0.375112	3.97199	0.938745	1.9284	10.8649	6.42448	6.84318	0.24	0	0.48	0.26	0.47	0.6	2.27971	8.04419	0.24	0.443333
AC191297.3_FG004	AC191297.3_FG004	hypothetical protein ZeamMp109	0.954066	0	1.50555	7.68488	0.223887	2.28872	0.34959	0	0	0	0	2.60364	1.91301	3.79436	10.814	8.44627	0	0	0	0	0	0	1.50555	7.68488	0	0
AC191305.3_FG002	AC191305.3_FG002	None	0	0	0	0.0085278	0	0	0	0	0	0	0	0	0	0	0.0511668	0	0	0	0	0	0	0	0	0.0170556	0	0
AC191317.3_FG009	AC191317.3_FG009	None	0	0	0	2.1114e-06	0	0	0	0	0	0	0	0	0	1.26684e-05	0	0	0	0	0	0	0	0	0	4.2228e-06	0	0
AC191328.3_FG002	AC191328.3_FG002	None	0	0	0	0.0941872	0	0	0	0	0	0	0	0	0	0.565123	0	0	0	0	0	0	0	0	0	0.188374	0	0
AC191330.3_FG001	AC191330.3_FG001	None	0.0610421	0	0	0	0	0.0327743	0.150352	0	0	0	0	0	0	0	0	0	0	0	0	0	0	0	0	0	0	0
AC191338.3_FG002	AC191338.3_FG002	None	0	0	0.285549	0.451667	0	0	0	0	0	0	1.35971	0.353586	0	0	0	0	0	0	0	0	2.43	0.28	0.571099	0	0	0.903333
AC191360.3_FG004	AC191360.3_FG004	None	0.141876	0	0	0.381683	0.192435	0.233193	0	0	0	0	0	0	0	0.72032	0.553669	0.326108	0	0	0	0.69	0	0	0	0.533366	0	0.23
AC191360.3_FG015	AC191360.3_FG015	None	0	0	0	0	0	0	0	0	0	0	0	0	0	0	0	0	0	0	0	0	0	0	0	0	0	0
AC191361.4_FG006	AC191361.4_FG006	None	0	0	0	0	0	0	0	0	0	0	0	0	0	0	0	0	0	0	0	0	0	0	0	0	0	0
AC191362.3_FG002	AC191362.3_FG002	None	0	0	0	0	0	0	0	0	0	0	0	0	0	0	0	0	0	0	0	0	0	0	0	0	0	0
AC191380.3_FG001	AC191380.3_FG001	None	0	0	0	0	0	0	0	0	0	0	0	0	0	0	0	0	0	0	0	0	0	0	0	0	0	0
AC191401.3_FG009	AC191401.3_FG009	None	0.174529	0.0106877	1.95449	0.625248	0.134821	0.194559	0.194207	0	0.0320632	0	5.69783	0.165636	0	1.76542	0.110325	0	0	0	0	0	0	0	1.95449	0.625248	0	0
AC191401.3_FG013	AC191401.3_FG013	None	0.358171	151.263	2.09932	0	0.31642	0.758093	0	256.966	88.0929	108.731	5.18582	1.11215	0	0	0	0	0	0	0	0	0	0	2.09932	0	0	0
AC191410.4_FG004	AC191410.4_FG004	None	0	0	0	0	0	0	0	0	0	0	0	0	0	0	0	0	0	0	0	0	0	0	0	0	0	0
AC191412.3_FG005	AC191412.3_FG005	None	0	0	0.0237767	0.0118206	0	0	0	0	0	0	0.11266	0	0	0	0.0509236	0	0.02	0.01	0	0	0	0.02	0.0375533	0.0169745	0.01	0.00666667
AC191418.3_FG003	AC191418.3_FG003	None	0	0	0.166667	0	0	0	0	0	0	0	0	0	0	0	0	0	0	1	0	0	0	0	0	0	0.333333	0
AC191421.3_FG001	AC191421.3_FG001		0	0	0	0	0	0	0	0	0	0	0	0	0	0	0	0	0	0	0	0	0	0	0	0	0	0
AC191523.3_FG001	AC191523.3_FG001	None	0	0	0	0	0	0	0	0	0	0	0	0	0	0	0	0	0	0	0	0	0	0	0	0	0	0
AC191526.3_FG001	AC191526.3_FG001	None	0	0	0.0670553	0.00121278	0	0	0	0	0	0	0.201166	0	0	0	0	0.00363833	0	0	0	0	0	0	0.0670553	0.00121278	0	0
AC191526.3_FG004	AC191526.3_FG004	None	0.209783	0	0	0.346168	0	0.62935	0	0	0	0	0	0	0	1.17917	0.897839	0	0	0	0	0	0	0	0	0.692336	0	0
AC191534.3_FG003	AC191534.3_FG003	None	0	0.0054067	1.47455	0.304779	0	0	0	0	0	0.0162201	5.23401	0.583902	0.779361	0.429125	0.172116	0.857431	0.88	0.99	0.38	0	0.37	0	2.19909	0.486224	0.75	0.123333
AC191539.4_FG001	AC191539.4_FG001	None	0	0	0	0	0	0	0	0	0	0	0	0	0	0	0	0	0	0	0	0	0	0	0	0	0	0
AC191541.4_FG005	AC191541.4_FG005	None	0	0	0	0	0	0	0	0	0	0	0	0	0	0	0	0	0	0	0	0	0	0	0	0	0	0
AC191548.3_FG005	AC191548.3_FG005	None	0.0683817	0	0.76239	0.400875	0	0.205145	0	0	0	0	0	2.28717	0	0.135343	0.327692	0.73959	0	0	0	0	0	0	0.76239	0.400875	0	0
AC191551.3_FG003	AC191551.3_FG003	None	1.32343	0	0.0666667	0.0583333	1.35501	1.01867	1.59662	0	0	0	0	0	0	0	0	0	0.09	0.09	0.22	0	0.35	0	0	0	0.133333	0.116667
AC191562.3_FG008	AC191562.3_FG008	None	0	0	0	0	0	0	0	0	0	0	0	0	0	0	0	0	0	0	0	0	0	0	0	0	0	0
AC191564.3_FG003	AC191564.3_FG003	None	0	0	0	0	0	0	0	0	0	0	0	0	0	0	0	0	0	0	0	0	0	0	0	0	0	0
AC191568.3_FG010	AC191568.3_FG010	None	0	0	0.0783333	0	0	0	0	0	0	0	0	0	0	0	0	0	0	0.47	0	0	0	0	0	0	0.156667	0
AC191575.2_FG001	AC191575.2_FG001	hypothetical protein LOC100193647	0.389989	0.00667387	0	0.327833	0.768252	0	0.401716	0	0.0200216	0	0	0	0	1.61157	0.177372	0.178055	0	0	0	0	0	0	0	0.655666	0	0
AC191577.3_FG004	AC191577.3_FG004	None	0	0	0	0	0	0	0	0	0	0	0	0	0	0	0	0	0	0	0	0	0	0	0	0	0	0
AC191578.3_FG003	AC191578.3_FG003	None	0	0	0	0	0	0	0	0	0	0	0	0	0	0	0	0	0	0	0	0	0	0	0	0	0	0
AC191589.3_FG003	AC191589.3_FG003	None	0.0644861	1.12366	1.23123	0.235315	0.00190355	0.160098	0.0314568	1.26495	1.31959	0.786444	3.15369	0.54	0	0.321753	0	0.384191	0	0	0	0	0	0	1.23123	0.235315	0	0
AC191598.3_FG007	AC191598.3_FG007	None	0.200126	0	0	0.0221575	0	0.600377	0	0	0	0	0	0	0	0.132945	0	0	0	0	0	0	0	0	0	0.044315	0	0
AC191601.1_FG003	AC191601.1_FG003	None	0.0324038	0	0.059546	0.0705502	0	0.0972113	0	0	0	0	0	0.178638	0	0.0186027	0	0.193048	0	0	0	0	0	0	0.059546	0.0705502	0	0
AC191622.3_FG003	AC191622.3_FG003	None	0.0466643	0	0.13034	0	0.139993	0	0	0	0	0	0	0.39102	0	0	0	0	0	0	0	0	0	0	0.13034	0	0	0
AC191622.3_FG005	AC191622.3_FG005	None	0.113502	0	0	0	0	0.340506	0	0	0	0	0	0	0	0	0	0	0	0	0	0	0	0	0	0	0	0
AC191650.3_FG003	AC191650.3_FG003	None	0	0	0	0	0	0	0	0	0	0	0	0	0	0	0	0	0	0	0	0	0	0	0	0	0	0
AC191654.3_FG004	AC191654.3_FG004	None	0.487346	0.042376	0.498067	0.064723	0.463929	0.263376	0.734733	0	0.127128	0	0	1.4942	0	0.0912951	0.102874	0	0	0	0	0	0	0	0.498067	0.064723	0	0
AC191676.3_FG011	AC191676.3_FG011	None	1.03477	0.0403093	0	0.0241512	0.843491	1.31507	0.945745	0.120928	0	0	0	0	0	0.144907	0	0	0	0	0	0	0	0	0	0.0483023	0	0
AC191686.3_FG002	AC191686.3_FG002	None	0	0	0.275336	2.04919	0	0	0	0	0	0	0	0.826009	0	0.850335	0.690465	4.60677	0	0	0	0	0	0	0.275336	2.04919	0	0
AC191691.3_FG011	AC191691.3_FG011	None	0	0.298978	9.50599	0	0	0	0	0.249779	0.299353	0.347803	25.9832	0	2.53478	0	0	0	0	0	0	0	0	0	9.50599	0	0	0
AC191692.3_FG001	AC191692.3_FG001	None	0	0	0	0	0	0	0	0	0	0	0	0	0	0	0	0	0	0	0	0	0	0	0	0	0	0
AC191704.3_FG007	AC191704.3_FG007	None	0	0	0.733333	1.54547	0	0	0	0	0	0	0	0	0	3.34423	2.38862	0	1.94	2.02	0.44	0	3.17	0.37	0	1.91095	1.46667	1.18
AC191708.3_FG001	AC191708.3_FG001	None	0	0	0.406477	0	0	0	0	0	0	0	0	1.21943	0	0	0	0	0	0	0	0	0	0	0.406477	0	0	0
AC191708.3_FG002	AC191708.3_FG002	None	0.0328697	0	0.00942335	0	0.098609	0	0	0	0	0	0	0.0565401	0	0	0	0	0	0	0	0	0	0	0.0188467	0	0	0
AC191731.3_FG001	AC191731.3_FG001	None	0	0	0	0	0	0	0	0	0	0	0	0	0	0	0	0	0	0	0	0	0	0	0	0	0	0
AC191735.3_FG009	AC191735.3_FG009	None	0	0	0	0	0	0	0	0	0	0	0	0	0	0	0	0	0	0	0	0	0	0	0	0	0	0
AC191748.3_FG001	AC191748.3_FG001	None	0.0579427	2.86202	0	0	0	0.173828	0	3.93307	3.15044	1.50256	0	0	0	0	0	0	0	0	0	0	0	0	0	0	0	0
AC191771.3_FG008	AC191771.3_FG008	hypothetical protein LOC100191281	13.4736	2.58723	29.4173	12.4947	17.3771	9.06156	13.9822	0.468113	4.37814	2.91543	74.3797	23.5806	72.1137	19.1759	17.3031	33.4591	4.01	1.16	1.26	1.85	2.17	1.01	56.6913	23.3127	2.14333	1.67667
AC191778.3_FG001	AC191778.3_FG001	None	0	0	0	0	0	0	0	0	0	0	0	0	0	0	0	0	0	0	0	0	0	0	0	0	0	0
AC191782.3_FG001	AC191782.3_FG001	None	0	0	0	0	0	0	0	0	0	0	0	0	0	0	0	0	0	0	0	0	0	0	0	0	0	0
AC191790.3_FG005	AC191790.3_FG005	None	0	0.102744	0.082848	0.235205	0	0	0	0.0814785	0.142485	0.0842694	0.180049	0	0.0684949	0.454884	0.0170775	0.233654	0	0	0	0	0	0	0.082848	0.235205	0	0
AC191804.4_FG002	AC191804.4_FG002		0.22438	0	0.0837967	0.579648	0	0.251004	0.422135	0	0	0	0	0.25139	0	0.874582	0.417412	0.44695	0	0	0	0	0	0	0.0837967	0.579648	0	0
AC191927.2_FG002	AC191927.2_FG002	None	0	0	0	0	0	0	0	0	0	0	0	0	0	0	0	0	0	0	0	0	0	0	0	0	0	0
AC191961.3_FG009	AC191961.3_FG009	None	0.569272	0.749193	5.21105	9.72856	0.29452	1.09852	0.314776	0.59094	0.97827	0.678368	0	4.39225	11.2409	14.1051	7.96799	7.1126	0	0	0	0	0	0	5.21105	9.72856	0	0
AC192175.3_FG001	AC192175.3_FG001	None	0	0	0	0	0	0	0	0	0	0	0	0	0	0	0	0	0	0	0	0	0	0	0	0	0	0
AC192177.3_FG008	AC192177.3_FG008	None	0	0	0	0	0	0	0	0	0	0	0	0	0	0	0	0	0	0	0	0	0	0	0	0	0	0
AC192204.3_FG005	AC192204.3_FG005	None	1.34166	0.617901	0.279906	0.199409	1.01353	0.278614	2.73284	1.38474	0.468962	0	0	0.725496	0.114223	0.328056	0.183865	0.086306	0	0	0	0	0	0	0.279906	0.199409	0	0
AC192240.3_FG005	AC192240.3_FG005	None	0	0	0	0	0	0	0	0	0	0	0	0	0	0	0	0	0	0	0	0	0	0	0	0	0	0
AC192244.3_FG001	AC192244.3_FG001	proteasome subunit alpha type 1 (LOC100282706), mRNA	28.0066	2.33117	2.43474	6.40377	1.27187	5.76013	76.9878	3.61422	2.52853	0.850763	0	9.75158	1.01684	14.8863	10.6713	12.225	1.54	1.6	0.7	0.64	0	0	3.58947	12.5942	1.28	0.213333
AC192244.3_FG007	AC192244.3_FG007	bifunctional coenzyme A synthase	20.5961	1.14017	25.7296	42.7532	24.1756	23.0351	14.5777	1.05491	1.73221	0.633403	55.4539	47.2579	39.2759	72.3861	108.199	63.6441	1.41	5.59	5.39	4.22	2.28	5.79	47.3292	81.4097	4.13	4.09667
AC192330.1_FG004	AC192330.1_FG004	None	0	0	0.144272	0.0645277	0	0	0	0	0	0	0.432817	0	0	0.193583	0	0	0	0	0	0	0	0	0.144272	0.0645277	0	0
AC192356.3_FG003	AC192356.3_FG003	None	0	0.00419778	0	0	0	0	0	0	0.00929511	0.00329824	0	0	0	0	0	0	0	0	0	0	0	0	0	0	0	0
AC192362.3_FG002	AC192362.3_FG002	None	7.98061	3.18956	10.548	8.41657	10.3682	7.27535	6.29827	1.79025	4.88911	2.88933	0	10.436	34.6923	20.9779	6.86635	10.8552	5.76	11.6	0.8	5.28	1.79	4.73	15.0428	12.8998	6.05333	3.93333
AC192362.3_FG003	AC192362.3_FG003	hypothetical protein LOC100381472	0.726604	0.513322	1.84282	3.61735	0.357933	1.1282	0.693678	0.746423	0.585398	0.208145	0.110251	2.18884	2.87782	7.5824	2.63526	3.25644	3.32	1.14	1.42	4.37	2.18	1.68	1.72564	4.49137	1.96	2.74333
AC192367.2_FG002	AC192367.2_FG002	None	1.65224	0.551601	9.43897	6.08387	2.53558	1.55145	0.86969	0.626757	0.546766	0.48128	18.6824	19.837	14.4244	14.4143	8.34289	9.23603	0	1.24	2.45	1.72	1.42	1.37	17.6479	10.6644	1.23	1.50333
AC192368.3_FG009	AC192368.3_FG009	None	0	0	0	0	0	0	0	0	0	0	0	0	0	0	0	0	0	0	0	0	0	0	0	0	0	0
AC192372.3_FG003	AC192372.3_FG003	Putative uncharacterized protein	0	0	0.439503	0.194257	0	0	0	0	0	0	0	1.31851	0	0.248949	0.333822	0	0	0	0	0	0	0	0.439503	0.194257	0	0
AC192381.3_FG004	AC192381.3_FG004	None	0	0	0	0	0	0	0	0	0	0	0	0	0	0	0	0	0	0	0	0	0	0	0	0	0	0
AC192405.3_FG001	AC192405.3_FG001	None	0	0	2.74243	0	0	0	0	0	0	0	8.2273	0	0	0	0	0	0	0	0	0	0	0	2.74243	0	0	0
AC192451.3_FG001	AC192451.3_FG001	hypothetical protein LOC100191702	68.8351	0.0580376	19.7571	17.227	50.6185	103.396	52.4908	0.0876511	0	0.0864617	37.5782	24.5073	38.1973	38.141	21.7906	30.2804	6.89	5.86	5.51	5.8	2.87	4.48	33.4276	30.0707	6.08667	4.38333
AC192608.3_FG004	AC192608.3_FG004	None	0	0	0	0.0360883	0	0	0	0	0	0	0	0	0	0.21653	0	0	0	0	0	0	0	0	0	0.0721767	0	0
AC193318.3_FG006	AC193318.3_FG006	None	0	0	0	0	0	0	0	0	0	0	0	0	0	0	0	0	0	0	0	0	0	0	0	0	0	0
AC193319.3_FG004	AC193319.3_FG004	None	0	0	0.461614	0.687637	0	0	0	0	0	0	0	0.999683	0	0.635996	0	0.439827	1.77	0	0	2.05	0	1	0.333228	0.358608	0.59	1.01667
AC193324.3_FG002	AC193324.3_FG002	None	0.0571522	0	0.230369	0.287429	0.0355845	0.0854949	0.0503771	0	0	0	0	0.429399	0.0228131	0.697886	0.226623	0.460067	0.32	0.31	0.3	0	0.21	0.13	0.150737	0.461525	0.31	0.113333
AC193335.3_FG001	AC193335.3_FG001	None	0	0	0	0	0	0	0	0	0	0	0	0	0	0	0	0	0	0	0	0	0	0	0	0	0	0
AC193353.3_FG002	AC193353.3_FG002	None	0.08287	0	0.113996	0.447267	0	0	0.24861	0	0	0	0	0.341988	0	0.928019	0.123911	0.289872	0	0	0	0	0	0	0.113996	0.447267	0	0
AC193379.3_FG001	AC193379.3_FG001	None	0.533699	0.0181613	0.0371727	0.332991	0.481338	0.641101	0.478659	0.0544838	0	0	0	0.123036	0	1.34203	0.165747	0.190169	0	0	0.1	0.07	0.17	0.06	0.041012	0.565982	0.0333333	0.1
AC193402.3_FG004	AC193402.3_FG004	hypothetical protein LOC100279463	0.197168	0	1.42252	1.42859	0.0564214	0.246961	0.288122	0	0	0	1.09116	0.348919	2.82747	1.64017	1.02601	1.61959	0	0	0	0	0	0	1.42252	1.42859	0	0
AC193423.3_FG003	AC193423.3_FG003	None	0	0	0	0.360435	0	0	0	0	0	0	0	0	0	0	0.0795324	0.183076	0	0	0	0	1.44	0.46	0	0.0875361	0	0.633333
AC193430.3_FG008	AC193430.3_FG008	None	0	0.034015	0	0	0	0	0	0.102045	0	0	0	0	0	0	0	0	0	0	0	0	0	0	0	0	0	0
AC193440.3_FG009	AC193440.3_FG009	None	0	0.000376937	0	0	0	0	0	6.83664e-05	0.000374981	0.000687463	0	0	0	0	0	0	0	0	0	0	0	0	0	0	0	0
AC193464.3_FG001	AC193464.3_FG001	None	0	0	0	0	0	0	0	0	0	0	0	0	0	0	0	0	0	0	0	0	0	0	0	0	0	0
AC193466.3_FG001	AC193466.3_FG001	None	0	0	0	0	0	0	0	0	0	0	0	0	0	0	0	0	0	0	0	0	0	0	0	0	0	0
AC193479.2_FG002	AC193479.2_FG002	None	0.335319	0	0	0	0.530668	0.47529	0	0	0	0	0	0	0	0	0	0	0	0	0	0	0	0	0	0	0	0
AC193499.3_FG004	AC193499.3_FG004	None	0	0	0	0	0	0	0	0	0	0	0	0	0	0	0	0	0	0	0	0	0	0	0	0	0	0
AC193499.3_FG007	AC193499.3_FG007	None	0	0	0.576667	0.189134	0	0	0	0	0	0	0	0	0	0.366202	0.122532	0.646068	2.11	1.1	0.25	0	0	0	0	0.378267	1.15333	0
AC193500.3_FG003	AC193500.3_FG003	None	0.053327	0.0944046	0	0.00839388	0.159981	0	0	0.0934697	0	0.189744	0	0	0	0.0503633	0	0	0	0	0	0	0	0	0	0.0167878	0	0
AC193502.3_FG004	AC193502.3_FG004	None	0	0	2.71263	0.385086	0	0	0	0	0	0	10.5885	2.04609	0.891181	0.166996	0.0535199	0	0.34	1.76	0.65	0	1.61	0.48	4.50859	0.0735053	0.916667	0.696667
AC193503.3_FG004	AC193503.3_FG004	None	0	0	0	0	0	0	0	0	0	0	0	0	0	0	0	0	0	0	0	0	0	0	0	0	0	0
AC193576.3_FG003	AC193576.3_FG003	None	0	0	0	0	0	0	0	0	0	0	0	0	0	0	0	0	0	0	0	0	0	0	0	0	0	0
AC193591.3_FG001	AC193591.3_FG001	None	0.666707	0	0	0	0	1.18849	0.81163	0	0	0	0	0	0	0	0	0	0	0	0	0	0	0	0	0	0	0
AC193592.3_FG001	AC193592.3_FG001	None	0	0	1.06117	0.115	0	0	0	0	0	0	5.85245	0.294566	0	0	0	0	0.22	0	0	0	0.55	0.14	2.04901	0	0.0733333	0.23
AC193598.3_FG002	AC193598.3_FG002	None	0.0561928	0.0315088	0.00615612	0	0	0.0265913	0.141987	0.054535	0.0125915	0.0273999	0	0	0.0369367	0	0	0	0	0	0	0	0	0	0.0123122	0	0	0
AC193606.2_FG001	AC193606.2_FG001	None	0.0047186	0	0.120347	0.00068971	0.0141558	0	0	0	0	0	0	0.361041	0	0.00206913	0	0	0	0	0	0	0	0	0.120347	0.00068971	0	0
AC193606.2_FG005	AC193606.2_FG005	None	0.0122991	0	0.00420132	0.000164415	0.0368973	0	0	0	0	0	0	0.0252079	0	0.000986487	0	0	0	0	0	0	0	0	0.00840263	0.000328829	0	0
AC193625.3_FG008	AC193625.3_FG008	None	0	0	0	0	0	0	0	0	0	0	0	0	0	0	0	0	0	0	0	0	0	0	0	0	0	0
AC193625.3_FG010	AC193625.3_FG010	None	0	0.0396442	0	0.00714525	0	0	0	0.0491056	0	0.069827	0	0	0	0.0428715	0	0	0	0	0	0	0	0	0	0.0142905	0	0
AC193630.3_FG003	AC193630.3_FG003	None	0	0.485874	3.48734	0.6725	0	0	0	1.00024	0.217196	0.240185	8.62913	1.70367	0.129226	1.31611	0.477552	0.223839	0	0	0	0	0	0	3.48734	0.6725	0	0
AC193630.3_FG004	AC193630.3_FG004	None	0	0	0.210069	0	0	0	0	0	0	0	0	0.630208	0	0	0	0	0	0	0	0	0	0	0.210069	0	0	0
AC193632.2_FG002	AC193632.2_FG002	None	6.17049	0	2.91563	0.27468	6.03355	6.04991	6.428	0	0	0	8.04376	0.161652	0.541473	0.0915081	0.309831	0.422702	0	0	0	0	0	0	2.91563	0.27468	0	0
AC193645.3_FG006	AC193645.3_FG006	None	0	0	0	0	0	0	0	0	0	0	0	0	0	0	0	0	0	0	0	0	0	0	0	0	0	0
AC193646.3_FG002	AC193646.3_FG002	None	0	0	0	0	0	0	0	0	0	0	0	0	0	0	0	0	0	0	0	0	0	0	0	0	0	0
AC193658.3_FG001	AC193658.3_FG001	None	0	0.13151	0	0.426799	0	0	0	0.394531	0	0	0	0	0	0.731876	0.135035	1.69388	0	0	0	0	0	0	0	0.853597	0	0
AC193668.3_FG009	AC193668.3_FG009	None	0	0	0.860113	0.0566703	0	0	0	0	0	0	2.58034	0	0	0	0	0.170011	0	0	0	0	0	0	0.860113	0.0566703	0	0
AC193744.3_FG009	AC193744.3_FG009	None	0	0	0	0	0	0	0	0	0	0	0	0	0	0	0	0	0	0	0	0	0	0	0	0	0	0
AC193745.3_FG002	AC193745.3_FG002	None	0	0.0306782	0	0	0	0	0	0.0552884	0.0367462	0	0	0	0	0	0	0	0	0	0	0	0	0	0	0	0	0
AC193745.3_FG003	AC193745.3_FG003	None	0	0	0	0	0	0	0	0	0	0	0	0	0	0	0	0	0	0	0	0	0	0	0	0	0	0
AC193754.3_FG005	AC193754.3_FG005	None	0	0	0	0	0	0	0	0	0	0	0	0	0	0	0	0	0	0	0	0	0	0	0	0	0	0
AC193754.3_FG008	AC193754.3_FG008	None	0.712247	0.279635	1.29206	0.977752	0.391923	1.14544	0.599378	0.533142	0.21126	0.0945023	0.0842073	1.38117	2.41079	2.62594	1.43853	1.38204	0	0	0	0	0	0.42	1.29206	1.8155	0	0.14
AC193756.3_FG001	AC193756.3_FG001	None	0	0	0	0	0	0	0	0	0	0	0	0	0	0	0	0	0	0	0	0	0	0	0	0	0	0
AC193767.3_FG003	AC193767.3_FG003	None	0	0	0	0	0	0	0	0	0	0	0	0	0	0	0	0	0	0	0	0	0	0	0	0	0	0
AC193786.3_FG005	AC193786.3_FG005	None	1.50518	0	1.19167	0.914142	0.798259	3.71728	0	0	0	0	0	0	0	1.08485	0	0	0.76	3.12	3.27	0.53	2.49	1.38	0	0.361617	2.38333	1.46667
AC193787.3_FG008	AC193787.3_FG008	None	0	0.062625	0	0.181792	0	0	0	0	0.187875	0	0	0	0	0.124523	0.300684	0.665544	0	0	0	0	0	0	0	0.363584	0	0
AC194005.3_FG004	AC194005.3_FG004	None	9.37543	0	1.20352	1.39308	10.0536	7.20989	10.8628	0	0	0	1.08249	2.52806	0	2.2843	1.24207	0.652865	0	0	0	0	0	0	1.20352	1.39308	0	0
AC194008.3_FG007	AC194008.3_FG007	None	0	0	0	0	0	0	0	0	0	0	0	0	0	0	0	0	0	0	0	0	0	0	0	0	0	0
AC194016.3_FG001	AC194016.3_FG001	None	0	0	0	0	0	0	0	0	0	0	0	0	0	0	0	0	0	0	0	0	0	0	0	0	0	0
AC194022.3_FG013	AC194022.3_FG013	Putative uncharacterized protein	2.34262	0	13.0978	4.54638	2.63861	4.38926	0	0	0	0	22.9891	0	16.3043	1.67161	0.783339	11.1842	0	0	0	0	0	0	13.0978	4.54638	0	0
AC194022.3_FG014	AC194022.3_FG014	None	0	0	0	1.73178e-05	0	0	0	0	0	0	0	0	0	0	0	0.000103907	0	0	0	0	0	0	0	3.46357e-05	0	0
AC194031.3_FG002	AC194031.3_FG002	None	0	0	0	0	0	0	0	0	0	0	0	0	0	0	0	0	0	0	0	0	0	0	0	0	0	0
AC194032.3_FG010	AC194032.3_FG010	None	0	0	0	0	0	0	0	0	0	0	0	0	0	0	0	0	0	0	0	0	0	0	0	0	0	0
AC194039.4_FG009	AC194039.4_FG009	None	2.68998	2.24324	0	0.0485422	4.77019	2.64958	0.650176	1.21863	2.49512	3.01596	0	0	0	0.137454	0.153799	0	0	0	0	0	0	0	0	0.0970843	0	0
AC194045.3_FG001	AC194045.3_FG001	None	0	0	0	0.023882	0	0	0	0	0	0	0	0	0	0.143292	0	0	0	0	0	0	0	0	0	0.047764	0	0
AC194047.3_FG006	AC194047.3_FG006	None	0	0	0	0	0	0	0	0	0	0	0	0	0	0	0	0	0	0	0	0	0	0	0	0	0	0
AC194056.3_FG008	AC194056.3_FG008	hypothetical protein LOC100275201	2.71457	1.56625	0	1.32671	0	3.70088	4.44283	4.69875	0	0	0	0	0	0.508198	4.54236	2.90968	0	0	0	0	0	0	0	2.65341	0	0
AC194072.3_FG005	AC194072.3_FG005	None	0	1.06693	0	0.188333	0	0	0	2.01432	1.01308	0.173405	0	0	0	0	0	0	0	0	0	0.16	0.46	0.51	0	0	0	0.376667
AC194097.3_FG008	AC194097.3_FG008	None	0	0	0	0	0	0	0	0	0	0	0	0	0	0	0	0	0	0	0	0	0	0	0	0	0	0
AC194097.3_FG009	AC194097.3_FG009	None	0	0	0	0	0	0	0	0	0	0	0	0	0	0	0	0	0	0	0	0	0	0	0	0	0	0
AC194101.3_FG001	AC194101.3_FG001	None	0	0	0	0.033734	0	0	0	0	0	0	0	0	0	0	0.202404	0	0	0	0	0	0	0	0	0.067468	0	0
AC194103.3_FG006	AC194103.3_FG006	None	0	0.0872083	0	0.0295512	0	0	0	0.125846	0	0.135779	0	0	0	0	0.160764	0.0165435	0	0	0	0	0	0	0	0.0591025	0	0
AC194104.3_FG007	AC194104.3_FG007	None	0	0	0	0	0	0	0	0	0	0	0	0	0	0	0	0	0	0	0	0	0	0	0	0	0	0
AC194104.3_FG010	AC194104.3_FG010	None	0	0	0	0.484647	0	0	0	0	0	0	0	0	0	1.13073	1.77715	0	0	0	0	0	0	0	0	0.969293	0	0
AC194112.3_FG001	AC194112.3_FG001	None	0	0	0	0	0	0	0	0	0	0	0	0	0	0	0	0	0	0	0	0	0	0	0	0	0	0
AC194133.3_FG004	AC194133.3_FG004	None	0.000740838	3.31111e-05	0	0.192845	7.37288e-06	0.00221514	0	9.93333e-05	0	0	0	0	0	0.23334	0.164167	0.759565	0	0	0	0	0	0	0	0.385691	0	0
AC194136.3_FG001	AC194136.3_FG001	None	0.107108	0.04862	0	0	0	0.321325	0	0	0	0.14586	0	0	0	0	0	0	0	0	0	0	0	0	0	0	0	0
AC194157.3_FG001	AC194157.3_FG001	None	30.1117	0	38.2886	5.16359	0	0	90.335	0	0	0	106.534	8.33173	0	2.17384	3.24012	10.0768	0	0	0	0	0	0	38.2886	5.16359	0	0
AC194158.3_FG005	AC194158.3_FG005	None	0.401827	0	2.46537	1.98671	0	0	1.20548	0	0	0	5.98819	1.2496	6.47445	4.21861	4.28065	3.42099	0	1.08	0	0	0	0	4.57075	3.97342	0.36	0
AC194163.3_FG001	AC194163.3_FG001	None	0	0	0	0	0	0	0	0	0	0	0	0	0	0	0	0	0	0	0	0	0	0	0	0	0	0
AC194163.3_FG002	AC194163.3_FG002	None	0	0	0	0	0	0	0	0	0	0	0	0	0	0	0	0	0	0	0	0	0	0	0	0	0	0
AC194163.3_FG003	AC194163.3_FG003	None	0	0	0	0.0361813	0	0	0	0	0	0	0	0	0	0.0800156	0.137072	0	0	0	0	0	0	0	0	0.0723625	0	0
AC194172.3_FG008	AC194172.3_FG008	None	0	0	0	0	0	0	0	0	0	0	0	0	0	0	0	0	0	0	0	0	0	0	0	0	0	0
AC194174.3_FG003	AC194174.3_FG003	None	0	0.0791137	0	0.0558405	0	0	0	0	0	0.237341	0	0	0	0	0.335043	0	0	0	0	0	0	0	0	0.111681	0	0
AC194176.3_FG002	AC194176.3_FG002	None	0.0928127	0	0.240378	0.177664	0	0.278438	0	0	0	0	0	0.721134	0	0.418314	0.114677	0	0	0	0	0	0	0	0.240378	0.177664	0	0
AC194180.3_FG004	AC194180.3_FG004	None	0	0	0	0	0	0	0	0	0	0	0	0	0	0	0	0	0	0	0	0	0	0	0	0	0	0
AC194203.3_FG003	AC194203.3_FG003	None	0	0	0	0	0	0	0	0	0	0	0	0	0	0	0	0	0	0	0	0	0	0	0	0	0	0
AC194206.3_FG005	AC194206.3_FG005	None	0	0.0105788	0	0	0	0	0	0	0	0.0317364	0	0	0	0	0	0	0	0	0	0	0	0	0	0	0	0
AC194214.3_FG002	AC194214.3_FG002	None	0	0.087829	0	0.0447475	0	0	0	0.13934	0	0.124147	0	0	0	0.138485	0	0	0	0	0	0	0	0.13	0	0.0461617	0	0.0433333
AC194219.3_FG002	AC194219.3_FG002	None	0	0	0	0	0	0	0	0	0	0	0	0	0	0	0	0	0	0	0	0	0	0	0	0	0	0
AC194259.3_FG001	AC194259.3_FG001	None	0	0	0	0	0	0	0	0	0	0	0	0	0	0	0	0	0	0	0	0	0	0	0	0	0	0
AC194264.3_FG006	AC194264.3_FG006	None	1.19094	0.695442	1.34613	5.1006	0.190766	2.79774	0.584315	1.48915	0.359803	0.237374	0	1.30051	2.73789	5.61693	4.90043	4.78444	0	0	0	0	0	0	1.34613	5.1006	0	0
AC194272.3_FG003	AC194272.3_FG003	None	0	0	0.76	0.933333	0	0	0	0	0	0	0	0	0	0	0	0	1.42	0.3	2.84	2.15	1.39	2.06	0	0	1.52	1.86667
AC194273.3_FG006	AC194273.3_FG006	None	0	0	0.00943125	0	0	0	0	0	0	0	0	0.0565875	0	0	0	0	0	0	0	0	0	0	0.0188625	0	0	0
AC194273.3_FG007	AC194273.3_FG007	None	0	0	0.00965243	0	0	0	0	0	0	0	0	0.0579146	0	0	0	0	0	0	0	0	0	0	0.0193049	0	0	0
AC194298.3_FG005	AC194298.3_FG005	Putative uncharacterized protein	0	0	7.56173	15.1329	0	0	0	0	0	0	0	25.6382	17.6522	32.6016	24.962	30.2838	0	2.08	0	2.95	0	0	14.4301	29.2825	0.693333	0.983333
AC194321.3_FG009	AC194321.3_FG009	None	1.26851	0	12.2925	0.349121	1.93349	1.87204	0	0	0	0	29.8482	1.65407	5.37515	0	0.469589	0.577774	0	0	0	0	0	0	12.2925	0.349121	0	0
AC194325.3_FG006	AC194325.3_FG006	None	0	0	0	0.0113874	0	0	0	0	0	0	0	0	0	0.0683245	0	0	0	0	0	0	0	0	0	0.0227748	0	0
AC194335.3_FG001	AC194335.3_FG001	None	0	0.143346	0	0	0	0	0	0	0	0.430039	0	0	0	0	0	0	0	0	0	0	0	0	0	0	0	0
AC194338.3_FG008	AC194338.3_FG008	None	0.000330768	0	0	0	0	0.000992305	0	0	0	0	0	0	0	0	0	0	0	0	0	0	0	0	0	0	0	0
AC194341.4_FG001	AC194341.4_FG001	None	0	0.0171515	0	0	0	0	0	0.0514545	0	0	0	0	0	0	0	0	0	0	0	0	0	0	0	0	0	0
AC194341.4_FG002	AC194341.4_FG002	hydrogen-transporting ATP synthase, rotational mechanism	276.997	23.2027	126.869	92.3072	355.845	239.588	235.558	19.6337	23.5244	26.4501	176.322	281.258	264.923	176.347	181.796	170.42	12.52	17.07	9.12	9.65	6.05	9.58	240.834	176.188	12.9033	8.42667
AC194341.4_FG003	AC194341.4_FG003	membrane protein-like	0	26.743	0	0	0	0	0	6.89063	22.766	50.5723	0	0	0	0	0	0	0	0	0	0	0	0	0	0	0	0
AC194341.4_FG004	AC194341.4_FG004	hypothetical protein LOC100279285	3.24079	0.427999	10.5674	16.5053	2.27211	2.86381	4.58645	0.34353	0.196175	0.744293	8.27282	15.7557	21.8456	29.3348	17.7582	28.7785	7.72	5.89	3.92	9.75	5.85	7.56	15.2914	25.2905	5.84333	7.72
AC194350.3_FG001	AC194350.3_FG001	None	0.784917	0.0461735	0.400517	0.343269	0.140688	1.5427	0.671364	0	0.126478	0.0120426	0.581099	0.479837	0.140616	0.431315	0.449392	0.1491	0	0	0	0	0	0	0.400517	0.343269	0	0
AC194355.3_FG002	AC194355.3_FG002	None	0.072188	0	0	0	0	0.216564	0	0	0	0	0	0	0	0	0	0	0	0	0	0	0	0	0	0	0	0
AC194356.3_FG002	AC194356.3_FG002	None	0	4.06523	0	0	0	0	0	6.20385	3.46225	2.52958	0	0	0	0	0	0	0	0	0	0	0	0	0	0	0	0
AC194357.3_FG003	AC194357.3_FG003	None	0	0	0	0	0	0	0	0	0	0	0	0	0	0	0	0	0	0	0	0	0	0	0	0	0	0
AC194362.3_FG003	AC194362.3_FG003	None	0.0995847	0	7.99398	0	0	0.298754	0	0	0	0	21.6728	2.30915	0	0	0	0	0	0	0	0	0	0	7.99398	0	0	0
AC194380.3_FG008	AC194380.3_FG008	None	0	0	0.157977	0.062439	0	0	0	0	0	0	0	0	0.473932	0	0	0.187317	0	0	0	0	0	0	0.157977	0.062439	0	0
AC194389.3_FG001	AC194389.3_FG001	LOC100281593	1.14369	0.829433	2.4752	1.58062	1.3306	1.03258	1.06788	0.199737	1.35625	0.932313	0	2.1191	5.30651	1.68584	0.442024	2.61401	0	0	0	0	0	0	2.4752	1.58062	0	0
AC194402.2_FG003	AC194402.2_FG003	None	0.0503787	0	0.101099	0.0566005	0.0110749	0.0397371	0.100324	0	0	0	0.303297	0	0	0.0834795	0.0653363	0.0209857	0	0	0	0	0	0	0.101099	0.0566005	0	0
AC194402.2_FG004	AC194402.2_FG004	None	0	0	0	0.0181493	0	0	0	0	0	0	0	0	0	0	0.108896	0	0	0	0	0	0	0	0	0.0362987	0	0
AC194405.3_FG009	AC194405.3_FG009	None	0	0	0	0	0	0	0	0	0	0	0	0	0	0	0	0	0	0	0	0	0	0	0	0	0	0
AC194405.3_FG021	AC194405.3_FG021	None	0.359769	4.48759	1.17727	0.604344	0.255545	0.539674	0.284087	5.39806	4.05351	4.0112	5.74273	0.760914	0	1.87164	0.313136	0.521286	0.07	0	0.49	0	0.61	0.31	2.16788	0.902021	0.186667	0.306667
AC194410.3_FG002	AC194410.3_FG002	None	0	0	0.19905	0	0	0	0	0	0	0	0	0.597151	0	0	0	0	0	0	0	0	0	0	0.19905	0	0	0
AC194425.3_FG005	AC194425.3_FG005	None	15.3885	0	0.29	0.134775	12.7465	19.4793	13.9396	0	0	0	0	0	0	0.25821	0.550439	0	0.92	0	0.82	0	0	0	0	0.26955	0.58	0
AC194428.3_FG006	AC194428.3_FG006	None	0	0.0669869	0.0433333	0.00850188	0	0	0	0.150369	0.0505918	0	0	0	0	0.0510113	0	0	0.26	0	0	0	0	0	0	0.0170038	0.0866667	0
AC194428.3_FG007	AC194428.3_FG007	None	0	1.05078	0	0.151009	0	0	0	1.23359	0.514895	1.40384	0	0	0	0.207992	0.128137	0.569922	0	0	0	0	0	0	0	0.302017	0	0
AC194438.3_FG005	AC194438.3_FG005	None	0	0	0.990587	0	0	0	0	0	0	0	2.97176	0	0	0	0	0	0	0	0	0	0	0	0.990587	0	0	0
AC194439.3_FG002	AC194439.3_FG002	None	0	0	0	0	0	0	0	0	0	0	0	0	0	0	0	0	0	0	0	0	0	0	0	0	0	0
AC194452.3_FG001	AC194452.3_FG001	None	0	0	0	0	0	0	0	0	0	0	0	0	0	0	0	0	0	0	0	0	0	0	0	0	0	0
AC194457.3_FG001	AC194457.3_FG001	None	0.0725767	1.15253	0.467985	0.274536	0.116733	0.100997	0	0.88136	1.24742	1.32881	1.09733	0.306626	0	0.0359509	0.105938	0.845328	0	0	0	0	0.66	0	0.467985	0.329072	0	0.22
AC194467.3_FG006	AC194467.3_FG006	None	0	0	0	0	0	0	0	0	0	0	0	0	0	0	0	0	0	0	0	0	0	0	0	0	0	0
AC194472.3_FG001	AC194472.3_FG001	None	0.0014416	0	0	0	0	0.00432479	0	0	0	0	0	0	0	0	0	0	0	0	0	0	0	0	0	0	0	0
AC194478.3_FG005	AC194478.3_FG005	None	0	0	0	0	0	0	0	0	0	0	0	0	0	0	0	0	0	0	0	0	0	0	0	0	0	0
AC194480.3_FG001	AC194480.3_FG001	None	0	0	0	0.0867543	0	0	0	0	0	0	0	0	0	0.109268	0	0.411258	0	0	0	0	0	0	0	0.173509	0	0
AC194480.3_FG003	AC194480.3_FG003	None	0	0	0	0.0865088	0	0	0	0	0	0	0	0	0	0.107667	0	0.411386	0	0	0	0	0	0	0	0.173018	0	0
AC194481.3_FG002	AC194481.3_FG002	None	0	0	0	0	0	0	0	0	0	0	0	0	0	0	0	0	0	0	0	0	0	0	0	0	0	0
AC194485.3_FG002	AC194485.3_FG002	None	0.0600473	0	0	0	0	0	0.180142	0	0	0	0	0	0	0	0	0	0	0	0	0	0	0	0	0	0	0
AC194591.2_FG004	AC194591.2_FG004	None	0	0	0	0	0	0	0	0	0	0	0	0	0	0	0	0	0	0	0	0	0	0	0	0	0	0
AC194591.2_FG005	AC194591.2_FG005	None	0.206028	0	1.4533	1.11957	0.618084	0	0	0	0	0	0	0	4.3599	0.286775	1.15962	1.91231	0	0	0	0	0	0	1.4533	1.11957	0	0
AC194592.2_FG001	AC194592.2_FG001	None	0	0	0	0	0	0	0	0	0	0	0	0	0	0	0	0	0	0	0	0	0	0	0	0	0	0
AC194597.2_FG001	AC194597.2_FG001	None	0	0	0	0	0	0	0	0	0	0	0	0	0	0	0	0	0	0	0	0	0	0	0	0	0	0
AC194609.2_FG003	AC194609.2_FG003	None	0	0.0638967	0.42296	2.65042	0	0	0	0	0.19169	0	0	1.26888	0	1.63522	3.14524	3.1708	0	0	0	0	0	0	0.42296	2.65042	0	0
AC194613.2_FG002	AC194613.2_FG002	None	0	0	0.147049	0.120608	0	0	0	0	0	0	0	0	0.441146	0	0.361823	0	0	0	0	0	0	0	0.147049	0.120608	0	0
AC194633.3_FG014	AC194633.3_FG014	None	0	0	0	0	0	0	0	0	0	0	0	0	0	0	0	0	0	0	0	0	0	0	0	0	0	0
AC194666.2_FG010	AC194666.2_FG010	None	0.254833	0.0894833	1.3944	0.441394	0.156285	0.429724	0.178489	0	0.113201	0.155249	3.75326	0.171039	0.258898	0.597094	0.374542	0.352545	0	0	0	0	0	0	1.3944	0.441394	0	0
AC194670.2_FG001	AC194670.2_FG001	None	0	0	0.0850637	0	0	0	0	0	0	0	0	0	0.255191	0	0	0	0	0	0	0	0	0	0.0850637	0	0	0
AC194705.3_FG004	AC194705.3_FG004	None	0	0	0.0634553	0	0	0	0	0	0	0	0	0.190366	0	0	0	0	0	0	0	0	0	0	0.0634553	0	0	0
AC194712.3_FG002	AC194712.3_FG002	None	0	0.0440887	0	0	0	0	0	0.132266	0	0	0	0	0	0	0	0	0	0	0	0	0	0	0	0	0	0
AC194719.3_FG002	AC194719.3_FG002	None	0	0	0	0	0	0	0	0	0	0	0	0	0	0	0	0	0	0	0	0	0	0	0	0	0	0
AC194734.3_FG004	AC194734.3_FG004	None	0	0	0	0	0	0	0	0	0	0	0	0	0	0	0	0	0	0	0	0	0	0	0	0	0	0
AC194824.2_FG003	AC194824.2_FG003	None	0	0	0	0	0	0	0	0	0	0	0	0	0	0	0	0	0	0	0	0	0	0	0	0	0	0
AC194824.2_FG005	AC194824.2_FG005	None	0.117486	0.0277492	0.0229738	0.223647	0.181562	0	0.170896	0	0.0832475	0	0	0.137843	0	0.146784	0.253987	0.30111	0	0	0	0	0.64	0	0.0459477	0.23396	0	0.213333
AC194828.3_FG004	AC194828.3_FG004	None	0	0	0	0	0	0	0	0	0	0	0	0	0	0	0	0	0	0	0	0	0	0	0	0	0	0
AC194828.3_FG012	AC194828.3_FG012	None	0	0	0	0	0	0	0	0	0	0	0	0	0	0	0	0	0	0	0	0	0	0	0	0	0	0
AC194839.3_FG001	AC194839.3_FG001	None	0.0254285	0	0.0640927	0.00487021	0.0762855	0	0	0	0	0	0	0.192278	0	0.0107959	0.00381472	0	0	0	0	0	0	0	0.0640927	0.00487021	0	0
AC194852.3_FG007	AC194852.3_FG007	None	0.0024433	0.571548	0	0.00647855	0	0.00732989	0	0.208319	0.171584	1.33474	0	0	0	0	0.0388713	0	0	0	0	0	0	0	0	0.0129571	0	0
AC194853.1_FG002	AC194853.1_FG002	None	0	0	0	0	0	0	0	0	0	0	0	0	0	0	0	0	0	0	0	0	0	0	0	0	0	0
AC194856.3_FG002	AC194856.3_FG002	None	1.00048	1.60597	0	0.425805	3.00145	0	0	0	2.92866	1.88924	0	0	0	1.80953	0.7453	0	0	0	0	0	0	0	0	0.85161	0	0
AC194856.3_FG007	AC194856.3_FG007	None	1.00048	1.60597	0	0.425805	3.00145	0	0	0	2.92866	1.88924	0	0	0	1.80953	0.7453	0	0	0	0	0	0	0	0	0.85161	0	0
AC194863.3_FG004	AC194863.3_FG004	None	0	0	0	0	0	0	0	0	0	0	0	0	0	0	0	0	0	0	0	0	0	0	0	0	0	0
AC194863.3_FG006	AC194863.3_FG006	None	0	0	0	0	0	0	0	0	0	0	0	0	0	0	0	0	0	0	0	0	0	0	0	0	0	0
AC194863.3_FG007	AC194863.3_FG007	None	0.0115344	0	0.180836	0.372393	0	0.0346031	0	0	0	0	0	0.527743	0.0147663	0.662524	0.104328	0.350327	0	0	0	0	0	0	0.180836	0.372393	0	0
AC194878.3_FG001	AC194878.3_FG001	None	3.37041	0	5.78449	1.41193	0.680492	1.98075	7.45	0	0	0	16.4718	0.881683	0	0.50421	2.34004	1.39155	0	0	0	0	0	0	5.78449	1.41193	0	0
AC194878.3_FG002	AC194878.3_FG002	None	0.63591	0	0	0.982182	0.253501	0.26701	1.38722	0	0	0	0	0	0	1.71675	1.98195	2.19439	0	0	0	0	0	0	0	1.96436	0	0
AC194895.3_FG004	AC194895.3_FG004	None	0	0	0	0	0	0	0	0	0	0	0	0	0	0	0	0	0	0	0	0	0	0	0	0	0	0
AC194897.4_FG003	AC194897.4_FG003	None	0	0.0286304	0	0	0	0	0	0.0858911	0	0	0	0	0	0	0	0	0	0	0	0	0	0	0	0	0	0
AC194897.4_FG005	AC194897.4_FG005	None	0	0	0	0.0666108	0	0	0	0	0	0	0	0	0	0	0.183407	0.216258	0	0	0	0	0	0	0	0.133222	0	0
AC194898.3_FG003	AC194898.3_FG003	None	0	0.0051172	0	0.00710078	0	0	0	0	0	0.0153516	0	0	0	0	0	0.0426047	0	0	0	0	0	0	0	0.0142016	0	0
AC194905.2_FG001	AC194905.2_FG001	None	0	0	0	0	0	0	0	0	0	0	0	0	0	0	0	0	0	0	0	0	0	0	0	0	0	0
AC194905.2_FG003	AC194905.2_FG003	None	0	0	0	0.168333	0	0	0	0	0	0	0	0	0	0	0	0	0	0	0	0.2	0.43	0.38	0	0	0	0.336667
AC194912.3_FG003	AC194912.3_FG003	None	0	0	0	0	0	0	0	0	0	0	0	0	0	0	0	0	0	0	0	0	0	0	0	0	0	0
AC194914.3_FG002	AC194914.3_FG002	cyclase/dehydrase family protein	2.24662	0	0	0.369252	0.00171528	0.427483	6.31066	0	0	0	0	0	0	0.943501	0.633417	0.638592	0	0	0	0	0	0	0	0.738503	0	0
AC194937.3_FG004	AC194937.3_FG004	Putative uncharacterized protein	0.243768	0	1.75101	1.88449	0	0.186124	0.54518	0	0	0	0	2.39409	2.85894	0.63726	2.822	2.19421	0	0	0	0	0	0	1.75101	1.88449	0	0
AC194940.3_FG001	AC194940.3_FG001	None	0	0	0	0	0	0	0	0	0	0	0	0	0	0	0	0	0	0	0	0	0	0	0	0	0	0
AC194942.3_FG001	AC194942.3_FG001	None	0.0937007	0	0	0.0157035	0	0	0.281102	0	0	0	0	0	0	0.0942207	0	0	0	0	0	0	0	0	0	0.0314069	0	0
AC194965.4_FG001	AC194965.4_FG001	None	1.539	0	2.42617	1.0503	0.59451	2.50533	1.51716	0	0	0	8.53825	1.0688	0	2.57409	0.970289	1.62745	4.88	0.07	0	0.26	0.54	0.33	3.20235	1.72394	1.65	0.376667
AC194965.4_FG004	AC194965.4_FG004	None	19.6473	0	0	0.0289385	29.7599	12.8833	16.2988	0	0	0	0	0	0	0.173631	0	0	0	0	0	0	0	0	0	0.057877	0	0
AC194970.5_FG001	AC194970.5_FG001	Putative geranylgeranyl pyrophosphate synthase 1	202.709	1.53988	4.49949	3.99343	219.172	170.95	218.004	0.974125	0.918552	2.72697	2.98145	4.58322	13.7223	5.24543	5.03353	9.35164	3.09	1.25	1.37	1.83	0.86	1.64	7.09566	6.54353	1.90333	1.44333
AC194970.5_FG002	AC194970.5_FG002	None	0.000155352	0	6.41553	1.41135	0.000466056	0	0	0	0	0	16.8809	1.89306	0.472632	1.16492	2.16542	0.903708	0	0	0	0	0	0	6.41553	1.41135	0	0
AC194970.5_FG004	AC194970.5_FG004	None	3.4716	0.234786	6.30188	9.96678	3.30505	4.44511	2.66464	0.203641	0.328977	0.17174	7.68405	11.2893	13.5479	27.6542	11.1272	13.0293	1.99	0.92	2.38	2.56	1.98	3.45	10.8404	17.2702	1.76333	2.66333
AC194970.5_FG005	AC194970.5_FG005	LOC100284122	33.882	8.47147	5.04242	4.38203	3.41101	22.3565	75.8785	14.334	6.91589	4.16451	19.3116	7.58715	1.66578	12.9515	5.38864	6.36202	0.19	0.51	0.99	0.22	0.87	0.5	9.52151	8.23405	0.563333	0.53
AC194970.5_FG009	AC194970.5_FG009	ruvB-like 2	28.871	0.225092	34.2689	18.5754	31.0781	31.8989	23.6361	0.136711	0.325805	0.212761	32.092	44.7345	105.237	29.6977	23.3216	43.4133	9.32	8.16	6.07	5.96	2.04	7.02	60.6878	32.1442	7.85	5.00667
AC194972.2_FG001	AC194972.2_FG001	None	0	0	2.57003	0	0	0	0	0	0	0	7.71008	0	0	0	0	0	0	0	0	0	0	0	2.57003	0	0	0
AC194974.3_FG001	AC194974.3_FG001	None	0	0	0	0	0	0	0	0	0	0	0	0	0	0	0	0	0	0	0	0	0	0	0	0	0	0
AC194974.3_FG005	AC194974.3_FG005	hypothetical protein LOC100193302	3.85721	0.0163498	10.6666	7.7053	3.52043	4.73475	3.31644	0.0216457	0.0101254	0.0172782	11.1747	10.413	10.412	6.87595	7.50343	8.73652	0	0	0	0	0	0	10.6666	7.7053	0	0
AC194977.2_FG004	AC194977.2_FG004	None	0	0	0.516124	0.353298	0	0	0	0	0	0	0.2493	0.177442	0	0.0397862	0	0	1.1	0.91	0.66	0.05	1.6	0.43	0.142247	0.0132621	0.89	0.693333
AC194980.3_FG002	AC194980.3_FG002	None	0	0	0	0	0	0	0	0	0	0	0	0	0	0	0	0	0	0	0	0	0	0	0	0	0	0
AC194980.3_FG005	AC194980.3_FG005	None	0	0	0	0.523853	0	0	0	0	0	0	0	0	0	1.00026	1.2815	0.861356	0	0	0	0	0	0	0	1.04771	0	0
AC195058.3_FG003	AC195058.3_FG003	None	0	0	92.897	0.086843	0	0	0	0	0	0	508.425	3.26557	33.2116	0	0	0.521058	1.96	9.45	1.07	0	0	0	181.634	0.173686	4.16	0
AC195135.3_FG002	AC195135.3_FG002	None	0	0	0	0	0	0	0	0	0	0	0	0	0	0	0	0	0	0	0	0	0	0	0	0	0	0
AC195138.3_FG004	AC195138.3_FG004	None	0.316302	0	0	0.0769728	0.478599	0.470306	0	0	0	0	0	0	0	0.461837	0	0	0	0	0	0	0	0	0	0.153946	0	0
AC195147.3_FG001	AC195147.3_FG001	MAB1	0.039652	19.3523	0	0	0	0.118956	0	25.5715	19.6644	12.8209	0	0	0	0	0	0	0	0	0	0	0	0	0	0	0	0
AC195147.3_FG008	AC195147.3_FG008	None	0.134134	0	0	0	0.402403	0	0	0	0	0	0	0	0	0	0	0	0	0	0	0	0	0	0	0	0	0
AC195148.3_FG001	AC195148.3_FG001	None	0	0	0	0	0	0	0	0	0	0	0	0	0	0	0	0	0	0	0	0	0	0	0	0	0	0
AC195154.3_FG004	AC195154.3_FG004	None	1.51837	0.535759	1.42928	2.72257	0.83964	2.50287	1.2126	0.572808	0.621611	0.412859	0.169645	2.6659	4.18016	6.98075	2.98576	4.58891	0.16	0.91	0.49	0.65	0.55	0.58	2.33857	4.85181	0.52	0.593333
AC195168.2_FG004	AC195168.2_FG004	None	0	0	0	0	0	0	0	0	0	0	0	0	0	0	0	0	0	0	0	0	0	0	0	0	0	0
AC195172.3_FG001	AC195172.3_FG001	None	1.67142	0.0775825	1.04083	1.5505	1.60222	2.41907	0.992963	0.0394762	0.109122	0.0841492	1.78951	1.93027	2.35519	4.06024	0.95341	4.01936	0.1	0	0.07	0.12	0.15	0	2.02499	3.011	0.0566667	0.09
AC195174.2_FG007	AC195174.2_FG007	None	0.062743	0	0	0	0	0.188229	0	0	0	0	0	0	0	0	0	0	0	0	0	0	0	0	0	0	0	0
AC195207.2_FG002	AC195207.2_FG002	None	0	0	0.669703	0.0105753	0	0	0	0	0	0	2.00911	0	0	0	0	0.031726	0	0	0	0	0	0	0.669703	0.0105753	0	0
AC195214.3_FG007	AC195214.3_FG007	None	0	0	0.19	0.196667	0	0	0	0	0	0	0	0	0	0	0	0	0	1.14	0	1.18	0	0	0	0	0.38	0.393333
AC195220.3_FG003	AC195220.3_FG003	hypothetical protein LOC100276379	0	0	0	0	0	0	0	0	0	0	0	0	0	0	0	0	0	0	0	0	0	0	0	0	0	0
AC195220.3_FG004	AC195220.3_FG004	None	0	0	0	0	0	0	0	0	0	0	0	0	0	0	0	0	0	0	0	0	0	0	0	0	0	0
AC195220.3_FG007	AC195220.3_FG007	None	0	0	0	0.00466045	0	0	0	0	0	0	0	0	0	0.0279627	0	0	0	0	0	0	0	0	0	0.0093209	0	0
AC195230.2_FG003	AC195230.2_FG003	None	0	0	0	0	0	0	0	0	0	0	0	0	0	0	0	0	0	0	0	0	0	0	0	0	0	0
AC195235.3_FG003	AC195235.3_FG003	None	0	0.0122798	0.344297	0.144586	0	0	0	0.0368393	0	0	0.355781	0	0	0	0.0275176	0	0.29	1.18	0.24	0.04	0.61	0.19	0.118594	0.00917253	0.57	0.28
AC195240.4_FG002	AC195240.4_FG002	None	0	0	0	0	0	0	0	0	0	0	0	0	0	0	0	0	0	0	0	0	0	0	0	0	0	0
AC195244.3_FG008	AC195244.3_FG008	None	0	0	0	0	0	0	0	0	0	0	0	0	0	0	0	0	0	0	0	0	0	0	0	0	0	0
AC195253.3_FG002	AC195253.3_FG002	None	0	0	0.515297	0.187123	0	0	0	0	0	0	1.54589	0	0	0.561369	0	0	0	0	0	0	0	0	0.515297	0.187123	0	0
AC195260.2_FG007	AC195260.2_FG007	None	0	0	0	0	0	0	0	0	0	0	0	0	0	0	0	0	0	0	0	0	0	0	0	0	0	0
AC195307.3_FG001	AC195307.3_FG001	None	0	0	0.00029962	0	0	0	0	0	0	0	0.00179772	0	0	0	0	0	0	0	0	0	0	0	0.00059924	0	0	0
AC195320.3_FG003	AC195320.3_FG003	None	0.0351781	0.006779	0	0.0377574	0.0310764	0.0514486	0.0230092	0	0.020337	0	0	0	0	0.127629	0.052976	0.0459393	0	0	0	0	0	0	0	0.0755148	0	0
AC195331.3_FG008	AC195331.3_FG008	Putative uncharacterized protein	0	0	16.949	156.55	0	0	0	0	0	0	0	0	50.8471	99.1668	322.108	48.3758	0	0	0	0	0	0	16.949	156.55	0	0
AC195340.3_FG001	AC195340.3_FG001	Tubulin alpha-3 chain (Alpha-3-tubulin)	590.244	557.948	261.789	582.375	294.209	497.521	979.002	443.107	776.615	454.123	234.263	849.013	224.436	1233.23	839.483	1123.6	61.67	80.9	120.45	96.17	88.51	113.26	435.904	1065.44	87.6733	99.3133
AC195340.3_FG002	AC195340.3_FG002	NADH-ubiquinone oxidoreductase 23 kDa subunit	77.2875	20.5748	24.3303	21.4478	85.7221	86.1511	59.9894	10.3644	34.4519	16.9082	24.3549	54.8966	55.6903	25.1349	41.5841	53.2978	3.43	6	1.61	2.52	3.37	2.78	44.9806	40.0056	3.68	2.89
AC195340.3_FG004	AC195340.3_FG004	hypothetical protein LOC100382108	6.88683	0.00347867	0.265621	0.0442868	8.17999	6.55996	5.92055	0	0.010436	0	0	0.796863	0	0.00919316	0.0429574	0.0807097	0	0	0	0	0	0	0.265621	0.0442868	0	0
AC195340.3_FG005	AC195340.3_FG005	None	3.91684	0.861056	0.926428	0.166802	6.68217	2.79632	2.27204	0	2.2388	0.344367	0	0.928677	4.62989	0.246772	0.274678	0.319361	0	0	0	0.16	0	0	1.85286	0.28027	0	0.0533333
AC195342.3_FG002	AC195342.3_FG002	None	0	0	0	0	0	0	0	0	0	0	0	0	0	0	0	0	0	0	0	0	0	0	0	0	0	0
AC195343.3_FG002	AC195343.3_FG002	None	0.366964	0.102334	3.28071	1.67405	2.6423e-06	1.10089	0	0	0.307001	0	1.56424	7.59269e-07	0	0.432805	0.0014896	0	4.26	9.43	4.43	3.96	0	5.65	0.521414	0.144765	6.04	3.20333
AC195347.4_FG004	AC195347.4_FG004	hypothetical protein LOC100278330	16.3842	0.0250079	5.01183	0.446906	20.4411	11.938	16.7735	0.0750238	0	0	0.544683	1.83	15.4163	0.29837	0.462627	0.94044	0.81	11.07	0.4	0.69	0	0.29	5.93033	0.567146	4.09333	0.326667
AC195348.3_FG004	AC195348.3_FG004	None	0.000177375	0	0	0	0.00032926	0.000202864	0	0	0	0	0	0	0	0	0	0	0	0	0	0	0	0	0	0	0	0
AC195351.3_FG001	AC195351.3_FG001	None	0	0	0	0.0134119	0	0	0	0	0	0	0	0	0	0	0.0804715	0	0	0	0	0	0	0	0	0.0268238	0	0
AC195351.3_FG003	AC195351.3_FG003	None	0	0	0	0.0343193	0	0	0	0	0	0	0	0	0	0	0	0.205916	0	0	0	0	0	0	0	0.0686387	0	0
AC195367.3_FG001	AC195367.3_FG001	None	0	0	0	0	0	0	0	0	0	0	0	0	0	0	0	0	0	0	0	0	0	0	0	0	0	0
AC195370.3_FG004	AC195370.3_FG004	None	0	0	0	0.0524926	0	0	0	0	0	0	0	0	0	0	0.0957214	0.219234	0	0	0	0	0	0	0	0.104985	0	0
AC195378.3_FG001	AC195378.3_FG001	None	0	0	0	0	0	0	0	0	0	0	0	0	0	0	0	0	0	0	0	0	0	0	0	0	0	0
AC195389.3_FG001	AC195389.3_FG001	None	0.016459	0	0	0.0270361	0.0493769	0	0	0	0	0	0	0	0	0.0202059	0	0.142011	0	0	0	0	0	0	0	0.0540723	0	0
AC195402.3_FG001	AC195402.3_FG001	None	0	0	0	0	0	0	0	0	0	0	0	0	0	0	0	0	0	0	0	0	0	0	0	0	0	0
AC195458.3_FG001	AC195458.3_FG001	None	0	0	0	0	0	0	0	0	0	0	0	0	0	0	0	0	0	0	0	0	0	0	0	0	0	0
AC195484.3_FG003	AC195484.3_FG003	None	0.0835346	0.00861527	0.0466667	0.040054	0	0.153835	0.0967688	0.0258458	0	0	0	0	0	0.0458168	0.155431	0.0390763	0	0	0.28	0	0	0	0	0.080108	0.0933333	0
AC195485.3_FG002	AC195485.3_FG002	None	0.0242631	0.00363573	0.387135	0.457102	0	0.0727894	0	0	0.0109072	0	0	0.294778	0.866626	0.636851	0.190594	0.543862	0	0	0	0	0	0	0.387135	0.457102	0	0
AC195536.3_FG006	AC195536.3_FG006	None	0	0	0	0	0	0	0	0	0	0	0	0	0	0	0	0	0	0	0	0	0	0	0	0	0	0
AC195545.3_FG003	AC195545.3_FG003	None	0	0	0	0	0	0	0	0	0	0	0	0	0	0	0	0	0	0	0	0	0	0	0	0	0	0
AC195580.2_FG010	AC195580.2_FG010	None	0	0	0	0	0	0	0	0	0	0	0	0	0	0	0	0	0	0	0	0	0	0	0	0	0	0
AC195587.4_FG003	AC195587.4_FG003	None	0.0851683	0.0844484	1.012	0.643223	0.255505	0	0	0.236157	0.010696	0.00649226	0	1.52199	0	0.546952	0.230503	0.441885	0.15	2.31	2.09	0	2.14	0.5	0.50733	0.406447	1.51667	0.88
AC195587.4_FG004	AC195587.4_FG004	None	0.434703	0.0346478	0.770488	1.04501	0.376865	0.643568	0.283676	0.0376573	0.0403503	0.0259357	1.62597	0.455679	0.0912807	1.07788	1.55096	0.611229	0.32	1.27	0.86	1.47	0.59	0.97	0.72431	1.08002	0.816667	1.01
AC195596.3_FG002	AC195596.3_FG002	None	0	0	0	0	0	0	0	0	0	0	0	0	0	0	0	0	0	0	0	0	0	0	0	0	0	0
AC195596.3_FG005	AC195596.3_FG005	None	0.00278779	0	0	0.00905837	0.00836336	0	0	0	0	0	0	0	0	0.00739062	0.0143889	0.0325707	0	0	0	0	0	0	0	0.0181167	0	0
AC195608.3_FG005	AC195608.3_FG005	hypothetical protein LOC100384067	0.0600417	0	0	0.04733	0	0.180125	0	0	0	0	0	0	0	0	0.114235	0.169745	0	0	0	0	0	0	0	0.09466	0	0
AC195608.3_FG006	AC195608.3_FG006	None	0	0	0	0.111598	0	0	0	0	0	0	0	0	0	0	0	0.669589	0	0	0	0	0	0	0	0.223196	0	0
AC195685.3_FG001	AC195685.3_FG001	None	0	0.000979081	0.0455129	0.0414279	0	0	0	0.00194669	0.000990554	0	0	0.0494547	0.00362263	0.245017	0.00284699	0.000703577	0	0.22	0	0	0	0	0.0176924	0.0828559	0.0733333	0
AC195785.3_FG004	AC195785.3_FG004	hypothetical protein LOC100279369	0.451365	0	0.055	0.0174989	0.349658	0.461025	0.543413	0	0	0	0	0	0	0.0362791	0.0687144	0	0.33	0	0	0	0	0	0	0.0349978	0.11	0
AC195794.3_FG002	AC195794.3_FG002	None	0	0	0	0	0	0	0	0	0	0	0	0	0	0	0	0	0	0	0	0	0	0	0	0	0	0
AC195796.3_FG001	AC195796.3_FG001	None	0	0	1.71211	0.264775	0	0	0	0	0	0	0	2.23006	2.90628	0.625137	0.169189	0	0	0	0	0	0	0	1.71211	0.264775	0	0
AC195798.3_FG001	AC195798.3_FG001	None	0.882657	341.738	15.2108	2.83049	0.889142	1.75883	0	341.849	402.701	280.664	32.4354	3.52671	9.67019	0.255615	5.3942	2.84165	0	0	0	0	0	0	15.2108	2.83049	0	0
AC195806.3_FG001	AC195806.3_FG001	None	0.000370495	0	2.10823	0.00134532	0.00060105	0.000510435	0	0	0	0	6.29921	0.0254666	0	0.00253568	0	0.00150027	0	0	0	0	0	0	2.10823	0.00134532	0	0
AC195807.3_FG004	AC195807.3_FG004	None	0	0	0	0	0	0	0	0	0	0	0	0	0	0	0	0	0	0	0	0	0	0	0	0	0	0
AC195825.3_FG001	AC195825.3_FG001	None	0	0	0	0	0	0	0	0	0	0	0	0	0	0	0	0	0	0	0	0	0	0	0	0	0	0
AC195826.2_FG006	AC195826.2_FG006	None	0	0	0	0	0	0	0	0	0	0	0	0	0	0	0	0	0	0	0	0	0	0	0	0	0	0
AC195860.3_FG002	AC195860.3_FG002	None	0.0636288	0.0095206	0	0.00802225	0.00660787	0.0710186	0.11326	0.0285618	0	0	0	0	0	0.00155969	0	0.0465738	0	0	0	0	0	0	0	0.0160445	0	0
AC195860.3_FG005	AC195860.3_FG005	Cytochrome c oxidase assembly protein COX19	7.02118	0.89905	2.49002	1.1048	3.19882	14.8282	3.03652	1.55863	0	1.13852	8.21384	6.10626	0	3.29735	1.53112	1.34034	0	0	0.62	0.24	0	0.22	4.77337	2.05627	0.206667	0.153333
AC195860.3_FG006	AC195860.3_FG006	hypothetical protein LOC100191559	15.8355	0.172599	19.1298	18.9436	20.0355	14.8386	12.6325	0.23311	0.122856	0.16183	0	39.7927	40.266	11.2922	13.5336	20.8257	6.76	8.08	19.88	26.05	19.77	22.19	26.6862	15.2172	11.5733	22.67
AC195864.3_FG017	AC195864.3_FG017	None	0.276065	0.00694447	3.87825	1.98332	0.193916	0.308455	0.325823	0	0.0208334	0	0	1.93704	0.17246	1.8845	1.15889	1.11655	6.75	12.15	2.26	2.05	2.68	3.01	0.703167	1.38665	7.05333	2.58
AC195864.3_FG020	AC195864.3_FG020	None	0	0	1.07656	0	0	0	0	0	0	0	0	3.22756	0.00213345	0	0	0	0	0	0	0	0	0	1.07656	0	0	0
AC195874.2_FG002	AC195874.2_FG002	AP-2 complex subunit sigma-1 (Sigma2-adaptin)(Plasma membrane adaptor AP-2 17 kDa protein)(Clathrin assembly protein 2 small chain)(Clathrin coat assembly protein AP17)(Clathrin coat-associated protein AP17)	30.3959	21.2374	39.7892	67.2387	37.676	32.3064	21.2052	15.6019	26.8147	21.2956	48.962	101.158	78.3954	127.627	153.14	113.265	2.51	3.99	3.72	3.1	1.91	4.39	76.1718	131.344	3.40667	3.13333
AC195914.2_FG002	AC195914.2_FG002	None	0	0	0.0223957	0.0162383	0	0	0	0	0	0	0	0.134374	0	0.023817	0.00515154	0.0684613	0	0	0	0	0	0	0.0447913	0.0324766	0	0
AC195914.2_FG003	AC195914.2_FG003	hypothetical protein LOC100280277	0.0214412	0	0.0916727	0.206648	0.0643235	0	0	0	0	0	0	0.0845952	0.190423	0.0358673	0.031624	0.552454	0	0	0	0	0	0	0.0916727	0.206648	0	0
AC195920.3_FG006	AC195920.3_FG006	None	0	0	0	0	0	0	0	0	0	0	0	0	0	0	0	0	0	0	0	0	0	0	0	0	0	0
AC195946.3_FG003	AC195946.3_FG003	None	0	0	0	0	0	0	0	0	0	0	0	0	0	0	0	0	0	0	0	0	0	0	0	0	0	0
AC195954.3_FG001	AC195954.3_FG001	None	0	0	0	0.359316	0	0	0	0	0	0	0	0	0	0.818663	0.431071	0.906164	0	0	0	0	0	0	0	0.718633	0	0
AC195957.3_FG003	AC195957.3_FG003	None	0	0	0.185	0.191105	0	0	0	0	0	0	0	0	0	0	0	1.14663	0	1.11	0	0	0	0	0	0.38221	0.37	0
AC195959.2_FG004	AC195959.2_FG004	None	0	0	0	0	0	0	0	0	0	0	0	0	0	0	0	0	0	0	0	0	0	0	0	0	0	0
AC195980.2_FG004	AC195980.2_FG004	None	0.0488226	0	0.014136	0	0	0.0424449	0.104023	0	0	0	0	0.0848158	0	0	0	0	0	0	0	0	0	0	0.0282719	0	0	0
AC195989.3_FG004	AC195989.3_FG004	None	0	0	0	0	0	0	0	0	0	0	0	0	0	0	0	0	0	0	0	0	0	0	0	0	0	0
AC195995.3_FG006	AC195995.3_FG006	None	0	0	0.050524	0.0406737	0	0	0	0	0	0	0	0.151572	0	0.000994195	0	0.121027	0	0	0	0	0	0	0.050524	0.0406737	0	0
AC195995.3_FG008	AC195995.3_FG008	None	0	0	0	0.0727888	0	0	0	0	0	0	0	0	0	0.312189	0.124544	0	0	0	0	0	0	0	0	0.145578	0	0
AC195999.3_FG005	AC195999.3_FG005	None	0.0658947	0	0.00899082	0.0373539	0.0480476	0.140455	0.00918143	0	0	0	0	0.0539449	0	0.0690378	0.0954234	0.0596623	0	0	0	0	0	0	0.0179816	0.0747078	0	0
AC196002.2_FG002	AC196002.2_FG002	None	0	0.00177608	0	0	0	0	0	0.00532825	0	0	0	0	0	0	0	0	0	0	0	0	0	0	0	0	0	0
AC196008.1_FG001	AC196008.1_FG001	None	0	0	0	0	0	0	0	0	0	0	0	0	0	0	0	0	0	0	0	0	0	0	0	0	0	0
AC196008.1_FG004	AC196008.1_FG004	None	0	0.0152094	0	0	0	0	0	0	0.0456282	0	0	0	0	0	0	0	0	0	0	0	0	0	0	0	0	0
AC196009.2_FG008	AC196009.2_FG008	None	0.118846	0	0	0	0.356538	0	0	0	0	0	0	0	0	0	0	0	0	0	0	0	0	0	0	0	0	0
AC196018.3_FG003	AC196018.3_FG003	None	0	0	0.235054	0	0	0	0	0	0	0	0.705163	0	0	0	0	0	0	0	0	0	0	0	0.235054	0	0	0
AC196019.3_FG001	AC196019.3_FG001	None	0	0	0	0	0	0	0	0	0	0	0	0	0	0	0	0	0	0	0	0	0	0	0	0	0	0
AC196025.3_FG001	AC196025.3_FG001	None	0	0	0	0	0	0	0	0	0	0	0	0	0	0	0	0	0	0	0	0	0	0	0	0	0	0
AC196025.3_FG002	AC196025.3_FG002	None	0	0.329859	0	0	0	0	0	0	0	0.989577	0	0	0	0	0	0	0	0	0	0	0	0	0	0	0	0
AC196025.3_FG008	AC196025.3_FG008	None	0	0	0	0	0	0	0	0	0	0	0	0	0	0	0	0	0	0	0	0	0	0	0	0	0	0
AC196025.3_FG009	AC196025.3_FG009	None	0	0.376199	0	0	0	0	0	0.21982	0.275393	0.633384	0	0	0	0	0	0	0	0	0	0	0	0	0	0	0	0
AC196025.3_FG010	AC196025.3_FG010	None	0	0	0	0	0	0	0	0	0	0	0	0	0	0	0	0	0	0	0	0	0	0	0	0	0	0
AC196025.3_FG011	AC196025.3_FG011	None	0	0	0	0	0	0	0	0	0	0	0	0	0	0	0	0	0	0	0	0	0	0	0	0	0	0
AC196025.3_FG012	AC196025.3_FG012	None	0	0	0.428103	0.177402	0	0	0	0	0	0	0	1.28431	0	0	0	0.532205	0	0	0	0	0	0	0.428103	0.177402	0	0
AC196025.3_FG013	AC196025.3_FG013	None	0	0.377788	0	0	0	0	0	0.219248	0.275131	0.638984	0	0	0	0	0	0	0	0	0	0	0	0	0	0	0	0
AC196025.3_FG015	AC196025.3_FG015	None	0	0	0.00269465	0.000464316	0	0	0	0	0	0	0	0.0161679	0	0.000436616	0.00234928	0	0	0	0	0	0	0	0.0053893	0.000928632	0	0
AC196035.3_FG002	AC196035.3_FG002	None	0	0	0	0	0	0	0	0	0	0	0	0	0	0	0	0	0	0	0	0	0	0	0	0	0	0
AC196043.3_FG005	AC196043.3_FG005	None	0	0	2.52134	2.04945	0	0	0	0	0	0	6.52154	1.04247	0	2.92938	1.55575	1.66323	0	0	0	0	0	0	2.52134	2.04945	0	0
AC196048.2_FG001	AC196048.2_FG001	None	0	0	0	0	0	0	0	0	0	0	0	0	0	0	0	0	0	0	0	0	0	0	0	0	0	0
AC196059.3_FG003	AC196059.3_FG003	None	65.2025	0	1.02152	0.711053	97.3829	43.7796	54.4449	0	0	0	0	0.870154	2.19442	0.944168	0.723868	0.465123	0	0	0	0	0	0	1.02152	0.711053	0	0
AC196065.3_FG001	AC196065.3_FG001	None	0	1.60249	0	0	0	0	0	3.05789	1.10701	0.64257	0	0	0	0	0	0	0	0	0	0	0	0	0	0	0	0
AC196066.3_FG003	AC196066.3_FG003	None	1.07356	0.157554	0.235591	0.0638242	0.435725	0.904898	1.88006	0.172699	0.131609	0.168355	0	0.706773	0	0.0956175	0.0958552	0	0	0	0	0	0	0	0.235591	0.0638242	0	0
AC196082.3_FG001	AC196082.3_FG001	None	0	0	0	0	0	0	0	0	0	0	0	0	0	0	0	0	0	0	0	0	0	0	0	0	0	0
AC196090.3_FG006	AC196090.3_FG006	hypothetical protein LOC100193436	1.30276	0.0188284	2.11629	0.700425	0.350482	1.25087	2.30693	0.0564852	0	0	4.69268	3.54623	3.82883	1.26005	1.7052	1.0373	0	0.63	0	0.2	0	0	4.02258	1.33418	0.21	0.0666667
AC196096.3_FG005	AC196096.3_FG005	None	0	0	0.0803463	0	0	0	0	0	0	0	0	0.241039	0	0	0	0	0	0	0	0	0	0	0.0803463	0	0	0
AC196105.3_FG002	AC196105.3_FG002	None	0.0565653	0	0	0	0	0.169696	0	0	0	0	0	0	0	0	0	0	0	0	0	0	0	0	0	0	0	0
AC196106.2_FG001	AC196106.2_FG001	None	0	0	0.0143869	0	0	0	0	0	0	0	0	0	0.0863212	0	0	0	0	0	0	0	0	0	0.0287737	0	0	0
AC196110.4_FG004	AC196110.4_FG004	None	7.80307	0	0.265	0	1.0273	5.11022	17.2717	0	0	0	0	0	0	0	0	0	0	1.59	0	0	0	0	0	0	0.53	0
AC196123.3_FG001	AC196123.3_FG001	None	0	0	0	0	0	0	0	0	0	0	0	0	0	0	0	0	0	0	0	0	0	0	0	0	0	0
AC196130.3_FG002	AC196130.3_FG002	None	0	6.38547	0	0	0	0	0	19.1564	0	0	0	0	0	0	0	0	0	0	0	0	0	0	0	0	0	0
AC196135.3_FG006	AC196135.3_FG006	None	0.0024945	0.000474913	0.310338	0.0586118	0.00183933	0.00183342	0.00381076	0	0.00142474	0	0.158989	0.463618	0.308407	0.0503451	0.00752017	0.11797	0	0	0	0	0	0	0.310338	0.0586118	0	0
AC196143.2_FG003	AC196143.2_FG003	None	0	0	0	0	0	0	0	0	0	0	0	0	0	0	0	0	0	0	0	0	0	0	0	0	0	0
AC196154.3_FG014	AC196154.3_FG014	None	0	0.330435	44.2186	0.541578	0	0	0	0	0.682168	0.309138	129.654	1.08758	1.91421	0.217107	0.263237	1.14439	0	0	0	0	0	0	44.2186	0.541578	0	0
AC196154.3_FG018	AC196154.3_FG018	None	0.0279056	0.0299615	0	0.0533333	0	0.0837168	0	0	0	0.0898846	0	0	0	0	0	0	0	0	0	0	0.32	0	0	0	0	0.106667
AC196156.3_FG003	AC196156.3_FG003	Putative uncharacterized protein	70.4905	24.9356	28.7628	24.5051	19.6605	85.34	106.471	27.2908	19.8932	27.6228	34.1121	26.2606	25.9156	13.2748	35.9984	24.2421	0	0	0	0	0	0	28.7628	24.5051	0	0
AC196158.3_FG002	AC196158.3_FG002	hypothetical protein LOC100384365	0.0130969	0	0.0152275	0.0919655	0	0.0392908	0	0	0	0	0	0.0913651	0	0.155536	0.179272	0.216985	0	0	0	0	0	0	0.030455	0.183931	0	0
AC196161.3_FG002	AC196161.3_FG002	None	0	0	0	0	0	0	0	0	0	0	0	0	0	0	0	0	0	0	0	0	0	0	0	0	0	0
AC196161.3_FG004	AC196161.3_FG004	None	0	0	0	0	0	0	0	0	0	0	0	0	0	0	0	0	0	0	0	0	0	0	0	0	0	0
AC196170.2_FG003	AC196170.2_FG003	None	0	0	0	0	0	0	0	0	0	0	0	0	0	0	0	0	0	0	0	0	0	0	0	0	0	0
AC196171.6_FG002	AC196171.6_FG002	None	0.290519	0	0	0.0346695	0.00446415	0.447439	0.419654	0	0	0	0	0	0	0.125515	0.0825022	0	0	0	0	0	0	0	0	0.0693391	0	0
AC196202.3_FG007	AC196202.3_FG007	None	0.127561	0	0	0	0	0.382684	0	0	0	0	0	0	0	0	0	0	0	0	0	0	0	0	0	0	0	0
AC196206.3_FG007	AC196206.3_FG007	None	0	0.0184272	0.204941	0.229743	0	0	0	0	0	0.0552815	0	0.614824	0	0.364325	0.100641	0.224263	0	0	0	0	0	0	0.204941	0.229743	0	0
AC196212.3_FG001	AC196212.3_FG001	None	0.078926	0	0	0.770205	0.236778	0	0	0	0	0	0	0	0	4.62123	0	0	0	0	0	0	0	0	0	1.54041	0	0
AC196213.3_FG001	AC196213.3_FG001	None	0	0	0	0	0	0	0	0	0	0	0	0	0	0	0	0	0	0	0	0	0	0	0	0	0	0
AC196259.2_FG010	AC196259.2_FG010	None	0	0	0	0	0	0	0	0	0	0	0	0	0	0	0	0	0	0	0	0	0	0	0	0	0	0
AC196262.4_FG006	AC196262.4_FG006	None	0.208957	0	0	0	0	0	0.62687	0	0	0	0	0	0	0	0	0	0	0	0	0	0	0	0	0	0	0
AC196278.2_FG003	AC196278.2_FG003	None	0.176504	0.0609689	0.3671	1.14112	0	0.529511	0	0.109776	0.0731308	0	0	1.1013	0	0.65654	1.21425	1.55257	0	0	0	0	0	0	0.3671	1.14112	0	0
AC196278.2_FG004	AC196278.2_FG004	None	0.438574	0.0332718	0.40312	1.36696	0.188632	0.57172	0.555369	0.0486427	0.0511728	0	0	1.37587	0.922847	2.51346	2.43863	2.60966	0	0.05	0.07	0.2	0.17	0.27	0.766239	2.52058	0.04	0.213333
AC196278.2_FG005	AC196278.2_FG005	None	0	0	0.0207062	0.00836753	0	0	0	0	0	0	0	0.124237	0	0.0502052	0	0	0	0	0	0	0	0	0.0414123	0.0167351	0	0
AC196290.3_FG007	AC196290.3_FG007	None	0.0292151	0.0208386	0	0.0459315	0.0876453	0	0	0.0625158	0	0	0	0	0	0.0790221	0.0421771	0.15439	0	0	0	0	0	0	0	0.0918631	0	0
AC196394.3_FG002	AC196394.3_FG002	None	0	0	6.34277	0.199691	0	0	0	0	0	0	19.0283	0	0	0.108147	0	0	0	0	0	0.59	0	0.5	6.34277	0.036049	0	0.363333
AC196395.3_FG001	AC196395.3_FG001	None	0	0	0	0.0457613	0	0	0	0	0	0	0	0	0	0.0891379	0.18543	0	0	0	0	0	0	0	0	0.0915226	0	0
AC196412.3_FG001	AC196412.3_FG001	None	0	0.0011393	0	0.00630092	0	0	0	0.000872785	0	0.0025451	0	0	0	0.0378055	0	0	0	0	0	0	0	0	0	0.0126018	0	0
AC196417.3_FG008	AC196417.3_FG008	None	0	0	0	0	0	0	0	0	0	0	0	0	0	0	0	0	0	0	0	0	0	0	0	0	0	0
AC196420.4_FG002	AC196420.4_FG002	None	0	0	0.213333	0.43	0	0	0	0	0	0	0	0	0	0	0	0	0	0	1.28	0	2.25	0.33	0	0	0.426667	0.86
AC196426.3_FG007	AC196426.3_FG007	None	7.7692	2.32839	5.04686	8.10825	6.24854	10.2414	6.81767	2.53465	2.90477	1.54574	3.36985	11.0182	9.64313	20.2833	10.9789	11.6273	2.31	2.07	1.87	2	2.11	1.65	8.01039	14.2965	2.08333	1.92
AC196431.2_FG001	AC196431.2_FG001	None	0.420784	0	4.52416	0.246139	0	0.334289	0.928063	0	0	0	24.3555	1.46851	1.18098	0.508582	0.307348	0.340901	0	0	0.14	0	0.25	0.07	9.00166	0.38561	0.0466667	0.106667
AC196432.3_FG007	AC196432.3_FG007	None	0.000370513	0.00197445	0	3.33034e-07	0	0.00111154	0	0	0	0.00592335	0	0	0	1.88528e-06	1.12925e-07	0	0	0	0	0	0	0	0	6.66068e-07	0	0
AC196436.3_FG002	AC196436.3_FG002	None	0	0	0	0.773695	0	0	0	0	0	0	0	0	0	0	0	0.282169	0	0	0	0	4.36	0	0	0.0940563	0	1.45333
AC196437.3_FG001	AC196437.3_FG001	None	3.344e-06	0	8.17067e-05	0.0333446	0	1.0032e-05	0	0	0	0	0.00049024	0	0	6.45977e-06	1.6956e-05	4.4142e-05	0	0	0	0	0.13	0.07	0.000163413	2.25193e-05	0	0.0666667
AC196439.3_FG002	AC196439.3_FG002	None	0	0	0	0	0	0	0	0	0	0	0	0	0	0	0	0	0	0	0	0	0	0	0	0	0	0
AC196465.3_FG002	AC196465.3_FG002	None	1.20368	10.2567	3.1682	2.14645	2.07142	1.12697	0.412643	9.70427	12.4936	8.5723	0	4.73267	5.16654	3.66975	1.14916	1.16979	6.41	0	2.7	2.75	2.1	2.04	3.29974	1.99623	3.03667	2.29667
AC196465.3_FG006	AC196465.3_FG006	None	0.292627	0.0203994	0.535497	0.849795	0.13251	0.528753	0.216619	0.049243	0	0.0119553	1.21293	1.34005	0	1.9893	0.588422	1.82105	0.07	0	0.59	0.16	0.48	0.06	0.850993	1.46626	0.22	0.233333
AC196470.3_FG007	AC196470.3_FG007	None	0.202851	0	0	0	0.608552	0	0	0	0	0	0	0	0	0	0	0	0	0	0	0	0	0	0	0	0	0
AC196475.3_FG004	AC196475.3_FG004	Caffeic acid 3-O-methyltransferase (EC 2.1.1.68)(S-adenosysl-L-methionine:caffeic acid 3-O-methyltransferase)(CAOMT)(COMT)	43.5635	0	4.58412	1.26045	28.8191	38.7438	63.1276	0	0	0	16.0501	6.43067	4.76396	1.82655	2.27044	3.46569	0.26	0	0	0	0	0	9.08158	2.52089	0.0866667	0
AC196475.3_FG005	AC196475.3_FG005	hypothetical protein LOC100279888	16.7668	0.392505	97.905	146.348	13.5525	22.3959	14.3521	0.399672	0.403843	0.374001	37.6389	126.185	125.156	198.773	137.488	205.377	112.7	110.73	75.02	159.58	77.36	99.51	96.3266	180.546	99.4833	112.15
AC196488.3_FG007	AC196488.3_FG007	None	0	0	0.148954	0.388578	0	0	0	0	0	0	0	0.353606	0.0932569	0.550817	0.0901134	0.524804	0	0	0	0	0	0	0.148954	0.388578	0	0
AC196489.3_FG002	AC196489.3_FG002	LOC100282351	173.711	6.61201	84.6763	48.6351	54.9633	111.417	354.753	5.7917	8.23657	5.80776	224.739	108.768	109.261	37.8474	103.779	125.264	20.36	32.17	12.76	12.45	4.92	7.55	147.589	88.9635	21.7633	8.30667
AC196502.3_FG003	AC196502.3_FG003	None	0	0	0.000280617	0.000603762	0	0	0	0	0	0	0	0.00147959	0.000204115	7.12559e-05	8.68689e-05	0.00346445	0	0	0	0	0	0	0.000561235	0.00120752	0	0
AC196575.3_FG007	AC196575.3_FG007	None	0	0.0562137	1.61339	0.0523697	0	0	0	0.101112	0.0675292	0	3.91884	0.921323	0	0	0.157109	0	0	0	0	0	0	0	1.61339	0.0523697	0	0
AC196637.2_FG002	AC196637.2_FG002	None	0.0777893	0.115048	0.204327	0.266522	0	0.233368	0	0.0776659	0	0.267479	0	0.409889	0.203093	0.220427	0.348193	0.230945	0	0	0	0	0	0	0.204327	0.266522	0	0
AC196642.4_FG003	AC196642.4_FG003	None	0	0	0	0	0	0	0	0	0	0	0	0	0	0	0	0	0	0	0	0	0	0	0	0	0	0
AC196708.3_FG006	AC196708.3_FG006	None	1.39294	0.0725367	3.42925	0.655008	0.338688	1.56401	2.27611	0	0.21761	0	0	0.942091	2.0534	1.8631	0.660376	1.40657	4.65	9.98	2.95	0	0	0	0.998497	1.31002	5.86	0
AC196709.3_FG001	AC196709.3_FG001	None	0	0	0	0	0	0	0	0	0	0	0	0	0	0	0	0	0	0	0	0	0	0	0	0	0	0
AC196710.3_FG013	AC196710.3_FG013	None	0	0	0	0	0	0	0	0	0	0	0	0	0	0	0	0	0	0	0	0	0	0	0	0	0	0
AC196714.3_FG004	AC196714.3_FG004	None	0	0	0.064872	0	0	0	0	0	0	0	0	0.194616	0	0	0	0	0	0	0	0	0	0	0.064872	0	0	0
AC196719.3_FG002	AC196719.3_FG002	None	0.0904243	0	1.28254	1.42427	0	0.271273	0	0	0	0	0	3.53344	4.1618	2.25719	1.96416	1.03424	0	0	0	1.65	0	1.64	2.56508	1.75186	0	1.09667
AC196726.2_FG001	AC196726.2_FG001	Putative uncharacterized protein	0.78781	0	1.49333	0.68619	0	2.36343	0	0	0	0	0	0	0	0	4.11714	0	7.03	1.93	0	0	0	0	0	1.37238	2.98667	0
AC196728.3_FG003	AC196728.3_FG003	None	0	0	0	0	0	0	0	0	0	0	0	0	0	0	0	0	0	0	0	0	0	0	0	0	0	0
AC196779.3_FG003	AC196779.3_FG003	acid phosphatase 1	6.81164	112.862	22.2348	5.4336	7.09697	5.89182	7.44612	48.4857	60.7235	229.376	70.8699	30.1286	27.3305	5.09821	14.2577	11.1757	3.52	0.24	1.32	1.13	0	0.94	42.7763	10.1772	1.69333	0.69
AC196780.4_FG003	AC196780.4_FG003	None	0	0	0	0	0	0	0	0	0	0	0	0	0	0	0	0	0	0	0	0	0	0	0	0	0	0
AC196789.3_FG001	AC196789.3_FG001	None	0	0.00110025	0.0597383	0	0	0	0	0	0	0.00330075	0	0.179215	0	0	0	0	0	0	0	0	0	0	0.0597383	0	0	0
AC196795.4_FG009	AC196795.4_FG009	None	0	0	0	0	0	0	0	0	0	0	0	0	0	0	0	0	0	0	0	0	0	0	0	0	0	0
AC196954.2_FG012	AC196954.2_FG012	None	0	0.000115294	0	0.00281743	0	0	0	0	0.000345883	0	0	0	0	0	0.0169046	0	0	0	0	0	0	0	0	0.00563487	0	0
AC196956.3_FG003	AC196956.3_FG003	None	0.0421863	0	0.0654322	0.0429842	0	0.126559	0	0	0	0	0	0.333091	0.0595023	0.0293438	0.0385616	0	0	0	0	0.19	0	0	0.130864	0.0226351	0	0.0633333
AC196957.3_FG005	AC196957.3_FG005	None	0	0	0.0516647	0.0280375	0	0	0	0	0	0	0	0	0.154994	0	0.0841124	0	0	0	0	0	0	0	0.0516647	0.0280375	0	0
AC196961.2_FG003	AC196961.2_FG003	Histone H4	65.1637	0.639658	106.443	241.446	11.5317	84.0755	99.8838	0.596537	0.534869	0.787567	231.649	253.153	61.2379	324.961	871.758	186.167	12.29	30.4	49.93	16.24	14.76	34.79	182.013	460.962	30.8733	21.93
AC196961.2_FG004	AC196961.2_FG004	None	0	0	0	0	0	0	0	0	0	0	0	0	0	0	0	0	0	0	0	0	0	0	0	0	0	0
AC196972.3_FG009	AC196972.3_FG009	None	0	0	0	0	0	0	0	0	0	0	0	0	0	0	0	0	0	0	0	0	0	0	0	0	0	0
AC196974.3_FG008	AC196974.3_FG008	None	0	0	0	0	0	0	0	0	0	0	0	0	0	0	0	0	0	0	0	0	0	0	0	0	0	0
AC196978.5_FG002	AC196978.5_FG002	None	0	0	4.25517	0	0	0	0	0	0	0	12.7655	0	0	0	0	0	0	0	0	0	0	0	4.25517	0	0	0
AC196978.5_FG007	AC196978.5_FG007	None	0.000371011	0.0120409	0.00136534	0.000273329	1.11291e-06	0.00111192	0	0.0361226	0	0	0	0.00819203	0	0.000371593	0	0.00126838	0	0	0	0	0	0	0.00273068	0.000546658	0	0
AC196984.3_FG001	AC196984.3_FG001	None	0	0	0	0.013488	0	0	0	0	0	0	0	0	0	0.0809283	0	0	0	0	0	0	0	0	0	0.0269761	0	0
AC197013.3_FG003	AC197013.3_FG003	None	4.13859	0	0	1.01824	3.52963	1.75117	7.13497	0	0	0	0	0	0	0	4.83317	1.27628	0	0	0	0	0	0	0	2.03648	0	0
AC197021.3_FG004	AC197021.3_FG004	None	0	0	0	0	0	0	0	0	0	0	0	0	0	0	0	0	0	0	0	0	0	0	0	0	0	0
AC197029.3_FG001	AC197029.3_FG001	None	0	0	0	0	0	0	0	0	0	0	0	0	0	0	0	0	0	0	0	0	0	0	0	0	0	0
AC197029.3_FG003	AC197029.3_FG003	None	0.201976	0.175554	1.1805	0.752522	0.317388	0	0.288539	0.224362	0.0731282	0.229171	0	0.292914	3.24858	0.27948	0.893227	1.08486	0	0	0	0	0	0	1.1805	0.752522	0	0
AC197038.3_FG001	AC197038.3_FG001	None	0.0034981	0	0.897576	0.0765985	0.00756674	0.00292756	0	0	0	0	1.83009	0.862639	0	0.215935	0.0125698	0.00129066	0	0	0	0	0	0	0.897576	0.0765985	0	0
AC197041.3_FG001	AC197041.3_FG001	None	0	0	0	0	0	0	0	0	0	0	0	0	0	0	0	0	0	0	0	0	0	0	0	0	0	0
AC197047.3_FG001	AC197047.3_FG001	hypothetical protein LOC100277785 (LOC100277785), mRNA	0	0	0	0	0	0	0	0	0	0	0	0	0	0	0	0	0	0	0	0	0	0	0	0	0	0
AC197054.3_FG002	AC197054.3_FG002	None	0	0	0	0	0	0	0	0	0	0	0	0	0	0	0	0	0	0	0	0	0	0	0	0	0	0
AC197055.3_FG003	AC197055.3_FG003	None	0	0	0.070456	0	0	0	0	0	0	0	0	0.211368	0	0	0	0	0	0	0	0	0	0	0.070456	0	0	0
AC197056.3_FG002	AC197056.3_FG002	None	1.50489	0.417052	5.86315	43.4816	0.347956	3.16217	1.00455	0.617075	0.445715	0.188367	1.43786	10.8094	5.34218	26.2302	49.593	54.6217	0	0	0	0	0	0	5.86315	43.4816	0	0
AC197056.3_FG005	AC197056.3_FG005	None	10.828	1.33202	12.6492	14.9478	9.7805	14.0774	8.62615	1.81099	1.24147	0.9436	0	19.5415	42.7834	36.4027	15.6489	23.8152	4.33	5.12	4.12	5.6	2.79	5.43	20.775	25.2889	4.52333	4.60667
AC197082.3_FG004	AC197082.3_FG004	None	0	0	0	0	0	0	0	0	0	0	0	0	0	0	0	0	0	0	0	0	0	0	0	0	0	0
AC197082.3_FG005	AC197082.3_FG005	None	0	0	0	0	0	0	0	0	0	0	0	0	0	0	0	0	0	0	0	0	0	0	0	0	0	0
AC197109.3_FG004	AC197109.3_FG004	None	0	0.0429833	0.222907	0.0483333	0	0	0	0.12895	0	0	1.33744	0	0	0	0	0	0	0	0	0	0	0.29	0.445813	0	0	0.0966667
AC197118.3_FG005	AC197118.3_FG005	Antigenic determinant of rec-A proteinPutative uncharacterized protein ;	8.65146	0.863126	15.9858	14.7295	8.14199	9.26698	8.5454	0.679969	1.01208	0.89733	9.58154	44.2571	24.1061	13.4734	9.56069	23.9328	3.88	4.7	9.39	13.24	14.06	14.11	25.9816	15.6556	5.99	13.8033
AC197122.3_FG003	AC197122.3_FG003	None	1.51237	0.0263024	2.45576	4.88154	1.14187	2.20598	1.18926	0.0223043	0.0477441	0.00885893	3.61856	4.97739	4.4586	15.8809	3.98406	6.67426	0.55	0.4	0.73	0.61	1.17	0.97	4.35152	8.84641	0.56	0.916667
AC197124.3_FG002	AC197124.3_FG002	None	0	0	0	0	0	0	0	0	0	0	0	0	0	0	0	0	0	0	0	0	0	0	0	0	0	0
AC197124.3_FG004	AC197124.3_FG004	None	0	0	1.61209	0	0	0	0	0	0	0	0	4.83626	0	0	0	0	0	0	0	0	0	0	1.61209	0	0	0
AC197140.2_FG001	AC197140.2_FG001	None	0	0	0	0	0	0	0	0	0	0	0	0	0	0	0	0	0	0	0	0	0	0	0	0	0	0
AC197143.3_FG007	AC197143.3_FG007	PR-1-like protein Fragment	0.508497	3544.88	0	0.145	0	1.52549	0	2118.48	4008.5	4507.67	0	0	0	0	0	0	0	0	0	0	0	0.87	0	0	0	0.29
AC197143.3_FG010	AC197143.3_FG010	None	0	0	0	0	0	0	0	0	0	0	0	0	0	0	0	0	0	0	0	0	0	0	0	0	0	0
AC197145.4_FG001	AC197145.4_FG001	None	0	0	0	0.0900275	0	0	0	0	0	0	0	0	0	0.540165	0	0	0	0	0	0	0	0	0	0.180055	0	0
AC197146.3_FG001	AC197146.3_FG001	hypothetical protein LOC100383027	14.2702	0.014882	5.32519	1.82835	13.4017	14.9356	14.4732	0.0446459	0	0	13.9966	8.30962	7.15491	1.72681	1.89581	1.24745	0	0.32	2.17	2.62	1.08	2.4	9.82038	1.62336	0.83	2.03333
AC197146.3_FG002	AC197146.3_FG002	R2R3MYB-domain protein Fragment	31.7241	0	0	0	24.1303	29.3002	41.7419	0	0	0	0	0	0	0	0	0	0	0	0	0	0	0	0	0	0	0
AC197150.3_FG003	AC197150.3_FG003	None	0.0110929	0.343604	0	0.0216667	0	0.0332787	0	0.457409	0.294859	0.278544	0	0	0	0	0	0	0	0	0	0.13	0	0	0	0	0	0.0433333
AC197164.4_FG002	AC197164.4_FG002	None	0	0.222555	0.318333	0.027401	0	0	0	0	0.140295	0.52737	0	0	0	0.164406	0	0	1.65	0	0.26	0	0	0	0	0.054802	0.636667	0
AC197230.3_FG001	AC197230.3_FG001	None	0	0	0	0	0	0	0	0	0	0	0	0	0	0	0	0	0	0	0	0	0	0	0	0	0	0
AC197242.3_FG001	AC197242.3_FG001	None	0	0	0	0	0	0	0	0	0	0	0	0	0	0	0	0	0	0	0	0	0	0	0	0	0	0
AC197246.3_FG001	AC197246.3_FG001	ras-related protein ARA-4	18.412	0.102509	0	0.135572	9.41426	21.1564	24.6653	0.172636	0.134891	0	0	0	0	0.18851	0.414922	0	0	0	0	0	0	0.21	0	0.201144	0	0.07
AC197246.3_FG003	AC197246.3_FG003	60S ribosomal protein L32 Fragment	166.61	0.527519	161.676	263.476	175.35	226.391	98.0899	0.823725	0.188015	0.570818	249.921	360.337	329.67	507.451	671.768	385.189	7.71	12.89	9.53	4.96	3	8.49	313.309	521.469	10.0433	5.48333
AC197265.3_FG005	AC197265.3_FG005	None	0.780675	0.293969	0	0.0429005	0.647898	0.499828	1.1943	0.35607	0.246359	0.279478	0	0	0	0.118146	0.139257	0	0	0	0	0	0	0	0	0.085801	0	0
AC197267.3_FG001	AC197267.3_FG001	None	0	0	0	0	0	0	0	0	0	0	0	0	0	0	0	0	0	0	0	0	0	0	0	0	0	0
AC197274.4_FG010	AC197274.4_FG010	None	1.02134	0.835535	16.0138	20.8508	1.26002	1.38197	0.422036	0.458402	0.873473	1.17473	48.6667	34.7409	11.9652	48.9603	27.5317	48.6128	0	0.71	0	0	0	0	31.7909	41.7016	0.236667	0
AC197340.3_FG003	AC197340.3_FG003	None	8.00823e-05	0	12.3733	4.10077	0.000240247	0	0	0	0	0	0	0	0	0	21.9746	0	14.34	44.03	15.87	1.49	0	1.14	0	7.32487	24.7467	0.876667
AC197340.3_FG004	AC197340.3_FG004	None	0	0	0	0	0	0	0	0	0	0	0	0	0	0	0	0	0	0	0	0	0	0	0	0	0	0
AC197347.3_FG003	AC197347.3_FG003	None	0	0	0	0	0	0	0	0	0	0	0	0	0	0	0	0	0	0	0	0	0	0	0	0	0	0
AC197355.3_FG001	AC197355.3_FG001	None	0	0	0	2.80776	0	0	0	0	0	0	0	0	0	3.70669	8.48803	4.65181	0	0	0	0	0	0	0	5.61551	0	0
AC197373.4_FG005	AC197373.4_FG005	None	0	0	0	0	0	0	0	0	0	0	0	0	0	0	0	0	0	0	0	0	0	0	0	0	0	0
AC197376.3_FG001	AC197376.3_FG001	None	0	0	0	0	0	0	0	0	0	0	0	0	0	0	0	0	0	0	0	0	0	0	0	0	0	0
AC197377.3_FG001	AC197377.3_FG001	None	0	0	0	0.0167238	0	0	0	0	0	0	0	0	0	0.100343	0	0	0	0	0	0	0	0	0	0.0334477	0	0
AC197377.3_FG004	AC197377.3_FG004	None	0	0	0	0	0	0	0	0	0	0	0	0	0	0	0	0	0	0	0	0	0	0	0	0	0	0
AC197387.3_FG004	AC197387.3_FG004	None	5.57529	0	36.3377	67.5844	2.30491	3.98656	10.4344	0	0	0	41.7352	30.3039	36.9741	70.3904	42.1289	90.234	0	0	0	0	0	0	36.3377	67.5844	0	0
AC197427.3_FG003	AC197427.3_FG003	None	0	0	0.188333	0	0	0	0	0	0	0	0	0	0	0	0	0	1.13	0	0	0	0	0	0	0	0.376667	0
AC197432.4_FG001	AC197432.4_FG001	Putative uncharacterized protein	0.556528	0.297346	4.03083	0.892531	1.14168	0.527905	0	0.57264	0.155503	0.163896	0	1.28249	10.81	0.55273	0.590773	1.53409	0	0	0	0	0	0	4.03083	0.892531	0	0
AC197477.3_FG002	AC197477.3_FG002	None	0	0.404788	0.359937	0.0724733	0	0	0	0.951445	0.26292	0	0	1.07981	0	0	0.21742	0	0	0	0	0	0	0	0.359937	0.0724733	0	0
AC197526.3_FG003	AC197526.3_FG003	None	0	0	0	0.0225185	0	0	0	0	0	0	0	0	0	0	0	0.135111	0	0	0	0	0	0	0	0.045037	0	0
AC197541.3_FG009	AC197541.3_FG009	None	0.475927	0	0	0.269458	1.42778	0	0	0	0	0	0	0	0	0	0	1.61675	0	0	0	0	0	0	0	0.538917	0	0
AC197544.3_FG002	AC197544.3_FG002	None	0	0.00777798	0.0093792	0.0166751	0	0	0	0	0.014262	0.00907195	0.0562752	0	0	5.0883e-05	0	0	0	0	0	0	0	0.1	0.0187584	1.6961e-05	0	0.0333333
AC197545.3_FG002	AC197545.3_FG002	None	1.94444	0.0155258	1.7202	4.91359	0.935529	3.29111	1.60669	0	0.0465773	0	0	6.97841	2.66282	12.1662	7.9316	7.51372	0	0	0.68	0.19	0.48	1.2	3.21374	9.20384	0.226667	0.623333
AC197555.3_FG008	AC197555.3_FG008	DNA-damage-repair/toleration protein DRT102	52.2059	0	25.3453	4.43666	59.8816	58.9346	37.8015	0	0	0	26.5878	8.45254	40.9955	3.07485	5.60392	4.63121	0	0	0	0	0	0	25.3453	4.43666	0	0
AC197575.3_FG008	AC197575.3_FG008	None	0	0	0	0.0281303	0	0	0	0	0	0	0	0	0	0.168782	0	0	0	0	0	0	0	0	0	0.0562607	0	0
AC197577.2_FG002	AC197577.2_FG002	None	0	12.152	0	0.00180283	0	0	0	13.2063	10.2748	12.9749	0	0	0	0	0	0.010817	0	0	0	0	0	0	0	0.00360567	0	0
AC197578.4_FG001	AC197578.4_FG001	hypothetical protein LOC100280148	1.72609	0	1.62075	9.43777	1.46331	2.35204	1.36292	0	0	0	0	5.8837	3.60078	36.4485	9.15318	9.12491	0	0.24	0	0.46	0.66	0.78	3.16149	18.2422	0.08	0.633333
AC197583.2_FG003	AC197583.2_FG003	None	0	0	0	0	0	0	0	0	0	0	0	0	0	0	0	0	0	0	0	0	0	0	0	0	0	0
AC197595.3_FG001	AC197595.3_FG001	None	0	0	0	0	0	0	0	0	0	0	0	0	0	0	0	0	0	0	0	0	0	0	0	0	0	0
AC197672.3_FG002	AC197672.3_FG002	Acetyl CoA carboxylase Fragment (EC 6.4.1.2)	2.79974	0.192892	4.03786	6.87953	2.34684	3.85072	2.20166	0.216441	0.205226	0.157008	3.92922	9.09338	5.41458	14.8136	10.4233	9.30028	1.1	2.68	2.01	2.26	2.08	2.4	6.14573	11.5124	1.93	2.24667
AC197697.3_FG001	AC197697.3_FG001	None	0	0	0	0	0	0	0	0	0	0	0	0	0	0	0	0	0	0	0	0	0	0	0	0	0	0
AC197699.3_FG002	AC197699.3_FG002	None	2.25022	0.019182	0.187696	0.325353	1.62095	3.37065	1.75907	0	0.0260916	0.0314545	0	0.446536	0.116552	0.513114	0.278006	0.18494	0	0	0	0	0	0	0.187696	0.325353	0	0
AC197699.3_FG003	AC197699.3_FG003	Putative uncharacterized protein	2.70374	0.079279	5.23735	0.94872	4.34122	2.76153	1.00848	0.0378638	0.0742091	0.125764	19.9496	3.10383	6.41065	1.92848	0.966743	1.6471	1.04	0.71	0.21	0.32	0.66	0.17	9.82136	1.51411	0.653333	0.383333
AC197699.3_FG005	AC197699.3_FG005	None	0	0	14.2361	0.0639873	0	0	0	0	0	0	42.7083	0	0	0	0.191962	0	0	0	0	0	0	0	14.2361	0.0639873	0	0
AC197699.3_FG006	AC197699.3_FG006	None	0	0.00791783	0	0.0416667	0	0	0	0	0.0237535	0	0	0	0	0	0	0	0	0	0	0	0.25	0	0	0	0	0.0833333
AC197699.3_FG008	AC197699.3_FG008	None	0	0	0.229775	0.00178743	0	0	0	0	0	0	0.0843771	0.604949	0	0.0053623	0	0	0	0	0	0	0	0	0.229775	0.00178743	0	0
AC197699.3_FG009	AC197699.3_FG009	None	0	0	0.445137	0.428583	0	0	0	0	0	0	0	1.33541	0	0	0	1.28575	0	0	0	0	0	0	0.445137	0.428583	0	0
AC197699.3_FG010	AC197699.3_FG010	None	0	0	0.477933	0.211284	0	0	0	0	0	0	0	1.4338	0	0.499962	0.13389	0	0	0	0	0	0	0	0.477933	0.211284	0	0
AC197705.4_FG001	AC197705.4_FG001	Pyruvate decarboxylase isozyme 1 (PDC)(EC 4.1.1.1)	0.033316	0.01765	8.85117	1.96858	0	0.0999479	0	0	0.05295	0	28.0757	2.457	0.75431	0.928458	1.95266	3.15034	6.54	14.49	0.79	2.87	2.54	0.37	10.429	2.01049	7.27333	1.92667
AC197705.4_FG003	AC197705.4_FG003	hypothetical protein LOC100279055	0.3717	0	1.0303	0.159396	0	0	1.1151	0	0	0	0	0	3.09089	0.305898	0.172289	0	0	0	0	0	0	0	1.0303	0.159396	0	0
AC197705.4_FG004	AC197705.4_FG004	None	0	0	0	0	0	0	0	0	0	0	0	0	0	0	0	0	0	0	0	0	0	0	0	0	0	0
AC197705.4_FG006	AC197705.4_FG006	None	5.22423	0.158561	7.40968	4.61304	6.44149	4.10548	5.12572	0.106158	0.236987	0.132538	6.05176	10.5012	18.3951	8.29979	3.62736	8.22111	0.75	5.11	3.65	3.71	1.09	2.73	11.6494	6.71609	3.17	2.51
AC197705.4_FG007	AC197705.4_FG007	hypothetical protein LOC100274105	4.18428	3.46145	12.6604	5.51234	6.0164	2.99604	3.54039	4.03345	4.62246	1.72843	30.4131	14.4144	19.885	8.40711	4.88872	10.8882	4.43	3.03	3.79	3.05	3.62	2.22	21.5708	8.06134	3.75	2.96333
AC197705.4_FG008	AC197705.4_FG008	None	0.885861	0	0	0	0	0.433652	2.22393	0	0	0	0	0	0	0	0	0	0	0	0	0	0	0	0	0	0	0
AC197705.4_FG011	AC197705.4_FG011	None	2.86354	0.00182136	1.86338	0.812656	3.4189	2.5499	2.62183	0	0	0.00546407	3.41367	1.17415	3.27245	1.28056	0.982911	0.762465	0.64	2.02	0.66	0.51	0.82	0.52	2.62009	1.00865	1.10667	0.616667
AC197714.3_FG004	AC197714.3_FG004	None	0.64678	0.135927	0.622663	2.66387	0.251341	1.689	0	0.239194	0.168588	0	0	2.62598	0	3.67757	2.00527	3.06037	0	0	1.11	3	1.24	3	0.875327	2.9144	0.37	2.41333
AC197717.3_FG002	AC197717.3_FG002	Ninja-family protein 1	17.0009	2.12297	8.78667	7.73493	22.2699	12.8737	15.8592	1.08575	3.19694	2.08621	8.63352	16.1499	15.3066	8.19185	8.47791	16.5198	7.03	4.46	1.14	6.26	3.57	3.39	13.3633	11.0632	4.21	4.40667
AC197718.3_FG002	AC197718.3_FG002	None	0	0	0	0	0	0	0	0	0	0	0	0	0	0	0	0	0	0	0	0	0	0	0	0	0	0
AC197738.3_FG007	AC197738.3_FG007	None	0	8.5047e-05	0	0	0	0	0	0	0	0.000255141	0	0	0	0	0	0	0	0	0	0	0	0	0	0	0	0
AC197757.3_FG002	AC197757.3_FG002	None	0	0.339637	0	0.869028	0	0	0	0	1.01891	0	0	0	0	3.26654	1.94763	0	0	0	0	0	0	0	0	1.73806	0	0
AC197757.3_FG003	AC197757.3_FG003	None	0	0	0	0	0	0	0	0	0	0	0	0	0	0	0	0	0	0	0	0	0	0	0	0	0	0
AC197758.3_FG004	AC197758.3_FG004	peroxidase 52	7.15666	0	0	0	5.12036	4.17801	12.1716	0	0	0	0	0	0	0	0	0	0	0	0	0	0	0	0	0	0	0
AC197764.4_FG003	AC197764.4_FG003	None	0	0	0	0	0	0	0	0	0	0	0	0	0	0	0	0	0	0	0	0	0	0	0	0	0	0
AC197770.3_FG002	AC197770.3_FG002	None	0	0	0	0.0122685	0	0	0	0	0	0	0	0	0	0.0736112	0	0	0	0	0	0	0	0	0	0.0245371	0	0
AC197771.3_FG001	AC197771.3_FG001		0.717983	1.58549	0.968757	0.453965	0.484295	0.271344	1.39831	0.791799	2.00846	1.9562	0.19686	1.4156	1.29381	0.21323	0.664998	0.483667	0	0	0	0	0	0	0.968757	0.453965	0	0
AC197783.3_FG005	AC197783.3_FG005	None	0.0101348	0.842516	0.200744	0.103041	0.0290414	0.00107393	0.00028901	1.12018	0.456393	0.950974	0	0	0.604465	0.0982487	0	0	0	0.31	0.29	0.2	0	0.32	0.201488	0.0327496	0.2	0.173333
AC197835.3_FG001	AC197835.3_FG001	None	0	0	0	0	0	0	0	0	0	0	0	0	0	0	0	0	0	0	0	0	0	0	0	0	0	0
AC197837.3_FG003	AC197837.3_FG003	None	0	0	0.0250808	0	0	0	0	0	0	0	0	0.150485	0	0	0	0	0	0	0	0	0	0	0.0501617	0	0	0
AC197901.3_FG003	AC197901.3_FG003	None	0	0	0	0.0451885	0	0	0	0	0	0	0	0	0	0.271131	0	0	0	0	0	0	0	0	0	0.090377	0	0
AC197903.4_FG001	AC197903.4_FG001	None	0	0	0	0	0	0	0	0	0	0	0	0	0	0	0	0	0	0	0	0	0	0	0	0	0	0
AC197909.3_FG002	AC197909.3_FG002	None	0	0.269508	0	0	0	0	0	0.369368	0.315346	0.123811	0	0	0	0	0	0	0	0	0	0	0	0	0	0	0	0
AC198019.2_FG004	AC198019.2_FG004	None	0.569317	0	0.655625	5.66679	0.909451	0.602587	0.195914	0	0	0	0	1.60445	0.362425	7.44351	7.62409	1.93276	0	0	0	0	0	0	0.655625	5.66679	0	0
AC198025.3_FG001	AC198025.3_FG001	None	0	0	0	0	0	0	0	0	0	0	0	0	0	0	0	0	0	0	0	0	0	0	0	0	0	0
AC198081.2_FG001	AC198081.2_FG001	None	0	0	0	0	0	0	0	0	0	0	0	0	0	0	0	0	0	0	0	0	0	0	0	0	0	0
AC198081.2_FG005	AC198081.2_FG005	None	0	0	0	0	0	0	0	0	0	0	0	0	0	0	0	0	0	0	0	0	0	0	0	0	0	0
AC198122.3_FG002	AC198122.3_FG002	None	0	0	0.149221	0	0	0	0	0	0	0	0	0.245328	0	0	0	0	0	0.65	0	0	0	0	0.081776	0	0.216667	0
AC198169.4_FG004	AC198169.4_FG004	None	27.5977	1.21037	13.0025	25.6006	30.1799	25.9416	26.6716	1.16478	1.49435	0.971983	9.81193	18.1263	25.6565	61.8677	22.9493	34.2666	6.78	10.72	6.92	11.38	10.24	12.9	17.8649	39.6945	8.14	11.5067
AC198174.4_FG001	AC198174.4_FG001	None	0.0622027	0	0.0156499	0.129012	0	0	0.186608	0	0	0	0	0.0938997	0	0.227715	0.142879	0.403476	0	0	0	0	0	0	0.0312999	0.258023	0	0
AC198179.4_FG001	AC198179.4_FG001	Putative uncharacterized protein	0	0	0	0	0	0	0	0	0	0	0	0	0	0	0	0	0	0	0	0	0	0	0	0	0	0
AC198179.4_FG002	AC198179.4_FG002	None	0	0	0	0	0	0	0	0	0	0	0	0	0	0	0	0	0	0	0	0	0	0	0	0	0	0
AC198206.5_FG001	AC198206.5_FG001	None	0.303926	0	1.16031	0.170481	0.232315	0.679462	0	0	0	0	6.05591	0	0.815921	0.140007	0.136661	0.36622	0.06	0.03	0	0	0.29	0.09	2.29061	0.214296	0.03	0.126667
AC198208.3_FG002	AC198208.3_FG002	None	0.00054214	0.000481907	0	0.00016788	0.00019641	0.00143001	0	0	0	0.00144572	0	0	0	0	0.00100728	0	0	0	0	0	0	0	0	0.00033576	0	0
AC198223.3_FG001	AC198223.3_FG001	None	0	0	0	0	0	0	0	0	0	0	0	0	0	0	0	0	0	0	0	0	0	0	0	0	0	0
AC198229.4_FG002	AC198229.4_FG002	None	0	0	0	0.272391	0	0	0	0	0	0	0	0	0	0.164324	0.809669	0.660355	0	0	0	0	0	0	0	0.544783	0	0
AC198230.4_FG003	AC198230.4_FG003	None	0	0	0.982783	0.712845	0	0	0	0	0	0	2.94835	0	0	0.565334	0	1.5732	0	0	0	0	0	0	0.982783	0.712845	0	0
AC198291.3_FG001	AC198291.3_FG001	None	0	0	0.187777	0.43424	0	0	0	0	0	0	0	0.786661	0	0.729089	0.236353	0	0	0	0.34	0.17	1.16	0.31	0.26222	0.321814	0.113333	0.546667
AC198324.3_FG003	AC198324.3_FG003	None	0	0	0.0214275	0	0	0	0	0	0	0	0	0.0597195	0.0688454	0	0	0	0	0	0	0	0	0	0.042855	0	0	0
AC198352.4_FG005	AC198352.4_FG005	None	0	0	0	0.325645	0	0	0	0	0	0	0	0	0	0.52415	0	1.42972	0	0	0	0	0	0	0	0.65129	0	0
AC198353.5_FG001	AC198353.5_FG001	None	4.192	0.0069081	0	0.32	4.04355	5.47244	3.06001	0	0	0.0207243	0	0	0	0	0	0	0	0	0	0	1.92	0	0	0	0	0.64
AC198353.5_FG004	AC198353.5_FG004	None	4.64159	0	2.20819	3.32243	5.39021	3.9694	4.56515	0	0	0	2.1967	4.93853	4.58393	5.71216	5.67705	6.58539	0.08	1.32	0.13	0.31	1.13	0.52	3.90639	5.99153	0.51	0.653333
AC198357.3_FG002	AC198357.3_FG002	None	0.00100915	0	0	0	0.00302746	0	0	0	0	0	0	0	0	0	0	0	0	0	0	0	0	0	0	0	0	0
AC198361.3_FG004	AC198361.3_FG004	hypothetical protein LOC100382683	33.4804	2.05844	10.4259	12.8214	27.3854	26.6745	46.3814	2.67821	2.13442	1.36269	0.359001	26.9518	8.36432	11.6588	13.3316	11.8383	10.98	3.74	12.16	14.21	9.85	16.04	11.8917	12.2762	8.96	13.3667
AC198366.3_FG004	AC198366.3_FG004	None	0.179847	0	0	0.0283022	0.157669	0	0.381871	0	0	0	0	0	0	0	0.169813	0	0	0	0	0	0	0	0	0.0566043	0	0
AC198371.3_FG003	AC198371.3_FG003	None	0	0.036015	0	0	0	0	0	0.108045	0	0	0	0	0	0	0	0	0	0	0	0	0	0	0	0	0	0
AC198371.3_FG011	AC198371.3_FG011	None	0	0	0.40883	2.08059	0	0	0	0	0	0	0	1.22649	0	1.34381	2.87711	2.02084	0	0	0	0	0	0	0.40883	2.08059	0	0
AC198379.3_FG006	AC198379.3_FG006	None	0	0	0.0215082	0	0	0	0	0	0	0	0	0.129049	0	0	0	0	0	0	0	0	0	0	0.0430163	0	0	0
AC198380.3_FG001	AC198380.3_FG001	None	0	2.44735	0.201667	0.118333	0	0	0	2.61386	2.74962	1.97856	0	0	0	0	0	0	0	0	1.21	0	0	0.71	0	0	0.403333	0.236667
AC198382.3_FG001	AC198382.3_FG001	None	0	0	0	0.308995	0	0	0	0	0	0	0	0	0	0.713182	0	1.14079	0	0	0	0	0	0	0	0.617991	0	0
AC198386.3_FG001	AC198386.3_FG001	None	0	0	0	0.0823435	0	0	0	0	0	0	0	0	0	0.494061	0	0	0	0	0	0	0	0	0	0.164687	0	0
AC198393.3_FG001	AC198393.3_FG001	None	0	0	0	0.0136836	0	0	0	0	0	0	0	0	0	0	0.0821018	0	0	0	0	0	0	0	0	0.0273673	0	0
AC198398.3_FG003	AC198398.3_FG003	None	0	0	0.7	0.275	0	0	0	0	0	0	0	0	0	0	0	0	4.2	0	0	0	1.43	0.22	0	0	1.4	0.55
AC198403.3_FG001	AC198403.3_FG001	CBF-like protein	0.143234	0	0	0	0.429702	0	0	0	0	0	0	0	0	0	0	0	0	0	0	0	0	0	0	0	0	0
AC198414.2_FG001	AC198414.2_FG001	None	0	0	0	0	0	0	0	0	0	0	0	0	0	0	0	0	0	0	0	0	0	0	0	0	0	0
AC198418.3_FG005	AC198418.3_FG005	hypothetical protein LOC100191761	104.816	0.0887825	2.6151	1.96674	138.481	71.3758	104.592	0.0499531	0.132077	0.0843174	8.07322	3.38455	4.02284	4.09587	3.2428	4.06177	0.04	0.06	0.11	0.11	0.18	0.11	5.1602	3.80015	0.07	0.133333
AC198421.3_FG003	AC198421.3_FG003	None	0.0864176	0	18.2378	1.64707	0.0352948	0.223958	0	0	0	0	50.877	2.61696	1.21938	1.07476	1.21201	2.65443	0	0	0	0	0	0	18.2378	1.64707	0	0
AC198479.3_FG007	AC198479.3_FG007	None	0	0	0	0	0	0	0	0	0	0	0	0	0	0	0	0	0	0	0	0	0	0	0	0	0	0
AC198481.3_FG004	AC198481.3_FG004	None	4.22157	0.547372	25.6633	26.7549	4.48274	4.56921	3.61275	0.445075	0.855144	0.341896	33.7331	31.076	51.6207	55.9229	25.2173	35.2294	18.08	6.8	12.67	18.17	11.02	14.97	38.8099	38.7899	12.5167	14.72
AC198490.3_FG003	AC198490.3_FG003	None	0.049742	0	0	0.234413	0.149226	0	0	0	0	0	0	0	0	0.234553	0	0.331928	0	0	0	0	0.58	0.26	0	0.188827	0	0.28
AC198494.3_FG002	AC198494.3_FG002	None	0	0	0	0	0	0	0	0	0	0	0	0	0	0	0	0	0	0	0	0	0	0	0	0	0	0
AC198506.3_FG001	AC198506.3_FG001	None	0	0	0	0	0	0	0	0	0	0	0	0	0	0	0	0	0	0	0	0	0	0	0	0	0	0
AC198509.3_FG004	AC198509.3_FG004	None	0	0	0	0.0704883	0	0	0	0	0	0	0	0	0	0.42293	0	0	0	0	0	0	0	0	0	0.140977	0	0
AC198509.3_FG005	AC198509.3_FG005	None	0	0	0	0	0	0	0	0	0	0	0	0	0	0	0	0	0	0	0	0	0	0	0	0	0	0
AC198510.5_FG002	AC198510.5_FG002	None	0	0	0	0	0	0	0	0	0	0	0	0	0	0	0	0	0	0	0	0	0	0	0	0	0	0
AC198515.3_FG011	AC198515.3_FG011	None	0	0.204186	0.0247615	0	0	0	0	0.28604	0.326518	0	0	0.148569	0	0	0	0	0	0	0	0	0	0	0.049523	0	0	0
AC198518.3_FG002	AC198518.3_FG002	SAM domain family protein	0.0922907	0	2.24907	3.06507	0.276872	0	0	0	0	0	0	0.800702	5.9465	3.44989	2.32399	3.42132	0	0	0	0	0	0	2.24907	3.06507	0	0
AC198518.3_FG003	AC198518.3_FG003	hypothetical protein LOC100276166	20.4376	0.0095193	17.0881	7.55177	24.2162	22.3358	14.7607	0	0	0.0285579	23.1245	27.6277	44.6263	10.9879	14.6425	14.8902	3.68	2.17	1.3	2.4	0.68	1.71	31.7928	13.5069	2.38333	1.59667
AC198518.3_FG005	AC198518.3_FG005	None	0	1.22694	0	0	0	0	0	2.71006	0.368458	0.602289	0	0	0	0	0	0	0	0	0	0	0	0	0	0	0	0
AC198597.4_FG001	AC198597.4_FG001	None	0	0	0	0	0	0	0	0	0	0	0	0	0	0	0	0	0	0	0	0	0	0	0	0	0	0
AC198605.3_FG005	AC198605.3_FG005	None	0	0	0	0	0	0	0	0	0	0	0	0	0	0	0	0	0	0	0	0	0	0	0	0	0	0
AC198691.3_FG005	AC198691.3_FG005	None	0	0	0	0	0	0	0	0	0	0	0	0	0	0	0	0	0	0	0	0	0	0	0	0	0	0
AC198699.3_FG004	AC198699.3_FG004	None	5.53731	0	0.302051	0.165216	7.09888	4.87772	4.63532	0	0	0	1.16	0.280988	0.00132024	0	0	0.111296	0.05	0.08	0.24	0	0.73	0.15	0.480769	0.0370987	0.123333	0.293333
AC198700.2_FG004	AC198700.2_FG004	None	0	0	0	0	0	0	0	0	0	0	0	0	0	0	0	0	0	0	0	0	0	0	0	0	0	0
AC198721.3_FG002	AC198721.3_FG002	None	0	0	0	0	0	0	0	0	0	0	0	0	0	0	0	0	0	0	0	0	0	0	0	0	0	0
AC198723.4_FG002	AC198723.4_FG002	None	0.0335923	0	0.0853693	0.378604	0	0.100777	0	0	0	0	0	0.256108	0	0.334224	0.247849	0.55374	0	0	0	0	0	0	0.0853693	0.378604	0	0
AC198723.4_FG003	AC198723.4_FG003	None	0	0	0.183686	0.265274	0	0	0	0	0	0	0	0.372115	0	0.463478	0.348573	0.779591	0.39	0	0.34	0	0	0	0.124038	0.530547	0.243333	0
AC198725.4_FG004	AC198725.4_FG004	ovate protein	0.22205	0	0.278333	0.126802	0	0.164053	0.502096	0	0	0	0	0	0	0.411244	0.34957	0	0.29	1.38	0	0	0	0	0	0.253605	0.556667	0
AC198725.4_FG007	AC198725.4_FG007	Putative uncharacterized protein	1.76222	0.022059	2.36014	4.95803	1.09303	3.1703	1.02333	0.0532539	0.00738622	0.00553687	0.471748	6.71097	5.12813	11.6339	5.62379	9.75048	0.22	0.48	1.15	0.88	0.9	0.96	4.10362	9.00272	0.616667	0.913333
AC198725.4_FG009	AC198725.4_FG009	WRKY11 - superfamily of TFs having WRKY and zinc finger domains (LOC100281232), mRNA	0.0517407	0.0322922	0	0	0.155222	0	0	0.0968767	0	0	0	0	0	0	0	0	0	0	0	0	0	0	0	0	0	0
AC198743.3_FG008	AC198743.3_FG008	None	0.000482043	0.0172842	0.811269	0.00510502	0	0.00144613	0	0.0518526	0	0	4.23648	0.391136	0	0.0306301	0	0	0	0.24	0	0	0	0	1.54254	0.01021	0.08	0
AC198744.3_FG004	AC198744.3_FG004	None	0.000755827	0.294427	0	0	0.00226748	0	0	0.421248	0.135759	0.326274	0	0	0	0	0	0	0	0	0	0	0	0	0	0	0	0
AC198752.4_FG004	AC198752.4_FG004	None	0	0.323076	0	0.0420085	0	0	0	0.607279	0	0.361949	0	0	0	0	0.252051	0	0	0	0	0	0	0	0	0.084017	0	0
AC198766.3_FG005	AC198766.3_FG005	None	0	0	0	0	0	0	0	0	0	0	0	0	0	0	0	0	0	0	0	0	0	0	0	0	0	0
AC198773.3_FG003	AC198773.3_FG003	None	0	0	0	0.00252827	0	0	0	0	0	0	0	0	0	0.0151696	0	0	0	0	0	0	0	0	0	0.00505653	0	0
AC198781.3_FG002	AC198781.3_FG002	None	0	0.6853	0	0.309428	0	0	0	0	2.0559	0	0	0	0	0	1.85657	0	0	0	0	0	0	0	0	0.618857	0	0
AC198787.3_FG001	AC198787.3_FG001	None	0	0	0.333369	0	0	0	0	0	0	0	0.390214	0	0	0	0	0	1.61	0	0	0	0	0	0.130071	0	0.536667	0
AC198787.3_FG004	AC198787.3_FG004		0	0	0	0	0	0	0	0	0	0	0	0	0	0	0	0	0	0	0	0	0	0	0	0	0	0
AC198787.3_FG009	AC198787.3_FG009	None	0.187611	0	0	0.0221298	0	0	0.562834	0	0	0	0	0	0	0.132779	0	0	0	0	0	0	0	0	0	0.0442597	0	0
AC198871.3_FG002	AC198871.3_FG002	None	0	0	0	0.00552378	0	0	0	0	0	0	0	0	0	0	0.0331427	0	0	0	0	0	0	0	0	0.0110476	0	0
AC198901.4_FG004	AC198901.4_FG004	None	0.120793	0.351387	0.656553	0.854813	0.148338	0.214042	0	0.594723	0.2895	0.169939	0	0	1.96966	1.59052	0.580813	0.393107	0	0	0	0	0	0	0.656553	0.854813	0	0
AC198923.4_FG002	AC198923.4_FG002	Putative uncharacterized protein	0	0	0	0	0	0	0	0	0	0	0	0	0	0	0	0	0	0	0	0	0	0	0	0	0	0
AC198937.4_FG003	AC198937.4_FG003	None	7.61163	0	0.164252	0.150625	6.73241	6.56363	9.53886	0	0	0	0	0	0.492755	0.312773	0	0.139102	0	0	0	0	0	0	0.164252	0.150625	0	0
AC198937.4_FG005	AC198937.4_FG005	None	0	0.0154644	0.105	0.00674255	0	0	0	0	0.0463931	0	0	0	0	0	0.0404553	0	0	0	0.63	0	0	0	0	0.0134851	0.21	0
AC198940.4_FG008	AC198940.4_FG008	None	0	0	0	0.0294519	0	0	0	0	0	0	0	0	0	0.0796035	0.0971079	0	0	0	0	0	0	0	0	0.0589038	0	0
AC198979.4_FG009	AC198979.4_FG009	None	0.417531	0	0	0	0.622699	0.629893	0	0	0	0	0	0	0	0	0	0	0	0	0	0	0	0	0	0	0	0
AC198981.4_FG001	AC198981.4_FG001	None	0	0	0.0214988	0	0	0	0	0	0	0	0	0.128993	0	0	0	0	0	0	0	0	0	0	0.0429977	0	0	0
AC198982.3_FG006	AC198982.3_FG006	None	11.825	0.293433	3.38778	2.01061	7.95355	7.26357	20.2579	0.0744755	0.685499	0.120325	0	3.5697	6.59365	1.23987	2.34085	2.45112	0	0	0	0	0	0	3.38778	2.01061	0	0
AC198993.3_FG004	AC198993.3_FG004	None	0	0	0	0	0	0	0	0	0	0	0	0	0	0	0	0	0	0	0	0	0	0	0	0	0	0
AC198995.3_FG003	AC198995.3_FG003	None	0	0	0	0	0	0	0	0	0	0	0	0	0	0	0	0	0	0	0	0	0	0	0	0	0	0
AC199001.3_FG005	AC199001.3_FG005	None	20.7477	0.759794	2.44953	9.37383	15.637	34.1102	12.4959	1.65744	0.361089	0.260852	0.220266	11.2199	2.26704	16.8956	13.8883	17.6091	0	0	0.99	0.87	3.02	3.96	4.56907	16.131	0.33	2.61667
AC199005.2_FG003	AC199005.2_FG003	None	0	0	0	0	0	0	0	0	0	0	0	0	0	0	0	0	0	0	0	0	0	0	0	0	0	0
AC199039.3_FG003	AC199039.3_FG003	hypothetical protein LOC100278491	0.142301	0.186415	10.4339	1.76881	0.426902	0	0	0.155432	0.103409	0.300405	47.8162	2.3389	6.21835	0.347979	0.510135	0.374767	0.71	1.47	4.05	3.58	3.65	2.15	18.7912	0.41096	2.07667	3.12667
AC199043.2_FG002	AC199043.2_FG002	None	0	0	0	0	0	0	0	0	0	0	0	0	0	0	0	0	0	0	0	0	0	0	0	0	0	0
AC199054.3_FG003	AC199054.3_FG003	None	0.0225525	0	0	0.0156796	0	0	0.0676576	0	0	0	0	0	0	0.000187903	0.0938897	0	0	0	0	0	0	0	0	0.0313592	0	0
AC199054.3_FG007	AC199054.3_FG007	None	0	0.0811463	0	0	0	0	0	0.243439	0	0	0	0	0	0	0	0	0	0	0	0	0	0	0	0	0	0
AC199058.2_FG001	AC199058.2_FG001	None	0.841548	0.289033	0.0204263	0.585238	0.352105	1.07436	1.09818	0.104022	0.359578	0.4035	0.0490473	0.0556764	0.0178342	0.8823	1.02186	1.60727	0	0	0	0	0	0	0.0408526	1.17048	0	0
AC199067.2_FG004	AC199067.2_FG004	hypothetical protein LOC100276582	6.1717	2.51462	1.63059	2.20728	9.64384	5.15714	3.71411	3.87148	2.29046	1.38193	0	4.89176	0	1.63093	2.97896	2.01195	0	0	0	0	0	0	1.63059	2.20728	0	0
AC199068.2_FG017	AC199068.2_FG017	hypothetical protein LOC100272760	2.33102	0	4.12496	1.11981	2.00361	2.22366	2.76578	0	0	0	10.1057	1.36409	0.905078	1.59917	0.708776	1.05149	0	0	0	0	0	0	4.12496	1.11981	0	0
AC199084.3_FG004	AC199084.3_FG004	None	0	0	0	0	0	0	0	0	0	0	0	0	0	0	0	0	0	0	0	0	0	0	0	0	0	0
AC199175.2_FG003	AC199175.2_FG003	None	0	0	0	1.26097e-05	0	0	0	0	0	0	0	0	0	7.5658e-05	0	0	0	0	0	0	0	0	0	2.52193e-05	0	0
AC199175.2_FG006	AC199175.2_FG006	None	0.0156661	0	0.397066	6.90051e-05	7.24122e-05	0.0439556	0.00297042	0	0	0	0	1.1893	0.00189911	2.29673e-05	0.000184048	0	0	0	0	0	0	0	0.397066	6.90051e-05	0	0
AC199182.3_FG003	AC199182.3_FG003	None	0	0	0	0	0	0	0	0	0	0	0	0	0	0	0	0	0	0	0	0	0	0	0	0	0	0
AC199183.3_FG001	AC199183.3_FG001	None	0	0	0.00947752	0.0125673	0	0	0	0	0	0	0	0	0.0568651	0	0	0.0754036	0	0	0	0	0	0	0.018955	0.0251345	0	0
AC199194.3_FG002	AC199194.3_FG002	None	0	0	0	0.0524767	0	0	0	0	0	0	0	0	0	0.0824662	0	0.232394	0	0	0	0	0	0	0	0.104953	0	0
AC199198.3_FG002	AC199198.3_FG002	None	0	0	0.0737583	0.283376	0	0	0	0	0	0	0	0	0.221275	0.093031	0.247475	0.509622	0	0	0	0	0	0	0.0737583	0.283376	0	0
AC199198.3_FG003	AC199198.3_FG003	None	0	0	0.0741343	0.113711	0	0	0	0	0	0	0	0	0.222403	0.0925879	0.248544	0	0	0	0	0	0	0	0.0741343	0.113711	0	0
AC199204.3_FG002	AC199204.3_FG002	None	0	0	0	1.91685e-05	0	0	0	0	0	0	0	0	0	0.000115011	0	0	0	0	0	0	0	0	0	3.8337e-05	0	0
AC199217.3_FG004	AC199217.3_FG004	None	0	0	0	0	0	0	0	0	0	0	0	0	0	0	0	0	0	0	0	0	0	0	0	0	0	0
AC199315.4_FG001	AC199315.4_FG001	Protein transport protein Sec61 beta subunitPutative uncharacterized protein ;	255.212	37.6122	123.351	167.249	116.697	314.06	334.878	50.4833	30.2748	32.0785	198.375	111.4	132.304	207.452	530.784	149.018	60.07	185.98	51.98	42.34	32.76	41.14	147.36	295.751	99.3433	38.7467
AC199315.4_FG002	AC199315.4_FG002	None	0	0	0	0	0	0	0	0	0	0	0	0	0	0	0	0	0	0	0	0	0	0	0	0	0	0
AC199325.3_FG001	AC199325.3_FG001	None	0	0	0	0	0	0	0	0	0	0	0	0	0	0	0	0	0	0	0	0	0	0	0	0	0	0
AC199325.3_FG005	AC199325.3_FG005	None	0	0.0221677	0	0	0	0	0	0	0	0.0665031	0	0	0	0	0	0	0	0	0	0	0	0	0	0	0	0
AC199335.3_FG002	AC199335.3_FG002	None	0	0.0133758	0	0.0379873	0	0	0	0	0	0.0401274	0	0	0	0	0	0.127924	0	0	0	0	0.08	0.02	0	0.0426413	0	0.0333333
AC199343.3_FG013	AC199343.3_FG013	hypothetical protein LOC100274193	0	1.80709	0	0	0	0	0	1.60553	1.4734	2.34233	0	0	0	0	0	0	0	0	0	0	0	0	0	0	0	0
AC199355.3_FG004	AC199355.3_FG004	None	0	0	0	9.05523e-06	0	0	0	0	0	0	0	0	0	5.43314e-05	0	0	0	0	0	0	0	0	0	1.81105e-05	0	0
AC199363.4_FG003	AC199363.4_FG003	None	0.722496	0.109365	1.4398	3.07223	0.375602	1.05943	0.732457	0.18866	0.0262167	0.113219	0	2.4587	5.46011	11.9418	2.63295	2.58864	0	0.72	0	0.5	0.31	0.46	2.6396	5.72113	0.24	0.423333
AC199370.4_FG006	AC199370.4_FG006	None	0	0.100369	0	0	0	0	0	0.301107	0	0	0	0	0	0	0	0	0	0	0	0	0	0	0	0	0	0
AC199379.4_FG001	AC199379.4_FG001	None	0	0	1.96416	0	0	0	0	0	0	0	5.69885	0.193624	0	0	0	0	0	0	0	0	0	0	1.96416	0	0	0
AC199379.4_FG008	AC199379.4_FG008	None	0	0	0	0	0	0	0	0	0	0	0	0	0	0	0	0	0	0	0	0	0	0	0	0	0	0
AC199382.3_FG005	AC199382.3_FG005	None	0	0	0	0.101885	0	0	0	0	0	0	0	0	0	0.1274	0.483912	0	0	0	0	0	0	0	0	0.203771	0	0
AC199384.3_FG002	AC199384.3_FG002	None	0.0848957	0	0	0.057929	0	0.254687	0	0	0	0	0	0	0	0	0	0.347574	0	0	0	0	0	0	0	0.115858	0	0
AC199421.3_FG001	AC199421.3_FG001	None	0	0	0	0.034535	0	0	0	0	0	0	0	0	0	0	0.20721	0	0	0	0	0	0	0	0	0.06907	0	0
AC199439.4_FG005	AC199439.4_FG005	None	0.329613	0.0122813	0.84315	0.121914	0.113617	0.505319	0.369902	0.00876133	0.0277281	0.00035441	3.52557	0.595155	0.728173	0.130494	0.0558462	0.185144	0.06	0.15	0	0.1	0.19	0.07	1.6163	0.123828	0.07	0.12
AC199479.4_FG004	AC199479.4_FG004	None	0	0	0	0	0	0	0	0	0	0	0	0	0	0	0	0	0	0	0	0	0	0	0	0	0	0
AC199481.3_FG001	AC199481.3_FG001	None	0	0.0103361	0	2.8503e-05	0	0	0	0.0310083	0	0	0	0	0	0.000171018	0	0	0	0	0	0	0	0	0	5.7006e-05	0	0
AC199487.4_FG002	AC199487.4_FG002	None	0	0	0	2.09138	0	0	0	0	0	0	0	0	0	0	5.07228	7.47602	0	0	0	0	0	0	0	4.18277	0	0
AC199487.4_FG003	AC199487.4_FG003	None	4.84417	0.528323	2.7437	7.14372	0	0	14.5325	0	0	1.58497	0	8.2311	0	6.90999	3.41487	11.1063	0	0	0	0	0	0	2.7437	7.14372	0	0
AC199488.4_FG003	AC199488.4_FG003	None	0	0	0	0.0992973	0	0	0	0	0	0	0	0	0	0.52492	0.070864	0	0	0	0	0	0	0	0	0.198595	0	0
AC199488.4_FG004	AC199488.4_FG004	None	0	0	0.44395	0.0431607	0	0	0	0	0	0	0	0	1.33185	0.0194441	0	0.110038	0	0	0	0	0	0	0.44395	0.0431607	0	0
AC199492.3_FG001	AC199492.3_FG001	None	0	0.325389	0	0.331395	0	0	0	0	0.976166	0	0	0	0	0.0299097	0	1.95846	0	0	0	0	0	0	0	0.66279	0	0
AC199517.4_FG001	AC199517.4_FG001	None	0	0	4.0907	0	0	0	0	0	0	0	12.2721	0	0	0	0	0	0	0	0	0	0	0	4.0907	0	0	0
AC199517.4_FG006	AC199517.4_FG006	None	0	0	2.49638	0	0	0	0	0	0	0	7.48913	0	0	0	0	0	0	0	0	0	0	0	2.49638	0	0	0
AC199524.3_FG002	AC199524.3_FG002	None	0	0	0	0	0	0	0	0	0	0	0	0	0	0	0	0	0	0	0	0	0	0	0	0	0	0
AC199526.5_FG001	AC199526.5_FG001	None	0.0459033	0	0.732971	0.456015	0.00946766	0.0605781	0.0676641	0	0	0	0.00941153	1.13999	1.04951	0.403956	0.279634	0.684454	0	0	0	0	0	0	0.732971	0.456015	0	0
AC199526.5_FG002	AC199526.5_FG002	hypothetical protein LOC100194360	361.731	310.658	34.0477	7.30412	400.114	380.02	305.058	135.99	538.388	257.597	88.9559	44.1855	46.7745	6.75642	19.4844	15.0339	5.74	13.48	5.15	0.8	0	1.75	59.972	13.7582	8.12333	0.85
AC199526.5_FG003	AC199526.5_FG003	CRS2-associated factor 2, chloroplastic Precursor (Chloroplastic group IIA intron splicing facilitator CRS2-associated factor 2)	25.9162	5.64956	1.10779	0.707852	33.1893	21.1242	23.435	2.96204	9.25685	4.72979	1.85573	2.18765	2.05338	1.04565	1.01355	1.72791	0.24	0.11	0.2	0.19	0.14	0.13	2.03225	1.26237	0.183333	0.153333
AC199541.4_FG001	AC199541.4_FG001	LOC100281067	19.4176	0.009948	0.681359	0.331512	19.9423	17.5938	20.7167	0	0.029844	0	0.19551	0.658481	0.0541625	0.113048	0.101347	0.334676	0.72	0.38	2.08	0.5	0.74	0.2	0.302718	0.183024	1.06	0.48
AC199541.4_FG002	AC199541.4_FG002	None	6.257	0	0.140325	0.0439351	5.78753	5.56348	7.41999	0	0	0	0.198569	0.167545	0.054861	0.0426869	0.018998	0.0701205	0	0	0	0	0	0	0.140325	0.0439351	0	0
AC199541.4_FG004	AC199541.4_FG004	None	16.6145	0.0100282	0.639322	0.24692	17.1978	17.9211	14.7247	0	0.0300847	0	0.198179	1.17186	0.547926	0.042684	0.0766812	0.621396	0	0	0	0	0	0	0.639322	0.24692	0	0
AC199541.4_FG007	AC199541.4_FG007	hypothetical protein LOC100383146	0.715587	0	0.761889	0.166807	0.665643	0.505564	0.975555	0	0	0	0	0	0.351335	0.0307798	0	0.33006	0.19	3.14	0.89	0.2	0	0.44	0.117112	0.12028	1.40667	0.213333
AC199543.4_FG004	AC199543.4_FG004	None	0	0	0	0	0	0	0	0	0	0	0	0	0	0	0	0	0	0	0	0	0	0	0	0	0	0
AC199554.2_FG003	AC199554.2_FG003	None	0	0	0	0	0	0	0	0	0	0	0	0	0	0	0	0	0	0	0	0	0	0	0	0	0	0
AC199571.3_FG001	AC199571.3_FG001	None	0.363173	0	0.0922502	0.208089	0.594533	0.451376	0.0436096	0	0	0	0.0298725	0.0587102	0.188168	0.334204	0.00944732	0.534883	0	0	0	0	0.37	0	0.0922502	0.292845	0	0.123333
AC199571.3_FG003	AC199571.3_FG003	None	0.00842262	0.00658423	0.011813	0.0343202	0	0.00269615	0.0225717	0.0197527	0	0	0.0486053	0.0222726	0	0.128702	0.0142474	0.0629716	0	0	0	0	0	0	0.023626	0.0686403	0	0
AC199571.3_FG004	AC199571.3_FG004	None	0.151105	0.0357825	0.559528	0.165018	0.000277902	0.448271	0.0047669	0	0.00459753	0.10275	0.00409186	0.668513	1.00598	0.28011	0.0490311	0.165914	0	0	0	0	0	0	0.559528	0.165018	0	0
AC199572.3_FG005	AC199572.3_FG005	None	0	0	0	0	0	0	0	0	0	0	0	0	0	0	0	0	0	0	0	0	0	0	0	0	0	0
AC199577.4_FG004	AC199577.4_FG004	None	0.306436	0	9.25885	0	0	0.919307	0	0	0	0	21.1031	0	0	0	0	0	22.08	1.5	10.87	0	0	0	7.03437	0	11.4833	0
AC199624.4_FG007	AC199624.4_FG007	None	0	0	0	0.020026	0	0	0	0	0	0	0	0	0	0	0	0.120156	0	0	0	0	0	0	0	0.040052	0	0
AC199632.4_FG007	AC199632.4_FG007	None	0.0158486	0	0	0.00901582	0	0.0475458	0	0	0	0	0	0	0	0	0	0.0540949	0	0	0	0	0	0	0	0.0180316	0	0
AC199638.4_FG001	AC199638.4_FG001	None	0	0	0	0	0	0	0	0	0	0	0	0	0	0	0	0	0	0	0	0	0	0	0	0	0	0
AC199701.4_FG001	AC199701.4_FG001	None	7.4835	0	0.77173	0.245731	1.60781	4.0465	16.7962	0	0	0	2.23791	0.0353046	0.0419743	0.0705548	0.265839	0.4008	0	0	0	0	0	0	0.77173	0.245731	0	0
AC199703.3_FG003	AC199703.3_FG003	None	0.156798	0	0.259135	0	0.226318	0.244075	0	0	0	0	0	0.777404	0	0	0	0	0	0	0	0	0	0	0.259135	0	0	0
AC199705.3_FG006	AC199705.3_FG006	None	0	0	0	0.158333	0	0	0	0	0	0	0	0	0	0	0	0	0	0	0	0	0.95	0	0	0	0	0.316667
AC199705.3_FG008	AC199705.3_FG008	None	18.6669	0.0802672	1.65219	0.890912	27.3535	13.2118	15.4354	0	0.0941455	0.146656	0	0	4.95656	0.471028	1.34432	0.857389	0	0	0	0	0	0	1.65219	0.890912	0	0
AC199728.4_FG006	AC199728.4_FG006	None	0	0	0.161591	0.0512221	0	0	0	0	0	0	0.484772	0	0	0.0323152	0	0.121351	0	0	0	0	0	0	0.161591	0.0512221	0	0
AC199765.4_FG008	AC199765.4_FG008	Putative uncharacterized protein	25.7294	0.792237	0.988811	0.266709	1.05475	9.40271	66.7308	0.845349	0.816389	0.714973	0	1.02787	0.264993	0.249937	0.415282	0.415035	1.24	2.41	0.99	0.19	0	0.33	0.430954	0.360085	1.54667	0.173333
AC199768.4_FG008	AC199768.4_FG008	None	0	0.174652	0.193454	0.17718	0	0	0	0.427829	0.0961256	0	0	0.494693	0.0856682	0.206779	0	0.324762	0	0	0	0	0	0	0.193454	0.17718	0	0
AC199771.4_FG001	AC199771.4_FG001	None	0	0	0	0	0	0	0	0	0	0	0	0	0	0	0	0	0	0	0	0	0	0	0	0	0	0
AC199777.3_FG001	AC199777.3_FG001	None	0	0	0	0	0	0	0	0	0	0	0	0	0	0	0	0	0	0	0	0	0	0	0	0	0	0
AC199779.3_FG006	AC199779.3_FG006	None	2.10856	0.169317	4.23257	9.53081	1.90601	2.03827	2.38141	0.205369	0.302583	0	1.10782	9.33809	2.2518	14.3548	7.07679	7.16083	0	0	0	0	0	0	4.23257	9.53081	0	0
AC199782.5_FG001	AC199782.5_FG001	hypothetical protein LOC100193266	17.6629	0.21354	13.9489	12.9762	10.5049	25.9608	16.523	0.32142	0.214599	0.104601	23.3719	31.9722	15.7892	22.704	18.6067	20.8467	2.7	7.32	2.54	6.6	3.69	5.41	23.7111	20.7191	4.18667	5.23333
AC199782.5_FG002	AC199782.5_FG002	hypothetical protein LOC100272824	40.3693	7.69442	20.9433	49.3283	30.4601	52.9763	37.6716	10.5532	8.33231	4.19775	17.4453	46.3351	38.2795	120.831	60.0054	61.2137	5.56	6.66	11.38	18.87	13.3	21.75	34.02	80.6834	7.86667	17.9733
AC199782.5_FG003	AC199782.5_FG003	hypothetical protein LOC100192578	0.897614	0.14686	7.06955	0.564909	1.65457	0.790425	0.247847	0.0577703	0.0803734	0.302436	12.6281	2.489	6.09156	0.474219	0.941978	1.12326	0	0	0	0.44	0	0.41	7.06955	0.846486	0	0.283333
AC199790.4_FG013	AC199790.4_FG013	None	0.0765373	0.0197039	0	0.0234028	0	0.229612	0	0.0591116	0	0	0	0	0	0	0.140417	0	0	0	0	0	0	0	0	0.0468057	0	0
AC199801.4_FG005	AC199801.4_FG005	None	0	0	0	0	0	0	0	0	0	0	0	0	0	0	0	0	0	0	0	0	0	0	0	0	0	0
AC199810.3_FG003	AC199810.3_FG003	None	0	0.104809	0	0	0	0	0	0.237648	0.0629974	0.0137818	0	0	0	0	0	0	0	0	0	0	0	0	0	0	0	0
AC199820.4_FG006	AC199820.4_FG006	None	0	0	0	0	0	0	0	0	0	0	0	0	0	0	0	0	0	0	0	0	0	0	0	0	0	0
AC199826.4_FG003	AC199826.4_FG003	None	0.449947	1.58115	10.1451	4.15384	0.310944	0.394712	0.644184	2.48332	1.2801	0.98004	24.3986	13.18	17.6321	3.78977	13.197	5.14629	3.43	0.76	1.47	1.3	0	1.49	18.4036	7.37769	1.88667	0.93
AC199843.4_FG007	AC199843.4_FG007	None	0.0224146	0	0	0.0026121	0	0.0485688	0.018675	0	0	0	0	0	0	0	0	0.0156726	0	0	0	0	0	0	0	0.0052242	0	0
AC199857.4_FG004	AC199857.4_FG004	None	0.00100972	0	0	0.000121488	0.000171128	0.00285804	0	0	0	0	0	0	0	0.000728928	0	0	0	0	0	0	0	0	0	0.000242976	0	0
AC199873.4_FG002	AC199873.4_FG002	None	0	0.284178	0.326434	1.61376	0	0	0	0.565388	0.132224	0.154923	0	0.788894	0.190407	2.29919	0.91517	1.62693	0	0	0	0	0	0	0.326434	1.61376	0	0
AC199875.3_FG002	AC199875.3_FG002	None	0	0	35.5761	0	0	0	0	0	0	0	104.071	2.65729	0	0	0	0	0	0	0	0	0	0	35.5761	0	0	0
AC199893.4_FG002	AC199893.4_FG002	None	0	0	0	0	0	0	0	0	0	0	0	0	0	0	0	0	0	0	0	0	0	0	0	0	0	0
AC199908.4_FG002	AC199908.4_FG002	None	0.0592205	0	0.180317	0.0121739	0.0804689	0.0971925	0	0	0	0	0.540951	0	0	0.0365218	0	0	0	0	0	0	0	0	0.180317	0.0121739	0	0
AC199911.5_FG001	AC199911.5_FG001	vacuolar ATP synthase subunit D 1	0	0	0	0.0356755	0	0	0	0	0	0	0	0	0	0.214053	0	0	0	0	0	0	0	0	0	0.071351	0	0
AC199918.4_FG003	AC199918.4_FG003	None	0.0749137	0.902321	0.064939	0.00184349	0	0.224741	0	0.900491	1.34472	0.461751	0	0	0.194817	0.00553047	0	0	0	0	0	0	0	0	0.064939	0.00184349	0	0
AC199932.4_FG002	AC199932.4_FG002	None	0	0	0	0	0	0	0	0	0	0	0	0	0	0	0	0	0	0	0	0	0	0	0	0	0	0
AC199956.4_FG003	AC199956.4_FG003	None	0	0	0	0	0	0	0	0	0	0	0	0	0	0	0	0	0	0	0	0	0	0	0	0	0	0
AC199961.4_FG001	AC199961.4_FG001	None	0.00134953	0	0.00136924	0.0609943	0	0.0040486	0	0	0	0	0	0.00821544	0	0.0737908	0.0254239	0.266751	0	0	0	0	0	0	0.00273848	0.121989	0	0
AC199961.4_FG004	AC199961.4_FG004	None	0.0532797	0.00449197	0.113944	0.0787356	0	0.159839	0	0	0.0134759	0	0	0.341831	0	0.0409857	0.0208342	0.174387	0	0	0	0	0	0	0.113944	0.0787356	0	0
AC200038.4_FG011	AC200038.4_FG011	None	0	0	0	0	0	0	0	0	0	0	0	0	0	0	0	0	0	0	0	0	0	0	0	0	0	0
AC200045.3_FG006	AC200045.3_FG006	None	0	0	0	0.00275595	0	0	0	0	0	0	0	0	0	0.0165357	0	0	0	0	0	0	0	0	0	0.0055119	0	0
AC200047.3_FG004	AC200047.3_FG004	None	0	0	0	0.091859	0	0	0	0	0	0	0	0	0	0	0	0.551154	0	0	0	0	0	0	0	0.183718	0	0
AC200057.4_FG006	AC200057.4_FG006	None	0.0466797	0	0.0033432	0.000156879	0.0385622	0.101477	0	0	0	0	0	0.0200592	0	0.000941276	0	0	0	0	0	0	0	0	0.0066864	0.000313759	0	0
AC200057.4_FG007	AC200057.4_FG007	None	0.265449	0	0.387245	0.0294396	0.440186	0.161187	0.194974	0	0	0	0	0	1.48347	0	0.0809846	0.0956529	0.35	0.38	0.11	0	0	0	0.49449	0.0588792	0.28	0
AC200065.5_FG009	AC200065.5_FG009	None	0	0	0	0	0	0	0	0	0	0	0	0	0	0	0	0	0	0	0	0	0	0	0	0	0	0
AC200069.4_FG002	AC200069.4_FG002	None	0	0	0	0	0	0	0	0	0	0	0	0	0	0	0	0	0	0	0	0	0	0	0	0	0	0
AC200099.4_FG003	AC200099.4_FG003	None	0	0	0	0	0	0	0	0	0	0	0	0	0	0	0	0	0	0	0	0	0	0	0	0	0	0
AC200099.4_FG006	AC200099.4_FG006	None	0	0	0	0.0202662	0	0	0	0	0	0	0	0	0	0.121597	0	0	0	0	0	0	0	0	0	0.0405323	0	0
AC200106.4_FG003	AC200106.4_FG003	None	0	0	0	0.0017642	0	0	0	0	0	0	0	0	0	0.00105347	0	0.00953171	0	0	0	0	0	0	0	0.00352839	0	0
AC200112.4_FG007	AC200112.4_FG007	None	0	0.0166724	0	0.0650835	0	0	0	0	0	0.0500173	0	0	0	0	0	0.390501	0	0	0	0	0	0	0	0.130167	0	0
AC200112.4_FG008	AC200112.4_FG008	None	0	0	2.07956	0.0492776	0	0	0	0	0	0	11.7561	0.711248	0	0	0.0279058	0.20776	0	0	0.01	0	0.05	0.01	4.15578	0.0785553	0.00333333	0.02
AC200117.3_FG004	AC200117.3_FG004	None	0	0	0.768849	0	0	0	0	0	0	0	0.844347	1.4622	0	0	0	0	0	0	0	0	0	0	0.768849	0	0	0
AC200122.4_FG004	AC200122.4_FG004	None	0.0861933	0	0	0	0	0.25858	0	0	0	0	0	0	0	0	0	0	0	0	0	0	0	0	0	0	0	0
AC200124.3_FG005	AC200124.3_FG005	None	0	0	0	0	0	0	0	0	0	0	0	0	0	0	0	0	0	0	0	0	0	0	0	0	0	0
AC200138.3_FG003	AC200138.3_FG003	None	0	0	3.08038	0.118333	0	0	0	0	0	0	9.24113	0	0	0	0	0	0	0	0	0	0	0.71	3.08038	0	0	0.236667
AC200143.3_FG003	AC200143.3_FG003	None	0	0.00207933	3.75134	0	0	0	0	0	0	0.00623798	9.29753	1.95649	0	0	0	0	0	0	0	0	0	0	3.75134	0	0	0
AC200171.2_FG001	AC200171.2_FG001	None	0	0	0	0	0	0	0	0	0	0	0	0	0	0	0	0	0	0	0	0	0	0	0	0	0	0
AC200178.2_FG002	AC200178.2_FG002	None	0	0	0	0.268123	0	0	0	0	0	0	0	0	0	0.272305	0.612509	0.723926	0	0	0	0	0	0	0	0.536247	0	0
AC200178.2_FG003	AC200178.2_FG003	None	0.0818597	0	0.0938577	0.500408	0	0.245579	0	0	0	0	0	0.281573	0	0	0.850379	0.650844	0	0	0	0	0	0	0.0938577	0.500408	0	0
AC200207.2_FG001	AC200207.2_FG001	None	0	0	0	0	0	0	0	0	0	0	0	0	0	0	0	0	0	0	0	0	0	0	0	0	0	0
AC200209.1_FG001	AC200209.1_FG001		0	0	0.41	0.28	0	0	0	0	0	0	0	0	0	0	0	0	0.27	1.44	0.75	0.86	0.36	0.46	0	0	0.82	0.56
AC200210.1_FG006	AC200210.1_FG006	None	0.108712	0.0806708	0.295879	0.420206	0.102346	0.22379	0	0.0791974	0.107711	0.0551039	0	0.887638	0	0.621194	0.148	0.491424	0	0	0	0	0	0	0.295879	0.420206	0	0
AC200215.3_FG002	AC200215.3_FG002	None	0	0	0	0	0	0	0	0	0	0	0	0	0	0	0	0	0	0	0	0	0	0	0	0	0	0
AC200225.5_FG001	AC200225.5_FG001	None	0	0	0	0	0	0	0	0	0	0	0	0	0	0	0	0	0	0	0	0	0	0	0	0	0	0
AC200228.4_FG001	AC200228.4_FG001	None	0	0	0	0	0	0	0	0	0	0	0	0	0	0	0	0	0	0	0	0	0	0	0	0	0	0
AC200234.3_FG001	AC200234.3_FG001	None	0	0	0	0	0	0	0	0	0	0	0	0	0	0	0	0	0	0	0	0	0	0	0	0	0	0
AC200234.3_FG006	AC200234.3_FG006	None	0	0.0177113	0.0966667	0	0	0	0	0.0531339	0	0	0	0	0	0	0	0	0	0.58	0	0	0	0	0	0	0.193333	0
AC200240.3_FG002	AC200240.3_FG002	None	0	0	0	0.0584298	0	0	0	0	0	0	0	0	0	0	0.159852	0.190727	0	0	0	0	0	0	0	0.11686	0	0
AC200256.3_FG003	AC200256.3_FG003	None	0	0	0	0	0	0	0	0	0	0	0	0	0	0	0	0	0	0	0	0	0	0	0	0	0	0
AC200287.4_FG006	AC200287.4_FG006	None	0.0637783	0.0162477	0.00203932	0.0769475	0	0	0.191335	0.0487432	0	0	0	0.0122359	0	0.264922	0.196626	0.000137074	0	0	0	0	0	0	0.00407863	0.153895	0	0
AC200298.4_FG001	AC200298.4_FG001	None	0.404674	0.096637	0	0	0.270011	0.944011	0	0.160374	0.129537	0	0	0	0	0	0	0	0	0	0	0	0	0	0	0	0	0
AC200490.3_FG005	AC200490.3_FG005	None	0	0	1.09876	0.00119558	0	0	0	0	0	0	3.25109	0.0452035	0	0.00358673	0	0	0	0	0	0	0	0	1.09876	0.00119558	0	0
AC200495.3_FG001	AC200495.3_FG001	None	0.0566423	0	0	0.0309208	0.169927	0	0	0	0	0	0	0	0	0	0.185525	0	0	0	0	0	0	0	0	0.0618417	0	0
AC200497.4_FG015	AC200497.4_FG015	None	0	0.0302072	0	0	0	0	0	0.0229205	0.00226329	0.0654377	0	0	0	0	0	0	0	0	0	0	0	0	0	0	0	0
AC200535.4_FG002	AC200535.4_FG002	None	0	0.361228	0	0	0	0	0	0.686339	0	0.397345	0	0	0	0	0	0	0	0	0	0	0	0	0	0	0	0
AC200540.3_FG002	AC200540.3_FG002	None	0.0315712	0	1.2657	0.155902	0.0947136	0	0	0	0	0	1.24909	0	2.548	0.337574	0.130133	0	0	0	0	0	0	0	1.2657	0.155902	0	0
AC200565.4_FG001	AC200565.4_FG001	None	0.792767	0	0.784077	0.0591217	2.3783	0	0	0	0	0	3.91233	0	0.752135	0.26473	0	0	0.02	0	0.02	0	0.07	0.02	1.55482	0.0882433	0.0133333	0.03
AC200622.3_FG005	AC200622.3_FG005	None	0	0	0.165808	0.000677847	0	0	0	0	0	0	0.439323	0.0581014	0	0.00203354	0	0	0	0	0	0	0	0	0.165808	0.000677847	0	0
AC200627.3_FG005	AC200627.3_FG005	None	0	0	0	0	0	0	0	0	0	0	0	0	0	0	0	0	0	0	0	0	0	0	0	0	0	0
AC200670.3_FG002	AC200670.3_FG002	None	0	0	0	0	0	0	0	0	0	0	0	0	0	0	0	0	0	0	0	0	0	0	0	0	0	0
AC200725.4_FG003	AC200725.4_FG003	None	0.202912	0	0	0	0	0.608735	0	0	0	0	0	0	0	0	0	0	0	0	0	0	0	0	0	0	0	0
AC200725.4_FG008	AC200725.4_FG008	None	0	0	0	0	0	0	0	0	0	0	0	0	0	0	0	0	0	0	0	0	0	0	0	0	0	0
AC200739.5_FG001	AC200739.5_FG001	None	0	0	0	0	0	0	0	0	0	0	0	0	0	0	0	0	0	0	0	0	0	0	0	0	0	0
AC200753.3_FG003	AC200753.3_FG003	None	0.0449106	0	0	0.00322458	0.0759757	0.0587561	0	0	0	0	0	0	0	0	0.0193475	0	0	0	0	0	0	0	0	0.00644917	0	0
AC200754.4_FG004	AC200754.4_FG004	None	0.165418	0	0.00180452	0.0132007	0.107314	0.276087	0.112853	0	0	0	0	0	0.0108271	0.00108162	0.0276524	0.0504702	0	0	0	0	0	0	0.00360903	0.0264014	0	0
AC200876.4_FG002	AC200876.4_FG002	None	0	0	0	0	0	0	0	0	0	0	0	0	0	0	0	0	0	0	0	0	0	0	0	0	0	0
AC200876.4_FG003	AC200876.4_FG003	None	0.007127	0	0	0.0116572	0	0.021381	0	0	0	0	0	0	0	0	0.0699431	0	0	0	0	0	0	0	0	0.0233144	0	0
AC200881.4_FG002	AC200881.4_FG002	None	0	0	0	0	0	0	0	0	0	0	0	0	0	0	0	0	0	0	0	0	0	0	0	0	0	0
AC200881.4_FG007	AC200881.4_FG007	None	0.103756	0	0	0.0015679	0.0328659	0.278401	0	0	0	0	0	0	0	0.00550985	0.00389756	0	0	0	0	0	0	0	0	0.0031358	0	0
AC200884.4_FG002	AC200884.4_FG002	None	0	0	0	0	0	0	0	0	0	0	0	0	0	0	0	0	0	0	0	0	0	0	0	0	0	0
AC200887.4_FG002	AC200887.4_FG002	None	0.0511857	0.385293	2.35308	1.01194	0	0.153557	0	0.375773	0.626121	0.153984	5.89384	0.718264	0.447136	1.12384	0.252196	1.65978	0	0	0	0	0	0	2.35308	1.01194	0	0
AC200904.3_FG003	AC200904.3_FG003	None	0.0104676	0	0	0	0.0314027	0	0	0	0	0	0	0	0	0	0	0	0	0	0	0	0	0	0	0	0	0
AC201740.3_FG003	AC201740.3_FG003	None	0	0	0	0	0	0	0	0	0	0	0	0	0	0	0	0	0	0	0	0	0	0	0	0	0	0
AC201767.3_FG003	AC201767.3_FG003	None	0.0957377	0	1.09994	0.391908	0	0.287213	0	0	0	0	0	0	5.77962	0.49269	0.841631	1.01713	0.82	0	0	0	0	0	1.92654	0.783817	0.273333	0
AC201769.3_FG002	AC201769.3_FG002	None	0	0	0.348293	0.0995307	0	0	0	0	0	0	0	0	1.04488	0.298592	0	0	0	0	0	0	0	0	0.348293	0.0995307	0	0
AC201791.3_FG005	AC201791.3_FG005	None	0	0	0.134099	0	0	0	0	0	0	0	0	0	0.402298	0	0	0	0	0	0	0	0	0	0.134099	0	0	0
AC201797.4_FG006	AC201797.4_FG006	None	0	0	1.47	0.0666667	0	0	0	0	0	0	0	0	0	0	0	0	7.05	1.77	0	0	0	0.4	0	0	2.94	0.133333
AC201798.4_FG005	AC201798.4_FG005	None	8.26113e-05	0	0	0	0	0.000247834	0	0	0	0	0	0	0	0	0	0	0	0	0	0	0	0	0	0	0	0
AC201815.4_FG001	AC201815.4_FG001	None	0.417625	0.00847087	1.43353	0.643405	0.482634	0.425396	0.344846	0.0254126	0	0	3.38499	0.987364	0.208822	0.849117	0.484192	1.16712	4.02	0	0	0.59	0	0.77	1.52706	0.833476	1.34	0.453333
AC201828.3_FG002	AC201828.3_FG002	None	0	0	0	0.0171812	0	0	0	0	0	0	0	0	0	0.103087	0	0	0	0	0	0	0	0	0	0.0343623	0	0
AC201832.3_FG006	AC201832.3_FG006	None	0.047051	0	0.061584	1.46417e-05	0	0.141153	0	0	0	0	0	0.184752	0	4.39252e-05	0	0	0	0	0	0	0	0	0.061584	1.46417e-05	0	0
AC201888.3_FG013	AC201888.3_FG013	None	0	0	0	0.00245488	0	0	0	0	0	0	0	0	0	0	0.0147293	0	0	0	0	0	0	0	0	0.00490977	0	0
AC201891.3_FG001	AC201891.3_FG001	None	0.0778681	0.0114668	15.2385	0.666642	0.0900233	0.143581	0	0.00386848	0.0101873	0.0203446	79.6094	4.16683	3.18478	0	1.32147	0.388382	0.86	2.38	1.23	0.88	1.07	0.34	28.987	0.569951	1.49	0.763333
AC201898.4_FG004	AC201898.4_FG004	None	0	0	0	0.216282	0	0	0	0	0	0	0	0	0	0	0	1.29769	0	0	0	0	0	0	0	0.432563	0	0
AC201966.3_FG001	AC201966.3_FG001	None	0	0	0	0	0	0	0	0	0	0	0	0	0	0	0	0	0	0	0	0	0	0	0	0	0	0
AC201969.4_FG005	AC201969.4_FG005	None	0	0	1.24922	0	0	0	0	0	0	0	3.74767	0	0	0	0	0	0	0	0	0	0	0	1.24922	0	0	0
AC201977.3_FG005	AC201977.3_FG005	None	0	0	0	0	0	0	0	0	0	0	0	0	0	0	0	0	0	0	0	0	0	0	0	0	0	0
AC201985.4_FG003	AC201985.4_FG003	None	0	0	0	0.00142936	0	0	0	0	0	0	0	0	0	0	0.00857616	0	0	0	0	0	0	0	0	0.00285872	0	0
AC201986.3_FG002	AC201986.3_FG002	None	0	0	0	0	0	0	0	0	0	0	0	0	0	0	0	0	0	0	0	0	0	0	0	0	0	0
AC201995.4_FG001	AC201995.4_FG001	None	0	0.0375273	0	0	0	0	0	0	0	0.112582	0	0	0	0	0	0	0	0	0	0	0	0	0	0	0	0
AC202000.4_FG006	AC202000.4_FG006	None	0	0	0	0	0	0	0	0	0	0	0	0	0	0	0	0	0	0	0	0	0	0	0	0	0	0
AC202011.3_FG010	AC202011.3_FG010	None	3.51766	0.0167268	1.93284	1.33737	2.5359	6.83271	1.18437	0	0.0501804	0	0	1.96882	3.82971	1.83243	1.29543	0.884235	0	0	0	0	0	0	1.93284	1.33737	0	0
AC202015.3_FG004	AC202015.3_FG004		0	0	0	0	0	0	0	0	0	0	0	0	0	0	0	0	0	0	0	0	0	0	0	0	0	0
AC202040.4_FG002	AC202040.4_FG002	None	0	0	0	0.000459175	0	0	0	0	0	0	0	0	0	0	0	0.00275505	0	0	0	0	0	0	0	0.00091835	0	0
AC202041.4_FG003	AC202041.4_FG003	None	0	0	0.197844	0	0	0	0	0	0	0	0	0.593533	0	0	0	0	0	0	0	0	0	0	0.197844	0	0	0
AC202069.3_FG002	AC202069.3_FG002	None	0	0.0593141	0.099392	0.314272	0	0	0	0	0.119136	0.0588064	0	0.298176	0	0.278995	0.663821	0	0	0	0	0	0	0	0.099392	0.314272	0	0
AC202073.4_FG001	AC202073.4_FG001	None	1.33602	0	0.526457	0.128309	0.50295	1.46528	2.03982	0	0	0	0	0	1.47874	0.0845415	0.0353116	0	0.85	0	0.83	0.44	0	0.21	0.492913	0.039951	0.56	0.216667
AC202076.3_FG009	AC202076.3_FG009	None	0	0	0	0	0	0	0	0	0	0	0	0	0	0	0	0	0	0	0	0	0	0	0	0	0	0
AC202091.4_FG003	AC202091.4_FG003	None	0.0187083	0.0011424	0.05436	0.00765012	0.0365073	0.0196175	0	0.0034272	0	0	0.00778291	0.119495	0.0358022	0.012031	0.00732631	0.00359305	0	0	0	0	0	0	0.05436	0.00765012	0	0
AC202092.2_FG003	AC202092.2_FG003	None	0	0	0	0	0	0	0	0	0	0	0	0	0	0	0	0	0	0	0	0	0	0	0	0	0	0
AC202101.3_FG002	AC202101.3_FG002	None	0	0.0318719	0	0	0	0	0	0.0956157	0	0	0	0	0	0	0	0	0	0	0	0	0	0	0	0	0	0
AC202107.3_FG001	AC202107.3_FG001	None	0.510988	0	0.233768	0.114711	0.724621	0.808344	0	0	0	0	0	0.701305	0	0	0	0.344132	0	0	0	0	0	0	0.233768	0.114711	0	0
AC202110.3_FG004	AC202110.3_FG004	None	1.11656	3.91948	2.13944	1.64557	1.08892	1.44172	0.819027	2.48917	2.37734	6.89194	0	7.91078	3.84585	1.72115	2.40681	4.72545	0.39	0	0.69	0.57	0	0.45	3.91888	2.95114	0.36	0.34
AC202122.2_FG001	AC202122.2_FG001	None	0	0	0	0.778082	0	0	0	0	0	0	0	0	0	4.66849	0	0	0	0	0	0	0	0	0	1.55616	0	0
AC202129.3_FG001	AC202129.3_FG001	None	0	0	0	0.00679193	0	0	0	0	0	0	0	0	0	0.0407516	0	0	0	0	0	0	0	0	0	0.0135839	0	0
AC202139.3_FG008	AC202139.3_FG008	None	0	0.000182001	3.76403	0.0917253	0	0	0	0	0.000546004	0	10.6904	0.6017	0	0	0	0.110352	0	0	0	0	0	0.44	3.76403	0.036784	0	0.146667
AC202144.5_FG001	AC202144.5_FG001	None	0.427791	0.28311	2.83509	0.495171	0.202262	1.08111	0	0	0.621536	0.227794	13.7279	0.457923	1.04474	1.84439	0.820457	0.30618	0	0	1.78	0	0	0	5.07685	0.990342	0.593333	0
AC202172.3_FG004	AC202172.3_FG004	None	0	0	0	0	0	0	0	0	0	0	0	0	0	0	0	0	0	0	0	0	0	0	0	0	0	0
AC202178.3_FG002	AC202178.3_FG002	None	0	0	2.26994	0.0687807	0	0	0	0	0	0	6.80982	0	0	0	0.206342	0	0	0	0	0	0	0	2.26994	0.0687807	0	0
AC202179.3_FG004	AC202179.3_FG004	None	0	0	0	0	0	0	0	0	0	0	0	0	0	0	0	0	0	0	0	0	0	0	0	0	0	0
AC202179.3_FG005	AC202179.3_FG005	None	0	0	0	0	0	0	0	0	0	0	0	0	0	0	0	0	0	0	0	0	0	0	0	0	0	0
AC202181.3_FG010	AC202181.3_FG010	None	0.14614	1.05813	0.164009	0.663381	0	0.43842	0	2.35919	0.457655	0.35754	0	0.492027	0	0.422666	0.692328	0.87515	0	0	0	0	0	0	0.164009	0.663381	0	0
AC202185.4_FG004	AC202185.4_FG004	hsp20/alpha crystallin family protein	81.7156	0.0221907	0	0.0761584	45.1433	107.981	92.0226	0	0	0.066572	0	0	0	0.0877475	0.369203	0	0	0	0	0	0	0	0	0.152317	0	0
AC202187.4_FG003	AC202187.4_FG003	None	0	0.0910933	0	0	0	0	0	0.241576	0.0317039	0	0	0	0	0	0	0	0	0	0	0	0	0	0	0	0	0
AC202384.4_FG009	AC202384.4_FG009	None	0	0	0	0	0	0	0	0	0	0	0	0	0	0	0	0	0	0	0	0	0	0	0	0	0	0
AC202391.4_FG002	AC202391.4_FG002	None	0.0125853	0	0	0.00329019	0	0.0377558	0	0	0	0	0	0	0	0.00159097	0	0.0181502	0	0	0	0	0	0	0	0.00658039	0	0
AC202396.4_FG010	AC202396.4_FG010	None	4.63797e-08	0	0	0.000105398	1.39139e-07	0	0	0	0	0	0	0	0	1.61158e-06	0.000630776	0	0	0	0	0	0	0	0	0.000210796	0	0
AC202417.5_FG002	AC202417.5_FG002	None	0	0	0	0	0	0	0	0	0	0	0	0	0	0	0	0	0	0	0	0	0	0	0	0	0	0
AC202432.3_FG006	AC202432.3_FG006	None	0.158506	0.0142311	1.19706	0.137051	0.087929	0.117529	0.27006	0	0.0426932	0	6.28238	0	0	0.200617	0.234692	0.137	0.15	0.75	0	0.1	0	0.15	2.09413	0.19077	0.3	0.0833333
AC202435.3_FG001	AC202435.3_FG001	None	0	0	0	0	0	0	0	0	0	0	0	0	0	0	0	0	0	0	0	0	0	0	0	0	0	0
AC202435.3_FG003	AC202435.3_FG003	None	0.00820156	0.185872	0.0609848	0.00472774	0.0115454	0.00196229	0.011097	0.0917458	0.323478	0.142393	0	0.165382	0.0175723	0.00150466	0.00254907	0.0101295	0	0	0	0	0	0	0.0609848	0.00472774	0	0
AC202439.3_FG001	AC202439.3_FG001	None	0	0	0	0	0	0	0	0	0	0	0	0	0	0	0	0	0	0	0	0	0	0	0	0	0	0
AC202439.3_FG006	AC202439.3_FG006	None	0.765462	0	1.72641	0.0546064	0.480351	0.957886	0.858149	0	0	0	8.84338	0	1.25509	0.0685088	0.0865476	0.172582	0.22	0.04	0	0	0	0	3.36616	0.109213	0.0866667	0
AC202526.4_FG006	AC202526.4_FG006	None	0	0	3.36722	0.0270444	0	0	0	0	0	0	7.98052	0.405548	1.7156	0	0.0811333	0	0	0	0	0	0	0	3.36722	0.0270444	0	0
AC202532.4_FG006	AC202532.4_FG006	None	0	0	0	0	0	0	0	0	0	0	0	0	0	0	0	0	0	0	0	0	0	0	0	0	0	0
AC202534.2_FG007	AC202534.2_FG007	None	0	0	0	0	0	0	0	0	0	0	0	0	0	0	0	0	0	0	0	0	0	0	0	0	0	0
AC202549.3_FG008	AC202549.3_FG008	None	0.435613	0	0	0.119744	0	0.21064	1.0962	0	0	0	0	0	0	0.427881	0	0.290586	0	0	0	0	0	0	0	0.239489	0	0
AC202561.3_FG007	AC202561.3_FG007	None	0	0	0	0	0	0	0	0	0	0	0	0	0	0	0	0	0	0	0	0	0	0	0	0	0	0
AC202567.4_FG004	AC202567.4_FG004	None	0	1.93851	0.0266706	0.0136363	0	0	0	2.21344	2.1925	1.40958	0	0	2.37607e-05	0.081806	1.19249e-05	0	0	0	0.16	0	0	0	7.92023e-06	0.0272726	0.0533333	0
AC202705.2_FG001	AC202705.2_FG001	None	0.0705277	0.0410763	0.263994	0.0340037	0.211583	0	0	0	0.123229	0	0	0.520835	0.271147	0.102011	0	0	0	0	0	0	0	0	0.263994	0.0340037	0	0
AC202707.3_FG002	AC202707.3_FG002	None	0.246449	0.181871	4.74281	1.26001	0.349371	0.389977	0	0.169074	0.191335	0.185205	14.0251	4.32729	9.7045	2.19478	1.55289	3.3024	0	0	0.4	0	0.38	0.13	9.3523	2.35002	0.133333	0.17
AC202855.3_FG004	AC202855.3_FG004	None	0	0	0	0.109596	0	0	0	0	0	0	0	0	0	0.173156	0.261407	0.223014	0	0	0	0	0	0	0	0.219192	0	0
AC202864.3_FG002	AC202864.3_FG002	hypothetical protein LOC100279625	0.184544	0.0642866	0	0.112256	0	0.146564	0.407068	0	0.0791228	0.113737	0	0	0	0.176865	0.181948	0.314725	0	0	0	0	0	0	0	0.224513	0	0
AC202867.3_FG008	AC202867.3_FG008	None	0	0	0	0	0	0	0	0	0	0	0	0	0	0	0	0	0	0	0	0	0	0	0	0	0	0
AC202867.3_FG010	AC202867.3_FG010	None	0	0	0	0	0	0	0	0	0	0	0	0	0	0	0	0	0	0	0	0	0	0	0	0	0	0
AC202877.3_FG002	AC202877.3_FG002	None	0.0568877	0	0	0.0077267	0.0788708	0.0917924	0	0	0	0	0	0	0	0.0463602	0	0	0	0	0	0	0	0	0	0.0154534	0	0
AC202900.3_FG001	AC202900.3_FG001	None	0	0	0	0.0178172	0	0	0	0	0	0	0	0	0	0	0.106903	0	0	0	0	0	0	0	0	0.0356343	0	0
AC202911.3_FG002	AC202911.3_FG002	None	0	0	0	0.0675798	0	0	0	0	0	0	0	0	0	0.0664646	0	0.339014	0	0	0	0	0	0	0	0.13516	0	0
AC202915.3_FG002	AC202915.3_FG002	Putative uncharacterized protein	16.3892	1.24915	37.2563	7.4215	15.8034	12.7793	20.585	0.693413	0.915855	2.13819	159.31	15.2326	21.9251	10.0914	13.7408	11.2068	11.71	12.01	3.35	4.75	2.69	2.05	65.4892	11.6797	9.02333	3.16333
AC202921.3_FG004	AC202921.3_FG004	None	0	0	0	0	0	0	0	0	0	0	0	0	0	0	0	0	0	0	0	0	0	0	0	0	0	0
AC202930.4_FG007	AC202930.4_FG007	None	0	0	0	0	0	0	0	0	0	0	0	0	0	0	0	0	0	0	0	0	0	0	0	0	0	0
AC202930.4_FG008	AC202930.4_FG008	None	0	0	0	0.0659613	0	0	0	0	0	0	0	0	0	0.395768	0	0	0	0	0	0	0	0	0	0.131923	0	0
AC202940.3_FG004	AC202940.3_FG004	None	0	0	0	0.0213837	0	0	0	0	0	0	0	0	0	0.128302	0	0	0	0	0	0	0	0	0	0.0427673	0	0
AC202950.3_FG008	AC202950.3_FG008	None	0	0	0.145	0	0	0	0	0	0	0	0	0	0	0	0	0	0.6	0	0.27	0	0	0	0	0	0.29	0
AC202953.3_FG003	AC202953.3_FG003	None	0	0.138326	0	0	0	0	0	0.414977	0	0	0	0	0	0	0	0	0	0	0	0	0	0	0	0	0	0
AC202959.3_FG001	AC202959.3_FG001	None	0	0	0	0.0183063	0	0	0	0	0	0	0	0	0	0	0	0.109838	0	0	0	0	0	0	0	0.0366127	0	0
AC202965.3_FG002	AC202965.3_FG002	None	0.138357	0	0	0.046371	0.415072	0	0	0	0	0	0	0	0	0	0.278226	0	0	0	0	0	0	0	0	0.092742	0	0
AC202974.3_FG004	AC202974.3_FG004	None	0	0	0	0	0	0	0	0	0	0	0	0	0	0	0	0	0	0	0	0	0	0	0	0	0	0
AC202989.3_FG007	AC202989.3_FG007	None	0	0	0	0	0	0	0	0	0	0	0	0	0	0	0	0	0	0	0	0	0	0	0	0	0	0
AC202991.3_FG003	AC202991.3_FG003	None	0	0.0164597	0	0	0	0	0	0	0.0333201	0.016059	0	0	0	0	0	0	0	0	0	0	0	0	0	0	0	0
AC203001.3_FG001	AC203001.3_FG001	None	0	0	0	0	0	0	0	0	0	0	0	0	0	0	0	0	0	0	0	0	0	0	0	0	0	0
AC203006.3_FG005	AC203006.3_FG005	None	0	0	0	0	0	0	0	0	0	0	0	0	0	0	0	0	0	0	0	0	0	0	0	0	0	0
AC203019.3_FG001	AC203019.3_FG001	None	0	0	0	0	0	0	0	0	0	0	0	0	0	0	0	0	0	0	0	0	0	0	0	0	0	0
AC203027.3_FG003	AC203027.3_FG003	None	0.0448173	0	4.29906	0.219242	0.134452	0	0	0	0	0	20.7747	4.63967	0	0.198484	0.206967	0	0	0	0.38	0	0.91	0	8.47146	0.13515	0.126667	0.303333
AC203031.3_FG002	AC203031.3_FG002	None	6.01168	1.52275	6.74328	1.61887	6.56165	2.25902	9.21436	0.898983	2.91045	0.758805	33.3183	3.48139	0	4.4998	3.82066	1.39276	3.66	0	0	0	0	0	12.2666	3.23774	1.22	0
AC203048.3_FG001	AC203048.3_FG001	None	8.21555	0.903127	1.7468	5.23837	0	2.12306	22.5236	2.70938	0	0	5.2404	0	0	4.94724	7.59593	3.17194	0	0	0	0	0	0	1.7468	5.23837	0	0
AC203090.3_FG005	AC203090.3_FG005	None	0	0	0	0	0	0	0	0	0	0	0	0	0	0	0	0	0	0	0	0	0	0	0	0	0	0
AC203093.3_FG001	AC203093.3_FG001	None	5.29695	0	0	0.0146583	6.93043	7.38097	1.57944	0	0	0	0	0	0	0	0.0879499	0	0	0	0	0	0	0	0	0.0293166	0	0
AC203101.3_FG002	AC203101.3_FG002	None	0	0	0	0	0	0	0	0	0	0	0	0	0	0	0	0	0	0	0	0	0	0	0	0	0	0
AC203148.3_FG005	AC203148.3_FG005	None	0.100612	0.115125	0	0	0	0.301835	0	0	0.158647	0.186727	0	0	0	0	0	0	0	0	0	0	0	0	0	0	0	0
AC203159.3_FG009	AC203159.3_FG009	None	0.0727903	0	0.592317	0	0	0.218371	0	0	0	0	1.77695	0	0	0	0	0	0	0	0	0	0	0	0.592317	0	0	0
AC203159.3_FG010	AC203159.3_FG010	None	0	0	0	0	0	0	0	0	0	0	0	0	0	0	0	0	0	0	0	0	0	0	0	0	0	0
AC203173.3_FG001	AC203173.3_FG001	None	0	0.191066	0.548333	0.191667	0	0	0	0.353815	0.093252	0.126132	0	0	0	0	0	0	0.75	2.16	0.38	0.62	0	0.53	0	0	1.09667	0.383333
AC203173.3_FG002	AC203173.3_FG002	None	0	0	0	0	0	0	0	0	0	0	0	0	0	0	0	0	0	0	0	0	0	0	0	0	0	0
AC203173.3_FG004	AC203173.3_FG004	hypothetical protein LOC100272648	88.2544	0.451464	131.044	288.948	77.7975	103.742	83.2237	0.456832	0.603977	0.293582	48.7866	354.993	211.837	684.058	443.368	377.26	36.49	49.86	84.3	68.6	50.63	109.77	205.206	501.562	56.8833	76.3333
AC203176.4_FG003	AC203176.4_FG003	None	0	0	0	0	0	0	0	0	0	0	0	0	0	0	0	0	0	0	0	0	0	0	0	0	0	0
AC203183.3_FG001	AC203183.3_FG001	None	0	0	0	0	0	0	0	0	0	0	0	0	0	0	0	0	0	0	0	0	0	0	0	0	0	0
AC203208.4_FG001	AC203208.4_FG001	None	0	0	0	0	0	0	0	0	0	0	0	0	0	0	0	0	0	0	0	0	0	0	0	0	0	0
AC203220.3_FG006	AC203220.3_FG006	None	0	0	0.0835285	0.0174218	0	0	0	0	0	0	0.201171	0	0	0	0	0.104531	0.22	0	0.08	0	0	0	0.067057	0.0348437	0.1	0
AC203227.3_FG001	AC203227.3_FG001	None	0	0	0	0	0	0	0	0	0	0	0	0	0	0	0	0	0	0	0	0	0	0	0	0	0	0
AC203228.3_FG003	AC203228.3_FG003	None	0	0	0.119121	0.132382	0	0	0	0	0	0	0	0	0.357363	0.206509	0	0.190636	0	0	0	0	0	0	0.119121	0.132382	0	0
AC203237.3_FG001	AC203237.3_FG001	None	0	0.0258843	0	0.0959505	0	0	0	0	0.077653	0	0	0	0	0.436735	0.138968	0	0	0	0	0	0	0	0	0.191901	0	0
AC203244.4_FG001	AC203244.4_FG001	None	0.249787	0.557455	1.51868	0.0464854	0.749362	0	0	0.747391	0.587882	0.337091	4.33177	0.188626	0.035643	0.0693112	0	0.0701451	0	0	0	0	0	0	1.51868	0.0464854	0	0
AC203253.4_FG001	AC203253.4_FG001	None	2.2113	0.177722	2.29971	3.63867	0.562305	3.29623	2.77537	0.34832	0.0994388	0.085408	0.179892	2.02278	4.69647	6.09478	1.28742	3.53381	0	0	0	0	0	0	2.29971	3.63867	0	0
AC203257.2_FG003	AC203257.2_FG003	None	0.032853	0.0155407	0.223176	0.0618177	0	0.0985591	0	0	0	0.0466222	0	0	0.669528	0.104358	0.0810952	0	0	0	0	0	0	0	0.223176	0.0618177	0	0
AC203260.3_FG003	AC203260.3_FG003	None	0	0.0310453	0	0	0	0	0	0	0.0931359	0	0	0	0	0	0	0	0	0	0	0	0	0	0	0	0	0
AC203262.3_FG002	AC203262.3_FG002	None	0	39.2776	0	0	0	0	0	31.1244	35.8194	50.8889	0	0	0	0	0	0	0	0	0	0	0	0	0	0	0	0
AC203265.3_FG002	AC203265.3_FG002	None	0	0	0	0	0	0	0	0	0	0	0	0	0	0	0	0	0	0	0	0	0	0	0	0	0	0
AC203278.4_FG004	AC203278.4_FG004	None	0.674097	0	0	0	1.01183	1.01046	0	0	0	0	0	0	0	0	0	0	0	0	0	0	0	0	0	0	0	0
AC203280.3_FG001	AC203280.3_FG001	None	0	0.0519837	0.173333	0	0	0	0	0.155951	0	0	0	0	0	0	0	0	0	1.04	0	0	0	0	0	0	0.346667	0
AC203294.3_FG001	AC203294.3_FG001	None	0.261097	390.198	0.0896533	0	0	0.78329	0	196.429	536.135	438.031	0	0.26896	0	0	0	0	0	0	0	0	0	0	0.0896533	0	0	0
AC203294.3_FG008	AC203294.3_FG008	None	0.277759	0	0.514657	1.23755	0	0.833277	0	0	0	0	0	1.54397	0	0.521654	1.83624	1.35476	0	0	0	0	0	0	0.514657	1.23755	0	0
AC203294.3_FG012	AC203294.3_FG012	VQ motif family protein	0.148479	0.348778	2.91429	0.834325	0	0.445437	0	0.315153	0.73118	0	11.3314	0	5.32434	1.01807	2.12192	1.86596	0	0.83	0	0	0	0	5.55191	1.66865	0.276667	0
AC203306.3_FG003	AC203306.3_FG003	None	0	0	0	0	0	0	0	0	0	0	0	0	0	0	0	0	0	0	0	0	0	0	0	0	0	0
AC203307.4_FG001	AC203307.4_FG001	None	0	0	0	0.0726002	0	0	0	0	0	0	0	0	0	0	0.435601	0	0	0	0	0	0	0	0	0.1452	0	0
AC203311.3_FG005	AC203311.3_FG005	None	0	0	0	0	0	0	0	0	0	0	0	0	0	0	0	0	0	0	0	0	0	0	0	0	0	0
AC203316.3_FG003	AC203316.3_FG003	None	0	0.0137922	0	0	0	0	0	0.0413766	0	0	0	0	0	0	0	0	0	0	0	0	0	0	0	0	0	0
AC203316.3_FG004	AC203316.3_FG004	None	0	0	0	0	0	0	0	0	0	0	0	0	0	0	0	0	0	0	0	0	0	0	0	0	0	0
AC203324.3_FG008	AC203324.3_FG008	None	0.00208624	0	0.403234	0.184961	0.00625871	0	0	0	0	0	0	0.249405	0	0.0543669	0.0006093	0.0247894	0.88	0.97	0.32	0.62	0	0.41	0.083135	0.0265885	0.723333	0.343333
AC203332.3_FG001	AC203332.3_FG001	None	0	0	0	0	0	0	0	0	0	0	0	0	0	0	0	0	0	0	0	0	0	0	0	0	0	0
AC203341.3_FG003	AC203341.3_FG003	None	0	0	0.145251	0.145312	0	0	0	0	0	0	0	0	0.435753	0.169702	0.266234	0	0	0	0	0	0	0	0.145251	0.145312	0	0
AC203359.3_FG001	AC203359.3_FG001	None	0	0	0.0657763	0.00434821	0	0	0	0	0	0	0	0.197329	0	0.00317042	0.00987422	0	0	0	0	0	0	0	0.0657763	0.00434821	0	0
AC203363.3_FG007	AC203363.3_FG007	None	0	0	0	0	0	0	0	0	0	0	0	0	0	0	0	0	0	0	0	0	0	0	0	0	0	0
AC203365.3_FG004	AC203365.3_FG004	None	0.112101	3.33424	0	0	0	0.336302	0	1.64273	5.14809	3.21191	0	0	0	0	0	0	0	0	0	0	0	0	0	0	0	0
AC203365.3_FG007	AC203365.3_FG007	None	0	0	0	0	0	0	0	0	0	0	0	0	0	0	0	0	0	0	0	0	0	0	0	0	0	0
AC203366.4_FG001	AC203366.4_FG001	None	0.334211	0.0240471	0.0158478	0.358524	0.14947	0.640353	0.21281	0.0313094	0	0.0408318	0	0.095087	0	0.727401	0.408903	0.624841	0	0	0	0.09	0	0.3	0.0316957	0.587048	0	0.13
AC203381.3_FG006	AC203381.3_FG006	None	0	0	0	0	0	0	0	0	0	0	0	0	0	0	0	0	0	0	0	0	0	0	0	0	0	0
AC203382.3_FG005	AC203382.3_FG005	None	0	0	0	0	0	0	0	0	0	0	0	0	0	0	0	0	0	0	0	0	0	0	0	0	0	0
AC203392.3_FG004	AC203392.3_FG004	None	0	0	0.235744	0.296346	0	0	0	0	0	0	0	0.194467	0	0	0.0380733	0	0.2	0.86	0.16	0.18	0.3	1.26	0.0648223	0.0126911	0.406667	0.58
AC203394.3_FG004	AC203394.3_FG004	None	3.35654	10.5209	9.28512	17.2059	4.34001	3.53389	2.19572	15.4026	8.60883	7.55141	36.7337	12.4966	6.02041	32.8688	53.774	16.1428	0	0.14	0.32	0.25	0	0.2	18.4169	34.2619	0.153333	0.15
AC203401.3_FG003	AC203401.3_FG003	None	0	0	0	0.156961	0	0	0	0	0	0	0	0	0	0.124231	0.589791	0.227742	0	0	0	0	0	0	0	0.313921	0	0
AC203408.4_FG003	AC203408.4_FG003	None	0	0.0346167	0.17	0.022982	0	0	0	0	0	0.10385	0	0	0	0	0	0.137892	0.78	0	0.24	0	0	0	0	0.045964	0.34	0
AC203423.3_FG009	AC203423.3_FG009	None	0	0	0	0.00244988	0	0	0	0	0	0	0	0	0	0	0	0.0146993	0	0	0	0	0	0	0	0.00489977	0	0
AC203424.3_FG001	AC203424.3_FG001	None	30.7862	0.625509	54.1344	50.2798	38.5019	30.578	23.2787	0.504089	0.754641	0.617797	99.5095	75.4302	99.8469	133.651	72.1121	55.8857	16.61	19.84	13.57	14.66	7.83	17.54	91.5955	87.2163	16.6733	13.3433
AC203430.3_FG007	AC203430.3_FG007	None	0	0	0.0883333	0.133333	0	0	0	0	0	0	0	0	0	0	0	0	0.43	0.1	0	0	0.8	0	0	0	0.176667	0.266667
AC203437.2_FG002	AC203437.2_FG002	None	0	0	0	0	0	0	0	0	0	0	0	0	0	0	0	0	0	0	0	0	0	0	0	0	0	0
AC203439.3_FG005	AC203439.3_FG005	None	0.410297	0	0	0	0	0.334711	0.89618	0	0	0	0	0	0	0	0	0	0	0	0	0	0	0	0	0	0	0
AC203531.3_FG002	AC203531.3_FG002	None	0	0	0.305022	0.000263209	0	0	0	0	0	0	0.915066	0	0	0.000789626	0	0	0	0	0	0	0	0	0.305022	0.000263209	0	0
AC203535.4_FG001	AC203535.4_FG001	myb2	31.4935	1.57847	22.3501	23.3158	37.5932	35.0816	21.8058	1.58174	1.84612	1.30755	4.56081	53.5708	44.0487	39.6182	33.9417	34.4547	8.04	13.16	10.72	13.55	7.9	10.43	34.0601	36.0049	10.64	10.6267
AC203535.4_FG002	AC203535.4_FG002	NAC domain-containing protein 68	27.4093	6.82574	24.8427	3.9495	39.071	17.0325	26.1243	5.12169	2.69892	12.6566	72.0886	14.5056	41.3521	2.74784	6.1727	4.50645	6.83	9.08	5.2	3.51	2.1	4.66	42.6488	4.47566	7.03667	3.42333
AC203535.4_FG004	AC203535.4_FG004	rieske domain containing protein	430.505	0.738263	12.124	0.655043	639.955	255.701	395.86	0.197477	0.791972	1.22534	68.414	1.87025	0	0.199132	0.210467	0.210661	0.64	1.82	0	0.23	1.7	1.38	23.4281	0.206753	0.82	1.10333
AC203535.4_FG006	AC203535.4_FG006	None	2.51078	2313.07	0	0.200043	0.257275	5.89522	1.37985	771.28	3494.5	2673.42	0	0	0	0.130918	0	1.06934	0	0	0	0	0	0	0	0.400086	0	0
AC203535.4_FG007	AC203535.4_FG007	None	0.234797	0.115192	0.121763	0.168173	0.198197	0.261663	0.244531	0.126708	0.103862	0.115006	0	0.0013599	0.36393	0.0890866	0.231182	0.184249	0	0	0	0	0	0	0.121763	0.168173	0	0
AC203570.4_FG005	AC203570.4_FG005	Putative uncharacterized protein	0.906534	2.81878	4.39889	1.83647	1.11738	0.603968	0.998254	1.84443	3.709	2.90291	21.5989	0.817424	0.827003	2.45447	1.31544	3.32888	1.44	0	1.71	0.78	1.15	1.99	7.74778	2.36626	1.05	1.30667
AC203571.3_FG001	AC203571.3_FG001	hypothetical protein LOC100275376	0	0	0	0	0	0	0	0	0	0	0	0	0	0	0	0	0	0	0	0	0	0	0	0	0	0
AC203571.3_FG007	AC203571.3_FG007	None	0	0.0423413	0	0	0	0	0	0.127024	0	0	0	0	0	0	0	0	0	0	0	0	0	0	0	0	0	0
AC203672.3_FG001	AC203672.3_FG001	None	0	0	0	0.0251397	0	0	0	0	0	0	0	0	0	0.150838	0	0	0	0	0	0	0	0	0	0.0502793	0	0
AC203748.3_FG002	AC203748.3_FG002	None	0	0.0161773	0.468332	0.131098	0	0	0	0.0314628	0.0170692	0	0	0.190607	1.21439	0.171928	0.0373936	0.183972	0	0	0	0	0	0	0.468332	0.131098	0	0
AC203752.5_FG002	AC203752.5_FG002	None	3.22077	0.13129	1.65476	4.45863	2.56938	5.1896	1.90334	0.39387	0	0	0	3.84714	5.7314	9.49439	9.07148	7.37589	0	0	0.35	0.13	0.33	0.35	3.19285	8.64725	0.116667	0.27
AC203753.4_FG006	AC203753.4_FG006	None	0.648478	0.338261	0.286573	1.09299	0.305016	0.827192	0.813227	0.335463	0.519302	0.160019	0.0929744	0.192492	1.29397	2.55913	1.72413	2.19466	0	0	0.14	0.03	0	0.05	0.526479	2.15931	0.0466667	0.0266667
AC203753.4_FG007	AC203753.4_FG007	None	0	0	0	0	0	0	0	0	0	0	0	0	0	0	0	0	0	0	0	0	0	0	0	0	0	0
AC203754.4_FG007	AC203754.4_FG007	None	0	6.88714	0.270722	0.116198	0	0	0	3.35266	6.41066	10.8981	0	0.584332	0	0.216312	0.293264	0.187609	0.4	0.64	0	0	0	0	0.194777	0.232395	0.346667	0
AC203754.4_FG008	AC203754.4_FG008	None	2.52418	0.0415752	2.46311	4.719	0.94013	5.00099	1.63142	0.0716481	0.0255757	0.0275019	1.66129	4.37198	2.35538	14.4244	4.70837	3.62122	1.86	0.21	4.32	0.4	3.16	2	2.79622	7.58466	2.13	1.85333
AC203761.3_FG002	AC203761.3_FG002	None	1.07485	0	1.40652	2.66269	0.321839	1.82353	1.07917	0	0	0	2.22962	1.90618	3.09332	7.50134	2.71949	3.88534	0.22	0.72	0.27	0.57	0.58	0.72	2.40971	4.70206	0.403333	0.623333
AC203768.3_FG005	AC203768.3_FG005	None	0	0	0.375127	0.0164731	0	0	0	0	0	0	1.11602	0.00822328	0.00113865	0.0291862	0.0200981	0.000135043	0	0	0	0	0	0	0.375127	0.0164731	0	0
AC203774.3_FG004	AC203774.3_FG004	None	0	0	0	0	0	0	0	0	0	0	0	0	0	0	0	0	0	0	0	0	0	0	0	0	0	0
AC203777.3_FG001	AC203777.3_FG001	None	0	0	0	0.857065	0	0	0	0	0	0	0	0	0	3.6497	1.49269	0	0	0	0	0	0	0	0	1.71413	0	0
AC203777.3_FG004	AC203777.3_FG004	None	0	0	0	0	0	0	0	0	0	0	0	0	0	0	0	0	0	0	0	0	0	0	0	0	0	0
AC203790.3_FG004	AC203790.3_FG004	None	0	0	0	0	0	0	0	0	0	0	0	0	0	0	0	0	0	0	0	0	0	0	0	0	0	0
AC203802.2_FG005	AC203802.2_FG005	None	0	0	0	0	0	0	0	0	0	0	0	0	0	0	0	0	0	0	0	0	0	0	0	0	0	0
AC203804.4_FG008	AC203804.4_FG008	None	0.24486	0	0.253333	0.0910142	0.476374	0.258205	0	0	0	0	0	0	0	0.290523	0	0.255562	0	1.03	0.49	0	0	0	0	0.182028	0.506667	0
AC203806.3_FG006	AC203806.3_FG006	None	0.129282	0	0	0	0.195515	0.192332	0	0	0	0	0	0	0	0	0	0	0	0	0	0	0	0	0	0	0	0
AC203831.3_FG002	AC203831.3_FG002	None	0	0	0	0.010213	0	0	0	0	0	0	0	0	0	0.0612781	0	0	0	0	0	0	0	0	0	0.020426	0	0
AC203834.4_FG004	AC203834.4_FG004	None	0	0	0	0	0	0	0	0	0	0	0	0	0	0	0	0	0	0	0	0	0	0	0	0	0	0
AC203841.3_FG002	AC203841.3_FG002	None	1.90736	0.0114304	0.876627	0.920844	1.98946	1.70006	2.03256	0.0285657	0	0.00572547	1.21246	1.40965	1.41765	1.88126	0.578165	1.05564	0	0.96	0.26	0.47	0.87	0.67	1.34659	1.17169	0.406667	0.67
AC203841.3_FG009	AC203841.3_FG009	CAB2	22.5478	0.0123569	22.1236	24.8457	16.0892	30.5114	21.0429	0.0370707	0	0	26.2829	32.9104	71.1085	72.0231	36.5857	34.9357	0.23	0.25	1.96	1.51	1.76	2.26	43.4339	47.8482	0.813333	1.84333
AC203847.3_FG004	AC203847.3_FG004	None	0	0	83.1314	0.00752871	0	0	0	0	0	0	443.707	2.04566	16.2257	0.0450775	9.47572e-05	0	18.62	3.77	14.42	0	0	0	153.993	0.0150574	12.27	0
AC203847.3_FG009	AC203847.3_FG009	None	0	0	20.8898	0.00162203	0	0	0	0	0	0	85.4057	0.384134	2.20915	0.00826682	0.00146539	0	19.82	4.74	12.78	0	0	0	29.333	0.00324407	12.4467	0
AC203855.2_FG001	AC203855.2_FG001	None	0	0	0	0	0	0	0	0	0	0	0	0	0	0	0	0	0	0	0	0	0	0	0	0	0	0
AC203862.4_FG001	AC203862.4_FG001	hypothetical protein LOC100192667	0.437143	0	0	0	0	0	1.31143	0	0	0	0	0	0	0	0	0	0	0	0	0	0	0	0	0	0	0
AC203862.4_FG002	AC203862.4_FG002	None	1.0404	0.0253021	2.79875	3.00303	0.994208	0.89308	1.23391	0.022364	0.0535423	0	0	4.86328	11.0692	5.57757	2.52085	3.27977	0	0.16	0.7	2.72	1.46	2.46	5.31083	3.79273	0.286667	2.21333
AC203865.3_FG001	AC203865.3_FG001	hypothetical protein LOC100217281	0.897644	0.186879	0.205962	0.571706	0.574426	0.620095	1.49841	0.178284	0.34529	0.037063	0	0	0.345771	0.906427	0.166971	1.01684	0.3	0.48	0.11	0.2	1.05	0.09	0.115257	0.696746	0.296667	0.446667
AC203900.3_FG006	AC203900.3_FG006	None	0.000410323	0	0	0	0	0	0.00123097	0	0	0	0	0	0	0	0	0	0	0	0	0	0	0	0	0	0	0
AC203909.3_FG003	AC203909.3_FG003	hypothetical protein LOC100272856	0.239922	0	0	0	0.169867	0.132143	0.417755	0	0	0	0	0	0	0	0	0	0	0	0	0	0	0	0	0	0	0
AC203909.3_FG006	AC203909.3_FG006	None	1.05451	0.000159621	0.502433	0.465835	0	0.830543	2.33298	0.000381741	0	9.71213e-05	0	0.000689455	1.50661	0.291089	0.688379	0.418037	0	0	0	0	0	0	0.502433	0.465835	0	0
AC203909.3_FG007	AC203909.3_FG007	None	0.041261	0	69.9622	0	0	0.123783	0	0	0	0	376.969	0.738931	22.9952	0	0	0	3.14	14.85	1.08	0	0	0	133.568	0	6.35667	0
AC203909.3_FG010	AC203909.3_FG010	hypothetical protein LOC100278797	0	0	0	0	0	0	0	0	0	0	0	0	0	0	0	0	0	0	0	0	0	0	0	0	0	0
AC203925.3_FG002	AC203925.3_FG002	None	0	0	0	0	0	0	0	0	0	0	0	0	0	0	0	0	0	0	0	0	0	0	0	0	0	0
AC203928.4_FG001	AC203928.4_FG001	None	0	0	0	0	0	0	0	0	0	0	0	0	0	0	0	0	0	0	0	0	0	0	0	0	0	0
AC203944.4_FG002	AC203944.4_FG002	None	0	0	0	0	0	0	0	0	0	0	0	0	0	0	0	0	0	0	0	0	0	0	0	0	0	0
AC203955.3_FG002	AC203955.3_FG002	None	0	0	0	0	0	0	0	0	0	0	0	0	0	0	0	0	0	0	0	0	0	0	0	0	0	0
AC203955.3_FG005	AC203955.3_FG005	None	0.000253324	0.00234655	0.00294239	5.82922e-05	0	0.000759971	0	0	0	0.00703964	0	0.0157486	0.00190574	0.000349753	0	0	0	0	0	0	0	0	0.00588478	0.000116584	0	0
AC203956.3_FG004	AC203956.3_FG004	None	0.000286485	0.0594213	0	0.0533475	7.74417e-06	8.47088e-05	0.000767001	0.036958	0.0710275	0.0702783	0	0	0	0.000202836	0	0.0698824	0	0	0	0.05	0.2	0	0	0.0233617	0	0.0833333
AC203957.3_FG001	AC203957.3_FG001	None	33.2964	0	0	0	99.8891	0	0	0	0	0	0	0	0	0	0	0	0	0	0	0	0	0	0	0	0	0
AC203957.3_FG004	AC203957.3_FG004	hypothetical protein LOC100381716	38.8625	0	0	0	30.3015	26.4947	59.7912	0	0	0	0	0	0	0	0	0	0	0	0	0	0	0	0	0	0	0
AC203966.5_FG002	AC203966.5_FG002	None	1.19345	0	0.284571	0.496406	1.01839	1.90671	0.655264	0	0	0	0	1.15825	0.459173	1.28044	0.482326	0.745672	0	0.09	0	0	0.39	0.08	0.539141	0.836146	0.03	0.156667
AC203966.5_FG003	AC203966.5_FG003	receptor protein kinase-like protein	5.473	0	0.348057	0.294773	0.87326	2.78503	12.7607	0	0	0	0	1.04417	0	0.201952	0.682366	0	0	0	0	0	0	0	0.348057	0.294773	0	0
AC203966.5_FG005	AC203966.5_FG005	LOC778427	4.90682	0	0.11	0.167383	6.87841	4.46416	3.37789	0	0	0	0	0	0	0.168514	0.835782	0	0	0	0.66	0	0	0	0	0.334765	0.22	0
AC203966.5_FG006	AC203966.5_FG006	None	0.00375096	0.000188007	0.0818197	0.0062345	0.00828206	0	0.00297083	0.000389856	0.000174165	0	0	0.245459	0	0	0.00125589	0.0174476	0	0	0	0	0	0	0.0818197	0.0062345	0	0
AC203972.3_FG001	AC203972.3_FG001	None	0.625682	0	0.187372	0.545	0.625435	0.836986	0.414624	0	0	0	0	0	0.744232	0	0	0	0	0	0.38	1.29	1.15	0.83	0.248077	0	0.126667	1.09
AC203972.3_FG003	AC203972.3_FG003	None	0	0	0	0	0	0	0	0	0	0	0	0	0	0	0	0	0	0	0	0	0	0	0	0	0	0
AC203976.4_FG001	AC203976.4_FG001	None	0	0.0319463	0.39761	0.0412607	0	0	0	0.0958389	0	0	0	0	1.19283	0	0.123782	0	0	0	0	0	0	0	0.39761	0.0412607	0	0
AC203980.3_FG003	AC203980.3_FG003	None	0	0	0	0	0	0	0	0	0	0	0	0	0	0	0	0	0	0	0	0	0	0	0	0	0	0
AC203985.4_FG001	AC203985.4_FG001	glycerol 3-phosphate permease	4.58905	0.0220058	8.75987	6.79438	4.90064	2.41296	6.45355	0	0.0389779	0.0270396	12.1404	7.9812	6.158	7.5034	3.83913	9.04062	0	0	0	0	0	0	8.75987	6.79438	0	0
AC203985.4_FG005	AC203985.4_FG005	prefoldin subunit 2	85.1737	20.7006	135.029	77.7647	94.4614	101.796	59.2638	22.2138	22.5376	17.3503	120.628	246.351	185.688	97.2821	132.15	111.486	81.45	120.24	55.82	46.35	36.18	43.14	184.222	113.639	85.8367	41.89
AC203986.3_FG013	AC203986.3_FG013	None	0.205624	0	0	0.368475	0.367666	0.249207	0	0	0	0	0	0	0	0.752986	0.580117	0.877746	0	0	0	0	0	0	0	0.73695	0	0
AC203989.4_FG001	AC203989.4_FG001	cupin, RmlC-type	2.60208	0.122716	10.7967	9.76568	1.20505	4.02409	2.5771	0.368147	0	0	9.12954	20.1926	20.5078	12.5776	15.4151	27.0614	5.47	8.04	1.44	1.84	1	0.7	16.61	18.3514	4.98333	1.18
AC204007.3_FG001	AC204007.3_FG001	None	0.196557	0	0	0.0191122	0	0.261174	0.328497	0	0	0	0	0	0	0	0.114673	0	0	0	0	0	0	0	0	0.0382243	0	0
AC204007.3_FG008	AC204007.3_FG008	hypothetical protein LOC100192825	24.6089	0	5.46273	1.76439	12.4711	24.5719	36.7837	0	0	0	9.30757	7.43335	2.69549	1.44657	3.69103	0.878711	1.27	9.5	2.57	2.06	0	2.51	6.4788	2.00544	4.44667	1.52333
AC204009.3_FG009	AC204009.3_FG009	None	0	0.247443	0	0	0	0	0	0	0.544468	0.197862	0	0	0	0	0	0	0	0	0	0	0	0	0	0	0	0
AC204015.3_FG006	AC204015.3_FG006	None	0	0	0	0	0	0	0	0	0	0	0	0	0	0	0	0	0	0	0	0	0	0	0	0	0	0
AC204017.4_FG003	AC204017.4_FG003	None	0	0	0	0	0	0	0	0	0	0	0	0	0	0	0	0	0	0	0	0	0	0	0	0	0	0
AC204035.3_FG003	AC204035.3_FG003		0	0	0	0	0	0	0	0	0	0	0	0	0	0	0	0	0	0	0	0	0	0	0	0	0	0
AC204048.3_FG002	AC204048.3_FG002	None	0	0	0	0.0533478	0	0	0	0	0	0	0	0	0	0.320087	0	0	0	0	0	0	0	0	0	0.106696	0	0
AC204050.4_FG006	AC204050.4_FG006	None	0.277164	2.3789	6.65749	1.7245	0.0991937	0.475174	0.257124	2.19115	1.40989	3.53566	16.4485	3.02819	6.89823	1.1777	2.05528	1.81401	5.44	3.28	4.85	2.82	0.77	1.71	8.79164	1.68233	4.52333	1.76667
AC204051.3_FG001	AC204051.3_FG001	None	0	0	0	0.0507867	0	0	0	0	0	0	0	0	0	0.30472	0	0	0	0	0	0	0	0	0	0.101573	0	0
AC204060.3_FG010	AC204060.3_FG010	None	0	0.179218	0.211775	0.0460277	0	0	0	0.243727	0	0.293926	0	0.635325	0	0.138083	0	0	0	0	0	0	0	0	0.211775	0.0460277	0	0
AC204070.3_FG004	AC204070.3_FG004	None	0.226408	0.179022	0.447157	4.39681	0.679223	0	0	0.26648	0	0.270586	0	1.34147	0	5.55935	2.35562	5.27545	0	0	0	0	0	0	0.447157	4.39681	0	0
AC204088.3_FG010	AC204088.3_FG010	None	0	0	0	0	0	0	0	0	0	0	0	0	0	0	0	0	0	0	0	0	0	0	0	0	0	0
AC204212.4_FG001	AC204212.4_FG001	SANT/MYB protein	595.863	0	22.0548	154.871	516.462	581.935	689.193	0	0	0	0	21.2618	100.217	232.478	62.4618	634.289	1.06	9.79	0	0	0	0	40.4929	309.743	3.61667	0
AC204213.1_FG007	AC204213.1_FG007	None	0	0.172	0.130927	0	0	0	0	0	0	0.516001	0.39278	0	0	0	0	0	0	0	0	0	0	0	0.130927	0	0	0
AC204231.3_FG010	AC204231.3_FG010	None	0.0183739	0	0.0531523	0.103519	0	0.0551216	0	0	0	0	0	0.159457	0	0.117547	0.116709	0.0763018	0	0	0	0	0	0	0.0531523	0.103519	0	0
AC204252.3_FG001	AC204252.3_FG001	None	0	0	0	0.052317	0	0	0	0	0	0	0	0	0	0.0508939	0.118544	0.144464	0	0	0	0	0	0	0	0.104634	0	0
AC204254.3_FG001	AC204254.3_FG001	hypothetical protein LOC100276643	0	0	0	0	0	0	0	0	0	0	0	0	0	0	0	0	0	0	0	0	0	0	0	0	0	0
AC204271.3_FG003	AC204271.3_FG003	None	0.341014	0	0	0	0.296866	0.726175	0	0	0	0	0	0	0	0	0	0	0	0	0	0	0	0	0	0	0	0
AC204277.3_FG006	AC204277.3_FG006	hypothetical protein LOC100383917	2.47373	0.07187	3.23062	1.92095	2.68449	1.87849	2.85821	0.119487	0.0260437	0.0700794	9.04811	1.92091	7.94472	4.95084	2.46981	3.78505	0.18	0.15	0.14	0.13	0.08	0.11	6.30458	3.73523	0.156667	0.106667
AC204292.4_FG002	AC204292.4_FG002	None	0.174845	0.0100874	0.656605	0.803644	0.0483206	0.331207	0.145006	0.0212177	0	0.00904454	0	0.754669	1.89496	0.817823	0.557634	0.586407	0	0	1.29	0.72	0.49	1.65	0.88321	0.653955	0.43	0.953333
AC204292.4_FG003	AC204292.4_FG003	None	1.68476	0	0	0.0214742	0.555283	0	4.49901	0	0	0	0	0	0	0	0.128845	0	0	0	0	0	0	0	0	0.0429483	0	0
AC204292.4_FG005	AC204292.4_FG005	None	0	0	0.22067	0.00108447	0	0	0	0	0	0	0	0.646866	0.0151436	0.000994868	0.00151668	0.000741866	0	0	0	0	0	0	0.22067	0.00108447	0	0
AC204292.4_FG006	AC204292.4_FG006	hypothetical protein LOC100191963	0	0.24834	0.186888	0.0161607	0	0	0	0.046505	0.337366	0.361149	0	0.227293	0.333372	0.0484822	0	0	0	0	0	0	0	0	0.186888	0.0161607	0	0
AC204298.3_FG006	AC204298.3_FG006	None	0.0151483	0	0.0623667	0	0.045445	0	0	0	0	0	0	0.1871	0	0	0	0	0	0	0	0	0	0	0.0623667	0	0	0
AC204300.3_FG003	AC204300.3_FG003	None	0	0	0	0.0673288	0	0	0	0	0	0	0	0	0	0.200312	0.0443195	0.159341	0	0	0	0	0	0	0	0.134658	0	0
AC204300.3_FG009	AC204300.3_FG009	None	0.298988	0	0	0	0	0.896964	0	0	0	0	0	0	0	0	0	0	0	0	0	0	0	0	0	0	0	0
AC204306.3_FG007	AC204306.3_FG007	None	0	0	0	0	0	0	0	0	0	0	0	0	0	0	0	0	0	0	0	0	0	0	0	0	0	0
AC204311.4_FG004	AC204311.4_FG004	None	0.194873	0.015764	0.29351	0.248553	0.108527	0.153258	0.322834	0	0	0.047292	0	0.26464	1.12642	0.401385	0.0845722	0.185361	0.37	0	0	0	0.82	0	0.463687	0.223773	0.123333	0.273333
AC204325.3_FG003	AC204325.3_FG003	None	0	0	0	0	0	0	0	0	0	0	0	0	0	0	0	0	0	0	0	0	0	0	0	0	0	0
AC204351.3_FG004	AC204351.3_FG004	None	0	0	0	0	0	0	0	0	0	0	0	0	0	0	0	0	0	0	0	0	0	0	0	0	0	0
AC204352.3_FG012	AC204352.3_FG012	None	0	0	0	0.0100407	0	0	0	0	0	0	0	0	0	0	0.060244	0	0	0	0	0	0	0	0	0.0200813	0	0
AC204359.3_FG004	AC204359.3_FG004	None	0	0	0	0	0	0	0	0	0	0	0	0	0	0	0	0	0	0	0	0	0	0	0	0	0	0
AC204359.3_FG005	AC204359.3_FG005	hypothetical protein LOC100192498	1.13748	0.219065	2.44058	0.532184	0.296072	0.405847	2.71051	0.463994	0.096867	0.0963333	11.905	0.0890802	1.10937	0.676239	0.712573	0.924291	0	0.59	0.95	0.26	0	0.62	4.36782	0.771034	0.513333	0.293333
AC204377.3_FG001	AC204377.3_FG001	None	0	0	0	0	0	0	0	0	0	0	0	0	0	0	0	0	0	0	0	0	0	0	0	0	0	0
AC204381.3_FG001	AC204381.3_FG001	None	0.17859	0	0.178274	0.449478	0	0.175726	0.360044	0	0	0	0	0.421326	0.113497	0.586225	0.372146	0.390063	0	0	0	0	0	0	0.178274	0.449478	0	0
AC204383.2_FG002	AC204383.2_FG002	None	0	0	0	0	0	0	0	0	0	0	0	0	0	0	0	0	0	0	0	0	0	0	0	0	0	0
AC204387.3_FG002	AC204387.3_FG002	None	16.7012	0	0	0	4.26235	8.97585	36.8654	0	0	0	0	0	0	0	0	0	0	0	0	0	0	0	0	0	0	0
AC204437.3_FG004	AC204437.3_FG004	None	0.723553	0	0	0	0	0	2.17066	0	0	0	0	0	0	0	0	0	0	0	0	0	0	0	0	0	0	0
AC204472.3_FG002	AC204472.3_FG002	None	0.421704	0.685895	0.790762	1.00854	0.289215	0.544685	0.431211	1.016	0.826727	0.214958	0	1.58339	0.331179	2.56608	1.73386	1.4713	2.83	0	0	0.28	0	0	0.63819	1.92375	0.943333	0.0933333
AC204476.3_FG004	AC204476.3_FG004	None	0	0.045862	0.137176	0.0308894	0	0	0	0.0607317	0	0.0768542	0	0.411528	0	0	0	0.0926681	0	0	0	0	0	0	0.137176	0.0308894	0	0
AC204502.4_FG006	AC204502.4_FG006	None	1.66916	0	0.245999	0.249995	0.646719	1.93793	2.42284	0	0	0	0	0	0.737996	0	0.208744	0.541242	0	0	0	0	0	0	0.245999	0.249995	0	0
AC204515.4_FG003	AC204515.4_FG003	None	0	0	0.491667	0	0	0	0	0	0	0	0	0	0	0	0	0	0	0	2.95	0	0	0	0	0	0.983333	0
AC204515.4_FG006	AC204515.4_FG006	Putative uncharacterized protein	0.447452	0	0	0.0115118	0.0715735	0.698484	0.572299	0	0	0	0	0	0	0	0	0.0690706	0	0	0	0	0	0	0	0.0230235	0	0
AC204519.3_FG003	AC204519.3_FG003	None	0	0	0	0.221988	0	0	0	0	0	0	0	0	0	0.137389	0.466516	0.728023	0	0	0	0	0	0	0	0.443976	0	0
AC204520.3_FG005	AC204520.3_FG005	None	0	0	0	0	0	0	0	0	0	0	0	0	0	0	0	0	0	0	0	0	0	0	0	0	0	0
AC204530.4_FG002	AC204530.4_FG002	hypothetical protein LOC100277863	2.14127	0	2.35923	3.11506	2.16123	1.4085	2.85408	0	0	0	0.931872	5.38744	4.88604	6.79915	3.70355	5.79767	1.22	0.19	1.54	0.85	0.71	0.83	3.73512	5.43346	0.983333	0.796667
AC204530.4_FG003	AC204530.4_FG003	Annexin-like protein RJ4	0.051877	0	0	0.019929	0	0.155631	0	0	0	0	0	0	0	0	0.119574	0	0	0	0	0	0	0	0	0.039858	0	0
AC204530.4_FG006	AC204530.4_FG006	None	0.71537	10.1943	5.53457	0.398484	0.643611	1.2593	0.243199	6.11205	7.42953	17.0414	11.629	0.510569	4.46415	1.18178	0.245886	0.833237	0	0	0	0.13	0	0	5.53457	0.753634	0	0.0433333
AC204539.4_FG001	AC204539.4_FG001	None	1.02207	0.0353988	0	0.0895553	0	0	3.06622	0.0471778	0.0590186	0	0	0	0	0	0.0804551	0.456877	0	0	0	0	0	0	0	0.179111	0	0
AC204539.4_FG002	AC204539.4_FG002	hypothetical protein LOC100275289	0.112538	0.592614	0	0.418986	0.337613	0	0	1.2338	0.544043	0	0	0	0	0.538755	0.284081	1.69108	0	0	0	0	0	0	0	0.837972	0	0
AC204539.4_FG003	AC204539.4_FG003	None	2.2313	3.11904	5.64405	2.88987	1.30922	3.22824	2.15643	4.57262	2.57915	2.20535	4.83842	8.01869	4.07505	1.83838	1.35325	5.47799	0	0	0	0	0	0	5.64405	2.88987	0	0
AC204540.3_FG001	AC204540.3_FG001	None	0	0	0.146598	0.132132	0	0	0	0	0	0	0.439795	0	0	0.396396	0	0	0	0	0	0	0	0	0.146598	0.132132	0	0
AC204552.3_FG001	AC204552.3_FG001	None	0	0	0	0	0	0	0	0	0	0	0	0	0	0	0	0	0	0	0	0	0	0	0	0	0	0
AC204563.3_FG011	AC204563.3_FG011	None	0.0891757	4.56969	0.28615	0.741499	0	0.267527	0	6.59453	3.74208	3.37245	0	0.858449	0	0.855518	0.135949	1.23303	0	0	0	0	0	0	0.28615	0.741499	0	0
AC204569.3_FG002	AC204569.3_FG002	None	0	0.0185967	0	0	0	0	0	0	0.0231656	0.0326245	0	0	0	0	0	0	0	0	0	0	0	0	0	0	0	0
AC204573.3_FG002	AC204573.3_FG002	None	0	0	0.0992353	0.302907	0	0	0	0	0	0	0	0.297706	0	0.590383	0.176994	0.141343	0	0	0	0	0	0	0.0992353	0.302907	0	0
AC204573.3_FG015	AC204573.3_FG015	None	0	0	0	0	0	0	0	0	0	0	0	0	0	0	0	0	0	0	0	0	0	0	0	0	0	0
AC204581.3_FG003	AC204581.3_FG003	None	0	0	0	0	0	0	0	0	0	0	0	0	0	0	0	0	0	0	0	0	0	0	0	0	0	0
AC204591.3_FG002	AC204591.3_FG002	None	0	0	0	0	0	0	0	0	0	0	0	0	0	0	0	0	0	0	0	0	0	0	0	0	0	0
AC204604.3_FG008	AC204604.3_FG008	LOC100284816 (pco101414), mRNA	25.8787	0	10.0031	12.1834	24.697	33.2026	19.7365	0	0	0	25.0224	12.4266	7.72984	23.7975	17.6296	18.4531	2	9.48	3.36	3.73	3.85	5.64	15.0596	19.9601	4.94667	4.40667
AC204605.3_FG008	AC204605.3_FG008	None	0	0.000280563	1.50854e-05	0.0634967	0	0	0	0	0	0.00084169	0	0	9.05124e-05	0	0	0.38098	0	0	0	0	0	0	3.01708e-05	0.126993	0	0
AC204611.4_FG001	AC204611.4_FG001	hypothetical protein LOC100381730	0.299641	0.0690541	0.156667	0	0.282876	0.237269	0.378778	0.0777489	0.0603595	0.0690538	0	0	0	0	0	0	0.6	0	0.34	0	0	0	0	0	0.313333	0
AC204618.3_FG001	AC204618.3_FG001	None	0	0	0	0	0	0	0	0	0	0	0	0	0	0	0	0	0	0	0	0	0	0	0	0	0	0
AC204619.3_FG003	AC204619.3_FG003	hypothetical protein LOC100277199	0.0232528	0	0	0	0	0	0.0697584	0	0	0	0	0	0	0	0	0	0	0	0	0	0	0	0	0	0	0
AC204621.4_FG006	AC204621.4_FG006	None	0	0	0	0	0	0	0	0	0	0	0	0	0	0	0	0	0	0	0	0	0	0	0	0	0	0
AC204636.3_FG003	AC204636.3_FG003	None	0	0	0	0	0	0	0	0	0	0	0	0	0	0	0	0	0	0	0	0	0	0	0	0	0	0
AC204641.5_FG001	AC204641.5_FG001	None	0.0179727	0.00110245	0.444553	0.189585	0.0110182	0.0280716	0.0148284	0	0.00153149	0.00177585	0.841126	0.387433	0.328761	0.0806969	0.145246	0.101567	0.49	0.22	0.4	0.19	0.46	0.16	0.519107	0.10917	0.37	0.27
AC204641.5_FG003	AC204641.5_FG003	None	0.000971193	0.0479618	0.162707	0.00969125	4.29774e-05	0.00244605	0.000424552	0.0685025	0.0561765	0.0192064	0.454481	0.0314185	0.00222219	0.00207972	0.00868124	0.0183128	0	0	0	0	0	0	0.162707	0.00969125	0	0
AC204659.3_FG005	AC204659.3_FG005	None	0.00089315	0	0.000405505	0.0237712	0	0.00267945	0	0	0	0	0	0.00243303	0	0.0668022	0.075825	0	0	0	0	0	0	0	0.00081101	0.0475424	0	0
AC204662.3_FG005	AC204662.3_FG005	None	0	0	0	0.0182907	0	0	0	0	0	0	0	0	0	0.109744	0	0	0	0	0	0	0	0	0	0.0365813	0	0
AC204679.3_FG003	AC204679.3_FG003	None	0	0	0	0	0	0	0	0	0	0	0	0	0	0	0	0	0	0	0	0	0	0	0	0	0	0
AC204687.3_FG001	AC204687.3_FG001	None	0	0	0	0	0	0	0	0	0	0	0	0	0	0	0	0	0	0	0	0	0	0	0	0	0	0
AC204690.4_FG005	AC204690.4_FG005	None	0.00231097	0.000686995	0.000598961	0.000721544	0	0.000245739	0.00668717	0	0.000162575	0.00189841	0	0.00329598	0.000297788	0.000576453	0.00190407	0.00184874	0	0	0	0	0	0	0.00119792	0.00144309	0	0
AC204703.3_FG007	AC204703.3_FG007	None	0	0	0	0	0	0	0	0	0	0	0	0	0	0	0	0	0	0	0	0	0	0	0	0	0	0
AC204707.4_FG001	AC204707.4_FG001	None	0.000636333	0	0.77224	0	0	0.000195998	0.001713	0	0	0	2.31672	0	0	0	0	0	0	0	0	0	0	0	0.77224	0	0	0
AC204710.4_FG003	AC204710.4_FG003	None	0.126324	0	0	0	0	0.378973	0	0	0	0	0	0	0	0	0	0	0	0	0	0	0	0	0	0	0	0
AC204711.3_FG002	AC204711.3_FG002	hydrolase, hydrolyzing O-glycosyl compounds	3.79419	0	0.209751	0.0597971	2.49665	3.44774	5.43819	0	0	0	0.849913	0	0.118595	0	0.0887824	0	0.13	0	0.16	0.07	0.2	0	0.322836	0.0295941	0.0966667	0.09
AC204711.3_FG003	AC204711.3_FG003	senescence-associated protein DIN1	0.153779	0.757991	33.5265	29.9516	0	0.137425	0.323912	0.178793	0.914499	1.18068	19.9528	97.0935	45.3626	15.5009	80.966	70.0729	21.78	13.5	3.47	6.92	2.06	4.19	54.1363	55.5133	12.9167	4.39
AC204712.3_FG002	AC204712.3_FG002	None	0.45181	0.212197	31.5713	5.0202	1.35543	0	0	0	0.636592	0	77.8564	0	16.8574	1.84412	5.75716	7.45932	0	0	0	0	0	0	31.5713	5.0202	0	0
AC204712.3_FG006	AC204712.3_FG006	None	0	0	0	0	0	0	0	0	0	0	0	0	0	0	0	0	0	0	0	0	0	0	0	0	0	0
AC204717.3_FG005	AC204717.3_FG005	None	0.479406	0	1.94437	0.524916	0.477838	0.261043	0.699338	0	0	0	5.33721	0.495905	0	0.329069	0.146948	1.09873	0	0	0	0	0	0	1.94437	0.524916	0	0
AC204763.2_FG001	AC204763.2_FG001	None	0.295694	0	0.249877	0.0251687	0	0	0.887082	0	0	0	0	0	0.749631	0.0755061	0	0	0	0	0	0	0	0	0.249877	0.0251687	0	0
AC204768.3_FG001	AC204768.3_FG001	None	0	2.6772e-05	0.810403	0.0046751	0	0	0	0	0	8.03159e-05	2.43121	0	0	0	0	0.0140253	0	0	0	0	0	0	0.810403	0.0046751	0	0
AC204772.2_FG002	AC204772.2_FG002	None	0	0	0	0.337923	0	0	0	0	0	0	0	0	0	1.82746	0.20008	0	0	0	0	0	0	0	0	0.675847	0	0
AC204821.3_FG004	AC204821.3_FG004	None	0	0	0.112616	0.0916353	0	0	0	0	0	0	0	0.337848	0	0.274906	0	0	0	0	0	0	0	0	0.112616	0.0916353	0	0
AC204845.3_FG008	AC204845.3_FG008	None	2.61111	0.206807	0.300502	0.236149	4.09047	2.08858	1.65427	0.292433	0.123682	0.204305	0	0.721341	0.180164	0.181094	0.160016	0.367336	0	0	0	0	0	0	0.300502	0.236149	0	0
AC204868.3_FG004	AC204868.3_FG004	None	0	0	1.39221	1.12431	0	0	0	0	0	0	4.0332	0	0.730043	0	0.10106	0.244782	1.67	0	1.92	2.79	0.89	2.72	1.58775	0.115281	1.19667	2.13333
AC204887.4_FG003	AC204887.4_FG003	hypothetical protein LOC100279648	0	0	0	0	0	0	0	0	0	0	0	0	0	0	0	0	0	0	0	0	0	0	0	0	0	0
AC204891.4_FG001	AC204891.4_FG001	None	1.80524	0	1.15999	0.747141	2.0106	1.7972	1.60793	0	0	0	2.60817	0.480119	3.50166	2.07188	1.10844	0.562525	0	0.08	0.29	0.34	0.17	0.23	2.19665	1.24761	0.123333	0.246667
AC204893.3_FG001	AC204893.3_FG001	None	0	0	0	1.94258e-06	0	0	0	0	0	0	0	0	0	0	1.16555e-05	0	0	0	0	0	0	0	0	3.88517e-06	0	0
AC204897.3_FG007	AC204897.3_FG007	None	0	0	0	0	0	0	0	0	0	0	0	0	0	0	0	0	0	0	0	0	0	0	0	0	0	0
AC204931.3_FG002	AC204931.3_FG002	hypothetical protein LOC100382824	0	0	0	0.03521	0	0	0	0	0	0	0	0	0	0	0	0.21126	0	0	0	0	0	0	0	0.07042	0	0
AC204931.3_FG004	AC204931.3_FG004	None	0	0	0	0.00304528	0	0	0	0	0	0	0	0	0	0.0182717	0	0	0	0	0	0	0	0	0	0.00609057	0	0
AC204944.3_FG004	AC204944.3_FG004	None	0	0	0	0	0	0	0	0	0	0	0	0	0	0	0	0	0	0	0	0	0	0	0	0	0	0
AC204953.3_FG002	AC204953.3_FG002	None	0	0	0	0.0752495	0	0	0	0	0	0	0	0	0	0.23623	0	0.215267	0	0	0	0	0	0	0	0.150499	0	0
AC205008.4_FG002	AC205008.4_FG002	None	0.196184	4.3677	1.6926	0.443974	0.177333	0.259218	0.152002	6.93038	0.88894	5.28377	2.48524	0	2.59255	0.339234	0.0996504	0.893039	0	0	0	0	0	0	1.6926	0.443974	0	0
AC205012.3_FG002	AC205012.3_FG002	Putative uncharacterized protein	0.584636	202.637	0	0	0.113254	0.775185	0.865469	51.4464	70.8114	485.654	0	0	0	0	0	0	0	0	0	0	0	0	0	0	0	0
AC205026.3_FG003	AC205026.3_FG003	None	0	0	1.98013	0	0	0	0	0	0	0	5.94039	0	0	0	0	0	0	0	0	0	0	0	1.98013	0	0	0
AC205033.4_FG004	AC205033.4_FG004	hypothetical protein LOC100383833	2.08135	0	9.4349	63.9456	0.911276	3.48541	1.84735	0	0	0	0	25.3441	2.96059	57.2894	72.5251	62.0222	0	0	0	0	0	0	9.4349	63.9456	0	0
AC205035.3_FG004	AC205035.3_FG004	None	0	1.20493	0.388786	0.495168	0	0	0	2.01691	0.630709	0.967157	0.255608	0.167109	0	0	0	0.0910103	0.67	0.45	0.79	0.7	0.84	1.34	0.140906	0.0303368	0.636667	0.96
AC205057.3_FG002	AC205057.3_FG002	hypothetical protein LOC100216973	0.129433	0	2.08781	0.429662	0	0.348581	0.0397172	0	0	0	4.12963	0.59327	1.54053	0.571366	0.235396	0.482224	0	0	0	0	0	0	2.08781	0.429662	0	0
AC205057.3_FG004	AC205057.3_FG004	None	0.214467	0.00338877	0.0135435	0.581152	0.197467	0.252185	0.19375	0	0	0.0101663	0	0.0812611	0	2.999	0.188459	0.299451	0	0	0	0	0	0	0.027087	1.1623	0	0
AC205060.2_FG002	AC205060.2_FG002	None	0.0793363	0.000974315	3.99151	0.717913	0	0.238009	0	0.00262146	0	0.000301486	8.65527	2.9044	0.414853	0.274056	0.328733	1.55095	0	0	0	0	0	0	3.99151	0.717913	0	0
AC205066.3_FG008	AC205066.3_FG008	None	0	0.0076241	0	0	0	0	0	0	0	0.0228723	0	0	0	0	0	0	0	0	0	0	0	0	0	0	0	0
AC205077.3_FG003	AC205077.3_FG003	None	0.832227	0	2.02554	7.71915	0.0374805	1.4447	1.0145	0	0	0	0	4.45614	1.62048	9.47019	4.15074	9.53653	0	0	0	0	0	0	2.02554	7.71915	0	0
AC205078.3_FG009	AC205078.3_FG009	None	0	0	0	0	0	0	0	0	0	0	0	0	0	0	0	0	0	0	0	0	0	0	0	0	0	0
AC205100.3_FG001	AC205100.3_FG001	None	0	0	0.0311687	0.0225076	0	0	0	0	0	0	0	0.00699428	1.7647e-05	0.00638457	0.00160797	0.00705289	0.11	0.07	0	0	0	0.12	0.00233731	0.00501514	0.06	0.04
AC205104.3_FG003	AC205104.3_FG003	None	0	0	0	0	0	0	0	0	0	0	0	0	0	0	0	0	0	0	0	0	0	0	0	0	0	0
AC205106.3_FG004	AC205106.3_FG004	None	0	0	0	0	0	0	0	0	0	0	0	0	0	0	0	0	0	0	0	0	0	0	0	0	0	0
AC205110.4_FG001	AC205110.4_FG001		0	0	0	0	0	0	0	0	0	0	0	0	0	0	0	0	0	0	0	0	0	0	0	0	0	0
AC205122.4_FG003	AC205122.4_FG003	None	237.507	630.697	388.504	157.978	285.862	252.601	174.058	969.037	414.275	508.779	1036.8	351.143	770.08	238.337	228.667	404.185	40.35	103.37	29.28	31.6	23.2	21.88	719.341	290.396	57.6667	25.56
AC205122.4_FG005	AC205122.4_FG005	hypothetical protein LOC100277753	0	0.0684798	1.20289	0.225495	0	0	0	0	0.0649143	0.140525	3.07359	0.356812	0.178265	0.290919	0.404764	0.317287	0	0	0	0	0	0.34	1.20289	0.337657	0	0.113333
AC205122.4_FG006	AC205122.4_FG006	None	0.0329551	0.0302578	1.48386	0.0583303	0.0258429	0	0.0730224	0.0386733	0.010969	0.041131	4.20952	0.242049	0	0.0652468	0.0745471	0.0351969	0	0	0	0	0	0	1.48386	0.0583303	0	0
AC205122.4_FG007	AC205122.4_FG007	None	0	0.000289761	0	0.0124869	0	0	0	0	0.000869283	0	0	0	0	0	0.0749211	0	0	0	0	0	0	0	0	0.0249737	0	0
AC205122.4_FG008	AC205122.4_FG008	None	0	0.341809	0.38664	0	0	0	0	0.0847782	0.780315	0.160333	0	0	1.15992	0	0	0	0	0	0	0	0	0	0.38664	0	0	0
AC205122.4_FG009	AC205122.4_FG009	None	0	0	0	0.374901	0	0	0	0	0	0	0	0	0	0.067657	0.354377	1.60737	0	0	0	0.22	0	0	0	0.676468	0	0.0733333
AC205122.4_FG010	AC205122.4_FG010	None	0.194782	0	0.143156	0.0155666	0.167115	0.0866221	0.330608	0	0	0	0	0.429469	0	0.0247082	0.0286915	0	0	0	0	0	0.03	0.01	0.143156	0.0177999	0	0.0133333
AC205154.3_FG001	AC205154.3_FG001	None	0.0522333	0	0	0	0.1567	0	0	0	0	0	0	0	0	0	0	0	0	0	0	0	0	0	0	0	0	0
AC205154.3_FG005	AC205154.3_FG005	None	0.908303	0	0	0	1.42854	1.29637	0	0	0	0	0	0	0	0	0	0	0	0	0	0	0	0	0	0	0	0
AC205155.3_FG001	AC205155.3_FG001	None	0	0	0	0.0456552	0	0	0	0	0	0	0	0	0	0	0	0.273931	0	0	0	0	0	0	0	0.0913103	0	0
AC205158.3_FG004	AC205158.3_FG004	None	0	0	1.47682	0.135488	0	0	0	0	0	0	0	3.06166	1.3688	0	0.406464	0	0	0	0	0	0	0	1.47682	0.135488	0	0
AC205165.3_FG002	AC205165.3_FG002	None	0	0	0	0	0	0	0	0	0	0	0	0	0	0	0	0	0	0	0	0	0	0	0	0	0	0
AC205171.3_FG001	AC205171.3_FG001	None	0	0	0	0	0	0	0	0	0	0	0	0	0	0	0	0	0	0	0	0	0	0	0	0	0	0
AC205173.3_FG001	AC205173.3_FG001	None	0	0	0	0	0	0	0	0	0	0	0	0	0	0	0	0	0	0	0	0	0	0	0	0	0	0
AC205175.3_FG001	AC205175.3_FG001	None	0.00119531	0.0051608	0	0.00329997	0	0	0.00358593	0.0154824	0	0	0	0	0	0.0197998	0	0	0	0	0	0	0	0	0	0.00659993	0	0
AC205175.3_FG002	AC205175.3_FG002	None	0.10915	0	0	0	0.327451	0	0	0	0	0	0	0	0	0	0	0	0	0	0	0	0	0	0	0	0	0
AC205250.3_FG004	AC205250.3_FG004	None	0	0	0	0	0	0	0	0	0	0	0	0	0	0	0	0	0	0	0	0	0	0	0	0	0	0
AC205250.3_FG006	AC205250.3_FG006	None	0.495874	0	1.33903	0.366968	0	0.356831	1.13079	0	0	0	0	2.27561	1.60856	0	0.243337	1.25847	0	4.15	0	0.7	0	0	1.29472	0.500602	1.38333	0.233333
AC205251.3_FG002	AC205251.3_FG002	None	0	0.0415127	10.8282	0.034129	0	0	0	0	0.124538	0	29.6561	0	2.82848	0.102387	0	0	0	0	0	0	0	0	10.8282	0.034129	0	0
AC205269.3_FG003	AC205269.3_FG003	None	0.208194	0	0	0	0	0.624581	0	0	0	0	0	0	0	0	0	0	0	0	0	0	0	0	0	0	0	0
AC205274.3_FG001	AC205274.3_FG001	Pathogenesis-related protein PRMS Precursor	0	0	0	0	0	0	0	0	0	0	0	0	0	0	0	0	0	0	0	0	0	0	0	0	0	0
AC205320.3_FG004	AC205320.3_FG004	None	1.96898	0.0431793	1.13536	1.46098	2.92981	0.232043	2.74509	0	0.129538	0	0	0.865663	2.57651	0.67794	0.870683	2.09726	0.59	0.55	2.23	1.78	1.58	1.76	1.14739	1.21529	1.12333	1.70667
AC205324.3_FG003	AC205324.3_FG003	None	0.0467091	0	0.00665868	0.0249959	0	0.124356	0.0157714	0	0	0	0	0.0399521	0	0.0317359	0.0732079	0.0450313	0	0	0	0	0	0	0.0133174	0.0499917	0	0
AC205326.3_FG002	AC205326.3_FG002	None	2.08868	0.067603	5.32524	3.39169	1.46273	2.17644	2.62686	0.0998159	0.0828949	0.0200983	9.99328	5.27921	7.74894	6.9889	3.58801	5.80323	6.07	2.41	0.45	1.25	1.35	1.37	7.67381	5.46005	2.97667	1.32333
AC205331.3_FG004	AC205331.3_FG004	None	0	0	0	0	0	0	0	0	0	0	0	0	0	0	0	0	0	0	0	0	0	0	0	0	0	0
AC205336.3_FG003	AC205336.3_FG003	None	0.0388087	0.0546753	0	0.00806873	0.116426	0	0	0.164026	0	0	0	0	0	0	0.0484124	0	0	0	0	0	0	0	0	0.0161375	0	0
AC205345.3_FG002	AC205345.3_FG002	None	0.0954936	0.278484	0.245135	0.155286	0.0939757	0.192505	0	0.453289	0.382163	0	0.459469	0.275935	0	0.0775142	0.0822567	0.306088	0	0	0	0	0	0	0.245135	0.155286	0	0
AC205362.4_FG002	AC205362.4_FG002	AAP6	1.48693	0	2.62367	0.0128384	1.42444	2.54856	0.487798	0	0	0	7.87101	0	0	0	0.0385153	0	0	0	0	0	0	0	2.62367	0.0128384	0	0
AC205369.3_FG001	AC205369.3_FG001	None	0.0467933	0	0.163343	0	0.14038	0	0	0	0	0	0	0.490028	0	0	0	0	0	0	0	0	0	0	0.163343	0	0	0
AC205376.4_FG003	AC205376.4_FG003	None	6.76999	0.0822953	1.00654	0.852749	6.53876	4.05442	9.71679	0	0	0.246886	2.47764	0.541993	0	0.642036	0.24254	1.67367	0	0	0	0	0	0	1.00654	0.852749	0	0
AC205376.4_FG008	AC205376.4_FG008	None	3.12231	0	7.0756	6.30887	4.12649	2.62525	2.61519	0	0	0	0	15.8595	14.5241	15.8897	7.27041	7.0631	4.66	4.33	3.08	2.24	1.27	4.12	10.1279	10.0744	4.02333	2.54333
AC205379.3_FG012	AC205379.3_FG012	None	0	0	0	0.140658	0	0	0	0	0	0	0	0	0	0.59976	0.244187	0	0	0	0	0	0	0	0	0.281316	0	0
AC205395.3_FG003	AC205395.3_FG003	None	0	0	0	0	0	0	0	0	0	0	0	0	0	0	0	0	0	0	0	0	0	0	0	0	0	0
AC205405.3_FG001	AC205405.3_FG001	None	0	0	0	0	0	0	0	0	0	0	0	0	0	0	0	0	0	0	0	0	0	0	0	0	0	0
AC205411.3_FG001	AC205411.3_FG001	None	0	0	0	0	0	0	0	0	0	0	0	0	0	0	0	0	0	0	0	0	0	0	0	0	0	0
AC205413.4_FG001	AC205413.4_FG001	hypothetical protein LOC100273104	3.69552	0.00201138	0.00188538	0	2.18265	4.67052	4.2334	0	0.00603415	0	0	0.0113123	0	0	0	0	0	0	0	0	0	0	0.00377077	0	0	0
AC205413.4_FG002	AC205413.4_FG002	None	0.0494928	0.0046199	0.00426095	0	0.0285762	0.0686048	0.0512973	0	0.0138597	0	0	0.0255657	0	0	0	0	0	0	0	0	0	0	0.0085219	0	0	0
AC205413.4_FG003	AC205413.4_FG003	None	0.0185438	0.00226595	0.00214273	0	0.0141437	0.0338597	0.00762809	0	0.00679785	0	0	0.0128564	0	0	0	0	0	0	0	0	0	0	0.00428547	0	0	0
AC205417.3_FG003	AC205417.3_FG003	None	0	0	0	0.0873273	0	0	0	0	0	0	0	0	0	0.523964	0	0	0	0	0	0	0	0	0	0.174655	0	0
AC205419.3_FG001	AC205419.3_FG001	hypothetical protein LOC100274177	8.09549	0.170755	24.9065	21.6828	7.68601	8.66388	7.93657	0.162515	0.246225	0.103525	7.12638	64.1395	31.853	31.6207	31.1349	26.1711	10.7	16.72	18.9	18.47	9.45	13.25	34.373	29.6422	15.44	13.7233
AC205425.3_FG006	AC205425.3_FG006	None	0	0	0	0.239297	0	0	0	0	0	0	0	0	0	0	0	1.43578	0	0	0	0	0	0	0	0.478593	0	0
AC205466.3_FG003	AC205466.3_FG003	None	0	0	2.21641	0.0050843	0	0	0	0	0	0	6.64922	0	0	0	0.0152529	0	0	0	0	0	0	0	2.21641	0.0050843	0	0
AC205470.3_FG008	AC205470.3_FG008	None	0	0.00478153	0	0.000512915	0	0	0	0	0	0.0143446	0	0	0	0.000208632	0	0.00286886	0	0	0	0	0	0	0	0.00102583	0	0
AC205471.4_FG003	AC205471.4_FG003	None	0.673166	0	29.1465	5.28607	0.547558	0.506367	0.965574	0	0	0	34.0701	16.5636	12.9953	5.88628	8.99545	5.82471	42.55	55.91	12.79	5.68	2.98	2.35	21.2097	6.90215	37.0833	3.67
AC205471.4_FG007	AC205471.4_FG007	hypothetical protein LOC100303799 (LOC100303799), mRNA	52.648	0.483956	173.25	12.2151	36.901	54.6535	66.3895	0.730004	0.721863	0	676.824	73.5752	161.162	10.0633	17.0977	40.8493	44.73	74.94	8.27	3.57	0	1.71	303.854	22.6701	42.6467	1.76
AC205471.4_FG008	AC205471.4_FG008	None	0	0	0	0	0	0	0	0	0	0	0	0	0	0	0	0	0	0	0	0	0	0	0	0	0	0
AC205476.3_FG007	AC205476.3_FG007	None	0	0	0.121667	0	0	0	0	0	0	0	0	0	0	0	0	0	0	0.73	0	0	0	0	0	0	0.243333	0
AC205484.3_FG005	AC205484.3_FG005	None	29.1854	0.00063212	0.0939463	0.299646	38.7065	19.6926	29.1572	0	0.00189636	0	0	0.184507	0.0991711	0.246282	0.190816	1.14078	0.04	0.18	0.06	0.04	0.15	0.03	0.0945594	0.525959	0.0933333	0.0733333
AC205485.3_FG011	AC205485.3_FG011	None	0	0.00475783	0.212216	0.123152	0	0	0	0	0.0142735	0	0.116911	0	0.519736	0.252432	0	0.117024	0	0	0	0	0	0	0.212216	0.123152	0	0
AC205490.4_FG004	AC205490.4_FG004	None	0	0	0	0	0	0	0	0	0	0	0	0	0	0	0	0	0	0	0	0	0	0	0	0	0	0
AC205496.3_FG002	AC205496.3_FG002	None	0	0.0732493	0	0	0	0	0	0.219748	0	0	0	0	0	0	0	0	0	0	0	0	0	0	0	0	0	0
AC205500.3_FG002	AC205500.3_FG002	None	0.267181	0	18.6625	6.73128	0.237346	0.227508	0.336688	0	0	0	0	0.944738	0	0.793111	0.612398	0.242166	13.67	86.53	10.83	17.78	10.79	10.17	0.314913	0.549225	37.01	12.9133
AC205502.4_FG004	AC205502.4_FG004	hypothetical protein LOC100273678	1.11258	0.137061	2.08797	1.99821	1.20551	0.95294	1.17928	0.0720204	0.0919355	0.247227	0.838655	1.76662	2.58257	3.89152	2.69848	1.99924	5.19	0	2.15	0.29	2.43	0.68	1.72928	2.86308	2.44667	1.13333
AC205511.3_FG002	AC205511.3_FG002	None	0	0	0.25711	0.102885	0	0	0	0	0	0	1.54266	0	0	0	0	0.117312	0	0	0	0	0.38	0.12	0.51422	0.039104	0	0.166667
AC205513.3_FG003	AC205513.3_FG003	None	0	0.1106	0	0.132161	0	0	0	0.192174	0	0.139625	0	0	0	0.268394	0.239243	0.285327	0	0	0	0	0	0	0	0.264321	0	0
AC205521.3_FG003	AC205521.3_FG003	hypothetical protein LOC100274397	81.3824	0.615188	37.7535	72.2265	70.3905	74.9062	98.8506	0.583257	0.793251	0.469055	13.166	96.5918	56.2133	153.661	79.6761	95.7521	15.41	11.34	33.8	36.13	31.1	37.04	55.3237	109.696	20.1833	34.7567
AC205532.3_FG001	AC205532.3_FG001	None	0	0.0211113	0	0	0	0	0	0	0.0633338	0	0	0	0	0	0	0	0	0	0	0	0	0	0	0	0	0
AC205534.3_FG001	AC205534.3_FG001	None	0	0	0	0	0	0	0	0	0	0	0	0	0	0	0	0	0	0	0	0	0	0	0	0	0	0
AC205534.3_FG002	AC205534.3_FG002	None	1.19436	0	0.78179	0.318458	2.29669	1.28639	0	0	0	0	0	2.34537	0	0	0.588255	0.367118	0	0	0	0	0	0	0.78179	0.318458	0	0
AC205544.3_FG004	AC205544.3_FG004	None	0.127113	0.653134	0.310683	0.885908	0.381338	0	0	1.36874	0.390173	0.200489	0	0.932049	0	0.280245	0.488908	1.88857	0	0	0	0	0	0	0.310683	0.885908	0	0
AC205558.3_FG002	AC205558.3_FG002	None	2.16162	4.41963	5.72693	13.6742	1.90933	3.46278	1.11274	8.2082	2.68936	2.36134	5.55271	2.70115	8.92693	23.9245	12.3918	4.70617	0	0	0	0	0	0	5.72693	13.6742	0	0
AC205560.3_FG003	AC205560.3_FG003	hypothetical protein LOC100272655 (LOC100272655), mRNA	0	0	0	0	0	0	0	0	0	0	0	0	0	0	0	0	0	0	0	0	0	0	0	0	0	0
AC205562.3_FG002	AC205562.3_FG002	WRKY69 - superfamily of TFs having WRKY and zinc finger domains	0.358543	0	6.64691	1.19158	0	0	1.07563	0	0	0	13.7319	0.959536	0	0.809642	2.5941	2.87574	7.51	16.23	1.45	0.87	0	0	4.89715	2.09316	8.39667	0.29
AC205567.3_FG002	AC205567.3_FG002	None	0	0	0	0.0091515	0	0	0	0	0	0	0	0	0	0	0	0.054909	0	0	0	0	0	0	0	0.018303	0	0
AC205574.3_FG006	AC205574.3_FG006	mutant cincinnata	0	0	0	0.0299396	0	0	0	0	0	0	0	0	0	0.0780305	0	0.101607	0	0	0	0	0	0	0	0.0598792	0	0
AC205591.4_FG006	AC205591.4_FG006	None	0	0	0	0	0	0	0	0	0	0	0	0	0	0	0	0	0	0	0	0	0	0	0	0	0	0
AC205592.3_FG001	AC205592.3_FG001	None	0.0797263	0.059184	0.161116	0.0424698	0	0.239179	0	0.177552	0	0	0	0	0.326695	0.109708	0.145111	0	0	0	0.64	0	0	0	0.108898	0.0849397	0.213333	0
AC205595.3_FG007	AC205595.3_FG007	None	0	0	0	0	0	0	0	0	0	0	0	0	0	0	0	0	0	0	0	0	0	0	0	0	0	0
AC205605.3_FG002	AC205605.3_FG002	None	0.00161992	0	0.186173	0.00608509	0.000721668	0	0.0041381	0	0	0	0.0171744	0.509917	0.0314262	0.000804134	0.00122623	0.0162249	0	0	0	0	0	0	0.186173	0.00608509	0	0
AC205608.4_FG004	AC205608.4_FG004	LOC100283453	17.0722	0.129869	7.86071	6.34303	15.7263	17.1577	18.3326	0.284506	0.088039	0.0170616	11.6235	5.7899	6.16874	22.0077	6.01144	8.75907	0	0	0	0.28	0	1	7.86071	12.2594	0	0.426667
AC205615.4_FG002	AC205615.4_FG002	None	0	0	0.00589145	0	0	0	0	0	0	0	0.0353487	0	0	0	0	0	0	0	0	0	0	0	0.0117829	0	0	0
AC205619.3_FG003	AC205619.3_FG003	None	0	0	0.133333	0	0	0	0	0	0	0	0	0	0	0	0	0	0	0.8	0	0	0	0	0	0	0.266667	0
AC205664.3_FG001	AC205664.3_FG001	hypothetical protein LOC100279330	0	0.161525	0	0	0	0	0	0	0.484574	0	0	0	0	0	0	0	0	0	0	0	0	0	0	0	0	0
AC205672.3_FG001	AC205672.3_FG001	None	0	0	0	0	0	0	0	0	0	0	0	0	0	0	0	0	0	0	0	0	0	0	0	0	0	0
AC205673.3_FG006	AC205673.3_FG006	None	2.06621	0.367433	2.18995	0.679589	0.967964	3.09135	2.13932	0	0.709919	0.39238	0	2.35365	4.2162	1.30414	0.723733	1.38966	0	0	0	0	0	0.66	2.18995	1.13918	0	0.22
AC205677.3_FG001	AC205677.3_FG001	None	2.20012	0.0938643	4.33697	4.58091	2.12459	2.66803	1.80775	0.189494	0.0763734	0.0157255	4.93726	6.94396	10.3606	11.1918	4.69825	7.30542	0.82	2.47	0.49	1.67	1.02	1.6	7.41394	7.73182	1.26	1.43
AC205695.3_FG008	AC205695.3_FG008	None	0	0	0	0	0	0	0	0	0	0	0	0	0	0	0	0	0	0	0	0	0	0	0	0	0	0
AC205703.4_FG001	AC205703.4_FG001	BCL-2 binding anthanogene-1	3.20681	0	0.399776	1.09606	4.0386	2.80872	2.7731	0	0	0	1.12002	0.708639	0	1.39678	2.49915	2.43044	0	0.57	0	0	0	0.25	0.609553	2.10879	0.19	0.0833333
AC205703.4_FG002	AC205703.4_FG002	Putative uncharacterized protein	30.0906	0.0353394	19.4386	11.3134	34.1817	32.7212	23.3688	0.0522824	0.01556	0.0381758	24.515	23.3934	56.3832	18.6018	23.7388	18.4696	4	5.59	2.75	3.6	1.7	1.77	34.7639	20.2701	4.11333	2.35667
AC205703.4_FG005	AC205703.4_FG005	None	1.69184	0	5.12001	10.4304	1.83623	2.16882	1.07046	0	0	0	4.52277	10.8987	10.3286	28.909	10.719	12.8641	1.64	0.93	2.4	3.39	1.52	5.18	8.58336	17.4974	1.65667	3.36333
AC205703.4_FG006	AC205703.4_FG006	b-keto acyl reductase	92.8232	1.76162	16.8952	4.17122	78.1575	119.758	80.5542	0.864107	2.58981	1.83094	55.2043	13.4042	22.7524	4.61219	9.65621	6.77894	1.98	6.6	1.43	1.22	1.25	1.51	30.4536	7.01578	3.33667	1.32667
AC205703.4_FG010	AC205703.4_FG010	None	0.763558	0.0194985	0.957842	3.31602	0.247269	1.27844	0.764964	0.0299443	0.020711	0.00784034	0.501843	1.97102	1.35419	6.42311	3.8735	5.15951	0.8	0	1.12	1.75	1.2	1.49	1.27568	5.15204	0.64	1.48
AC205709.3_FG001	AC205709.3_FG001	None	0	0	0	0	0	0	0	0	0	0	0	0	0	0	0	0	0	0	0	0	0	0	0	0	0	0
AC205712.3_FG003	AC205712.3_FG003	None	0.050332	0	0	0	0.150996	0	0	0	0	0	0	0	0	0	0	0	0	0	0	0	0	0	0	0	0	0
AC205713.4_FG004	AC205713.4_FG004	None	0	0	0	0	0	0	0	0	0	0	0	0	0	0	0	0	0	0	0	0	0	0	0	0	0	0
AC205722.3_FG004	AC205722.3_FG004	None	0	0	0.01	0.00666667	0	0	0	0	0	0	0	0	0	0	0	0	0.03	0.01	0.02	0.01	0.02	0.01	0	0	0.02	0.0133333
AC205725.3_FG010	AC205725.3_FG010	None	3.13793	0.11841	3.83218	3.11874	4.32899	3.27346	1.81135	0.041222	0.201594	0.112414	7.45541	1.73954	2.3016	2.27013	2.43935	4.64673	0	0	0	0	0	0	3.83218	3.11874	0	0
AC205726.4_FG003	AC205726.4_FG003	None	0	0	0	0	0	0	0	0	0	0	0	0	0	0	0	0	0	0	0	0	0	0	0	0	0	0
AC205730.3_FG001	AC205730.3_FG001	None	0	0	0	0	0	0	0	0	0	0	0	0	0	0	0	0	0	0	0	0	0	0	0	0	0	0
AC205730.3_FG002	AC205730.3_FG002	None	0.255216	0.00830287	0.414075	1.79112	0.189712	0.480979	0.0949575	0.0249086	0	0	0.0942451	0.820668	0.327313	5.07671	2.32469	3.32533	0	0	0	0	0	0.02	0.414075	3.57558	0	0.00666667
AC205735.3_FG006	AC205735.3_FG006	hypothetical protein LOC100384682	0.560496	0.788593	0.930198	0.364304	0.395201	0.533562	0.752725	1.2811	0.752196	0.332483	0	1.88228	0.908313	0.473432	0.522303	0.59009	0	0	0	0.2	0	0.4	0.930198	0.528608	0	0.2
AC205813.4_FG008	AC205813.4_FG008	None	0	0	0.163333	0	0	0	0	0	0	0	0	0	0	0	0	0	0	0.98	0	0	0	0	0	0	0.326667	0
AC205814.3_FG001	AC205814.3_FG001	None	0	0	3.72737	0.262779	0	0	0	0	0	0	11.1821	0	0	0.21097	0.00118922	0.576179	0	0	0	0	0	0	3.72737	0.262779	0	0
AC205833.3_FG002	AC205833.3_FG002	None	0.0252245	0	0.336787	0.238253	0	0.0756735	0	0	0	0	0	0	1.01036	0.159472	0.265972	0.289315	0	0	0	0	0	0	0.336787	0.238253	0	0
AC205834.3_FG003	AC205834.3_FG003	None	0.0896197	0.00143813	0.00134296	0.000394628	0.1336	0.0377821	0.0974771	0	0	0.00431439	0.00805778	0	0	0.000897676	0	0.00147009	0	0	0	0	0	0	0.00268593	0.000789255	0	0
AC205853.3_FG014	AC205853.3_FG014	None	0	0.000622757	0	0.00201113	0	0	0	0	0	0.00186827	0	0	0	0.0120668	0	0	0	0	0	0	0	0	0	0.00402227	0	0
AC205886.3_FG001	AC205886.3_FG001	None	0.398131	0	0.103681	0.0980549	0.271813	0.60867	0.313911	0	0	0	1.26666e-05	0.161674	0.149355	0.173115	0.116537	0.00451283	0	0	0	0	0	0	0.103681	0.0980549	0	0
AC205888.4_FG004	AC205888.4_FG004	None	0.018183	0.0048032	0.088121	0.192325	0.0545491	0	0	0	0.0144096	0	0	0.264363	0	0.330465	0.0187195	0.227791	0	0	0	0	0	0	0.088121	0.192325	0	0
AC205907.3_FG004	AC205907.3_FG004	None	0	0.77134	0	0	0	0	0	1.15719	0.639679	0.517151	0	0	0	0	0	0	0	0	0	0	0	0	0	0	0	0
AC205968.3_FG001	AC205968.3_FG001	None	5.95619	0	0.721483	1.03049	1.4188	1.87728	14.5725	0	0	0	0	2.16445	0	0.932948	0	0	0	0	0	0	4.01	1.24	0.721483	0.310983	0	1.75
AC205972.3_FG002	AC205972.3_FG002	None	0	0.5405	0	0	0	0	0	0.898488	0.723012	0	0	0	0	0	0	0	0	0	0	0	0	0	0	0	0	0
AC205976.3_FG004	AC205976.3_FG004	None	0	0	0	0	0	0	0	0	0	0	0	0	0	0	0	0	0	0	0	0	0	0	0	0	0	0
AC205982.3_FG014	AC205982.3_FG014	hypothetical protein LOC100382584	3.63659	0.226189	5.3787	23.0559	0.702989	7.74409	2.46268	0.502913	0.175655	0	0	10.3816	5.75451	35.4399	18.5449	15.1829	0	0	0	0	0	0	5.3787	23.0559	0	0
AC206030.4_FG001	AC206030.4_FG001	hypothetical protein LOC100382626	0.709409	0	0	0	0	0.703358	1.42487	0	0	0	0	0	0	0	0	0	0	0	0	0	0	0	0	0	0	0
AC206031.3_FG007	AC206031.3_FG007	None	2.55639	0.0328871	4.04034	2.53565	2.07744	3.20662	2.38512	0	0	0.0986613	7.63821	4.38358	8.33026	1.11279	2.26561	5.16552	1.55	1.29	1.05	1.26	2.94	2.47	6.78402	2.84797	1.29667	2.22333
AC206156.3_FG003	AC206156.3_FG003	None	0	0	0	0	0	0	0	0	0	0	0	0	0	0	0	0	0	0	0	0	0	0	0	0	0	0
AC206156.3_FG009	AC206156.3_FG009	None	0	0	0	0	0	0	0	0	0	0	0	0	0	0	0	0	0	0	0	0	0	0	0	0	0	0
AC206160.3_FG001	AC206160.3_FG001	None	0.000228037	0	1.11166	0.0625965	0	0.000684112	0	0	0	0	3.33499	0	0	1.63506e-05	0	0.187773	0	0	0	0	0	0	1.11166	0.0625965	0	0
AC206165.3_FG007	AC206165.3_FG007	None	0.16351	0	0.0366667	0	0.334944	0.155587	0	0	0	0	0	0	0	0	0	0	0	0	0.22	0	0	0	0	0	0.0733333	0
AC206165.3_FG009	AC206165.3_FG009	None	0	0	0	0	0	0	0	0	0	0	0	0	0	0	0	0	0	0	0	0	0	0	0	0	0	0
AC206165.3_FG019	AC206165.3_FG019	None	0.191989	0	0	0.0345208	0.0690216	0.149586	0.357359	0	0	0	0	0	0	0.0309929	0	0.176132	0	0	0	0	0	0	0	0.0690416	0	0
AC206166.3_FG002	AC206166.3_FG002	None	0	0	0	0	0	0	0	0	0	0	0	0	0	0	0	0	0	0	0	0	0	0	0	0	0	0
AC206168.2_FG003	AC206168.2_FG003	None	0.000873043	0.0183809	1.74525	0.00174692	0	0	0.00261913	0.0551427	0	0	5.19691	0.0364984	0.00234911	0.00126025	0.000629756	0.00335074	0	0	0	0	0	0	1.74525	0.00174692	0	0
AC206169.3_FG002	AC206169.3_FG002	None	0.138671	0	0.139848	0.261021	0	0.120502	0.295512	0	0	0	0	0.419543	0	0.184921	0.0749202	0.523223	0	0	0	0	0	0	0.139848	0.261021	0	0
AC206184.4_FG002	AC206184.4_FG002	None	0	0	0	0	0	0	0	0	0	0	0	0	0	0	0	0	0	0	0	0	0	0	0	0	0	0
AC206185.3_FG002	AC206185.3_FG002	None	0	0	0	0	0	0	0	0	0	0	0	0	0	0	0	0	0	0	0	0	0	0	0	0	0	0
AC206186.3_FG001	AC206186.3_FG001	None	0	0	0	0	0	0	0	0	0	0	0	0	0	0	0	0	0	0	0	0	0	0	0	0	0	0
AC206194.3_FG003	AC206194.3_FG003	None	0	0	0	0.00394384	0	0	0	0	0	0	0	0	0	0.000307669	0.0233554	0	0	0	0	0	0	0	0	0.00788769	0	0
AC206198.3_FG001	AC206198.3_FG001	hypothetical protein LOC100383719	2.72108	0	1.51186	0.233467	2.3702	3.29242	2.50062	0	0	0	0	0.268716	4.26686	0.326672	0.0459578	0.568172	0	0	0	0.46	0	0	1.51186	0.313601	0	0.153333
AC206199.3_FG001	AC206199.3_FG001	None	0.00350687	0.032515	5.44374e-06	8.98802e-07	1.70222e-05	0.0105036	0	0	0	0.0975449	0	9.99197e-06	2.26705e-05	2.08396e-06	3.30885e-06	0	0	0	0	0	0	0	1.08875e-05	1.7976e-06	0	0
AC206199.3_FG005	AC206199.3_FG005	None	0.43655	0	1.63	1.44426	0	0	1.30965	0	0	0	0	1.28554	3.60446	1.26197	0.328551	2.74225	0	0	0	0	0	0	1.63	1.44426	0	0
AC206201.3_FG004	AC206201.3_FG004	None	740.954	149.226	16.1601	1.63315	435.358	358.665	1428.84	103.807	254.964	88.9082	77.6608	5.38004	0	1.89506	2.76381	0	7.57	0	6.35	0.44	3.43	1.27	27.6803	1.55296	4.64	1.71333
AC206201.3_FG009	AC206201.3_FG009	None	0.133353	0.0103177	0	0.00836884	0.163625	0.115717	0.120717	0.0309532	0	0	0	0	0	0.0407201	0	0.00949295	0	0	0	0	0	0	0	0.0167377	0	0
AC206217.2_FG006	AC206217.2_FG006		0	0	0	0	0	0	0	0	0	0	0	0	0	0	0	0	0	0	0	0	0	0	0	0	0	0
AC206223.3_FG001	AC206223.3_FG001	pherophorin like protein	9.1191	0.0192744	2.58478	4.5295	9.75194	10.6929	6.91246	0	0	0.0578233	0	7.93031	4.18836	14.6789	5.09127	2.83683	0	1.46	1.93	0.74	0.96	2.87	4.03956	7.53567	1.13	1.52333
AC206223.3_FG004	AC206223.3_FG004	None	0.00209958	0.0054682	0.0369443	0.0567663	0.00495462	0.000836464	0.000507652	0.00131743	0.0126154	0.00247176	0.00200669	0.0662261	0.0534328	0.040405	0.0263519	0.123841	0	0	0.1	0.11	0	0.04	0.0405552	0.0635326	0.0333333	0.05
AC206223.3_FG006	AC206223.3_FG006	hypothetical protein LOC100280156 (LOC100280156), mRNA	4.44738	0.21639	0.793046	0.164125	5.87132	4.14314	3.32767	0.326373	0.113999	0.208797	3.38505	0.613226	0	0.0624281	0.290166	0.172158	0.53	0	0.23	0.13	0	0.33	1.33276	0.174917	0.253333	0.153333
AC206223.3_FG007	AC206223.3_FG007	None	0	0	4.5561	0.251713	0	0	0	0	0	0	13.6683	0	0	0.291221	0.207025	0.256893	0	0	0	0	0	0	4.5561	0.251713	0	0
AC206223.3_FG008	AC206223.3_FG008	hypothetical protein LOC100273523	0.094126	17.2188	0.786755	0.424755	0	0.0767859	0.205592	13.8804	11.4555	26.3205	1.29039	0.544985	0.52489	0.495777	0.17519	0.603299	0	0	0	0	0	0	0.786755	0.424755	0	0
AC206223.3_FG010	AC206223.3_FG010	None	31.2523	1.82649	32.9576	41.0439	23.7254	27.7362	42.2952	0.574723	3.325	1.57976	72.0974	86.3154	28.5229	60.4199	105.131	69.7423	3.2	4.97	2.64	3.38	4.44	3.15	62.3119	78.4311	3.60333	3.65667
AC206227.4_FG001	AC206227.4_FG001	None	0	0	0	0	0	0	0	0	0	0	0	0	0	0	0	0	0	0	0	0	0	0	0	0	0	0
AC206259.3_FG002	AC206259.3_FG002	None	0.0078956	0	0	0.0386036	0.0236868	0	0	0	0	0	0	0	0	0	0.0186767	0.212945	0	0	0	0	0	0	0	0.0772072	0	0
AC206259.3_FG003	AC206259.3_FG003	None	5.05732	0.593495	6.30718	11.4894	4.56326	7.51653	3.09216	0.823843	0.581761	0.37488	7.15676	11.7607	14.7556	30.2761	12.9878	17.6225	1.72	0.55	1.9	2.96	1.77	3.32	11.2244	20.2955	1.39	2.68333
AC206262.3_FG004	AC206262.3_FG004	None	0	0.358777	0.901007	0	0	0	0	0	0	1.07633	0	2.70302	0	0	0	0	0	0	0	0	0	0	0.901007	0	0	0
AC206265.3_FG006	AC206265.3_FG006	None	1.40763	0.0606643	0.188462	2.24293	1.32109	2.14994	0.751873	0.181993	0	0	0	0.565385	0	4.72852	0.743198	1.25708	0	0	0	0	0	0	0.188462	2.24293	0	0
AC206266.3_FG001	AC206266.3_FG001	None	0.0758682	0.00628589	0.10349	0.378934	0.0299942	0.127525	0.0700854	6.63371e-05	0.00810782	0.0106835	0	0.277165	0.033306	0.519795	0.16443	0.452576	0	0	0	0	0	0	0.10349	0.378934	0	0
AC206273.3_FG004	AC206273.3_FG004	None	0	0	0	0	0	0	0	0	0	0	0	0	0	0	0	0	0	0	0	0	0	0	0	0	0	0
AC206274.3_FG008	AC206274.3_FG008	None	0	0.0667703	0.0266667	9.34548e-06	0	0	0	0	0.100241	0.10007	0	0	0	5.60729e-05	0	0	0	0	0.16	0	0	0	0	1.8691e-05	0.0533333	0
AC206285.3_FG003	AC206285.3_FG003	None	0	0	0	0	0	0	0	0	0	0	0	0	0	0	0	0	0	0	0	0	0	0	0	0	0	0
AC206285.3_FG005	AC206285.3_FG005	None	0	0	0	0	0	0	0	0	0	0	0	0	0	0	0	0	0	0	0	0	0	0	0	0	0	0
AC206312.3_FG008	AC206312.3_FG008	None	1.9409e-05	0	0	0	0	0	5.8227e-05	0	0	0	0	0	0	0	0	0	0	0	0	0	0	0	0	0	0	0
AC206319.2_FG004	AC206319.2_FG004	None	0	0	0	0	0	0	0	0	0	0	0	0	0	0	0	0	0	0	0	0	0	0	0	0	0	0
AC206325.3_FG003	AC206325.3_FG003	None	0	0	0	0	0	0	0	0	0	0	0	0	0	0	0	0	0	0	0	0	0	0	0	0	0	0
AC206332.3_FG005	AC206332.3_FG005	None	0	0.051431	0.245312	0.204869	0	0	0	0.078215	0.0258101	0.0502678	0	0.721871	0	0	0	0.129215	0	0	0.75	0	1.1	0	0.240624	0.0430717	0.25	0.366667
AC206349.2_FG002	AC206349.2_FG002	None	0	0	0	0	0	0	0	0	0	0	0	0	0	0	0	0	0	0	0	0	0	0	0	0	0	0
AC206350.3_FG005	AC206350.3_FG005	dirigent-like protein	0	0	0	0	0	0	0	0	0	0	0	0	0	0	0	0	0	0	0	0	0	0	0	0	0	0
AC206392.3_FG004	AC206392.3_FG004	None	0	0	0	0.147203	0	0	0	0	0	0	0	0	0	0.01376	0.869457	0	0	0	0	0	0	0	0	0.294406	0	0
AC206425.3_FG002	AC206425.3_FG002	LOC100283929	19.2051	0.0027015	0	0.0534063	15.701	30.6007	11.3137	0.0081045	0	0	0	0	0	0	0.320438	0	0	0	0	0	0	0	0	0.106813	0	0
AC206425.3_FG004	AC206425.3_FG004	None	0.17064	0	0.0202668	0.0757777	0.195414	0.0418373	0.274669	0	0	0	0	0	0.121601	0.0578905	0.0633305	0.333445	0	0	0	0	0	0	0.0405337	0.151555	0	0
AC206503.3_FG001	AC206503.3_FG001	None	0	0	0	0	0	0	0	0	0	0	0	0	0	0	0	0	0	0	0	0	0	0	0	0	0	0
AC206514.2_FG002	AC206514.2_FG002	None	0	0	0	0	0	0	0	0	0	0	0	0	0	0	0	0	0	0	0	0	0	0	0	0	0	0
AC206519.2_FG002	AC206519.2_FG002	None	0	0	0	0	0	0	0	0	0	0	0	0	0	0	0	0	0	0	0	0	0	0	0	0	0	0
AC206547.2_FG002	AC206547.2_FG002	None	0	0	0	0	0	0	0	0	0	0	0	0	0	0	0	0	0	0	0	0	0	0	0	0	0	0
AC206582.2_FG002	AC206582.2_FG002	None	0.232949	0	0	0.1613	0	0.698848	0	0	0	0	0	0	0	0.529944	0.437859	0	0	0	0	0	0	0	0	0.322601	0	0
AC206610.4_FG004	AC206610.4_FG004	None	0.00227123	0	0.000485843	0	0.00681368	0	0	0	0	0	0	0.00291506	0	0	0	0	0	0	0	0	0	0	0.000971687	0	0	0
AC206610.4_FG005	AC206610.4_FG005	None	0	0	0.000641045	0	0	0	0	0	0	0	0	0.00384627	0	0	0	0	0	0	0	0	0	0	0.00128209	0	0	0
AC206611.3_FG002	AC206611.3_FG002	None	2.55702	0	0	0	0	7.67107	0	0	0	0	0	0	0	0	0	0	0	0	0	0	0	0	0	0	0	0
AC206611.3_FG003	AC206611.3_FG003	None	0	0	0	0	0	0	0	0	0	0	0	0	0	0	0	0	0	0	0	0	0	0	0	0	0	0
AC206634.3_FG004	AC206634.3_FG004	None	0.00808444	0.0486543	0.490581	0.0786015	0.00796386	0.00479196	0.0114975	0.0422291	0.0190797	0.084654	0.0503821	1.28629	0.13507	0.13998	0.0229219	0.0729025	0	0	0	0	0	0	0.490581	0.0786015	0	0
AC206638.3_FG007	AC206638.3_FG007	VQ motif family protein	0	4.3975	1.91554	0.747948	0	0	0	2.93936	6.12294	4.1302	0	3.90796	5.13526	3.30963	0.207224	0.970836	0	0	2.45	0	0	0	3.01441	1.4959	0.816667	0
AC206638.3_FG015	AC206638.3_FG015	None	0	0	0	0	0	0	0	0	0	0	0	0	0	0	0	0	0	0	0	0	0	0	0	0	0	0
AC206642.4_FG001	AC206642.4_FG001	60S ribosomal protein L35	391.593	9.25303	164.027	140.042	347.787	300.847	526.145	9.81894	9.15634	8.78381	381.215	342.851	183.374	160.068	406.591	215.744	17.3	36.44	22.98	24.83	15.29	17.73	302.48	260.801	25.5733	19.2833
AC206647.3_FG003	AC206647.3_FG003	None	0	0	0	0	0	0	0	0	0	0	0	0	0	0	0	0	0	0	0	0	0	0	0	0	0	0
AC206655.3_FG004	AC206655.3_FG004	None	0	0	0	0	0	0	0	0	0	0	0	0	0	0	0	0	0	0	0	0	0	0	0	0	0	0
AC206695.3_FG001	AC206695.3_FG001	None	0	0	2.82389	0	0	0	0	0	0	0	8.47168	0	0	0	0	0	0	0	0	0	0	0	2.82389	0	0	0
AC206698.2_FG002	AC206698.2_FG002	None	0	0.0339903	0.0108711	0	0	0	0	0.0215118	0.024951	0.0555082	0	0.0652263	0	0	0	0	0	0	0	0	0	0	0.0217421	0	0	0
AC206700.3_FG003	AC206700.3_FG003	None	0	0.0249617	0	0.0124954	0	0	0	0	0.0748851	0	0	0	0	0.0749721	0	0	0	0	0	0	0	0	0	0.0249907	0	0
AC206749.3_FG003	AC206749.3_FG003	None	0	0	0	0	0	0	0	0	0	0	0	0	0	0	0	0	0	0	0	0	0	0	0	0	0	0
AC206763.3_FG002	AC206763.3_FG002	None	0	0	0.01	0.00366337	0	0	0	0	0	0	0	0	0	0.0219802	0	0	0	0.06	0	0	0	0	0	0.00732673	0.02	0
AC206764.4_FG001	AC206764.4_FG001	None	0.0486802	0.242174	0.342015	0.293161	0.0663536	0.00664435	0.0730426	0.259638	0.406271	0.0606115	0.000508584	0.554122	0.471414	0.521857	0.0676709	0.289955	0	0	0	0	0	0	0.342015	0.293161	0	0
AC206764.4_FG003	AC206764.4_FG003	hypothetical protein LOC100278164	5.752e-06	0	0	0	0	0	1.7256e-05	0	0	0	0	0	0	0	0	0	0	0	0	0	0	0	0	0	0	0
AC206768.3_FG005	AC206768.3_FG005	None	0	0	0.94328	0	0	0	0	0	0	0	2.82984	0	0	0	0	0	0	0	0	0	0	0	0.94328	0	0	0
AC206768.3_FG006	AC206768.3_FG006	None	0	0	0.164187	0	0	0	0	0	0	0	0.492561	0	0	0	0	0	0	0	0	0	0	0	0.164187	0	0	0
AC206780.3_FG004	AC206780.3_FG004	None	0.0447121	0	0.340496	0.0775343	0.00515858	0.0527741	0.0762036	0	0	0	0.917648	0.0994769	0.00436229	0.15524	0.0339079	0.0434549	0	0	0	0	0	0	0.340496	0.0775343	0	0
AC206788.3_FG008	AC206788.3_FG008	Putative uncharacterized protein	43.5635	2.82631	4.73306	6.27426	24.8521	64.3679	41.4704	4.32545	3.09529	1.0582	0	1.84445	13.6139	7.14808	13.2933	9.49419	4.58	5.64	2.72	2.06	0	5.65	5.15278	9.97852	4.31333	2.57
AC206788.3_FG015	AC206788.3_FG015	hypothetical protein LOC100191664	16.7856	0.0069042	15.2939	8.5203	19.4651	16.4746	14.4172	0.0207126	0	0	18.0283	21.0211	11.9141	3.41357	8.58373	14.9145	12.43	23.74	4.63	9.6	10.23	4.38	16.9878	8.9706	13.6	8.07
AC206831.3_FG015	AC206831.3_FG015	None	0	0	0	0	0	0	0	0	0	0	0	0	0	0	0	0	0	0	0	0	0	0	0	0	0	0
AC206832.3_FG004	AC206832.3_FG004	None	0	0	0	0	0	0	0	0	0	0	0	0	0	0	0	0	0	0	0	0	0	0	0	0	0	0
AC206840.3_FG002	AC206840.3_FG002	hypothetical protein LOC100278758	48.7295	24.1806	55.446	40.8708	67.0502	45.0805	34.0578	23.112	26.1775	23.2522	156.77	73.9348	59.7812	106.203	70.8197	54.3322	15.79	21.59	4.81	7.11	4.1	2.66	96.8287	77.1183	14.0633	4.62333
AC206898.3_FG006	AC206898.3_FG006	None	0.121171	0.0221684	0.160156	0.0620236	0	0.103201	0.260313	0.0665052	0	0	0	0	0.750933	0.180106	0.0419718	0.150064	0	0.08	0.13	0	0	0	0.250311	0.124047	0.07	0
AC206901.3_FG005	AC206901.3_FG005	hypothetical protein LOC100272967	0.29701	0	0	0	0.206378	0.178726	0.505927	0	0	0	0	0	0	0	0	0	0	0	0	0	0	0	0	0	0	0
AC206941.2_FG002	AC206941.2_FG002	Oleosin Zm-II (Oleosin 18 kDa)(Lipid body-associated protein L2)	0	0	0	0	0	0	0	0	0	0	0	0	0	0	0	0	0	0	0	0	0	0	0	0	0	0
AC206946.2_FG009	AC206946.2_FG009	None	0	0	0	0.116667	0	0	0	0	0	0	0	0	0	0	0	0	0	0	0	0	0.7	0	0	0	0	0.233333
AC206951.3_FG014	AC206951.3_FG014	None	0	0	0	0	0	0	0	0	0	0	0	0	0	0	0	0	0	0	0	0	0	0	0	0	0	0
AC206951.3_FG016	AC206951.3_FG016	Putative uncharacterized protein	0.56963	0	3.5752	0.195852	0	0	1.70889	0	0	0	13.7677	2.02641	3.60709	0.211667	0.110826	0.852618	0	2.05	0	0	0	0	6.46707	0.391704	0.683333	0
AC206951.3_FG017	AC206951.3_FG017	ethylene-responsive element binding protein 2	2.72965	0	34.3773	8.67142	0.436794	0	7.75217	0	0	0	90.1144	25.2273	77.7418	18.5007	10.1454	18.9124	2.55	8.64	1.99	1.69	1.79	0.99	64.3612	15.8528	4.39333	1.49
AC206952.3_FG001	AC206952.3_FG001	None	0	0	0	0.1	0	0	0	0	0	0	0	0	0	0	0	0	0	0	0	0.21	0.39	0	0	0	0	0.2
AC206968.3_FG001	AC206968.3_FG001	None	0	0	0	0	0	0	0	0	0	0	0	0	0	0	0	0	0	0	0	0	0	0	0	0	0	0
AC206968.3_FG003	AC206968.3_FG003	LOC100284700	42.7497	0.669837	44.8638	66.8032	36.6419	46.9254	44.6818	0.874652	0.760419	0.37444	29.9167	104.602	81.6539	190.607	85.5055	73.4968	16.22	19.87	16.92	14.22	11.43	25.56	72.0575	116.536	17.67	17.07
AC206969.3_FG001	AC206969.3_FG001	None	0	0	0	0	0	0	0	0	0	0	0	0	0	0	0	0	0	0	0	0	0	0	0	0	0	0
AC206980.3_FG007	AC206980.3_FG007	None	0.627723	0	0	0.186395	0.335326	0.619533	0.928309	0	0	0	0	0	0	0.447936	0.369546	0.300889	0	0	0	0	0	0	0	0.37279	0	0
AC206989.4_FG002	AC206989.4_FG002	None	20.0875	0.881105	28.8656	24.2193	19.1138	24.2477	16.9009	0.66475	1.06344	0.915125	27.4513	25.9044	90.9877	55.6849	22.238	47.0031	12.29	8.38	8.18	7.93	5.86	6.6	48.1145	41.642	9.61667	6.79667
AC206999.1_FG002	AC206999.1_FG002	None	0	0	0	0	0	0	0	0	0	0	0	0	0	0	0	0	0	0	0	0	0	0	0	0	0	0
AC206999.1_FG007	AC206999.1_FG007	None	0	0	0	0.0867543	0	0	0	0	0	0	0	0	0	0.109268	0	0.411258	0	0	0	0	0	0	0	0.173509	0	0
AC207011.3_FG001	AC207011.3_FG001	None	0	0	0	0.128524	0	0	0	0	0	0	0	0	0	0.200429	0	0.570717	0	0	0	0	0	0	0	0.257049	0	0
AC207019.3_FG003	AC207019.3_FG003	None	0	0	0	0	0	0	0	0	0	0	0	0	0	0	0	0	0	0	0	0	0	0	0	0	0	0
AC207024.3_FG002	AC207024.3_FG002	None	0	0	0	0	0	0	0	0	0	0	0	0	0	0	0	0	0	0	0	0	0	0	0	0	0	0
AC207043.3_FG002	AC207043.3_FG002	VQ motif family protein	0.11216	0.0234124	9.35084	2.2274	0	0.33648	0	0.0702371	0	0	33.5289	8.38483	3.27133	1.93323	5.26452	4.41665	5.96	3.31	1.65	0.63	0.58	0.54	15.0617	3.87147	3.64	0.583333
AC207043.3_FG004	AC207043.3_FG004	None	2.06389e-05	0.000868553	0.0685288	0.0611037	6.09822e-05	0	9.34562e-07	0	0.000313268	0.00229239	0.00026227	0.170725	0.0345992	0.0688272	0.0400245	0.0744594	0	0	0	0	0	0	0.0685288	0.0611037	0	0
AC207080.3_FG005	AC207080.3_FG005	None	0	0	1.15839	0.0748747	0	0	0	0	0	0	3.10353	0.119188	0.252441	0.0755832	0	0.149041	0	0	0	0	0	0	1.15839	0.0748747	0	0
AC207104.3_FG001	AC207104.3_FG001	None	0	0	0	0	0	0	0	0	0	0	0	0	0	0	0	0	0	0	0	0	0	0	0	0	0	0
AC207107.4_FG001	AC207107.4_FG001	None	0	0	0	0.0434862	0	0	0	0	0	0	0	0	0	0	0.0749742	0.185943	0	0	0	0	0	0	0	0.0869724	0	0
AC207107.4_FG002	AC207107.4_FG002	None	0	0	0.000142179	0.138631	0	0	0	0	0	0	0	0.000853074	0	0.000382969	0.05951	0.131892	0	0	0	0	0.64	0	0.000284358	0.0639283	0	0.213333
AC207119.3_FG001	AC207119.3_FG001	None	0	0	0	0	0	0	0	0	0	0	0	0	0	0	0	0	0	0	0	0	0	0	0	0	0	0
AC207188.3_FG002	AC207188.3_FG002	None	0	0	0	0	0	0	0	0	0	0	0	0	0	0	0	0	0	0	0	0	0	0	0	0	0	0
AC207189.4_FG002	AC207189.4_FG002	None	0	0	6.75167	2.48631	0	0	0	0	0	0	0	0	0	0	0.607866	0	4.93	26	9.58	4.84	4.17	5.3	0	0.202622	13.5033	4.77
AC207205.3_FG004	AC207205.3_FG004	None	0	0	0	0.0519478	0	0	0	0	0	0	0	0	0	0.145544	0.166143	0	0	0	0	0	0	0	0	0.103896	0	0
AC207206.3_FG001	AC207206.3_FG001	None	0	0.119183	0	0	0	0	0	0	0.197402	0.160147	0	0	0	0	0	0	0	0	0	0	0	0	0	0	0	0
AC207206.3_FG003	AC207206.3_FG003	None	0	0	0	0	0	0	0	0	0	0	0	0	0	0	0	0	0	0	0	0	0	0	0	0	0	0
AC207225.3_FG001	AC207225.3_FG001	None	0	0	0	0	0	0	0	0	0	0	0	0	0	0	0	0	0	0	0	0	0	0	0	0	0	0
AC207225.3_FG003	AC207225.3_FG003	None	0.043079	0	0	0.0502577	0.0584707	0.0707662	0	0	0	0	0	0	0	0	0.15491	0.146636	0	0	0	0	0	0	0	0.100515	0	0
AC207231.3_FG001	AC207231.3_FG001	None	0.421023	0	0.150325	0.214439	0.367674	0.201298	0.694096	0	0	0	0	0	0.450975	0	0.259968	0.383349	0	0	0	0	0	0	0.150325	0.214439	0	0
AC207254.3_FG005	AC207254.3_FG005	None	0	0	0	0.0275373	0	0	0	0	0	0	0	0	0	0	0	0.165224	0	0	0	0	0	0	0	0.0550747	0	0
AC207260.3_FG003	AC207260.3_FG003	None	0.204534	0	0.41773	0.565173	0	0	0.613602	0	0	0	0	0.844603	0.408587	0.415881	0.508431	0.771208	0	0	0	0	0	0	0.41773	0.565173	0	0
AC207260.3_FG004	AC207260.3_FG004	None	0	0	0.248365	0	0	0	0	0	0	0	0	0.745094	0	0	0	0	0	0	0	0	0	0	0.248365	0	0	0
AC207265.3_FG002	AC207265.3_FG002	None	2.78689	0.930985	0.178732	0.05	0.924636	4.29397	3.14207	1.11396	1.21018	0.468814	0	0.0923904	0	0	0	0	0.98	0	0	0	0.16	0.14	0.0307968	0	0.326667	0.1
AC207309.3_FG007	AC207309.3_FG007	None	0.510226	0	12.0567	0.0609827	0.279512	0.510101	0.741064	0	0	0	36.1701	0	0	0	0.182948	0	0	0	0	0	0	0	12.0567	0.0609827	0	0
AC207309.3_FG010	AC207309.3_FG010	None	0	0	0.0939006	0.000870473	0	0	0	0	0	0	0.216204	0.0654978	0	0.00261142	0	0	0	0	0	0	0	0	0.0939006	0.000870473	0	0
AC207321.3_FG003	AC207321.3_FG003	None	0.143577	0	0.118693	0.819383	0.0828943	0.347837	0	0	0	0	0	0.0960009	0.260077	1.15521	0.512042	0.790897	0	0	0	0	0	0	0.118693	0.819383	0	0
AC207328.3_FG003	AC207328.3_FG003	None	0.223138	0	0.330085	0.118084	0	0.669414	0	0	0	0	0	0	0.72051	0.708503	0	0	1.26	0	0	0	0	0	0.24017	0.236168	0.42	0
AC207342.3_FG001	AC207342.3_FG001	None	0	0	0.08	0.0866667	0	0	0	0	0	0	0	0	0	0	0	0	0	0	0.48	0	0	0.52	0	0	0.16	0.173333
AC207342.3_FG007	AC207342.3_FG007	hypothetical protein LOC100193373	6.02251	0.241158	25.0808	9.73608	6.72534	7.43651	3.90567	0.507657	0.0561495	0.159667	67.1063	29.2694	47.9689	18.8391	13.3084	19.009	2.55	1.1	2.49	2.23	2.61	2.42	48.1149	17.0522	2.04667	2.42
AC207342.3_FG008	AC207342.3_FG008	Putative uncharacterized protein	20.3349	0.115474	4.35771	2.15541	8.44735	13.6646	38.8928	0.346422	0	0	11.5734	2.80759	4.21529	2.76721	2.42981	4.09542	3.65	3.11	0.79	1.47	0.8	1.37	6.19876	3.09748	2.51667	1.21333
AC207347.3_FG005	AC207347.3_FG005	None	3.93983	0.0459029	2.26443	2.62809	2.16978	6.19054	3.45918	0.0499554	0.0786706	0.00908256	8.57387	2.74658	0.916154	6.33204	2.78563	4.50088	0.28	0.57	0.5	0.33	1.11	0.71	4.07887	4.53952	0.45	0.716667
AC207383.3_FG003	AC207383.3_FG003	None	0	0	0	0.0101025	0	0	0	0	0	0	0	0	0	0	0.0606149	0	0	0	0	0	0	0	0	0.020205	0	0
AC207389.3_FG004	AC207389.3_FG004	None	0	1.24238	0	0	0	0	0	2.29144	1.4357	0	0	0	0	0	0	0	0	0	0	0	0	0	0	0	0	0
AC207397.3_FG001	AC207397.3_FG001	None	0	0	0	0	0	0	0	0	0	0	0	0	0	0	0	0	0	0	0	0	0	0	0	0	0	0
AC207427.3_FG005	AC207427.3_FG005	None	170.56	14.5748	269.506	1014.86	53.4583	179.317	278.905	31.2788	12.4456	0	32.2262	716.362	866.728	2095.29	2628.07	1360.89	0	0	1.72	1.2	1.48	2.2	538.439	2028.08	0.573333	1.62667
AC207454.3_FG004	AC207454.3_FG004	None	0	0	0	0	0	0	0	0	0	0	0	0	0	0	0	0	0	0	0	0	0	0	0	0	0	0
AC207472.3_FG001	AC207472.3_FG001	None	0.19723	0.293049	0	0.202971	0.591689	0	0	0.404954	0.279311	0.194882	0	0	0	0	0.561403	0.656423	0	0	0	0	0	0	0	0.405942	0	0
AC207533.2_FG002	AC207533.2_FG002	None	0.2621	0	0	0.183725	0	0.7863	0	0	0	0	0	0	0	0	0.519058	0.583295	0	0	0	0	0	0	0	0.367451	0	0
AC207544.3_FG011	AC207544.3_FG011	None	0	0	0	0.0117148	0	0	0	0	0	0	0	0	0	0	0.0702891	0	0	0	0	0	0	0	0	0.0234297	0	0
AC207546.3_FG004	AC207546.3_FG004	None	0.0552553	0.0413086	0.088693	0.0869808	0.0845973	0.081121	4.75765e-05	0.0319366	0.0442874	0.0477017	0.284204	0.021659	0.006295	0.0258382	0.00373468	0.00231166	0.1	0.05	0.07	0.22	0.11	0.16	0.104053	0.0106282	0.0733333	0.163333
AC207549.3_FG010	AC207549.3_FG010	None	0	0	0	0	0	0	0	0	0	0	0	0	0	0	0	0	0	0	0	0	0	0	0	0	0	0
AC207575.3_FG004	AC207575.3_FG004	None	0	0	0	0	0	0	0	0	0	0	0	0	0	0	0	0	0	0	0	0	0	0	0	0	0	0
AC207619.3_FG001	AC207619.3_FG001	None	0	0	0.1501	0.569622	0	0	0	0	0	0	0.450137	0	0.000162809	0	1.12177	0.587096	0	0	0	0	0	0	0.1501	0.569622	0	0
AC207620.2_FG007	AC207620.2_FG007	None	0	0	0	0	0	0	0	0	0	0	0	0	0	0	0	0	0	0	0	0	0	0	0	0	0	0
AC207628.4_FG002	AC207628.4_FG002	None	13.7174	0.013436	12.3327	17.3997	13.7244	12.4762	14.9515	0.0403081	0	0	1.5647	11.7702	23.6633	30.3323	6.18763	15.6792	0	0	0	0	0	0	12.3327	17.3997	0	0
AC207628.4_FG003	AC207628.4_FG003	hypothetical protein LOC100192486	0.245155	0.0369041	0.433007	0.339031	0.215664	0.308322	0.21148	0.0557925	0.0382425	0.0166774	7.6087e-05	1.3383	0.609666	0.497915	0.291482	0.394791	0.13	0.42	0.1	0.31	0.27	0.27	0.649347	0.394729	0.216667	0.283333
AC207628.4_FG005	AC207628.4_FG005	outer mitochondrial membrane protein porin	0.623548	0.114861	6.19504	2.22227	0.517098	0.771746	0.5818	0.272467	0	0.0721161	12.7552	4.84757	0.982362	7.94776	2.30147	1.73439	0	0	0	0.23	0.6	0.52	6.19504	3.99454	0	0.45
AC207628.4_FG009	AC207628.4_FG009	None	6.76302	0.0107855	6.81171	6.48097	9.6952	4.22768	6.36618	0.0167559	0.00873991	0.00686057	7.49135	6.44073	19.2982	13.4623	7.04332	12.4902	1.01	6.11	0.52	2.52	2.28	1.09	11.0768	10.9986	2.54667	1.96333
AC207628.4_FG010	AC207628.4_FG010	hypothetical protein LOC100191711	2.41545	0	0.67663	0.613825	2.85695	1.9487	2.44069	0	0	0	0	0	2.02989	0.227305	1.00827	0.605899	0	0	0	0	0	0	0.67663	0.613825	0	0
AC207628.4_FG011	AC207628.4_FG011	None	28.287	0.00664219	9.42619	23.374	28.3557	31.3797	25.1257	0.00679708	0.0131295	0	5.35266	15.7904	32.3541	76.8935	14.2591	40.3114	0.38	0.38	2.3	2.68	2.68	3.42	17.8324	43.8213	1.02	2.92667
AC207649.3_FG002	AC207649.3_FG002	None	0	1.80029	0	0.0158042	0	0	0	3.25363	1.67557	0.471662	0	0	0	0	0.0948255	0	0	0	0	0	0	0	0	0.0316085	0	0
AC207652.3_FG001	AC207652.3_FG001	None	0.103311	0.649227	1.08668	1.25183	0.031497	0.233221	0.0452144	0.825447	0.702532	0.419701	0.358075	0.415701	3.58632	3.70797	0.921333	1.8117	0.58	0.45	1.13	0.39	0.45	0.23	1.45337	2.147	0.72	0.356667
AC207655.2_FG003	AC207655.2_FG003	None	0	0	0.0721477	0	0	0	0	0	0	0	0	0.216443	0	0	0	0	0	0	0	0	0	0	0.0721477	0	0	0
AC207656.3_FG002	AC207656.3_FG002	hypothetical protein LOC100280136	1.50466	0.777237	0.297889	0.144832	0.325365	0.817929	3.37068	0.892863	0.599532	0.839315	0.037067	1.18027	0	0.0517876	0.341194	0.47601	0	0.57	0	0	0	0	0.405779	0.289664	0.19	0
AC207722.2_FG009	AC207722.2_FG009	Chlorophyll a-b binding protein 1, chloroplastic Precursor (LHCII type I CAB-1)(LHCP)	4270.77	0.473064	2.49483	3.07778	3827.99	3510.01	5474.32	0.928485	0.126146	0.36456	8.722	1.18401	0.622962	0.433708	0.71768	1.68528	2.17	1.64	0.63	11.42	2.54	1.67	3.50966	0.945556	1.48	5.21
AC207728.2_FG003	AC207728.2_FG003	None	0.151243	0.0188969	0.493602	0.615235	0.0686948	0.31772	0.0673152	0.0566907	0	0	0	0.776143	2.08547	2.26349	0.287479	1.02044	0.06	0	0.04	0.02	0.06	0.04	0.953871	1.19047	0.0333333	0.04
AC207732.3_FG010	AC207732.3_FG010	None	0	0	0	0	0	0	0	0	0	0	0	0	0	0	0	0	0	0	0	0	0	0	0	0	0	0
AC207733.3_FG001	AC207733.3_FG001	None	0	0	0	0	0	0	0	0	0	0	0	0	0	0	0	0	0	0	0	0	0	0	0	0	0	0
AC207733.3_FG007	AC207733.3_FG007	None	0	0	0	0	0	0	0	0	0	0	0	0	0	0	0	0	0	0	0	0	0	0	0	0	0	0
AC207740.3_FG005	AC207740.3_FG005	None	0	0	0	0	0	0	0	0	0	0	0	0	0	0	0	0	0	0	0	0	0	0	0	0	0	0
AC207755.3_FG005	AC207755.3_FG005	None	0	0.330138	0	0	0	0	0	0.454484	0.243657	0.292274	0	0	0	0	0	0	0	0	0	0	0	0	0	0	0	0
AC207756.3_FG001	AC207756.3_FG001	None	7.96653	4.33593	5.05233	10.5459	6.02873	16.1879	1.68297	7.49639	4.08631	1.42509	0	16.9503	11.1337	39.4992	11.6221	10.0143	0.57	0.84	0.82	0.8	0.46	0.88	9.36133	20.3785	0.743333	0.713333
AC207767.2_FG001	AC207767.2_FG001	None	0.135841	0.00383377	0.0117136	0.0574038	0.0277731	0.30063	0.0791211	0	0	0.0115013	0	0.0702814	0	0.144107	0.0924447	0.107871	0	0	0	0	0	0	0.0234271	0.114808	0	0
AC207784.3_FG007	AC207784.3_FG007	None	0	0	0	0	0	0	0	0	0	0	0	0	0	0	0	0	0	0	0	0	0	0	0	0	0	0
AC207790.2_FG001	AC207790.2_FG001	None	0	0	0	0	0	0	0	0	0	0	0	0	0	0	0	0	0	0	0	0	0	0	0	0	0	0
AC207793.3_FG002	AC207793.3_FG002	None	0	0	0	0	0	0	0	0	0	0	0	0	0	0	0	0	0	0	0	0	0	0	0	0	0	0
AC207798.2_FG003	AC207798.2_FG003	None	0	0	1.70333	0.698333	0	0	0	0	0	0	0	0	0	0	0	0	3.16	5.21	1.85	1.57	1.13	1.49	0	0	3.40667	1.39667
AC207803.3_FG003	AC207803.3_FG003		0	0	0	0.0966667	0	0	0	0	0	0	0	0	0	0	0	0	0	0	0	0	0.58	0	0	0	0	0.193333
AC207814.3_FG002	AC207814.3_FG002	None	0.0480863	0	0	0	0	0.144259	0	0	0	0	0	0	0	0	0	0	0	0	0	0	0	0	0	0	0	0
AC207814.3_FG003	AC207814.3_FG003	None	0	0	0.0046513	4.78418e-06	0	0	0	0	0	0	0	0	0.0279078	2.87051e-05	0	0	0	0	0	0	0	0	0.0093026	9.56837e-06	0	0
AC207888.3_FG009	AC207888.3_FG009	None	0	0	0	0	0	0	0	0	0	0	0	0	0	0	0	0	0	0	0	0	0	0	0	0	0	0
AC207890.3_FG002	AC207890.3_FG002	hypothetical protein LOC100280237	17.575	0.165023	12.1829	18.1975	20.3725	15.3079	17.0445	0.175339	0.254402	0.0653277	7.86134	31.9573	20.5985	35.8824	22.9944	24.918	4.67	1.39	6.62	8.39	8.53	8.47	20.139	27.9316	4.22667	8.46333
AC207896.4_FG003	AC207896.4_FG003	None	0	0	0	0	0	0	0	0	0	0	0	0	0	0	0	0	0	0	0	0	0	0	0	0	0	0
AC208023.3_FG001	AC208023.3_FG001	protein transport protein SEC61 gamma subunit	127.142	8.91333	375.945	367.277	115.939	134.407	131.079	9.82883	8.75582	8.15533	700.21	759.39	645.249	505.649	975.071	604.861	45.69	64.51	40.62	49.23	24.45	44.4	701.616	695.194	50.2733	39.36
AC208026.3_FG005	AC208026.3_FG005	None	0	0	0	0	0	0	0	0	0	0	0	0	0	0	0	0	0	0	0	0	0	0	0	0	0	0
AC208031.3_FG002	AC208031.3_FG002	hypothetical protein LOC100278455	1.15596	2.58396	0.147458	0.53177	1.13592	2.04165	0.290324	1.26629	3.07614	3.40946	0	0.224749	0	0.23055	0.750071	0	0.66	0	0	0.59	0	1.62	0.0749163	0.326874	0.22	0.736667
AC208031.3_FG005	AC208031.3_FG005	None	0	0.0847821	0	0.332251	0	0	0	0	0.0995102	0.154836	0	0	0	0.574563	0.124535	0.824406	0	0	0	0	0.47	0	0	0.507835	0	0.156667
AC208035.3_FG002	AC208035.3_FG002	None	0	0	0.222799	0	0	0	0	0	0	0	0	0.668398	0	0	0	0	0	0	0	0	0	0	0.222799	0	0	0
AC208042.3_FG005	AC208042.3_FG005	None	0	1.41145	0.5816	0.062155	0	0	0	2.75738	1.06895	0.40801	1.7448	0	0	0	0	0.186465	0	0	0	0	0	0	0.5816	0.062155	0	0
AC208079.3_FG001	AC208079.3_FG001	None	0	0	0	0	0	0	0	0	0	0	0	0	0	0	0	0	0	0	0	0	0	0	0	0	0	0
AC208082.3_FG008	AC208082.3_FG008	None	0	0	0.267496	0.054825	0	0	0	0	0	0	0	0.623988	0.178499	0	0.164475	0	0	0	0	0	0	0	0.267496	0.054825	0	0
AC208109.2_FG004	AC208109.2_FG004	None	0	0	0	0	0	0	0	0	0	0	0	0	0	0	0	0	0	0	0	0	0	0	0	0	0	0
AC208110.2_FG001	AC208110.2_FG001	None	0.123539	0.0528794	0	0	0.0600495	0.310568	0	0.129895	0.0287432	0	0	0	0	0	0	0	0	0	0	0	0	0	0	0	0	0
AC208110.2_FG005	AC208110.2_FG005	None	0	0	0	0.00923102	0	0	0	0	0	0	0	0	0	0.0553861	0	0	0	0	0	0	0	0	0	0.018462	0	0
AC208110.2_FG006	AC208110.2_FG006	None	7.96838	0	14.5517	8.19513	10.3195	6.56816	7.01748	0	0	0	4.3034	32.9716	49.7754	12.5924	17.8063	15.7921	0	0	0.26	0.88	0.68	1.42	29.0168	15.3969	0.0866667	0.993333
AC208110.2_FG007	AC208110.2_FG007	seed specific protein Bn15D1B	15.9122	0	34.5698	11.497	9.41655	12.8701	25.4499	0	0	0	47.9086	13.2253	48.105	7.76885	8.79036	20.5828	45.23	35.2	17.75	14.58	4.61	12.65	36.413	12.3807	32.7267	10.6133
AC208110.2_FG011	AC208110.2_FG011	None	0	0	0.0895623	0	0	0	0	0	0	0	0	0.268687	0	0	0	0	0	0	0	0	0	0	0.0895623	0	0	0
AC208113.3_FG001	AC208113.3_FG001	None	0	0.216121	0.234386	0.327723	0	0	0	0.648364	0	0	0	0.756316	0	0.906526	0	1.05981	0	0.65	0	0	0	0	0.252105	0.655445	0.216667	0
AC208113.3_FG005	AC208113.3_FG005	hypothetical protein LOC100275787	0.87198	0.752143	0.0748797	0.200723	0.111941	0.10665	2.39735	0.872736	0.694709	0.688983	0	0	0.224639	0.10461	0.058849	0.43871	0	0	0	0	0	0	0.0748797	0.200723	0	0
AC208113.3_FG009	AC208113.3_FG009	None	43.0929	0	17.8891	17.5219	58.3747	17.7498	53.1541	0	0	0	0	25.7272	76.8772	20.8775	53.4949	19.4787	0	3.64	1.09	2.99	3.66	4.63	34.2015	31.2837	1.57667	3.76
AC208122.2_FG003	AC208122.2_FG003	None	0	0	0	0.034247	0	0	0	0	0	0	0	0	0	0	0.0954822	0	0	0	0	0	0.11	0	0	0.0318274	0	0.0366667
AC208126.3_FG001	AC208126.3_FG001	gamma-thionins family protein	0	0	0	0	0	0	0	0	0	0	0	0	0	0	0	0	0	0	0	0	0	0	0	0	0	0
AC208201.3_FG001	AC208201.3_FG001	hypothetical protein LOC100191274	16.1346	5.32158	7.7781	3.14876	21.9795	11.891	14.5332	3.01701	6.02471	6.92302	25.0937	4.9668	10.8481	3.90565	4.10384	5.39309	2.87	0.3	2.59	2.03	0.96	2.5	13.6362	4.46753	1.92	1.83
AC208201.3_FG002	AC208201.3_FG002	hypothetical protein LOC100383423	7.58762	0.0621188	141.263	56.2046	7.90867	6.8804	7.97378	0.128247	0	0.0581093	223.75	94.8309	241.956	68.7442	70.6024	111.751	105.82	144.76	36.46	41.92	17.26	26.95	186.846	83.6992	95.68	28.71
AC208201.3_FG003	AC208201.3_FG003	None	0.0275575	0	7.26082e-05	0.00539742	0	0.0826725	0	0	0	0	0	0.000405371	3.02779e-05	0	0.0323714	1.309e-05	0	0	0	0	0	0	0.000145216	0.0107948	0	0
AC208204.3_FG006	AC208204.3_FG006	hypothetical protein LOC100274593	175.546	1.74858	31.1451	32.3893	82.1668	173.752	270.72	2.75581	1.9106	0.579316	34.9347	22.8271	125.789	46.1076	23.6683	124.56	0.65	1.75	0.92	0	0	0	61.1836	64.7786	1.10667	0
AC208212.3_FG001	AC208212.3_FG001	None	1.94947	0	0	0.0209117	0.584803	3.65243	1.61119	0	0	0	0	0	0	0	0.12547	0	0	0	0	0	0	0	0	0.0418233	0	0
AC208217.3_FG001	AC208217.3_FG001	None	1.62466	3.47678	0.536667	0.536954	0	4.87398	0	3.10441	7.32593	0	0	0	0	0.0131513	3.20857	0	0	0	3.22	0	0	0	0	1.07391	1.07333	0
AC208221.3_FG002	AC208221.3_FG002	None	0.116323	0	0.211667	0.146667	0	0.348969	0	0	0	0	0	0	0	0	0	0	0	0	1.27	0	0.76	0.12	0	0	0.423333	0.293333
AC208308.3_FG003	AC208308.3_FG003	None	0	0	0	0	0	0	0	0	0	0	0	0	0	0	0	0	0	0	0	0	0	0	0	0	0	0
AC208308.3_FG004	AC208308.3_FG004	None	0	0	0	0.150449	0	0	0	0	0	0	0	0	0	0.514146	0	0.388546	0	0	0	0	0	0	0	0.300897	0	0
AC208327.4_FG002	AC208327.4_FG002	None	0.0163855	0	0.4048	0.0184441	0.000745537	0.00822795	0.040183	0	0	0	1.17061	0.0431514	0.00063717	0.055294	3.49998e-05	3.39743e-06	0	0	0	0	0	0	0.4048	0.0184441	0	0
AC208327.4_FG003	AC208327.4_FG003	hypothetical protein LOC100217083	20.0645	2.04166	28.1006	55.8383	20.8014	22.3591	17.0329	2.51348	1.94592	1.66557	19.1106	76.6613	61.3817	148.02	87.0337	83.2764	2.67	4.37	4.41	4.74	3.33	8.63	52.3845	106.11	3.81667	5.56667
AC208327.4_FG006	AC208327.4_FG006	hypothetical protein LOC100191451	5.45062	5.43677	8.30681	4.09202	6.83304	4.65176	4.86706	3.44669	6.62629	6.23733	13.0567	8.87767	19.8165	5.33054	5.14694	6.59465	6.49	0	1.6	2.76	2.02	2.7	13.917	5.69071	2.69667	2.49333
AC208337.2_FG003	AC208337.2_FG003	None	0.127226	0.00582658	1.03925	0.534939	0.114712	0.158466	0.1085	0	0.0174297	5.00422e-05	2.10643	0.469177	0.542148	0.793253	0.351065	0.460499	0	0	0	0	0	0	1.03925	0.534939	0	0
AC208338.3_FG010	AC208338.3_FG010	None	0	0	0	0	0	0	0	0	0	0	0	0	0	0	0	0	0	0	0	0	0	0	0	0	0	0
AC208341.4_FG005	AC208341.4_FG005	pleckstrin homology domain-containing protein 1	22.8099	3.9304	16.3364	8.04065	10.1779	31.24	27.0117	6.21373	3.80533	1.77215	49.8028	12.19	13.3356	13.8548	14.0701	12.539	0	17.85	4.84	2.56	2.3	2.92	25.1095	13.488	7.56333	2.59333
AC208341.4_FG006	AC208341.4_FG006	None	0.53862	0.0591249	2.18829	3.17824	0.476233	0.800613	0.339014	0	0.0543126	0.123062	5.72976	3.21912	2.77088	7.85607	4.51492	6.41846	0.98	0.07	0.36	0.16	0	0.12	3.90659	6.26315	0.47	0.0933333
AC208341.4_FG007	AC208341.4_FG007	None	0	0	0	0	0	0	0	0	0	0	0	0	0	0	0	0	0	0	0	0	0	0	0	0	0	0
AC208341.4_FG008	AC208341.4_FG008	None	0.14444	0.117264	0.215694	0.171618	0.0999602	0.25768	0.0756786	0.222385	0.0500193	0.0793863	0.23909	0.346923	0.0610697	0.227541	0.137668	0.149646	0	0	0	0	0	0	0.215694	0.171618	0	0
AC208346.3_FG004	AC208346.3_FG004	hypothetical protein LOC100381723	5.17644	0.0102567	7.36825	5.29931	5.60108	3.31695	6.61128	0.03077	0	0	0.987499	8.51949	16.6525	4.51529	4.08407	8.15651	10.62	2.63	4.8	4.84	4.74	5.46	8.71983	5.58529	6.01667	5.01333
AC208348.3_FG012	AC208348.3_FG012	None	0	0	0	0	0	0	0	0	0	0	0	0	0	0	0	0	0	0	0	0	0	0	0	0	0	0
AC208358.3_FG005	AC208358.3_FG005	None	1.18494	0.061907	0	0	1.62756	1.1184	0.808874	0	0.107562	0.078159	0	0	0	0	0	0	0	0	0	0	0	0	0	0	0	0
AC208406.3_FG004	AC208406.3_FG004	None	0.000982313	0	1.11818	4.86445	0	0	0.00294694	0	0	0	0	3.35454	0	4.13747	8.72666	1.72921	0	0	0	0	0	0	1.11818	4.86445	0	0
AC208411.3_FG013	AC208411.3_FG013	None	0.0370649	0	1.01756	0.130272	0.0417724	0.0694222	0	0	0	0	1.67958	0	1.3731	0.192758	0.0852403	0.112817	0	0	0	0	0	0	1.01756	0.130272	0	0
AC208418.3_FG009	AC208418.3_FG009	None	0.00253588	0	0.000830233	0.00060653	0.000727578	0.000746292	0.00613378	0	0	0	0	0.000222375	0.00475902	0.00163789	0.00116417	0.000837119	0	0	0	0	0	0	0.00166047	0.00121306	0	0
AC208422.3_FG001	AC208422.3_FG001	None	0	0	0	0	0	0	0	0	0	0	0	0	0	0	0	0	0	0	0	0	0	0	0	0	0	0
AC208422.3_FG002	AC208422.3_FG002	None	0	0	0	0	0	0	0	0	0	0	0	0	0	0	0	0	0	0	0	0	0	0	0	0	0	0
AC208423.3_FG002	AC208423.3_FG002	None	0	0	0	0	0	0	0	0	0	0	0	0	0	0	0	0	0	0	0	0	0	0	0	0	0	0
AC208434.3_FG001	AC208434.3_FG001	None	0	0	0.216249	0	0	0	0	0	0	0	0	0	0.648746	0	0	0	0	0	0	0	0	0	0.216249	0	0	0
AC208434.3_FG007	AC208434.3_FG007	None	0	0.021326	0	0	0	0	0	0.0639779	0	0	0	0	0	0	0	0	0	0	0	0	0	0	0	0	0	0
AC208436.3_FG007	AC208436.3_FG007	None	0.240239	0.0285188	0.580468	1.3625	0.278639	0.224123	0.217956	0.0433978	0.0225467	0.0196118	0	1.81422	1.00859	2.36031	1.25902	2.4957	0.11	0	0.55	0.66	0.42	0.98	0.940937	2.03834	0.22	0.686667
AC208440.3_FG003	AC208440.3_FG003	None	0.779135	0.0125246	1.43512	2.0406	0.609972	0.907423	0.820009	0.000777141	0.0304014	0.0063952	0	4.19363	3.07711	3.85549	2.77298	3.7651	0.79	0.09	0.46	0.54	0.94	0.37	2.42358	3.46452	0.446667	0.616667
AC208445.3_FG001	AC208445.3_FG001	None	0	0	0	0.0182113	0	0	0	0	0	0	0	0	0	0.109268	0	0	0	0	0	0	0	0	0	0.0364227	0	0
AC208445.3_FG006	AC208445.3_FG006	None	0	0	0	0.0867543	0	0	0	0	0	0	0	0	0	0.109268	0	0.411258	0	0	0	0	0	0	0	0.173509	0	0
AC208453.3_FG003	AC208453.3_FG003	None	0	0	0	0	0	0	0	0	0	0	0	0	0	0	0	0	0	0	0	0	0	0	0	0	0	0
AC208454.3_FG002	AC208454.3_FG002	None	0	0	4.01747	0	0	0	0	0	0	0	12.0524	0	0	0	0	0	0	0	0	0	0	0	4.01747	0	0	0
AC208458.3_FG011	AC208458.3_FG011	None	0	0	0	0	0	0	0	0	0	0	0	0	0	0	0	0	0	0	0	0	0	0	0	0	0	0
AC208516.2_FG008	AC208516.2_FG008	None	0	0	0	0	0	0	0	0	0	0	0	0	0	0	0	0	0	0	0	0	0	0	0	0	0	0
AC208521.3_FG002	AC208521.3_FG002	None	0	0.0775777	0	0	0	0	0	0	0.232733	0	0	0	0	0	0	0	0	0	0	0	0	0	0	0	0	0
AC208530.3_FG003	AC208530.3_FG003	None	0.0718737	0	0.0121875	0.00260485	0	0.215621	0	0	0	0	0	0.0731251	0	0.0156291	0	0	0	0	0	0	0	0	0.024375	0.0052097	0	0
AC208539.3_FG002	AC208539.3_FG002	None	0	0	0.0816667	0	0	0	0	0	0	0	0	0	0	0	0	0	0	0.49	0	0	0	0	0	0	0.163333	0
AC208539.3_FG003	AC208539.3_FG003	None	0	0	0	0	0	0	0	0	0	0	0	0	0	0	0	0	0	0	0	0	0	0	0	0	0	0
AC208559.3_FG003	AC208559.3_FG003	None	0.317963	0	0.353948	0.125	0.615916	0	0.337972	0	0	0	1.4897	0	0.633987	0	0	0	0	0	0	0.43	0	0.32	0.707896	0	0	0.25
AC208564.3_FG004	AC208564.3_FG004	None	0	0.104982	1.65523e-07	0.160304	0	0	0	0.314945	0	0	0	9.93135e-07	0	0.961824	9.0886e-08	0	0	0	0	0	0	0	3.31045e-07	0.320608	0	0
AC208571.4_FG001	AC208571.4_FG001	None	18.2619	1.14456	4.68468	2.7265	27.3774	13.0958	14.3125	0.946944	1.81469	0.67204	4.10345	1.29688	8.6537	6.76613	1.92863	7.41427	0	0	0	0.08	0	0.17	4.68468	5.36968	0	0.0833333
AC208576.3_FG001	AC208576.3_FG001	None	0.0185349	0	0	0	0.0556047	0	0	0	0	0	0	0	0	0	0	0	0	0	0	0	0	0	0	0	0	0
AC208577.3_FG005	AC208577.3_FG005	None	0.530656	0	0	0.371328	0.200928	1.39104	0	0	0	0	0	0	0	0.295572	0.694468	1.23793	0	0	0	0	0	0	0	0.742657	0	0
AC208579.3_FG001	AC208579.3_FG001	None	0	0	1.03268	0.0114072	0	0	0	0	0	0	2.91764	0.180385	0	0.0342215	0	0	0	0	0	0	0	0	1.03268	0.0114072	0	0
AC208606.3_FG007	AC208606.3_FG007	None	0	0	0.8429	0	0	0	0	0	0	0	2.20164	0.327061	0	0	0	0	0	0	0	0	0	0	0.8429	0	0	0
AC208610.3_FG010	AC208610.3_FG010	None	0.0618487	0	7.15437	8.53095	0.185546	0	0	0	0	0	20.2821	1.18101	0	9.0142	7.48504	9.09362	0	0	0	0	0	0	7.15437	8.53095	0	0
AC208625.3_FG004	AC208625.3_FG004	None	0	0	0	0.115551	0	0	0	0	0	0	0	0	0	0	0	0.693308	0	0	0	0	0	0	0	0.231103	0	0
AC208630.3_FG001	AC208630.3_FG001	None	0	0	0	0	0	0	0	0	0	0	0	0	0	0	0	0	0	0	0	0	0	0	0	0	0	0
AC208641.3_FG009	AC208641.3_FG009	None	0	0	0	0	0	0	0	0	0	0	0	0	0	0	0	0	0	0	0	0	0	0	0	0	0	0
AC208644.2_FG005	AC208644.2_FG005	None	0	0	26.6906	19.5566	0	0	0	0	0	0	53.5452	21.0929	5.43362	21.562	20.575	16.5328	0	0	0	0	0	0	26.6906	19.5566	0	0
AC208649.4_FG003	AC208649.4_FG003	None	0	0	0	0	0	0	0	0	0	0	0	0	0	0	0	0	0	0	0	0	0	0	0	0	0	0
AC208663.3_FG002	AC208663.3_FG002	None	0.079492	0	0	0	0.238476	0	0	0	0	0	0	0	0	0	0	0	0	0	0	0	0	0	0	0	0	0
AC208678.3_FG002	AC208678.3_FG002	None	0	0	0.238333	0.106581	0	0	0	0	0	0	0	0	0	0	0.169484	0	0	0	1.43	0.47	0	0	0	0.0564947	0.476667	0.156667
AC208680.3_FG001	AC208680.3_FG001	None	0	0	0	0	0	0	0	0	0	0	0	0	0	0	0	0	0	0	0	0	0	0	0	0	0	0
AC208702.3_FG007	AC208702.3_FG007	None	0	0	0.470253	3.69621	0	0	0	0	0	0	0	1.41076	0	1.7557	8.69595	0.636969	0	0	0	0	0	0	0.470253	3.69621	0	0
AC208711.3_FG005	AC208711.3_FG005	None	0.0542867	0	0.260305	0.678314	0	0.16286	0	0	0	0	0	0.663029	0.117886	0.817564	0.310714	0.906664	0	0	0	0	0	0	0.260305	0.678314	0	0
AC208724.3_FG001	AC208724.3_FG001	None	1.80457	0.642425	0.746102	8.07412	1.50577	1.35247	2.55547	0.962518	0.57809	0.386667	0.611145	2.69987	0.805599	14.7798	21.7408	11.6041	0	0	0.36	0	0	0.32	1.3722	16.0416	0.12	0.106667
AC208826.3_FG003	AC208826.3_FG003	None	0	0.0201933	0	0	0	0	0	0	0.0605799	0	0	0	0	0	0	0	0	0	0	0	0	0	0	0	0	0
AC208826.3_FG004	AC208826.3_FG004	None	0.0605493	0	0	0.0227075	0	0.181648	0	0	0	0	0	0	0	0	0.136245	0	0	0	0	0	0	0	0	0.045415	0	0
AC208848.3_FG005	AC208848.3_FG005	None	0	0	0	0	0	0	0	0	0	0	0	0	0	0	0	0	0	0	0	0	0	0	0	0	0	0
AC208855.3_FG002	AC208855.3_FG002	None	0	0	0	0.287747	0	0	0	0	0	0	0	0	0	0	0	1.72648	0	0	0	0	0	0	0	0.575493	0	0
AC208860.3_FG002	AC208860.3_FG002	None	6.20226	0.0490211	0	0.161548	8.20199	3.64031	6.76447	0.0873035	0	0.0597597	0	0	0	0.473172	0.352211	0.143906	0	0	0	0	0	0	0	0.323096	0	0
AC208892.3_FG005	AC208892.3_FG005	None	0	0	0	0.0152817	0	0	0	0	0	0	0	0	0	0.0916901	0	0	0	0	0	0	0	0	0	0.0305634	0	0
AC208895.3_FG001	AC208895.3_FG001	None	0.0108887	0	0.48147	0	0	0.0326662	0	0	0	0	1.44441	0	0	0	0	0	0	0	0	0	0	0	0.48147	0	0	0
AC208895.3_FG004	AC208895.3_FG004	None	0	0	0.0156498	0	0	0	0	0	0	0	0.0938988	0	0	0	0	0	0	0	0	0	0	0	0.0312996	0	0	0
AC208897.3_FG003	AC208897.3_FG003	hypothetical protein LOC100383408	4.32928	0.0135733	1.64855	0.662709	6.39848	2.88137	3.70799	0.0359602	0.00475964	0	0	3.79243	5.8889	0.583776	2.43187	0.960609	0.1	0.11	0	0	0	0	3.22711	1.32542	0.07	0
AC208897.3_FG004	AC208897.3_FG004	None	24.9549	0.0188441	0.36162	0.329154	21.7601	20.7298	32.3749	0	0	0.0565323	0	1.34972	0	0.124117	0.276731	0.234075	0.15	0	0.67	0.12	1.02	0.2	0.449907	0.211641	0.273333	0.446667
AC208905.3_FG004	AC208905.3_FG004	None	0	0	0	0	0	0	0	0	0	0	0	0	0	0	0	0	0	0	0	0	0	0	0	0	0	0
AC208915.3_FG010	AC208915.3_FG010	None	4.08041	0	0	0	1.44359	9.74802	1.04961	0	0	0	0	0	0	0	0	0	0	0	0	0	0	0	0	0	0	0
AC208916.3_FG003	AC208916.3_FG003	None	0	28.3333	1.40145	0.344205	0	0	0	34.1025	32.4713	18.426	4.20436	0	0	0.297632	0.457471	0.277512	0	0	0	0	0	0	1.40145	0.344205	0	0
AC208920.3_FG001	AC208920.3_FG001	None	0.0893943	0.258811	0	0.0196117	0	0.268183	0	0	0.156463	0.619971	0	0	0	0.11767	0	0	0	0	0	0	0	0	0	0.0392233	0	0
AC208930.3_FG007	AC208930.3_FG007	None	0	0.325904	2.90004	0.605367	0	0	0	0.359898	0.50149	0.116325	15.9194	0.322618	0.168218	0.1322	0	0	0	0	0.99	0	2.79	0.71	5.47008	0.0440667	0.33	1.16667
AC208974.3_FG001	AC208974.3_FG001	None	0	0	0.4455	0	0	0	0	0	0	0	1.3365	0	0	0	0	0	0	0	0	0	0	0	0.4455	0	0	0
AC209015.3_FG004	AC209015.3_FG004	None	0	0	0	2.58338e-06	0	0	0	0	0	0	0	0	0	1.55003e-05	0	0	0	0	0	0	0	0	0	5.16677e-06	0	0
AC209016.3_FG010	AC209016.3_FG010	None	0	0	0	0.00594588	0	0	0	0	0	0	0	0	0	0.0356753	0	0	0	0	0	0	0	0	0	0.0118918	0	0
AC209029.2_FG002	AC209029.2_FG002	None	0	0	0.115406	0.208511	0	0	0	0	0	0	0	0.346217	0	0.220848	0	0.404686	0	0	0	0	0	0	0.115406	0.208511	0	0
AC209050.3_FG001	AC209050.3_FG001	None	0	0.0783152	0	0	0	0	0	0.0673333	0.134265	0.0333472	0	0	0	0	0	0	0	0	0	0	0	0	0	0	0	0
AC209050.3_FG003	AC209050.3_FG003	None	0	0	0.76	0.26862	0	0	0	0	0	0	0	0	0	0.139716	0.484069	0.697932	2.73	1.59	0.24	0.29	0	0	0	0.440572	1.52	0.0966667
AC209051.3_FG003	AC209051.3_FG003	None	0	0	0	0	0	0	0	0	0	0	0	0	0	0	0	0	0	0	0	0	0	0	0	0	0	0
AC209062.3_FG002	AC209062.3_FG002	None	0	0.0431407	0.434121	0	0	0	0	0	0.129422	0	0	0.766979	0.535384	0	0	0	0	0	0	0	0	0	0.434121	0	0	0
AC209073.3_FG001	AC209073.3_FG001	None	0	0	11.4822	0.37095	0	0	0	0	0	0	28.8999	5.54667	0	1.11285	0	0	0	0	0	0	0	0	11.4822	0.37095	0	0
AC209073.3_FG002	AC209073.3_FG002	None	0	0	0.0209203	0.00814762	0	0	0	0	0	0	0.125522	0	0	0.00619071	0	0.042695	0	0	0	0	0	0	0.0418407	0.0162952	0	0
AC209074.3_FG007	AC209074.3_FG007	None	0.0245281	0.136148	0	0.0283069	0	0.0735843	0	0.0842134	0.266282	0.0579476	0	0	0	0.0613123	0.108529	0	0	0	0	0	0	0	0	0.0566138	0	0
AC209080.3_FG004	AC209080.3_FG004	None	0.351077	0	0.461357	0.374588	0.348294	0.10808	0.596858	0	0	0	0	1.38407	0	0.451661	0.0959775	0.576125	0	0	0	0	0	0	0.461357	0.374588	0	0
AC209093.3_FG006	AC209093.3_FG006	None	0	0.0133774	0.075	0.0166667	0	0	0	0	0.0401322	0	0	0	0	0	0	0	0.12	0.17	0.16	0.1	0	0	0	0	0.15	0.0333333
AC209168.3_FG007	AC209168.3_FG007	None	0	0	0	0	0	0	0	0	0	0	0	0	0	0	0	0	0	0	0	0	0	0	0	0	0	0
AC209169.3_FG007	AC209169.3_FG007	None	0	0	0.00206777	0	0	0	0	0	0	0	0	0	0.0124066	0	0	0	0	0	0	0	0	0	0.00413553	0	0	0
AC209177.3_FG001	AC209177.3_FG001	None	0.270046	0.0851529	1.62513	2.10909	0.349615	0.323799	0.136724	0.215019	0.0014606	0.0389791	1.68374	1.26205	1.92959	3.2017	1.3324	1.79316	0	0	0	0	0	0	1.62513	2.10909	0	0
AC209206.3_FG004	AC209206.3_FG004	None	0.0179429	0	0	0	0.0516992	0	0.00212963	0	0	0	0	0	0	0	0	0	0	0	0	0	0	0	0	0	0	0
AC209206.3_FG011	AC209206.3_FG011	None	2.92162	0	0.75498	1.35052	1.66686	3.63273	3.46526	0	0	0	2.30635	1.30699	0.486539	3.37445	1.3207	2.93798	0.07	0	0.36	0.26	0.13	0.08	1.36663	2.54438	0.143333	0.156667
AC209206.3_FG014	AC209206.3_FG014	None	0	0	3.59112	0.0689435	0	0	0	0	0	0	5.36683	1.827	3.57954	0.0682766	0.138554	0	0	0	0	0	0	0	3.59112	0.0689435	0	0
AC209208.3_FG001	AC209208.3_FG001	None	2.13345	0.0689755	3.00096	3.60561	1.81807	3.02296	1.55933	0.0703634	0.0883626	0.0482004	4.75826	4.21934	3.84818	7.70572	3.53845	4.23948	3.62	0.27	1.29	1.46	2.86	1.83	4.27526	5.16122	1.72667	2.05
AC209208.3_FG002	AC209208.3_FG002	Aquaporin PIP1-2 (Plasma membrane intrinsic protein 1-2)(ZmPIP1-2)(ZmPIP1;2)(ZmPIP1b)	1378.24	0.229226	353.345	162.066	980.353	1473.46	1680.92	0.481667	0	0.20601	761.206	393.758	880.627	322.372	192.363	414.848	21.04	31.68	31.76	17.26	8.95	16.6	678.53	309.861	28.16	14.27
AC209208.3_FG003	AC209208.3_FG003	None	1.42617	38.5532	0.625252	0.0463799	1.055	1.20101	2.02249	24.4255	41.0342	50.1999	0	0.634591	1.88692	0	0.0582597	0.0500199	0	0.48	0.75	0	0	0.17	0.840504	0.0360932	0.41	0.0566667
AC209208.3_FG004	AC209208.3_FG004	None	0	0.006389	0.0165688	0.0167728	0	0	0	0	0.019167	0	0	0.0994128	0	0.100637	0	0	0	0	0	0	0	0	0.0331376	0.0335457	0	0
AC209208.3_FG005	AC209208.3_FG005	hypothetical protein LOC100278464	13.003	0.182859	12.7542	10.8612	15.0372	10.7601	13.2118	0.0558532	0.306156	0.186567	12.1324	29.4217	24.7813	15.9259	23.5717	18.3295	3.56	3.02	3.61	3.06	2.14	2.14	22.1118	19.2757	3.39667	2.44667
AC209212.3_FG005	AC209212.3_FG005	None	0.197999	0	0	0.0438358	0	0.192535	0.401463	0	0	0	0	0	0	0.00430311	0.0251715	0.23354	0	0	0	0	0	0	0	0.0876715	0	0
AC209213.4_FG002	AC209213.4_FG002	None	0	0	0	0.0380037	0	0	0	0	0	0	0	0	0	0.228022	0	0	0	0	0	0	0	0	0	0.0760073	0	0
AC209215.4_FG004	AC209215.4_FG004	None	0.0637507	0.00529403	0.77579	0.0301662	0	0.191252	0	0	0.0158821	0	2.06292	0.0859568	0.178493	0.0401066	0.0503921	0	0	0	0	0	0	0	0.77579	0.0301662	0	0
AC209215.4_FG006	AC209215.4_FG006	None	0.203292	0	36.003	22.8773	0.0639022	0.528418	0.0175564	0	0	0	10.0059	93.7476	4.25543	9.6688	26.699	32.264	0	0	0	0	0	0	36.003	22.8773	0	0
AC209242.3_FG003	AC209242.3_FG003	None	1.4533	0.185852	5.52451	4.90718	0.957838	1.89149	1.51057	0.326913	0.219261	0.0113817	8.74843	10.6093	10.0993	10.9284	6.07326	9.04144	1.64	1.19	0.86	1.1	0.97	1.33	9.81901	8.68103	1.23	1.13333
AC209257.4_FG003	AC209257.4_FG003	None	0	0	0	0.0776842	0	0	0	0	0	0	0	0	0	0	0	0.466105	0	0	0	0	0	0	0	0.155368	0	0
AC209257.4_FG004	AC209257.4_FG004	None	0	0	0	0.20947	0	0	0	0	0	0	0	0	0	0	1.25682	0	0	0	0	0	0	0	0	0.41894	0	0
AC209257.4_FG006	AC209257.4_FG006	None	2.01181	0.601763	0.0883333	0.61464	2.84219	2.08321	1.11003	0	0.78058	1.02471	0	0	0	1.85855	0.38494	1.25435	0	0.53	0	0.19	0	0	0	1.16595	0.176667	0.0633333
AC209257.4_FG008	AC209257.4_FG008	hypothetical protein LOC100273220	1.76251	3.35405	11.6742	1.43541	1.44439	0	3.84313	3.1737	5.22855	1.65991	46.5259	3.9078	14.7315	1.65544	3.50179	2.68523	0	4.21	0.67	0.77	0	0	21.7217	2.61415	1.62667	0.256667
AC209332.3_FG011	AC209332.3_FG011	None	0	0	0.7981	0.113114	0	0	0	0	0	0	2.3943	0	0	0.107891	0.180174	0.0512758	0	0	0	0	0	0	0.7981	0.113114	0	0
AC209356.4_FG001	AC209356.4_FG001	None	0	0.000272846	7.75928	0	0	0	0	0.000818539	0	0	45.0266	0	0.00905502	0	0	0	1.52	0	0	0	0	0	15.0119	0	0.506667	0
AC209364.3_FG004	AC209364.3_FG004	None	0.0326476	0.0005894	0.0741824	0.102243	0.0374332	0.00191399	0.0585956	0	0	0.0017682	0.0999758	0.0512469	0.0713245	0.0677939	0.0601393	0.178795	0	0	0	0	0	0	0.0741824	0.102243	0	0
AC209364.3_FG007	AC209364.3_FG007	None	0	0	0	0	0	0	0	0	0	0	0	0	0	0	0	0	0	0	0	0	0	0	0	0	0	0
AC209364.3_FG009	AC209364.3_FG009	hypothetical protein LOC100278618	2.84252	0	0	0.0204095	0	3.2266	5.30097	0	0	0	0	0	0	0	0.122457	0	0	0	0	0	0	0	0	0.040819	0	0
AC209374.4_FG002	AC209374.4_FG002	hypothetical protein LOC100276918	37.6813	3.66179	7.68773	2.81052	49.4599	33.083	30.501	2.2738	4.55406	4.15752	15.7749	11.9527	17.9688	5.51408	5.26297	6.08604	0.43	0	0	0	0	0	15.2321	5.62103	0.143333	0
AC209377.3_FG003	AC209377.3_FG003	hypothetical protein LOC100277374	0	0	0	0	0	0	0	0	0	0	0	0	0	0	0	0	0	0	0	0	0	0	0	0	0	0
AC209381.3_FG002	AC209381.3_FG002	None	0	0	0	0	0	0	0	0	0	0	0	0	0	0	0	0	0	0	0	0	0	0	0	0	0	0
AC209381.3_FG007	AC209381.3_FG007	None	0	0	0	0	0	0	0	0	0	0	0	0	0	0	0	0	0	0	0	0	0	0	0	0	0	0
AC209438.4_FG002	AC209438.4_FG002	None	0	0	2.2786	0	0	0	0	0	0	0	6.83579	0	0	0	0	0	0	0	0	0	0	0	2.2786	0	0	0
AC209460.3_FG002	AC209460.3_FG002	None	0.448928	0	0.112752	1.43924	0	0.753845	0.592939	0	0	0	0	0.338257	0	2.04068	0.758444	1.51861	0	0	0	0	0	0	0.112752	1.43924	0	0
AC209463.4_FG013	AC209463.4_FG013	None	0	0	0.150722	0.0395403	0	0	0	0	0	0	0	0.452166	0	0.118621	0	0	0	0	0	0	0	0	0.150722	0.0395403	0	0
AC209624.2_FG001	AC209624.2_FG001	None	0	0	0.176394	0.11939	0	0	0	0	0	0	0.135291	0.353073	0	0.169011	0.11681	0.170517	0	0	0.57	0	0.18	0.08	0.162788	0.152113	0.19	0.0866667
AC209624.2_FG003	AC209624.2_FG003	None	0	0	0.133342	0	0	0	0	0	0	0	0	0	0.400027	0	0	0	0	0	0	0	0	0	0.133342	0	0	0
AC209626.2_FG013	AC209626.2_FG013	None	38.8286	39.0305	9.90917	7.12673	46.4959	48.3245	21.6653	25.2858	59.5552	32.2504	24.5901	8.44301	23.8319	19.0964	4.89296	15.701	0.38	2.21	0	1.82	0	1.25	18.955	13.2301	0.863333	1.02333
AC209629.2_FG003	AC209629.2_FG003	None	0	0	0	0	0	0	0	0	0	0	0	0	0	0	0	0	0	0	0	0	0	0	0	0	0	0
AC209629.2_FG007	AC209629.2_FG007	None	0.0195021	0	0	0	0.0585064	0	0	0	0	0	0	0	0	0	0	0	0	0	0	0	0	0	0	0	0	0
AC209636.2_FG003	AC209636.2_FG003	Hsr203J	9.05981	0	0	0.0344027	9.87433	13.6793	3.62581	0	0	0	0	0	0	0.071158	0.135258	0	0	0	0	0	0	0	0	0.0688053	0	0
AC209647.2_FG001	AC209647.2_FG001	None	0	0	0	0.0530672	0	0	0	0	0	0	0	0	0	0	0	0.318403	0	0	0	0	0	0	0	0.106134	0	0
AC209647.2_FG002	AC209647.2_FG002	None	0	0	0	0	0	0	0	0	0	0	0	0	0	0	0	0	0	0	0	0	0	0	0	0	0	0
AC209651.2_FG001	AC209651.2_FG001	None	0.0653933	0.0510907	0.0096409	0.169779	0	0.19618	0	0.153272	0	0	0	0	0.0578454	0.446955	0.0288532	0.542864	0	0	0	0	0	0	0.0192818	0.339557	0	0
AC209664.3_FG002	AC209664.3_FG002	None	13.0764	0.10083	13.3295	4.95661	14.7702	14.708	9.75113	0.0599554	0.164268	0.0782655	20.8247	25.8511	26.9912	5.92571	9.53198	8.67199	2.74	0.56	3.01	2.45	1.38	1.78	24.5557	8.04323	2.10333	1.87
AC209675.3_FG001	AC209675.3_FG001	None	0	0	0	0	0	0	0	0	0	0	0	0	0	0	0	0	0	0	0	0	0	0	0	0	0	0
AC209697.3_FG005	AC209697.3_FG005	None	0	0.200979	0.38787	0.0412427	0	0	0	0	0.236972	0.365965	0	1.16361	0	0	0.123728	0	0	0	0	0	0	0	0.38787	0.0412427	0	0
AC209698.3_FG004	AC209698.3_FG004	None	0	0	0	0	0	0	0	0	0	0	0	0	0	0	0	0	0	0	0	0	0	0	0	0	0	0
AC209704.3_FG003	AC209704.3_FG003	None	0.048526	0	0	0	0.145578	0	0	0	0	0	0	0	0	0	0	0	0	0	0	0	0	0	0	0	0	0
AC209705.3_FG004	AC209705.3_FG004	None	1.60275	0.0499743	1.51175	3.26388	0.627127	2.80553	1.3756	0.0776189	0.0248806	0.0474233	0.0619098	3.12542	2.36317	4.15344	3.10464	2.5452	2.01	0.23	1.28	2.74	4.69	2.35	1.85017	3.26776	1.17333	3.26
AC209710.4_FG002	AC209710.4_FG002	None	0	0	0	0.00497612	0	0	0	0	0	0	0	0	0	0.0298567	0	0	0	0	0	0	0	0	0	0.00995223	0	0
AC209718.1_FG009	AC209718.1_FG009		0.0716803	0	0.283348	0.215468	0.058904	0	0.156137	0	0	0	0	0	1.13009	0.0691455	0.023664	0	0	0	0.57	0.69	0	0.51	0.376697	0.0309365	0.19	0.4
AC209723.3_FG003	AC209723.3_FG003	None	0	0	0	0.0144717	0	0	0	0	0	0	0	0	0	0.0868303	0	0	0	0	0	0	0	0	0	0.0289434	0	0
AC209723.3_FG004	AC209723.3_FG004	None	0	0	0	0	0	0	0	0	0	0	0	0	0	0	0	0	0	0	0	0	0	0	0	0	0	0
AC209729.3_FG003	AC209729.3_FG003	None	0.0572736	0.000535913	0.0096015	0.0139955	0.044998	0.0904268	0.0363959	0	0	0.00160774	0	0.057609	0	0.0443457	0.0113755	0.0282518	0	0	0	0	0	0	0.019203	0.027991	0	0
AC209732.3_FG001	AC209732.3_FG001	None	0.0267506	0.106475	0.073161	0.205114	0	0.0802518	0	0.140686	0.136947	0.0417911	0	0.144347	0.075136	0.287283	0.113861	0.214199	0	0	0	0	0	0	0.073161	0.205114	0	0
AC209734.3_FG005	AC209734.3_FG005	None	0	0	0	0	0	0	0	0	0	0	0	0	0	0	0	0	0	0	0	0	0	0	0	0	0	0
AC209737.3_FG006	AC209737.3_FG006	None	0	0	0	0	0	0	0	0	0	0	0	0	0	0	0	0	0	0	0	0	0	0	0	0	0	0
AC209738.3_FG005	AC209738.3_FG005	None	0	0.080561	0	0	0	0	0	0.128244	0	0.113439	0	0	0	0	0	0	0	0	0	0	0	0	0	0	0	0
AC209739.3_FG003	AC209739.3_FG003	None	0.0672213	0.395125	0.364907	0.0412208	0	0.201664	0	0.122005	0.494191	0.569178	0	1.09472	0	0.0616981	0.0619643	0	0	0	0	0	0	0	0.364907	0.0412208	0	0
AC209744.3_FG001	AC209744.3_FG001	hypothetical protein LOC100304266	0	186.743	0	0.00793208	0	0	0	223.727	178.133	158.368	0	0	0	0	0.0475925	0	0	0	0	0	0	0	0	0.0158642	0	0
AC209755.3_FG001	AC209755.3_FG001	None	0	0	0	0	0	0	0	0	0	0	0	0	0	0	0	0	0	0	0	0	0	0	0	0	0	0
AC209768.3_FG005	AC209768.3_FG005	None	0	0	0	0.074626	0	0	0	0	0	0	0	0	0	0.121265	0.118463	0.208028	0	0	0	0	0	0	0	0.149252	0	0
AC209768.3_FG016	AC209768.3_FG016	None	0	0	0	0	0	0	0	0	0	0	0	0	0	0	0	0	0	0	0	0	0	0	0	0	0	0
AC209778.3_FG002	AC209778.3_FG002	None	0	0	0	0.0983733	0	0	0	0	0	0	0	0	0	0.241716	0	0.348524	0	0	0	0	0	0	0	0.196747	0	0
AC209780.2_FG003	AC209780.2_FG003	None	0	0	0	0.199325	0	0	0	0	0	0	0	0	0	0.203077	0.12612	0.866754	0	0	0	0	0	0	0	0.39865	0	0
AC209784.3_FG007	AC209784.3_FG007	None	50.8368	5.92529	2.51236	3.11735	55.7021	43.3732	53.435	0.858134	15.7074	1.21033	3.46698	4.80326	3.31391	0.527122	3.03089	10.6061	1.26	0.52	1.71	1.68	1.29	1.57	3.86138	4.72137	1.16333	1.51333
AC209784.3_FG011	AC209784.3_FG011	None	0.184179	0	2.60675	0.260727	0.199834	0.343765	0.008937	0	0	0	6.1571	1.09401	0.569149	0.371273	0.255247	0.15566	0	0	0	0	0	0	2.60675	0.260727	0	0
AC209810.3_FG002	AC209810.3_FG002	hypothetical protein LOC100191670	0	0	0	0	0	0	0	0	0	0	0	0	0	0	0	0	0	0	0	0	0	0	0	0	0	0
[truncated: 37,637 more rows]
