# Supplementary material for: Discovery of novel transcripts and gametophytic functions via RNA-seq analysis of maize gametophytic transcriptomes
Source: Genome Biol. 2014 Jul 31;15(7):414. doi: 10.1186/s13059-014-0414-2 (PMC4309534; doi:10.1186/s13059-014-0414-2)
Supplement: Additional file 3: Table S3. — Predicted intergenic gene models. (A) Summaries of characteristics of intergenic gene models (XLOCs). (B) Expression and position of non-repeat-related intergenic gene models. (C) Expression and position of repeat-related intergenic gene models. (D) Detailed BLAST2GO output for non-repeat-related intergenic gene models. [file 13059_2014_414_MOESM3_ESM.xlsx]

## Sheet: Summary
Table S3A. Summaries of Characteristics of Intergenic GeneModels (XLOCs)
BLAST2GO Results, separated by expression characteristic for the predicted intergenic gene model
Non Repeat-Related	Expression Characteristic	BLAST match	IPS match only	No match via BLAST2Go		Total
	ES-enriched	30	131	461		622
	S-enriched	3	3	20		26
	MP-enriched	28	63	285		376
	O-enriched	0	3	32		35
	Not enriched	175	501	1593		2269
	Percentages
	ES-enriched	0.0482315	0.210611	0.741158
	S-enriched	0.115385	0.115385	0.769231
	MP-enriched	0.0744681	0.167553	0.757979
	O-enriched	0	0.0857143	0.914286
	Not enriched	0.0771265	0.220802	0.702071
Overlap of intergenic gene models with predicted long non-coding RNAs from Li et al. 2014, separated by expression characteristic for the predicted intergenic gene model
Non Repeat-Related	Expression Characteristic	Overlap with an lnc-RNA	No Overlap			Total
	ES-enriched	11	611			622
	S-enriched	9	17			26
	MP-enriched	143	233			376
	O-enriched	0	23			23
	Not enriched	471	1798			2269
	Percentages
	ES-enriched	0.0176849	0.982315
	S-enriched	0.346154	0.653846
	MP-enriched	0.380319	0.619681
	O-enriched	0	1
	Not enriched	0.20758	0.79242
Repeat-Related	Expression Characteristic	Overlap with an lnc-RNA	No Overlap			Total
	ES-enriched	34	4361			4395
	S-enriched	10	64			74
	MP-enriched	208	925			1133
	O-enriched	0	55			55
	Not enriched	910	21106			22016
	Percentages
	ES-enriched	0.00773606	0.992264
	S-enriched	0.135135	0.864865
	MP-enriched	0.183583	0.816417
	O-enriched	0	1
	Not enriched	0.0413336	0.958666

## Sheet: Non repeat-related
Table S3B. Expression and position of non-repeat-related intergenic gene models
gene_id	locus	transcript_length	tissues_above_0.1FPKM	tissue_enriched_(significant_2-fold_increase)	S_FPKM	P_FPKM	O_FPKM	ES_FPKM	blast2go_Top_Hit	InterProScan	Overlap_lncRNA_Locus_Lietal2014	lncRNA_Type		Sequence
XLOC_000050	chr1:1148184-1157556	1226	P	None	0	177.631	0.0612194	0	hypothetical protein SORBIDRAFT_02g042013	no IPS match	None			ATTAGGCCCGTTGTCGCGCTACGCGCCGACATGGACGCGCTCCCCATGCAGCTGAGGCGGCCCCGATATAAGAAACAAGCTTCAAGAAGGAAAGATTGTGATCATGAAGAAATTTATGGTGGAGAAAGCAAGAGACATTTCAAGTGGACAAATCATTGAAATCTCATTATGGGGTATAAGGGCTATAGAATTCAATGGTGAATCAGTTATAGAATTGGACAAAAAGTGAGACTATCATCACAATATTTGTTGGGTCTCTATATAAAGCATACAAGGAATGGAACCATTTTTAAGTGGGACAACTGCATGTCGTTGGTATGTTAATAATGGAGACATACCAGAAATGAAAAAATTTATAACAGCTTACAAGAAGATATGCAACCAGTTCAAAAGATTGAA…
XLOC_000193	chr1:5342573-5343183	342	P	P	0	458.53	0	0	-None	SignalP-TM (SIGNALP_GRAM_POSITIVE); SignalP-noTM (SIGNALP_EUK)	None			GCCCCGCGGACCCAGTGAAATATATTTCTAAAAAGGCTGAAGATATTGCACTAAAAGGCCCCAGTGGGCAGAATTGAATGCCGTTGGAGTTGGGCTGGCATAAATGATGCCGCTTCGCACCTCTCGACCCGTCCTGTATCCTGTGACCTGCATGACCGAGGCCGCTGAATCAACATGGGCTGCAACCGCAAGCCTGGATAGCCCAGCATCACAGCGGGCTCCAACGTCTCTTCATCAACTGTAGGTTTTTCTGTACAGTTTGTTTTATGGGCTAAGGCAACTCCAAGAGAAGCTATAAACTTCTCAAAAACAGATATTAGGAAAGAAAACTTATTTCCCTTG
XLOC_000249	chr1:6926548-6932015	1463	S_P_O_ES	None	0.941793	683.112	0.357363	0.371173	-None	no IPS match	None			GTACACTGCCGCTGCCGCCGGAGCGGTGACGCGTGATCTGATCCCTTGGGCGCATGTCGATGTCCTCCTGTCCTCCTGCACCGCACGGATGCTCCCACGCGCACATGACATGCGCGCCTTGACCCGGCCAACCAACCATGCTACCTGCCTGCCTGCTGCCGCTTGATAGTTCGTTTCTTTTGTTTTTTTTTTTTTATTCGTGTCTGTTGTCGATCGTGCTGCTGACTGGCTGGCTGCGAAGACTGGAAGAGGTTGGTTGCCGTCGATACGAGATGAAGGGCGACGATGCAAAACATGAGCTGAAGAGGTTGGCGTGGCCTTGGCTACAAACATGTACTTACTTGTTTGGAGTTTCTGCGCTGCGTGTAGCTGATGAGCAGCTGTGCGTGGAAGAAGAAA…
XLOC_001114	chr1:32987676-32988127	444	S_O	None	1.89188	0	0.225278	0	-None	no IPS match	None			ACTTACATTAAATATATCATATGATATATCATATTGAAGGTAATTTTTTGACTATATCACAGTTGAGCTGAAATTGGTGATCCTATCAATAAAATATATGTTCAATTAAATCATACTTAAGCGCGATATGCTTTGAGTATCCCATATTTTGGTGGTCGAGCTCAACGTTGTAAAGGCAGACCGACGGTCGTTGGTGTTCCCTTCTTCTGGTTGCTGTCGTTTAGTAGAGCCAAAAGGAAGTGAGATTTCAAGGAGCATTTTATGGTGAATAGGAGGAGGAACACGCACCGATTGATTTCATGCCATGAAGCACACCACCAGACAAGCAATCGACAAGGCGATGTGGCAATGGGGCAAGCTTTCATTCCAACTAGGGGAATAATCCAAAGACGTCTCTCC…
XLOC_001121	chr1:33159453-33160542	966	P_O_ES	P	0	97.7442	1.93316	0.187046	-None	no IPS match	XLOC_000567	HC-lncRNA		GCCCCAGCGCCGCGTCGCGCAGCCACCCAGTGTCGAGCCGCCGCCTAGCTCCAGAGCCGCGTCGCGGATTCCGCAGCTTCGCTAAATCGCAGTTGCTAGCTTCATCCTCTCGATGATGTGTCGTGGACTTGACGTCGTCGGCGTCCCAACTCGCGCCCCGGCATCAATTCGTCTATGTACCGTGTCATCCTGAATCCGGAACAACCGCCTTGAGCGCTTTGGCTCAAAAATAAAAAATCCTATCGATATTATATTAAAAAGATACCGAAACATGACCTGGTTACTTAAAACATTATCGTTTATCCCTCAAGTAGCCAAACTTTTGTGTAAGATGCTTATCAGACCCCTTCCATAGAACTGTTACTCAAGCTTGTCTGGCTATCAAACTTTCCACAGTAG…
XLOC_001323	chr1:39743676-39745556	1051	S_O_ES	None	2.81108	0	11.7797	0.750306	-None	no IPS match	None			TCTCTGTTTCGGCTGTTCGTTTCGACTGTTCATTTGCATCCACGAGCGCCGTGGAGGGAGGGGATGGGAGGCAGCAGTGAGCTCGGTCTGTGTCCTGCCTCTCGCGCCGCTGAGCCAGTGAGCCGTGCTGCTAGGAATTGTTGTAGGGAGGAGGGAAAAGGGCTTCGAGTACTCCGCAACTCGCGAGGTATGGACTGCGGCGCGGACCCCTGCTGCTGCTGCCATGGCCGGGGATGCGGAGTTGCCTCTCGAAGAGGCGGAGGCCGCGATGAGATCGCCGACGACGACAGCGTCACGGCCACGGTGGTCAATATGTACCACTTTTAATATTTGATGGACCAGTTACAAAAGCTTTACCTGATCGAATCCTAAAATGACTTACATTTGGCATAGGATGCA…
XLOC_001361	chr1:40754849-40755711	849	S_P_O	None	1.7293	1.29226	3.9654	0	-None	TRANSMEMBRANE (PHOBIUS); CYTOPLASMIC_DOMAIN (PHOBIUS); NON_CYTOPLASMIC_DOMAIN (PHOBIUS); TMhelix (TMHMM)	XLOC_000674	HC-lncRNA		ACAGCCCACAGCCAGCCGAGGCCGCGTTCAACGCCTCACACCAGCTAGGCAGCTAGGCCGCCTTCCGCCTTCTCTGCGCCGGCTTCCGACTTCCGATTCCGAGACGACCGGGGAAATTTGATCCATCGCCACAGCGGCGCGAGCCAACTAGCCAAGGTTTCTGTGCGCTCCTGTCCCCTCCCCCGTTACCACACGCACGATCGACGTCTCCCGTGGTGCACGCACACATCTAGAGCTTGTTCGTTCTCAAAATGTCGCCGGCGAAGAGCTAGCTAGCACAAAGAGCCGGCAGTGTCAATAATGCCAGACTCGTCCAGATTGTTCGAAATAGCTTTCTGAACCCCCTCACTTCCTTCTCTTCTCCCATACAGGTAAAGACGATTGGAGGAAAAGGCGAGG…
XLOC_001593	chr1:48692576-48693356	448	P	P	0	116.257	0	0	vacuolar atp synthase subunit b isoform 1	NON_CYTOPLASMIC_DOMAIN (PHOBIUS); SIGNAL_PEPTIDE_N_REGION (PHOBIUS); SIGNAL_PEPTIDE_C_REGION (PHOBIUS); SIGNAL_PEPTIDE (PHOBIUS); SIGNAL_PEPTIDE_H_REGION (PHOBIUS)	None			CGCCGCGAAGGAGCTCGGCCTCCTCTGGCGCCGGACGCCCGCGACCTCCCGCCGGGTCTCGCTCTCCAAAAAGGAGGAATATTTAGTTAGATATACTTTGATGAGTGGTATTGAGGACAACTTTGCTACTGTATTTGCGCTTTGGGAGTAAGCATGGAAATAGCCCAATTTTTCGAACGTGACTTTGAAGAAAATGGCTCAATGAAAGGGTCACCCTTTTTTCTGAATCTGGCCAATGATCCCACTATTGTATGGATAACCACTCCTCGTATTGCTTGACAACAGAAGAGTACTTGGCATAAAATGTGGGAAACACAGTAGCTTTTTTGAATCATAATATGTCAACAATAATCATATTTAGTTATCTACTTATTACAGTCTCCTGTGTTTGAACTCTAA…
XLOC_001911	chr1:61335566-61336175	523	P	None	0	36.9088	0	0	-None	no IPS match	XLOC_000927	pre-lncRNA		CGACGGGGGTGAGAGGCGAGCGCGCGCCGCAGTAGGTGTTGTGGAACGTGACGTAGAGGAAGAGGACTCGACTCGCCGTCGCCGGAGATGTCAGTGGATGAGCCCAACAGCGGGCAGGTGGGAGCTAGATCCGCCCGAGACCCTCTTCTTCTCGGCCAAGAGATCCACGCCGCAACTGGAACCTTATTCTTCTCGGCCACGTTCACCCCTCCACCCAAGGACGATAACGACGACGATGACGAGGAGCACCAAGTTTCTTGGGGATCACCAGGTGCGCCACACGTGGCCAACAATGGCACTGGGTCACCACGAGCAGGTGGTCCACGACCATGATTATCAATGACGCGCATGGTAACTGTGAGCAGCAGCTGGCCAGCCACACAGTGCCCACAGCTTGCA…
XLOC_002199	chr1:70749938-70750746	666	S_P_O_ES	P	0.240877	60.1657	0.946981	0.112417	-None	no IPS match	None			GGAGGTGGCGCCAGCACATTCCGTAATGGCGCAGGAAACAGAAAAAAACCACAGATTGGGGTGACAGTGCTTAACCCTAAATCTGTACTGGTTTTGGAGCATCGGATAAATTGGGAGCTTAGATCAAGAGCCGTTGGATAGGGTTTTTCACCTTTATCCCTAAACTATTATTTTTGAAGTATTAATCGGGAGATGTTGAAGATGCTCAGGCGAAATCAAGAGATTTTGACGCCACGGGTAGTACATATCTCGACGATGGAGCAAAGACGGGAACTCTTTCAAGAATTCCAGATCCACATCGATCCAAAGAACAATGTACGGCGGGCGCATAGTACACTGTGGTGCTGACTGCTTGTGTTGGATGGAATGCAGGCCGAGGGGACGGACCAGGCGCTCGAC…
XLOC_002227	chr1:72329699-72330994	988	P	None	0	51.2429	0.0793647	0	-None	no IPS match	None			CCTTCCGCGGCGCCGGCGGGCTCCCTTCCTCGGCGCCTACCCTCCGGTGGGCTCCCTTCCACGGCACCGTGGGCTCGTATGGCCATCCCTGCTCGTTTCAATCATCTCTGCTCGTTTCAGCATGCAGGCATCTCTGCTGTTTATGTTTTTCAGATAGAAATACAAGGTGTTTGCATGTTACTACTGAGACGCGATTAATTGTTTCCGTGGGCTCCCTTCCGCGGCGCCGGCCGGCTCCCTTCCTCGGCGCCTACCCTCCGGTGGGCTCCCTTCCACGCGCCGGTGGGCTCAAATACAAGGTGTTTGCATGTTACTACTGAGACACGATTAATTGTTTCCGGTGGGTTCCTTCCGCGGCGCCGGCGGGCTCCCTTCCTCGGCGCCTACCCTCCGGTGGGC…
XLOC_002313	chr1:76179807-76195679	871	S_P_O_ES	None	0.522126	1.60812	47.61	1.41208	-None	no IPS match	XLOC_001120	pre-lncRNA		CTTTATTTTTTAGTCTTACAATTTGAGTGAAATACACCAGTGGTCCAGGAACTTAGGGTTTAGGGTAATCGAGTGCTCAAACTTCACTGTAACCTACAAAACCTGGTTTCTAGCATACTGCTTGCCGACGTGGCAGCCCGGTGGACCGCATTACATACATAATTACTCGTTTCTTCCCCATGGAAGAACCGTAGCCTCCTCTGTTCAATCGATTCCCTAGCAGCTCTGCCCCCTCCCCTAGATCTAACCCGCATCGCACCCATTAATGGAACATCCCCTCCATATGTGACCGATGCAGTACAAGAAAGGTGATTGCACTCAGGGCCAAGACAAGCGGAAACTATGACGGTACTTCTACATCTGCCCGACATACAAGCGTGATGGTAGTGGTTGTGACTT…
XLOC_002655	chr1:88446830-88455016	1297	S_O_ES	None	1.22207	0	6.97298	3.80906	-None	no IPS match	None			AAACGGAGCATTAACTTATTTTGCACGGTCTGCTGGTCACTACCTAAACATGTCCTCTCCATGCTTTCTGGACTCTCCGTTCTACCCTTCCACTGCTCGGCGCTCGCACACCAGGTTCCATAACACCGACCAGATGTTCGTGTCCGTATGATCGTATTCGTATCACACGCAACGATGAACCAGACTCCGCGACATCGGTTTTGCTAAGGCACTCTAGCCGCTCTCTCGCTGCAGTTCCGTGCCGCGGAGGCTCACAACACGTTTGAAGAAATGCGCGGAGCCATGGGGTCATCGTCCCAGTGGTGATGGGTCATGATTCTTGCGGTAACCTGGCTCACTCAGGCTTTCATCGGTGACGCTCGTGCGATCCCGGCAATTTGCAACGGCCGTGGCCTCGTC…
XLOC_003564	chr1:139393204-139397413	338	ES	ES	0	0	0	2.40324	-None	no IPS match	None			TACCGGTTGTCCCCTGTCCCCTCCGTTCAGCCTTCAACCGGTGAGCCCCTTCTCCATTCGTAGTGCACCAGCTCTTCCGATTTGCCAGCAGCGATGTCATGCTTGCCGTCAGGTCGGGGCATGGCCCTGCAGGTCCCACCAACTACCTTGCCTTCGGCTCAAACCCTAGGCGTAGTATTTCCCTAACCATCCTCAACTCCTTATTTTCCCTCCCTTTCCATTCCTCGCTGCACGGTGCTCTCTCTGTTCCTCACTCCGTGAAACCAAGGAAGAAGAGCCATCTTGGGTCTATGACACGTGGGCCCTAGTTGCTAACGTACTCCTTGGATGATTTGGTT
XLOC_003691	chr1:147820761-147822324	346	S_P_O	P	20.3968	309.905	3.26579	0	hypothetical protein ZEAMMB73_419952	no IPS match	None			GTGGATCTCTGGCGGTTAGTTCGAGTGGTCCTGTGTATAAGACTGTGCCTGGGTGCGCATCTGAAGCCAATGAACTCCACGCTTGGGTCGTGCGTCCTAACCCCTTTAACCTCATCACCGCCTGCTTGGGGAAAGGCCGCCGTTGGCTCTGCTCTCGCCATGGCGGTTGTGGAGCCGAATTGAAGCCCTTGGACAATCGGTGGTGATACCAAAACTGGCCACAACCTTCCACTGCGGGGAAATCCACCGTGAGGCCACTAATTTCTCGCCGTCGTTCCCCTCCGCCGTGATTTCGCCTTGTACGTGGCTGGCCGCAACCAAGCATTGACTCATGTGAGGTCACGAT
XLOC_004358	chr1:178947152-178948608	524	S_O	None	15.3896	0	4.66765	0	-None	no IPS match	None			GCCCCAATCCCCAGTGCTCCTCCCGGTTGAAGCGCCTGCGCTCTGCCACTTCCGCATGGGGCCCACTGGAAACGCCATCCTCGTCCCTCTCTCCGCGCCGGCGTAACAGAACAGCGGGCGCCACCTGGGAACTTCGGCCCATGACCGCGGATGGTTGCGCTGGGTTAGCTATAATTGTTGACCCCCTTGGGAGGCCCCACCCATCTACCGACCACAGAAGTCGTCGGTGCACCACCTTGAACCTAGAGCTCTGTCACCAAGGACCGCAGGGAGAAGGAATCCGCTCACTGCTGCAGTGCTCGGGTTGTGTCGGCGTTCGGGCAATTGCACAAGGCGGGGGAGCTTACCATGGTTCGTGGGACCTTGTGGTGGCGGCGTTGGGCTCGGGGCGTCACTGGT…
XLOC_005640	chr1:223962192-223963764	640	S_P	P	6.1059	362.724	0.093935	0	-None	SignalP-TM (SIGNALP_GRAM_POSITIVE)	None			CGTACAAATAGTGTCGAGGAAGCCTCGGTCGCGTGCACCAATGCCTTGCCATCCGCATTCTGCCGCTCCTCTCCTCTTTGATCCGCGCCCAGCCGCCGCCGCGGGAAGCAGGGGGGTCACCACGGATGGTCTTCGCCCGGCCATCGGACTCGCCACGCGGGATGATCTATGGATGAATGCGGGGCTCGTGCGTGGTGCACTGGGTAACCAGGGGCTTGGCGATGTCTGGGTCATCACGAATTGCTCACCGGAGCAATTTGTACTGCCGCATACCACCCTCGCCATGGCCGCCTGTCGGGAGAGAAGAAAGGAGGGGATTCCGCCGCCGCCGAGCCCCAGTTCAAGTCTTCTTCACTCGCATCTCCGGACCGCCTCCCTGGGAGCTCCATGGACGATGGC…
XLOC_005737	chr1:226931984-226934873	1359	S_P	None	0.184724	82.2351	0	0	-None	no IPS match	XLOC_009799	HC-lncRNA		GGGGGGGCGCAGAGCGTAATAAATCACGGCGACCAGACGACCTAGCTTACTTGTTTAGATTTGTGGAGGATAATGATTTGGGAGGAATCATTTACCTACGTCATCGCGTGCGCAATGAGCGGGAGATCACGGCCATAAACGTACGTACTTCGTTAACGACGGCGCACGTAGAGTACTGCCTGTGCAGTACCTTTCGGTACCTTTTGGTGTGTGCCGCGCGCTCTCGGCGCAGGCGCGCAGCAGTGAAAAGACAGCTAGCTTAGCTGGCCAGCACAGAGCCATGTGACGACGATCATACGTACGGTATGTACGTGGCGCCCGCGTGCGTGATCAGATGGGTTATGCAGCATCAAAAATCAATTAAAGACAGCGGCGGCGAGGGGGAGGCCGCGACGACGT…
XLOC_006418	chr1:248654335-248655330	689	S_O_ES	None	0.934324	0	0.537438	0.281105	protein binding	NON_CYTOPLASMIC_DOMAIN (PHOBIUS); TRANSMEMBRANE (PHOBIUS); CYTOPLASMIC_DOMAIN (PHOBIUS); TMhelix (TMHMM)	None			CAAGCATAAAAGCACAGATCAAGTTGGTATGTGAAGGTATCCGCGAAGTGCTGCAGCTGCCTGCGGAGAAGAGTTATCGCCCAGGAATACGTGGTAGAATTTGGTTCTATGTTTTGGACATCTGTGTACTGTAGAGTAAGTCAACTTGCAGAAGAGGATATGGAAGGATCGTCAACAATGGATCAAGTTGTAAAGAACACACAAGAGACATGTCCTGGCTTTCTATTTGGTGGCAACAATTTGTTGATGCTTCAATGGTAATTTGGTTCATCGTTGTCTCTTTATGTGTACTGAATAGCAAGTCATTTATTGTTGCATTTGGCAAGGACAGTAATTTTTTTCCCTCTGGCTTCCTGCTCTGCGAGAAGAAGCAAGTGACACAGGTGCATGCTTTTGCTT…
XLOC_006420	chr1:248693351-248695967	991	S_P_O	P	2.1563	258.804	5.73677	0.029595	-None	no IPS match	None			GTATCGTTCAGGAAAACGTCACCGAAGATTTGCGTGACGCACAACAACAAACGTTTCGCTTCCCCTTCCACAAAAAATGGTTTCGCGTTGTGGAGATTGCCATTTCCAGAGAGAACAAACTGAAATTGAACCGCTAACTCCTTGTGCGGTTGTGCTGGTCCTCGCTGACCGGTCAGTCCGCCGGGGAGGCGAAAGAGAAAATGAACAGTCACCTGTGGCGATTCGCCGATTCCAAACGGCTCTCGACTTCCCGTCAAGATGAGGGCGCGCGGCGCGTCGTGGCGTTAAACGACGGGGGTAGATGCTCGGGAGCTGTTCGACGGAATGCCCAACCGGCACCAAATATACGGCTTACTAACGGACCGGCCCGCACTTCAGGCTGCTAGCTATCGGAGGAGA…
XLOC_006932	chr1:264708278-264709944	926	S_P_O	None	23.3833	0.839313	38.7728	0	phosphatidylinositol-4-phosphate 5-kinase 1	no IPS match	None			GGGGAATTTCGGCGTCAGGCGGGGCGGGGTAACGAGGGAAACGAAGGAGGAAAAAAAAATCGGGGCCCGTGGGGTCGTGGCAAGCGCTGGGATTGGTCGGCGCCAGCTCGGCCACTAGCAGGGGGCAACGTGGTGGTGTTCCCGTCCTTCTCCTTCCCTTCCCTCCCCCACCGGGCCCCAGTCCCCTTCGCGCTGCCTGCCCCCTTCATCTCCTGCTCTCTTTCCCCTTCTCTCTCTATCTACTGTTCTTGCTTGAGCTGCGATCCTCTTCCTGAGCGCGGGCGTTGGATGTGATACGTGGTTGGCTCCGCGCCATCTCCTCCGGTGGCGATGAGCTCCAAGTCCCCTGCTGCTGCTTATGAGATCTTGCTGAATGAATTTTGTGGTTTTTGAGCCATC…
XLOC_007014	chr1:267876817-267878589	453	O_ES	None	0	0	0.143985	1.43208	-None	no IPS match	None			TGATGTATATGTTCAAGAAAAAAACATGGAATTGAGTGTGGAATAGCAGTAGTCTTCTCATTGGAATACTTCTTCCTTTTCAGGCTTCAGAAGAAGAGAAAACTCCTTCAGATTACCAGAAGACAGGAGAGAAATGTTGAGTTGCTTCTGCATAGATTAAGAACGAAGTCGATCATGGAGGCAATGGATGCACTACCGAGTATCTTTGAGCTTGCCGGTTGAAGAACAGGCCCCACTGCAAATCAACATCTATGAGCTTAGTTTTTTAGATATTTCTTTGTCTCATAGGTTAATCCACAATCGGTGGCATGTTGTTGTTTGTTACTTAGAATTTGAGTCCTCTTTTGTAATGTTCTGGAGATATATGATCACAACATGAATGGAGATATATGATCACAA…
XLOC_007087	chr1:269916426-269919286	1013	S_O	None	0.623363	0	3.96333	0	protein ilityhia	no IPS match	None			AACCTTGCCCGCGTCTGCACAGTCCTTGGCCGCCGCAGCACACACCGCACTCGCACACCTGCAAGCCTGAACTCATCGCCCCCCCGCCGCCACGCAAGTGCGCCCAGGCCTCAGCGAAATGGGCGCGCAGGAGGCGGCGTGGAGGATGTGCTGCGCGCCGCCGCCGCCGAGGTGTCAACCTCCTCGGCGAAGCGCCGCTTCCGCCTCTCCGCCACACCCTACCTCTTATCATCGCGAAGGTCATAGAATCACCATCAGATACTGCATTGTTAGTCGTATCATTTTCCAGACATTGCCAATATACGACGACCGGGCATCACGAAAAGCAGTAGATGATATGGTTATCAGGCTCTTGGTGAACCCACCTTCATGAAGCCCTTTGCTGCCTTTCTTGTACAA…
XLOC_007443	chr1:281325165-281325774	506	O	None	0.00639648	0	10.0193	0.0807232	-None	no IPS match	XLOC_003318	pre-lncRNA		TTTTTAGGGATTTTTTTTCCATTTTCTTTTGGAGTTGCTCTAACAGGCCCATTTACTAGTCGTTTATGCATTTTGTCGTATACGTACGTATAGGATTACTAGGCAGCCGCCGCACAGCATACAGGTTCCGCCGTCCCGACCGCACAGCCGCTCAAAAACCCTAGTTCTCGCCGCCACCTCTGCCGCCCGGCGCCCGCCGCCAGTCCACACTTGCCCACCTCGTCGCGACGTCGCGCAGATATCTCCACCGCCCGCCGCAGCTGATTTGGACATTGATAGACAATAATGTTTAGTTGCTGCTGCAGATTGAATAAGGTTTTTAATGAGACAGACCTAGGAATATATTTTGTTTCCCTCAAAATATGTGTTGATTCATTAGTTCACATGTTTGTAAGTTTG…
XLOC_007714	chr1:288391581-288392086	118	S_P_O_ES	None	8410.15	5517.1	992.508	12.1884	-None	no IPS match	None			TGGAAGTTCAAGCAATGAAGAGGCTGATGATGAGTGGACTGACAAAAGTGCTAAGGAACCAGCTTCCAGGCTTCAGGTAGGGCAGCATCTGGCATGTCAAGCGATGAAAAGAACCAGC
XLOC_007993	chr1:295589750-295590634	801	P	None	0	201.019	0	0	-None	no IPS match	XLOC_003575	pre-lncRNA		GAGGATAGGCTATCTCTAACCATTCCCCCTCTCAAATCCCTCTATTCGTACTTTCTATTCATATTTAAAACCTCTTACTCTACCGTTCTTCCCCCTATTCAGCTCCTCATTTACTCTTTAACTAAGCTATTTGCCTTTATATATTAGTTTTTGGAGTTTTAAAAAATACTACCATATTTGTAATACCGTAACACACATTGTTATCTGTAATTATATTGAAAACACAATCAATTAATGGAGAGGGGAAAGATGATTTAGTTCTCTCACCCCCGCGAGGGGCCACCAGGGGCGTCGTTGGAGGCGAGGGGGAGCCGCCGGGGCACCCCATGCCCGACATGGGGAGGGGTCAGGGCTCTGTTGGAGTCCGCCTTAGATACAGTTAGTTTGCATAAAAATGAT…
XLOC_008179	chr1:301144494-301146361	319	P_O	None	0	234.503	0.910497	0	-None	no IPS match	XLOC_003666	HC-lncRNA		CACCCGAACACACAAAGCCATCGGAGCGCCACCAGGAGAGACTCGCCGCGAGCAGAGGAGTGATCTGAGGCGGCCGCCGTCGGTGAACTCTTGACGCCATCGTTGGGGCTTCGGTGTGGAATTTGGGTGCTGTGCTGGCATCAAGAGCATGTTGGTGGCCTTGGCGGGGGTCGCGGTGCATCGAGAACGGGCGAATTTCTCGCCGTCTCGCGTCGCCACCGCGGTTCCGCCCTTCACCGTGGGCTGCTGCACCTCCTACGTGCACCTCGACGGGCAGCAACTGAGGACCTAGATGCTCAGCAGGTGGAAAGTACTGAGC
XLOC_008357	chr1:4443120-4444301	877	S_P_O	None	0.220537	7.15197	9.18594	0	tobamovirus multiplication 3	no IPS match	None			GTCTCCCTTCGCATTCCCCAATCCGGCCGCCTCGACGGATTTCGACTGCTTCCAGATAGCTCGGTCTTCGATAATAGCATCGCTCGCGCGCCTCCGTTTGCTTCGCATTCTTAAAACCTAGCATATGATTTGATTCCGCAGCTGCTTGGTCCGGAACCGAGGAGGTGGCGAGGGAGTGGGGGTCACCCGGCCATGGCGACGATGGACCACGACTGCACCTTCCACGCCCTCGCCGCGCTCTACGGCGTCGTTTCATTCCTAGCCCTAGTAAGCCGATCCCCCCGCACGTTTTTTGTTTTTTTACCCACCTCCTGCTTAGCTTAGCTTGCAATTGGGGCTCCGCTTGGTTTGGAGCCATGAGTTAAGGCGGGGACGACGGTTCGTTCAGGCGGAGACGAG…
XLOC_008369	chr1:4614866-4615687	729	S_P_O	None	7.24664	3.36248	2.49603	0	endoribonuclease dicer homolog 1-like	no IPS match	None			GACCGGGGGCGCGGAAGGCGGGAGTACGACAGGCCTCGTAAGCGCGACCGCGACGGCCACTACGGCCAAGCCATGATCACCACCGACGCGACCCTCGGGGTTTCTGGGAGCGCGACCGCGGCGGCAAGATGGTGTTCCCCATGGCATGTGGGAGGCTGAGGCGGACCGCCAGGGAAAGCGTGCCAGGACGAAGGATGGATGCCCTCCGCGGAGAATAAGGCGGAGGTGGATCGGTCGGGGAAGGAGAAGCCTGCCACTGAGGAGAAGGCGAGGCAGACCAGCTCGAGGTGCTTGAGCAAGCAAAGAGCAGGAACACAATTGCTTTCCTTGAAACTGGTGCGGGGAGACTCTCATAGCTGTGTTGCTCATCAAAAGCATCTGTGACAAAATGCTCAAGGA…
XLOC_008652	chr1:11954587-11955655	918	O_ES	None	0	0	0.101835	0.770722	-None	no IPS match	None			GTGAGGATGTAGCATCGTATCATAGATTTATAGTATCCTAATACCATGTGATTTTATAGTTTTATATATTATCTGTAATATATTATATAGATTAAAGGCTATAATTCTGTCTGTAATTAATTTATCCCACTGTTTCTAATTAAAATGTAAAATTTTACACTACTGTAATAGTTCTGCTTAAATTTTAAATAATACTTTATTGTAGCTAATTATTTAAAAAGTCGTTTATATTAATTACTGTACGGTGTTGTAGGATCATAGTACACTATAAAATTTATATGATAACGTGGAGACTTTAAGTAATACTGTAAACTTTAAAACTTAGGACACATCGATATGGTTTTATTTGGTAGGACCGTGGTATCATGCATAGGATGGATACAGTTACAGTTACAGTTA…
XLOC_009058	chr1:24053735-24055503	1603	S_P_O_ES	None	0.120383	0.392676	3.69769	0.761036	-None	no IPS match	None			GTACGTGGACATCATGTATAACTCATAGAATGTAGAAAAATTTAAAGTGAAGGAATGAAAATAAAAATAAGTACGTAAGTAAATAACATCACATGAATAATACTACTTGAGCAACATAAAATAAAACCATATAATGTTGAGGGGTACTATGTAAATACTCAAAGATAATCATGGAACATCTCATTTATACTATCAGAGAACGTTTACTGATCAACATAAGATATACCGCATAATACTTTGAGTAGTAGTACTCAAAGGTAATCATGAAATATCTCATTATACTATATAAACAACCAAAAATATGCTAGAACATCACGTGTGTATACGGCACGGACATTATGTGCGCATGAAAAATATAGGAGACAAAAAAGCATAAGACGTTAAAATGACGACAATAAT…
XLOC_009663	chr1:45405166-45407022	1765	S_P_O_ES	P	1.04515	2227.17	0.317858	0.898955	-None	no IPS match	None			GTGGGCACACACTGCCTGCCACTGGTACGGGGCACGGGCGCCGCCGAGCGGTGCGCGGACAACGTGCGCCCGACGAGCCACACAGACAGACAGACGCGAACCAACCCCATGCATGGCCTGTCGCCTTAGGTAACGTGTGTCCTCCTCGCCTGGGAAACGTGCGTGCCTCGCATCGCAGATTGGCAGGTCGGTCGCAGGCTCTTTTCTTTTTTTGCATGCATGTTTGGACGACGAGCGACGCGAGGTTGTTCGGTTCGACGGCGCTGCAGGTGGCACTCCAGTCGTCGTGCTGCTCGTGCATGAAGAAATCGCCAACGTGGCGTAGCGTAGATTGTACTCTTTTTCCGCGCATCTGCATGCTGGTACGGACGTTGGTGGGCTGGCAACGTCCCACTACGA…
XLOC_009741	chr1:48022867-48023821	865	O	None	0	0	1.36443	0	-None	no IPS match	XLOC_007623	pre-lncRNA		GGCGTCAGATCGATCGATGCATCCATGTTGTCTGTCAGTCGATTTGCCTTGCCGCCGTTACATTACATTTCGGCCGGCCTATCTAGCCTAGAGATATATGCCGCGCGCGTCTGTGATGAATTAGGCTCGCTCGACCGAAGCGAGCTGTGGAATGGGGAAGGCAGACGATGAGGAGAGCTCGATCCATCGCCCAACCCCAACCTATGTGTTTGTTGCCTGCTCCCACTTTGTCTTGCCATCCATGTGTCGGCTACTGCTCCCTTGCGCAATTATTATCAAGTTTGGCGATCCAAGAGCCCCCAAGATATGTGTGTGCTCGACTGCTCGCTCGCTGCCGTCGCGTGGTCTTCGTTCAGATGGCCAAATAATTGCAGGGAGGGACCAATCGCCGCTGCAGCA…
XLOC_009938	chr1:55468419-55469165	228	S_O	O	27.6522	0	529.791	0	-None	no IPS match	XLOC_000866	HC-lncRNA		GAGCCGCTACGAATCGAACCAATCCAATACAGCCACGCGTCCCTCCCCGCCCTCGGCCTCGGAGCCCCGGTCCCCAGCGTCGCTGCTAGTATAATAGCCCCGCGCGGCGCAACCGCACGAGCTCGCCCGAGCAAACCGCGCCGCTGCCCGCCGTTCCCCTCGCCGCTCGTCCTCTCTACAAGGTGAATAAGAATGCTAGCGCTGATTGGGTCGACTTGAATGGCAGTG
XLOC_010338	chr1:70034923-70038618	356	S_O	None	0.752539	0	0.231796	0	-None	no IPS match	None			AAATTAATAACTGGACACCAAAAATTGTTTGGCCTGGGAGTGGTCAGGCTTTCTTCACCTCAAGGGCAAGTAAGGGCTACCACAGGTTGTATGCAACAATCCATCAATATGAAAGTAAATATATCATGCAATACAATGGCGATCAACTTGCTGAAATCATTTCACAGTCTAGAAAATTATTTATCATATACCCTAAGATATGATGGTAAGCACCGAGACCAAATCAGAGACCTTGATGTTTCCTTTCCGGTCAACAATAACCTTCTCCGGATGTAAAATGGAGTCCCCACGAGAGGATTCCTCCAAGCAGGATAGAGAGACGTTGACAATGTGTGGGTAGATTATCCTGCGTCAAT
XLOC_010339	chr1:70034923-70038618	651	S_P_O	None	1.25756	2.24464	1.22368	0	-None	no IPS match	None			GTTGAGCGAGGAGGACACATCAATTATGTGTACACATACTGAAAATTCAGAAGCAGTGTGTTTACGTCATGAATCACATAGTGTACTCTAGGTTCAAAATAGTGCTGCAAGAATATCGTCGACTTCTGAACAATTACAGAGGAAGTCTGCAAATTCAGAATATTGTGTGTCTATCCTCTCATTCTTATTCAAGTGAAAATGCCCATATCAAATGGTATACATGAGGATTGAGACGGAACAGCTGGCGGTGCTTGTGGAGTTGTGGTCCACGACAAGACATCTATGAAGCTGTCGATTTCAAATCATAGCTGCAGATAAAACAAGAATGATCAATCTCCATGAACAAAGTTCACCAAGCATAACATAATATGAGCTCATACACAAAACTTTACTATGAAC…
XLOC_010664	chr1:81774935-81776182	607	O	None	0	0	1.93236	0	-None	no IPS match	XLOC_004707	pre-lncRNA		AAGGCCGCAAGGCTATGCTGCAACGACATCTTGGCGACTTGGCATCTTGCTCGGTCCGTCGGTCACTCGTCGGCTCCGGAGGTCCTGCAAGCCTGCAAGGAGCAAGGCTGCAACGACATCTTGCTCTGCTCGGTCTGCACGGCCAACGACATCTTGCAAGTTGCAACAAGATCCTGCAGGCTACAACGCCTACGGCCTACCGCGTACGGTGTTCGACGGAACAGAGATCTTTGTACGCCAGCTTTGAGTCATCGTCACCTACTAAAAGGAGGTGCACACTCACAGTCTCACACCAGCTAACTCTAATCCACTTTCCTCCATTGCAATGATTGTATCTGCTGCTAAAAATGCCCGCTTTGGATTCTTGTGTGCTTGGTGGCTGATATGTCTACTTAGTGA…
XLOC_011744	chr1:138267947-138270305	243	P	P	0	1666.64	0	0	-None	no IPS match	None			ATCACGCCAGAGACTTTGGCTGAGAAAGAGATTGGGGCATTGTCGGTGCCTTTCAGCTGCCTCGCCGGTAGGCCAAATTGGGAGGGCAGAGAGCTTCACCGACATACACCGCGTATTTGCGTGACCTTTCGGGGTGGGAATGGCGGGACTCGTCGGGAATTCATCGATGAACCTGGGGGCGCCGCCCGCGGAGCCACCTGTACCGTGGTGGGATATGTGAGCGTCCTATATCCAGGTCAAGAA
XLOC_011792	chr1:141426048-141426523	366	P_O_ES	None	0	330.564	0.763301	0.456312	-None	no IPS match	None			GACCCGGCGCGTTCTCTCTCCTCTCCAGATTTCCGAAGCGGCCTTTTTTCCCCGCCAAAGCTCCTTCCTACTACTCGTTGTGCCATCTTCGACGCACACCACTCGTTATCGACGTCTAGCCAGGCCAGGGTTGTGGCCCACGCTGCACAATTCCTCGTCGCTGATGTTGGGGACCGCTCTATTTTGTGGTTGGGGCAATCGGTGTAGTGTGGGTGATCGCCGACGAGGTCACGCCGTGGGACGCTCATGCATCATCCCGTGTGTGGTCATGGGGAAACGACGTGTGTGAGTCGTTGATCGGCGAACAGATCGATAGGATTACATCTGATGGTAACTGAATGCGAGGGTCAATCACCGAATGAGGGC
XLOC_012397	chr1:170506330-170507078	656	P	P	0	87.1503	0	0	-None	no IPS match	XLOC_005250	HC-lncRNA		TGCAGGACCTCCTTTCATCCAACCTCGAGGGAGCCAATGATGTAGCTGATGGCTACCTCGCCGGAGAGAAGAATCGGGCATGGAGCACCTCCATCGAGCGGAGCGGTGAGGGAGAGAGATTATGAAACGCCCTGTGCGATATTTCTCGCGCGCGAAGTAGATGGACTCAATTCTTTGCTTGCCGGGGGGACTTCACCGTGGAGCTCGACGGGTGGGGAGCGTCCGGGCCCCCGGAATTGGTGGCCGGAAATTGTCGTCGCGGTCCGCTCTGCGCCGGAACGGGATCTTCAGAGCATTCTTCCCTCCGAATTGGGCGGCTCTGCAATGGCGACACCGCGCCAGACACGCACCGCCGTTCGGACACCGGAGGAAGGAGAAGACAAGTTTGTGCCGTGCGAT…
XLOC_012537	chr1:175436695-175455920	339	P	None	0	119.485	0	0	-None	no IPS match	None			GCGCGGGATCCCCGCTGCCCACGATCCCACACCGCCCAGGCTTCAAATGCGGACCCGACCCTCTCCTCGACCTCTTCCTGTGCCCCGCTTCTTTCAGCCGCTGCCAGGGAGGGATCGCGGAAGTCCACGCCGTTGAATCCACCATACTCGCCGCTCGGCACCCGTAACCTGGGCCCGGACGTGCGGGAGTGTGCTCGGGTCGCGCTTGGGGAGAAGCTTGGTGAGCGAGGCCACAGCTGGACGGGAATTATTCGCTGTGGTTGGGTCTCTGCCGCGGATCGGCATCGCCGTGGACACCGTTTCCGAAGTCGCGTCCGCCTCCGAAGTGCTAGTGGCTGA
XLOC_012678	chr1:180704452-180706493	1943	S_P	P	0.387622	1978.85	0	0	-None	no IPS match	None			GTCCTTTTCATACCGCTTGCTATAGTAATGAGCTTTACATTTAATTGTTTATATTTAAGGAAAGAGATGCTTATAACATACAATGATTCGAAACAAAAAAAAAGGTATACGATATAGACAAAAATATAAACTTTAAATTGAAGGAACGCATGTAGAACAATCAATCACAAACAAAAGCTCTTCAACCATGGAATTATACCTTCGGATGCTCTGAGATGACACGAGAGTGACAACAAGTACTAATTCCACAATTGGACAATTGTCCTGGCGATTACATGTCCATTTATTCATAGGATCAAGCTCATGTATAACTTTGTTTGAAATTACATCTTTACCTATCTTTTTCATAATAACGTTTCACGTTCGAGGGTGTACATTTATGATATTTTACCACAAAGC…
XLOC_013180	chr1:198392649-198393475	724	P	P	0	128.335	0	0	-None	no IPS match	None			TTGGTTCGTCAATACGAGAAGAGCCCAGCAGCGGGATCTGATAACCGACGGAGATGGACGGGAACAATGTGAACTGGGCATCATTCAGTCCCCCCACTATTGATTCCCATATGACCCAACCTAGCGACGTGAATCATTCATAGTAAAAGTCGCCAAACCAAACACCACCCAAGGGTGATGGTGGCTTGTAGGCCCGTGATGAGCATCCATAGTCACCCATATTGTTTGTGGCTAAGAAGCGAAGATGTCATATATAGCACATCTATTCACCGGTTGGGAAACTAAGACAAATCCGGTGCTGCACTACTATTAGGCCAGCAGAAAGGCTTCCATTTCTCATGTTATCATGCACTGCTCCCTTGATATTCAGCATTTTAATGGATCGATTCATCCAAGAAC…
XLOC_013284	chr1:202528085-202528807	594	O	None	0	0	0.745525	0	-None	no IPS match	None			GTGGCCACGTCGTTGTCCGACACCTCGTCTGCGCTTGTCTCTGTGCCGCGGTCGAGCTCGCCGCGTCCCGTGCTTGAGTTCATCGACCTTCACTCATCTCCCCATGGTCGGACAACCTCGTCGATGCTGCTATTTGGTGTCGCCTCTTGGTCTGACCTCGTCATCGCGTCCGCGCTCCTCCCTTGCAGCTCGCCCAGCGCTGCTTTCTAGCCCCGGCGCCGTTGTTCCATGGATGGTAGCCGCTGTACCTACCTCAGCTCGCCGGACACCGCTCCCAGACAGGCTTCCCTGCAGCCACCGTCTCGTATCACGTCGATCCGGCCGTTGTAGCTCCTCCGTCGTGGCGCTCCATCGTCTTCGTCGAATGGAAATCGTCAATACCGACACGTCGATATCGTC…
XLOC_013500	chr1:208903854-208905019	523	O	O	0	0	51.1677	0	-None	no IPS match	None			ACAAAGCTTGGAGGGTTTACGCTGTACTGGATTAGCCGCATTGAAATAGCCGACTAGAGAGAGAGAAAAGAAAGGGTGTGTCCTGTGGGTTGGATCTGTCGTTGTGACGTGAGGCGTGCGTGGGAGGCCGAGAGTGGATTTGGCGGTGAAGCGCTCCGCTGCGTTTCCCGTACCGCAGTGGTCGGCTGAGCTTCGCCGTGACGTAGACCGACGCCATTGACGATCGTCTTCTATCACCTCGGTGAGATGTTGTTTATTTCTATTCCTCGTCATGAGTTGCCGCAGTCTTAGCTCGGAGTAGAAGTTGTCAAAAGAAAAAGAAACTTAATCTAGTGGCCGGGGCGGGGATCACTGTCCGCCGTTGGGGCATCGTGGCTAGAGCTTGCCGGTGTGCTATCG…
XLOC_013592	chr1:212521034-212522361	281	P_O	P	0	321.593	44.3296	0	-None	no IPS match	None			GCGTCGTCGCCAAACTGAGAGTAGGGATCTGTCGCAGAAGTTCGTCATCTGCGCTGTCGTTCGGGTCGAAAAAGCAATGTAGAAGCTTCGTGATTGCGTGTGGGAGCTTGGGAGGGCATTGTCTGGCGAGGGCTCGGTGACTTTAGCCAGAATTGCTCATCGGCGTTCCAAACTCGCTGTCGATCGCTCTCCGGCATGGCCAGCATCTCCACTACGATCGCTCGGCGAGGTTACGAGTTACTCGAAGACCAATTTGGTGAAGTATCTGAGATCTCAGTCTA
XLOC_013676	chr1:215448428-215448811	269	S_P_O	None	8.37854	16.5567	19.0124	0	-None	no IPS match	None			ATAATAGGAAGAATAAAAACTAGACGCCCTGACGTTGGGCGCGCGAAACCCCGACGCACCCGCCGCGGCCGCCGGCTCCGTCGGCCGTCGCTCTAAAAACCTAACCCGCCTTTTTCTTTTGCTTCCTTCGGCTTCTTCTCCCCTCCAACAATCACAGGGAGGGAACGAGCTCCAAGCACCTAGTAATGCGGCGGACGAGGAGCCAGTCGCCAGCGGGGTTAATCCTCCACCCGCTGCTGGACCAAGCGCGGAAGGTCGCTGGTCCGCCG
XLOC_013942	chr1:225575381-225575960	474	S_P_O	None	2.4927	2.598	77.6273	0	-None	no IPS match	None			GGCACGGTAGCGCAGCGCGTGCCGGCGCCAGGCCAGGTGGTGACCAAAGCGCGCGAGGCCGTCGCGTCGTCACCGGCGGGAAGCGGGTCTCGGAGACCGTGCAACCCACCACAGCAACAGGGAAAGATGTGAAGGAAGCTATGCGGCGGAGGCGCCTGTGATCCATGGGGAGGAGATCGGCGGCCCGAAGCTGAACACCAATACCATTGAGCTGCTCATGGAGAGCGCGGGTGATCTCTGAGTATTGTGTCAGGTTTGTGTACACAGTACACGTGATGGTGTGGTTTGCGCTGTGGAGTAGAGTAGGAGCTGGAATAATAAGCGTGCTGGTTGCGTTCGCCGTGGGCGCTTTGGTTTTACGTGTGCGTGTGATTGTGGATCTACGAGTAGTTGTACGTA…
XLOC_014410	chr1:238629533-238634017	644	P	None	0	238.264	0	0	hypothetical protein ZEAMMB73_218313	no IPS match	None			CCATACACCAAGGTTAAGGGACGATATTTATAACCATGGCCACTCGGGCTCGCTCTCGGGGGAGACAACTCCATCAATAAGACCTCCTGCCCGCTCCCGCCACTGGAATAACGACAGATGCAACTCTAAAGGTATGCAATGACTGAAGATGACTCCATTTAGCTTATGTGCATCATTCTTCAACCTCTCGGACTCCTTCCCCTTCTGTCCCTCGGATACAAGGCGTGTTAGAGTTTGAGACTGCGAGCAAACATATCCATCCATCCTTTACTCTTTTTCAGCCATATAGATTTAGGTAACATGGCCTCTTCTCTTCTTTCAACATGCTGTCATGTTGTGCTTGATTATGGTACAACTGGAGTCGGGTGGCCAACATACCAGTCTCACGACCACTGTTTC…
XLOC_014859	chr1:253908206-253909070	649	P	None	0	208.604	0	0	-None	no IPS match	None			ACGAGGCTTATGAGACCCTGGACGGAGACACTTCAACTTTGGCCATTTCCCCTCCTAGCTATACATGCACCATCCAGATCTTGCTGCGACCACCGTCCCAAGACCAGACGCATGCAGTCCGCATCTCGCCATCCCGATATGGCGGCGGAAGGTAGCACCTGTGTTCTTGCACGCACCACAAAATCCTAATGCCACTGGTATACTACTAATCAATGATCCAATCCAAGGAAGAGGCAAGCAGCCACAGATCTCAGAGGGTTGGTGTCAGGTGGCGTCCCGGCCGTCGTGGAACATGAAACCGCGTGTGGAGGACGAGGATTCCCTCTGTAGTACTGCACTGCACTGAAGTTGTTGTACACAAGTGCATGTATTGGGCATGCTATATGCATGATCGATTAG…
XLOC_014863	chr1:253959705-253960130	305	O_ES	None	0	0	0.206082	4.0189	-None	TMhelix (TMHMM)	None			AATGAACAAGAAACTCGTCCAAACAGAAGAACAAGTGCTTGTCGTCTTTCCATAGCACTTCGTCCCCAACACACACAATAATAATTATGCTTGCCGAGAAGGTTGCTAGTGTTCTGTCGTTGGCATTTTTCATGGCCAGGCCATGGTCATTGTGTTCTCGTCTTGTACCGCGGCAGACTAGTGCCAAGATATCGGGACGATGTGCTTCCAGAGTTCTGCCTCGCGAAGAACTACACCAACAATAACTTCTTCCAGACGTACTGCTTGCCGCCGGATTTAACAAGTACCTGCTCTGCTGCTGCCGG
XLOC_015263	chr1:267569879-267571143	1140	S_P_O	None	2.43362	4.92574	3.35868	0.0471621	-None	no IPS match	None			ACTTCTAGATGCCCCGAGAGCCCATACTTCTAGATGTCTCAGGGCACGAGGGGCCTCGAGGGTTTATATATTATACGCCCTGGGGTACGAGGGGCCTCGGGGCTTTATACCATTGGCCACCCTAGGGCGTAAGGGGCCTGGGGGTTCATACTGCTAGGTGCCCTGGTGCACCGGGAGCATATAATGTCGAGTGTCTCAGGGCACGAGGGCCCTAAAGACTTAATTTGTTGGGTGCCTCGTTGTGTAAGGAGCCCCGGGGTTAGACAGGCATGCATCTAGGGCGCGAGGGGTTGTGGTGCTTACTTATGTACGCCACGCCATGTGGCCTCACAGGCTAAGCTAGTGTACCCTTGTATAAGTCGTAGTCAGTGTCGAAGTCTTCCATTTAGGGGTCGTGGT…
XLOC_015368	chr1:270768942-270769862	826	S_P_O_ES	None	2.47115	2.59606	10.5343	2.6693	hypothetical protein SORBIDRAFT_03g035050	no IPS match	None			GCCCCCGCCCGACATCTGTCTCTCCTCGCAGGCCCGAGACTTCCGCCGATTTGGCCTACCTCTCCCAGATGCCGGCGTCCTCGCCCCCGCAGACAACTGCAGCCTCCCCCTCTTCCGCCCAAGACTTCAACCGATTTGCCTGCCTCCTCCCGGATAGCCAGCGTCCTCGCCCTAGCTGCCGCCTGCTACGCGTGACGCCCTCATCCAGGCACCGGAAGAGGCTGATGTGGATCGTTGCGGAGGACAACACGAAGGTCCTGGCTTCGGGCTCCACTACTCACTGAAGAGACCATCGGCGGCGGCAACGGTCACCATCTCCGAGAAATCTCGCTGAAGGCAACATCGCGACGGTTCCGTGCAGCGTCGCCGCTTGAAGCTCCCACGGGATCTACAGCCACC…
XLOC_016108	chr1:292099200-292100862	1314	S_O_ES	S	68.4028	0	11.53	0.358541	-None	no IPS match	None			TTTCCCTGTTGCGGATACTGGAAATGTTGGAGCCTTTGTTTTTGCATTCAAGTGCCATTTTTTTTTCTTGTTGGGTAAGTGTGCTCTATCAGCTGATTCTACTCTTTGTGTTCAATGTATAATACCAGACCAGTGTTTAGGGAGTTCCCTTTATTTGACATTGTAGATTGAATAATGCACTGACTGATCAAGAGTCCATTGATTGACTCGGTGTTGTTTGGTTGCACCATCTTGTAAAAATAATTTTCCGTAAAGCTAAGTGGCTAGCTGTATGTAATTGCAGGCATAATAAGGTGATTTATATCAATGCGCATGTCTTGGTATTTGCTGATATTTTTTTCCTTGTGATTCTCATGGTGTAGTGGGAGTGTCATCTTCAGACTTACGTTACTGTTAGCC…
XLOC_016405	chr1:299800525-299803029	459	P	P	0	139.044	0	0	-None	no IPS match	None			GGCGCAGTCACGCCCTCCCATCCTTGAGTCTCTACCACGCGGTCCCTTCTGTCAGTTCGCGCTGTGGATTTCCCCGAACAACGCACTCCGTCCACCTCGCAACGGACTCCGTAACCCGGCCATGCATGCCGGGCGTGCTGGCGACTCCCGGGCTCCTATTAATGGATGGAAATCGCCCCTTCTGCGGTGCCCTCTATTCACACCATGGAACCCCTCTCAAATTCCGCTCGGCGTGGGCGAGATCGACGTCCCGAACCCACCGGTGTGGGTGCTTGGCTACCGTCGCTGGGTCCCTGGTGACTAACGTGGGCGCGCCTCCATTGCTCGCGGGATTAGAAGACTGCCGTGGAGTTCTTCGGACGGGGCGAAACCATCTATGCAGGAGGGTCCTCGGTGGCG…
XLOC_016481	chr1:1462366-1462842	469	O_ES	None	0	0	0.951865	1.97862	-None	no IPS match	None			AGACACTTAGCATGGTTAGATCATTTGAGCTTGTCCATTTTACGTTAAACAACCAAAAAAGAGAAAAAAATAGCTGAAGACAGCTAGGTTGGTTTTAAGGGCTCCTAAATTTTTCCTCCAAAGCATAACTGCATACTAATATGGAAGCATGGAAAACATTCTTAGAAAGCCATTTATCATCCTTGCAGTTGTAGGAACTGGGCTCAAATTGCGCTTCTGAATGGTAGTTTTTTCACTTAAGTTCAAATGTTCATATTATGCTTACACTATGGTTTGAGAGCATTCTGAGGTGGTATTACAAACTCAATGCCTTCTACTTTTGTATTCAAGTTTGTCGTCATAATGGTCAAAAAGGAAAACATCAAATTCAAGTTGACCAAAGAATTTTCTTTCTTTTTG…
XLOC_016494	chr1:3050323-3050803	473	ES	None	0	0	0.0932345	2.55583	-None	CYTOPLASMIC_DOMAIN (PHOBIUS); NON_CYTOPLASMIC_DOMAIN (PHOBIUS); TRANSMEMBRANE (PHOBIUS); PS51257 (PROSITE_PROFILES); TMhelix (TMHMM)	None			GTACTTTTGTAGTTATCTAACAGAACACCTGGCCCACTTGCCCAAATACCTCTCGCATCTTATGGGTGGATAATGACAACGTCCCAAAGTTTGCCTGAAAACGAAGGGTGTGGTACGGATGGCAGAGATGGGCATCGACAAGGCGAAGTGATAAATCCCGTCACTTTCATAAGAATGGGAAACTCCCAGCAGTAGTGAATATTTTACTAATTTCCATCACCCATCAACTAACATACTGTTCTGAGTTCAGTATGCATTGTGAATACAACGAAATTTGCAATCTCTCTGATTGCGGTTTCGGTTGTTAACTAGGGGAGAAGTGAGAGCGTGATGGGGGTTAGTTATAGGCCATGTGCAAAGGAAGTGGGGAGCAACAGTTGGATGGGGGGGGTAACATGG…
XLOC_016503	chr1:3656665-3657121	449	P_O_ES	None	0	51.0169	1.56669	3.8234	hypothetical protein ZEAMMB73_226259	no IPS match	XLOC_007047	pre-lncRNA		CCCTTACCCCCAAAGCCAAAAGACTGAGTTGGCCCCTCGTCTCTCCTGTGCCCCTTGCCTTTCTTGTTCGTTCTTCTGCCACCAAGCGCCAACATAACCCTAGATACATGGCTGGCGGCGGCGGCTGATTAGCACTTCACCACAAAACACAAGATCAGAAGTGAGCGGCGATGGACATGAACAGCTTCAACAAGATGGGGGATGATCCATCTGCAGCGGGTGGAAGGGCACATACGGCATGAGAGGCGGCAAAATGGACGGCAATGAGATGGCCGAAGGTCATAGCTTGATGGAAATTACAGCGCATTCGTAGAGTGAGTTCCATATCCTAATCCCAACGTGAGTTGATTTTGTAGTTCATCCGTAGAGTGATAGGTCTAATTTTTGTTAATTTTCCTT…
XLOC_016513	chr1:4997169-5009366	411	O_ES	None	0	0	1.27418	1.73295	-None	no IPS match	None			TAGCAGGCAGCCCACACCCACAGTGCGGGGCTAGCTTTCCAGCTCCGCAAGGACACGTCCCCCTACTGCGTACAATGTACAGTGCCTCCTCACGCTGCTACAAGCTACCGTCTCCGTCCGTGCGGTAGCAGTAGCAGCCCGATCCGTCCAGCACAGCAACCACACGTACGCTCGCTCGGTTTGCATGTGTTTGCCGTGACCGTGAAGACAGCCGGTTAGTTCTGGCCGCCTCCGGCCGCCGCCGCGGGCGCCCATTCTGCTGCACCGTCGCCATTATCTGCTCAGAAAGGTCCCCGCCTCTCTCGTATCAGGTCGCGCTATTATCTCTTATCTAGCCGTACCGCAACTGACGCAGCACAACACTGCTGGCTTCGGTCTTTTATTATACTCCCTCTGTTT…
XLOC_016514	chr1:5061661-5062223	553	ES	ES	0	0	0	1.40631	-None	no IPS match	None			AGAAATAGGTGCACCACAAACAATATATAGCTTTTAAATTAAAATCAAGTTGGATGGAGACGAATTTTAATAAAAGTTACAAAGGAAAAAATTTATAAGTTTAATGTGGATAAAATTACCATTTGAAACCAATTATTAGTTCCAAATACATGTTTGTAAGTTTTCAAATTTTGAATTTAAAGTTCCTTTTCTGTTGAAATGACCTCAATTGGGATACCAAAGTTGTACTCCTCAATGAGATTCAACATTTACAATTGATTTGTAAGACCATTCAAGTTGTACGTACATTCAGTGGCAACGACACTCTAACGGCCGGGAAGAGAAGTGAGAATTTATCTTTTGATTGGTTTTCTCTCTTGTTCTTGTCAGCACGGACTTTGAATTCAGTAGATCCAAAAC…
XLOC_016516	chr1:5343337-5343593	252	O_ES	None	0	0	1.75204	5.56055	-None	no IPS match	None			AAAAGGCATGTCGGGTACATGCGCGACAAGTAAAATGACGTAGGCTTGAGATGATTTTTTTTTTAATTTGTCCAGTTTTTAGTTTTTTAGCATTCGTTTAAAGAAGCTATAGGATTATACTTGTTAATTAAAAGGGTCTTAAAACTTATTAGTTTGCACTAATAATCATTTTTTGGGGACTGGGGTAAGCTTTTTAACATGCTTTTGAGTTGCTCTAATACAGATTTTTTTAAGTAGTGTTAGGTTCCAGAG
XLOC_016530	chr1:7074279-7074678	393	O_ES	None	0	0	0.308357	1.69961	-None	no IPS match	None			AACTTTTTATGGGCTCTCTTAAGTTACATAACACTAGATTTACACAAGTGTGCACCACCAGTCCACCACATAACTAGACTTGACTAGGTCAAGCTAACCATCTCGTGCCCCTTTATAGCACGACTAAAAAGATGAAGGCCTATCACAAACTTAAGTGTCCAACATCTCCATTGACATTTACAACTAGTTTATCCTTAATTTTTAGACTTTCTTTCAAACTATTTGTTGATCTTCATCAACTAGGGCATGAAAACCTTTTCGACCAAATTTCTTGCACATTATGATTTACCATACTGTATAGCTACAGAATATATGTCACCCACAATAATTTTATGTTATTATTTACACCAAAACCAATTAGAGATTCAGATGCTTTCACACAACTCATCTGTC
XLOC_016532	chr1:7307043-7307312	265	O_ES	None	0	0	3.33045	5.62736	-None	no IPS match	None			GAAAGTGTTCTTTTCAGATAGTATCTTTTGTGTATATATGAATTCCACATTGGAAAGCATTTGTTTAATAATAAAACAAGGCAATAAATAAATAAATAACTAAACTATGCATCATGCTTGACTTTTTGATTGTGCAAAAGATTGATTTGAAAGTGCAAAAAAACCTGAATTGTTTGAATTTGAATAAAGGAAATAGAAATAGAAAAAAAAACAAAAAAGAAAAAAGAGACCTTTAACTGGGCTGTATCCCACAATGCTCGCGCCT
XLOC_016533	chr1:7388266-7389128	849	P	P	0	52.0736	0	0	-None	no IPS match	None			GACGCTTCACTCGTCCCCGTTCACTACGGTGATCCATTAAACTTACACGTGAATGAGAATGAGGAGCTAAACCCAACGGAGAATTGCCATCCCTAGTCACAGTTCGGGACGGGACCGCTCGAGATCGACAATGAGATGGTTTATGGATAGTACGGGTACTATCTTTGATCAGAGCACAGTTGTCCTCTCCATTAAAACCGTGGCCAGGCACTGCATCTGACCTCAACGTGCGCCCTTCCCTGTATACGCCCTTGGTTGTCTGGTTTCTTTACTCGCCGCATCGATCTGGAGGAGTATCGTATAGGAATCCATAAACAAACGAAAACAAAGATTACTGCGTTGTCAATGTAGCCGTACGGTACGTGCCTATTCTACGCCTTGTCCATACAGATTACCCAG…
XLOC_016541	chr1:7999067-7999645	569	P	P	0	127.403	0	0	-None	no IPS match	None			ACGGGGACGGACGCGGCCAGCGATTGGTACGACGTACACGGACGCGATTAATCATATACCCCGGCGGCCGCTGCTGCCCCTGCTGATTAGTGTAGCGACGACCATACCATACATACCAATACCATCGCGTCGATTGCGGTGTACGTGTACCAGAGGGCCGATGATGCATGTCGATGGGATGCAAAGAGATAGCGTACGATGCATTGCTTGCAAGGTGCAGCGAGCCTGCTGGCCGGCCCGGAAGGGAAGACGAATAAAATGCTGCCGATGCCGGATGATGGATGATGATTCTGTCGTGCCTAGTTTGCACATCTTGATTTCGGATGAGCTTATCTATCAGATATGTGGATGCGTGGATAATCTCTGACTCTATCTCTAGCTAGTTCTCTATCTTTCGGT…
XLOC_016542	chr1:8000268-8000666	392	ES	ES	0	0	0	2.2775	-None	no IPS match	None			GTCGATGGGCGAGAGACAGGGAGAGGGAGAGAGTTCTCTAAGGGTACCCAGCAGCCTTATATAGCGACTGAGGGATATCCCTTTACAAATCGTGAAGCTTATCTAATCACATCTGAATCTATCTTCTATCGTCGCGAGGCTCCTGATCTTCTAGAGTCCGGTCGCTTCCTTCCGAGTATCTCGCCATTCAGTTGTGCGTAAAATATACTTCGGAATATCAGCAATCCTTATGCGGATGGTGTGTACAGATAGCGGCCTTGTGCCACGTTCTTCGGGTTGCTTCTAACTTTGAGTGTCATCTTCTTCGTTGAAATTTGCTCTGCCTAGGTGTGGCCCAGTGAGCCCGTTGGATGACTTATCAGGGGCCCACCAGACAGCCTATGGAACATATT
XLOC_016548	chr1:8454051-8455081	1015	O_ES	ES	0	0	0.615483	3.61995	-None	SIGNAL_PEPTIDE_C_REGION (PHOBIUS); NON_CYTOPLASMIC_DOMAIN (PHOBIUS); SIGNAL_PEPTIDE_N_REGION (PHOBIUS); SIGNAL_PEPTIDE (PHOBIUS); SIGNAL_PEPTIDE_H_REGION (PHOBIUS); PS51257 (PROSITE_PROFILES)	XLOC_007121	pre-lncRNA		CCGTACGTGCTACGTATACTCGATCGTATGCTTGTAGGAGTTATGGATTGTAACATATAGTGGTGCTCCGATCAGTTGGCCTCGTCTCAGGCTCGGCTCGTAGGGAAAGTGAGCGTCGCATTCGCAGTGAAGTTCCCGTGCATTCACGCTCTCGCAACGAATGAAGTTCAGTGCAGTTGCGTGCCTGTGTTCATATCACCATGTAGGTTTTGCGTGCCCGGGAAGCGCCAGAACTGAAGCCCAACATTACTATTCGCAACAGCAAATGACACATACTGAAAATCACATCGATCAAAACAGGAACCAAGTTGAATTTAACGAATTCAAAGATAAGAATATGACTTGGCTCAAGCCACTAGTGACTCTACTCACACGAGTTGATACTACCTACGTGAAGTC…
XLOC_016552	chr1:8932115-8934468	2319	P_ES	None	0.079733	1.057	0.0769475	1.05432	-None	no IPS match	None			AATTTGTGGAGAAAGCTGAAAATAAGCTATGCCAAACAGGGCCATACAAGGCTTCGCGGTTGGCGGTTGAGCCGCGGGAAAAGGAGAATCGGCAGCAGCGCGTGTGGTGTCCGTCCGGCGTCCGGATAGCTAGTCAGGTGCCAGGCCAGGCAAGTGAGACTAGCGCGGCTGTGGCTGTGATCAAAGTTTTAAATAGCCGGCTAATAGGGCTATTTAGCCAGCTATAGCCTTTCAAGAGGTCTGGAGCTAAGAGATGCACCATTTAGCGCTAACCAACTTAGCCGCTAATAGCCTTATTTAGCCCGCTAAACACACAACATTAGCTCGATTTAGCTGCTAAACAAAATCTTTTTTACCGTTCGAACCTTTGAAACATTGAGGCCCAAAAACAAACCGTGG…
XLOC_016557	chr1:9394665-9395450	773	P	P	0	64.9295	0	0	-None	no IPS match	None			CTTTTCTCTGCATCGACCTTCGCTGAAGGAAGTAACGACCGGAGATGTTTGGAGATGGCAACCTTTGCAGGAGGCTCGCTGGAGTTGGTCTTCGGTGCCCGACGATGCTCGTAATGACCTCAGCGCTATCCGATCTTGCTTCTTTGCGGAGAGATTTGAGTTGTAGCAAGCGGTCCGCCATCAGACCCGTCCCGGTATGCAAATACGTGGGGTTTAGATGCGGTTGGGCGCCCCAACATGCGCGGAGCGTGCTTGGCACAGCGTGCGGGGGAGGCAAAGAGGCGGAACAGATGGGGATTCACGGGCGTAGTGGATGGGGCTTCTGGCTTCACGAGACGGATCAGGCGTGGGATCGGACAGCTGGTGGGCGGATCGAATGGTTGAAATTGCAGAACGATA…
XLOC_016576	chr1:10510364-10511200	824	O_ES	None	0	0	0.451607	1.98965	-None	no IPS match	None			TGCCCATGCGTAGTCCCGGACTCTAGAACATGCCGAACCTCTCCCCCATCTCTTCCCCAGCGCGCACATATATTGCCGGGCAGACCCAGTTGCTGGTCCATGTGAACCACGACACACTCTTAAGAACTACACATAGAACAATTAAGATGATCTTATCCATCCCTGTTCACAATCTCCTTCAATGTCGTGCCGTTCTCTCGATTAATATAACTGCAGGTCGTGCCGTTCGTTCAAAAAAAAAAAGTCGAAGAGAGGAAAGAAGAAAAAAAAAACTCACTTTGCGTGCAGCAGCTGCCGTGTCTCCGTACGTGTAGCCTGCAGAAATCCTAAAACTGGATATTTAGTAGTTCAAGTTAGAACAACTCCTTTTCTCTCTCTCTCATTAATCTGTTGTTTAAA…
XLOC_016593	chr1:11961657-11961965	303	O_ES	None	0	0	1.54928	7.0842	-None	no IPS match	None			CAAGCAACCCTCTAGCTGTAAGGATGGTCAATTATTTAATCTATCTATGTAATAATTAGCTCTTCATTATAATGTACGACCCAACATATCTCTCTCACACAACTTCTTAGTTCTTATATTTAAGCCGACTATAAGTTTTAGTATGCTTATTTCCTCTTTCTTCTTCTCTCATCTCCACCTCATCATTTAGCCAACTTATAGCCTTTCTTATACCTGCTCTCAACACATGCACATCTCTCTCCCACGAAAGCCCGAGCCTACGATACCCACCCAGCGGGTGGGGTCGAAGGAGGCTAATCCGAA
XLOC_016594	chr1:11962128-11962512	378	O_ES	None	0	0	0.203898	1.22465	-None	no IPS match	None			AAATCCATAAGATAAACACATGATAAATCAACTCATCTAGGATAAGTGACTTTTCAAACTAAAAACACCCGTCGTCTAGCGACGGAAGATGCCTCGTAACACACCTACGAAAGCATAAATAACTTGTCAAGGTTGTTTTAATATATCGTATTAAAATTTTATTGATAAAATTTATATGTAATATTAAGAAGGGGTTCTATTTAAAATTTGTTTTGGACCTCTAAAATCTCAGAACCGTTGGACTCACTGCCTTAAAAAAAATAGGACATGTTTGATCTAGAGCTAAAAACAACTCACCATATAAAAATCAAATAAGTTAATTATAATATAGTAAATACTAAGACTTAACTAACTAGAGTCGAAATACAACACTACACT
XLOC_016596	chr1:12359672-12359900	224	ES	None	0	0	0	5.69911	-None	CYTOPLASMIC_DOMAIN (PHOBIUS); NON_CYTOPLASMIC_DOMAIN (PHOBIUS); TRANSMEMBRANE (PHOBIUS); TMhelix (TMHMM)	None			CTCAGCCTTTTGTTCAAATTTTGTCTTTGATAACTCTATTTTTGTCTGGGACACATTATTTAGTTATTTCTTTTTAAACTTGTACAGAAATCAAATTGTTTTTTTCTTATTTTTTTCATAAATTTAGTACACCATTTATCTAATTATAGATCAGTATGACCTTTTTTTAACACATAGCTGTTACAATTGTCTAACCTTTATATAGGTCATAGCAAATGTACATA
XLOC_016599	chr1:12596706-12597672	952	S_P_O_ES	None	0.619033	1.11725	0.131793	0.912631	-None	no IPS match	XLOC_007172	pre-lncRNA		TTTATGCAAACATCAGCAACATCCATATTTTTAATGTAAGAATTTATTGTAAACATACATTATTCAATATTAATCTAATAAAGTACTGGTTATCAGCAACATATATAGATATTGATTTTTTTATATATATGATCAAACTTAAAGTATTTGACTTTTTAGGAAATGAAAATGGAACTTACTTTTATTTTTTGGGACAGAGGAAAAAGTCAAGTGAGGTTCAATCAATCGTGGGTTGAGCCCCTAAACATGGCAGCACTTGATGTTCCATCGGAAAAGACACATGCATTCACCGGAAGTACAAATCGACATACTATCATCTTGGGGACACCACTGTCCTAAGACAAGTTCCAAGACATCGTTTTCATGAACACAACGAGGAGAGCACGGCCTCCGCTTGGC…
XLOC_016600	chr1:12687425-12687659	230	ES	ES	0	0	0	8.95627	-None	SIGNAL_PEPTIDE_C_REGION (PHOBIUS); NON_CYTOPLASMIC_DOMAIN (PHOBIUS); SIGNAL_PEPTIDE_N_REGION (PHOBIUS); SIGNAL_PEPTIDE (PHOBIUS); SIGNAL_PEPTIDE_H_REGION (PHOBIUS)	None			ATGCAAGAAGGTTAGTGTGTGCTAGAAATGTTTCATACGCTCAATAGCATTATAAATGAGCAAAGAAACTTGAACACAAGGTGGACAATGAAGATTTCTACAATTAATTTTTATGGTTCTTGCCTCGAAGATTCGACATTTGTTCGCCATTATTGTAAGAGGCGAGCTTAAAGGGCTACCTCGAACCCAAGTACTAGGTGATGTTGTACACAAGACACATACCATGTTAA
XLOC_016602	chr1:12728125-12730043	1890	S_O_ES	None	0.199913	0	1.31438	0.550443	protein arabidillo 1-like	SIGNAL_PEPTIDE_C_REGION (PHOBIUS); SIGNAL_PEPTIDE_N_REGION (PHOBIUS); NON_CYTOPLASMIC_DOMAIN (PHOBIUS); SIGNAL_PEPTIDE_H_REGION (PHOBIUS); SIGNAL_PEPTIDE (PHOBIUS)	None			TAGTAACTTGCACGCGCTTTCAGCGCGTATAAATAGTTTAATAATTTAAATGGTGATAAAATTATATCATTAAGCAAGTAATTTATAAGAAGTGCAAGTAATTATAAATAAAGAATAACCGGATAAGTCAATTAGTTAATCTACAACAAATAAGTTCATTTAAAATAAAGAATCATGTAATTATATTTACATATGTTTACCTATAGGATTTAAACAGATGCATAGCACTACACAACTGGAAGGAGATCGTATAGATATGATGAACTATCGAAAGAGTACTTTTGTCCTCTTCAACATATGCAGTTAAGTTGTTGTATTAACCCTAAACCTTAGAGGTCTGGACACCATACATACATAATTTTACATAGCATACAAAATAATCATCCCAAAACTCAAAAG…
XLOC_016603	chr1:12811423-12811771	343	P_ES	None	0	4.54215	0	4.05142	-None	no IPS match	None			TAGGGCAGCGTTCGCAGATACGACTGCACGAATCAGTGTAGCGGCCATGGCCATGGCACCAGAGAGGAAACTAGACCTGAAGATACTCCAGATGTTGAGTCGTTCACGTGAACGGTAGGAGCTAGCTGCAGCGAATCGAGGGTGCAGTGCAGGTCGCAGGCGGCAGATGGGATCGGAGACTGTGACGCGTGATGACCTCAGGACGGATGTGAGCTGAGCATGTGTCTACATCGATCTTTGGACTACATGCATGAACAATGCCTTTTGCTTGCATGGCCGTTGAAAGTGAAACTGAAAGTTGGAGAGCTTACGATATTATTACTCCCCTTATCCTCGCATAATT
XLOC_016606	chr1:13144796-13145074	274	O_ES	None	0	0	1.03746	6.42061	-None	no IPS match	None			AAAGGATAGCATCTTATATTTGGTCATAACTGACTTCTGGCGTGGCGGGCGTGAGAGGAATAGGAGGTTTGAATTCCTTTGGTCATAAGCACCACTATAGCTAGGGCTTCAACGCAAGCAGCATACTTTTACTGTTTGAGAAGCTGGCCACATGTGAGCCGTACCTGCGACCTCAGTGCCTGACTACGTACGTGCTTTGAACAAATACAACAAAAACAAAGCATTTCAGTCCCAAGCTTTGAACAAATGAAAAGTCTAAATTTTGAATTGGTAA
XLOC_016614	chr1:13678710-13679304	585	O_ES	None	0	0	0.735398	2.39353	-None	no IPS match	None			CTAGTTGGGATCGCGTTCTGAAAATTTAAAAAATCGGCGGCTCTACCAAACGAGGACAAAAGAAGAATTTTCTTGTCAGGTCACGTGAAACGCGCGCAGGAAGGGAAAGGGATATGGTGATGCCATGGATCGGCGGCTATGGATGGGCAGCACAGCAGCCCAGCCAGCACAGCAGGCACATTGTCACTGTCACCAAACCCGTCTCAAGCCCGCGTCACACCTCACCATTTGATTGATTAATTCCCCCCTTTTCCCCATTATCCCAGAAACCATTATGTTTTCTCTTGCGTGTACCAAAAAAAAAAAGATGGTGGTGGTGATGATGAAGCTTCAAGCATCTAGATCAGTATCGTTGATTCATCCGTTCATCGGTGGCTACCAATGAGCGAGGCAATGATT…
XLOC_016621	chr1:14164656-14165036	374	P_O	None	0	81.6577	0.41692	0	-None	NON_CYTOPLASMIC_DOMAIN (PHOBIUS); SIGNAL_PEPTIDE_N_REGION (PHOBIUS); SIGNAL_PEPTIDE_C_REGION (PHOBIUS); SIGNAL_PEPTIDE_H_REGION (PHOBIUS); SIGNAL_PEPTIDE (PHOBIUS)	XLOC_007198	HC-lncRNA		CCCGCTGAACATGACAGACATGTTTTCATCAGTTCTTGTCTCTGATTCTGACAGTGACAGGAACGGATTGTATACATAAACACAAGTTAAAATTATTTTTTATTCAGAGATGCGGACCATTCATACGGAGTACTGCTACAAAAAAGGCACAAGGAACTGGGAAAAAAAATCACACAGAGATCAATCACCCTAGAGGCTTGGATCGCACCTAGCTAGCATTGATGAAGAAGGCAAGGCAAAGCCCAGAGGAAGCCGTCTCGTCTGCCGGTTTGTTGCGCGTCGCCGTCGCTGCGTCGTTGCAGCGGCCGCCCCATCAAATGCGTCTCAGCACTTCAGCAGAGTGCCAGGATCCGAGTCCGACCGATCAGTTCCCC
XLOC_016625	chr1:14384961-14404605	335	O_ES	None	0	0	1.79085	1.60509	-None	no IPS match	None			TTAACCACTCCATATATGCCAAGTTGCAAGCAAATATGTATACAACATTAGGTTTAAGACTGGTCAGGCCGTCGCATCAACGAAAAAGAAGATCGGTTTTGTTTCTTAGCTTATGGCACAACTATATAGGTGTTTATTTATAGAATAAAAATCCTAGTTTAAGCCATCATGCGTATGTTATAAGCATTAGAAGTTAGTTTATTATTATAGAAAAAATATATACACTAGTTGTAGATCATGGCACTACTATATCCGGTTCTTGATGAACTACTGTATCTCACATAGTCATGTTAGTTTGTATATGCACACCTTTTAATTTTTAATTCTATTTATTT
XLOC_016626	chr1:14384961-14404605	474	O	None	0	0	2.30685	0	retrotransposon unclassified	no IPS match	None			CCAAAATTTTGAATACCATGTAGATACTTAAACATCTTTTTGACAGCTTATAGATGTGAATGAGAAAGCTGAAATGAGCACATAGACAGAAAAAATGAATTTCTAGCTTCGAAGTAGTAATATGAAGTGATCTAATCAGCTTCTAATGCTCTTTTTTATCAATGGTTCAACATATTCATCAAGATCAAGTGTCGAAGTAGATCCCATGGTGTCATAATAGGCTTGCATTTTCCATCCCAAAATGATGTAGAAAATTTTTTGTATACTAACTTTGATCAGAAGAATACCCTCATTTGTTTGTTTTAATTGCAGTCTCAAAAAGACTAGTTTGCCCCAATACTCATTGTGATGGCATCATACTTATCGAAGCATGAGATGCCCCCTCCCCGCAAAAATGAT…
XLOC_016629	chr1:14445357-14445661	299	O_ES	None	0	0	3.33425	7.17298	-None	no IPS match	None			CTACAAAGAATACAGAGAGTTTGCTCTGATATGTGGCCAACGTTAGACGCTTCAAAAGTGTGCATACGCACGGCTAGCTAGCTGCTCCATGCGTTCTGCTGTTTTGTGCCGGCGTCGACTGCGCTGATTTGTCGATGTCAGGCTAGCAAAGCATGCATGTACGTGTACGTACGTATGTGTCTCGACAAAGCAGTGATATACCCAAAAAAATCATTTGCGATCTTGGATTCTAGCGAGCATGCAACTGCACTGAGTTACATTCTTCTTGGACGGAGAAATAATACAATAATTTTATTTAG
XLOC_016630	chr1:14651907-14653042	1118	O_ES	None	0	0	0.558059	2.16291	-None	no IPS match	None			CCATACGCGACCCTGACTACCACCACTATCGTTGTTGTCCACCTCGGGTCTGAAGGTATGGTCCCTGTAACCTCCCACCTCTGCCTCACTAGTGAACGAACTATAAACTCTTGATCTACTCAGAAAGAAACTAGATGGTCAAAGTGGGAATCGACTAGATTCTAGGGTTAGAAAGACATATCAATGTTATCAGAGCAAGTCTGCTGATTCCTCTAACCCTAGTCTACTAAATCGCCTTCTGTTCTGAGCTCTTTGCAAGCTAGGGGTGTGGTTAGGTTGGGAAACTTCTTCCCCGACTTCCCTGACGAATAGAAGTCAGGGAAGAAGTTTCCCAACCCTAACCCTATGCTAACCCTAACCCAGAAGAAAACCACCAGATCAAGAAGACAGATTAGATGG…
XLOC_016637	chr1:14846070-14847238	1151	O_ES	None	0	0	0.308268	1.33036	-None	NON_CYTOPLASMIC_DOMAIN (PHOBIUS); TRANSMEMBRANE (PHOBIUS); CYTOPLASMIC_DOMAIN (PHOBIUS)	None			GTCTCTATCTTAATACAGTAGAAGAGGATACTTAGTTATAAGGTACCGACAATACCCTTTTGCTATGTCTGAAAGGCTTGAAGATATATGAAGATGCATTTACGACTTCAGAGATCATGAAAGTTGCATATTTCATCACGAAATTCGTTGGGCTGTCAGAAATGGAGAACTTTCAGGTAAGTTATGTTATTGCTTCAGAAATTCTCGTCATGAAGTTTACCTATATGTCTAAAAGATTTAGTATTATTTTTTCATTGTGTTTGTTTACTTTTATTATTTCCATAGTTAACATGTGGTTATTTCTCTATAAGAAAATAAATCAGGGGTATCATCAATTGATGCTTTAGATACCAAAATGTTTTATGCAAAGCATCTAACCATTGTCCATTTAGCATGTTA…
XLOC_016639	chr1:14930294-14930431	135	O_ES	None	0	0	16.72	122.026	-None	no IPS match	None			GAGAGGGCTAATCGGGGAAAATCTAGTCCGATGGCACAATCTGGTAACTTTGGTGGCAAACACCAACTTGATGAAGAGGCTGATAAGTTCAGGTGGAGCCTTCACCAAAATAACATGTTTAGTGTTCAATCAATG
XLOC_016642	chr1:15006091-15006657	557	O_ES	None	0	0	0.275994	2.06074	-None	no IPS match	None			CAACATCAAATTGGTACAGTGTGCGGCGGGCGGGAGGGAACATATATGTGCAGTGCAGTGACACTAGCTGGCAGTGCAGGCCACGCCGACAGATGGGTACACTGATGGATGGGTGCGCACTCATGCATCTTACCCATATCGATCCCATGCATATGGATGATGCTGTCTGGATTGTGGCTTGCGTTAGCGGCTCCTCCAGGACTCCAGCCATCATCCCTGATCTCCCACGCGACCACGCGTTAATAAATTTCGGGCAGCGATTGACATGTACGCCGCGTGCACCGCGCATGTGGATGCTTGCGGCCCTCAGATCGGATCCGGTCCAGTCCAGGCGATCCGTGCACGCGTAGCCCGGCCGGCCCCCTCGCGTGGGGCTCGTGTGCCGGCAGCCGTTGCCCT…
XLOC_016643	chr1:15007407-15008344	923	O_ES	None	0	0	0.504441	1.87131	-None	NON_CYTOPLASMIC_DOMAIN (PHOBIUS); SIGNAL_PEPTIDE_N_REGION (PHOBIUS); SIGNAL_PEPTIDE_C_REGION (PHOBIUS); SIGNAL_PEPTIDE (PHOBIUS); TRANSMEMBRANE (PHOBIUS); SIGNAL_PEPTIDE_H_REGION (PHOBIUS); CYTOPLASMIC_DOMAIN (PHOBIUS); SignalP-noTM (SIGNALP_EUK)	None			TAGTTGGCCCTGGAATGAACGGGGAACGTGCTGCCAGTGCTACCGCCCCGCCGGCTAGCTAGCGTCCTTGTGGCAAACGCTGGGGCAGAAGAGAATGTCCCAGCGGGGCTAATTAATAAACAGAACATCCGCTGCATGCGTCGTGTTTTAGATTATTATTATTGCTGCTAGTGCTAGACGCAGAGCCAGAGTAGAGTTCCCACGACCCAGTTTCGGTATCGCCGTTTCATTTGGGCCTCAGGCAGGCCCATTGGTCTGGTTTCATTCGGCCTCAGGCGCCCATCCAATCCAACGGTCCTCTGGCTAGTTGTCGTGCTGCTTGTGCAAAGCTGTGGCCTAACAATTTCCGCCGTTGCCCCTGTTTGAATTTCAACAAACATTACACGGTGCAAAAGACAA…
XLOC_016645	chr1:15078631-15079162	523	O_ES	None	0	0	0.189156	2.50545	-None	no IPS match	None			CATGGACATAGGTAGGGAGATGCATGAGAGGAGAGAGAGGACACGATCGATCGACATCCGCCTCGAAAAACGAAGAAAAACGAGGCTTGATGAAGCGTGTTGTTGTTGTTGTTGGCAATTGCCATCGCGCAGGGCCCCTTAGTGACATGCGAAGACTTTGGTCTAAATTCCTGTGCCGTCAACGCGCCGCTGGGGGCCCCAGCCCCCAGGACCACAGCCCTGTGACGCAACGCGTACGTGGCCTTCCTGTTGTCTGTACACTCCTGTAGAGTCGATAGCTAGGCGGCGTGTCCAGGTATACTAGGTGGGTCGTCGAACGGTATTATGACGGTATTCCATTGCAGTGAATTCGAACTCACCTCGCAATTCATATACTCCCATATATATAGTTTGAAAAAA…
XLOC_016647	chr1:15176536-15177340	792	O_ES	ES	0	0	0.439314	3.81444	-None	CYTOPLASMIC_DOMAIN (PHOBIUS); NON_CYTOPLASMIC_DOMAIN (PHOBIUS); TRANSMEMBRANE (PHOBIUS); TMhelix (TMHMM)	None			GTCATTTCTAATACTCTCTCCGTCCTAAAATATTAGGTGGCGCTTGGCAGAGTTTGCACAGCTTCGCTCGAGCGAGAATCACTCTTACTAAGCCAAATGATAAAAATCGGAACTGCTTCATATTGAGAGTGGAGTGAACTAGTCTACACTATGTATTAGAAAGTGAGAAAAAAAAAACATGCTTCCCACTACTCCCAACATGCTCCCACTCTTTAACCCCTCATGAATCATTTCACAGCCTATTTGCCAAACAATTTTCGTCAAATATATTCACTTTAGTAGAGAATCACTCAGAATCACCAATCAGCTCTCGGAACTAGAGAATTGATCAAAGACAAACTCTATACCTTCAATGATATGTGGTTATGATTCATGTTGGCAAGCTGTGATCCTGTTGCT…
XLOC_016656	chr1:15444722-15445702	966	P_O	P	0	232.558	1.15908	0	-None	NON_CYTOPLASMIC_DOMAIN (PHOBIUS); SIGNAL_PEPTIDE_N_REGION (PHOBIUS); SIGNAL_PEPTIDE_C_REGION (PHOBIUS); SIGNAL_PEPTIDE_H_REGION (PHOBIUS); SIGNAL_PEPTIDE (PHOBIUS)	None			CGATGAACAGCAGGGGCCTTACCGAATTTTGTGCTACGCAAGGAATTCTCCACGGAGATGGACAGCTTTCGGTGGCGCACGACCCACCGGCGGAGATGGCCTCGCCGGGCACTAACAACCAGCGCCATCCTCGATTCCTTGGTACAATGCGCATCAGAGAGAAACTCACTTTCTGAAGGTATGTACCTCACGGAACACGACGACGGGATGCGGCTGGCCACAGCACAGGGCGGAAGAACTCGATTAAGAATGCTCCGGTGACGAATTCATCACACGCAACCACTGATTCCGCACACCGAGGCTTCTATTACTCTTGACGCACCCAGACGAGATTCCTCAGCCTAAAATCGCGAGTCACAACATCAATGGTGGGAACGGCGACCTCACTTCTCTCACCTA…
XLOC_016658	chr1:15575311-15575418	105	O	None	0	0	1898.49	0	-None	no IPS match	None			AATAGCCATTGTGATTTAATACCACTTGTTGGACAGCACGTGATTTAATCCCACTTGTTGGGCAGTTCCAATCCTAGCCCACAAAATACCACTTGTTGGACAGCA
XLOC_016659	chr1:15606684-15606965	276	O_ES	None	0	0	1.22797	4.37337	-None	no IPS match	None			GTTTTTTTCGAAGTCCTTAAAACTGATAATATGAACACAGAGGATCTCAAACAGCAAGTCACCACACACCTTTTTCTGGAAGGGTAGGGGTATTCTGGTAAAAAAAGATACTCTCTCTCTCTAGAGTAAGGCCAACCTAGAATATGGTACCAAAGAAGAGAGAAAAGCGGGCGTGCGTGTAATGTCCAGGTAGAGTAAGGTGTGGGAGGGAAAACGCGCGTGGAGTCTAGGGAGGACACGACGTGAAGGAGGGGGAAGCGGATCGCGCGCGGGAGG
XLOC_016664	chr1:16435707-16436024	312	O_ES	None	0	0	1.46664	0.638731	-None	no IPS match	None			GAGGTGCTAGCTGTTGGCTGTTGCTCGTTTCTTTGCCAGTTTCTTGTCAGCATAGTTTGTCACTGTCCAGCTTGCCGAGGGAGGAGGGTATAGCGGGGATATGAATCGCGCTTTCAGCCGGAGCGTGCTACAGTACCACAGGCTCAATCTCCAAGGCAAGGTAAGACCACTGGACATTACCCCTCTGCTACTCATACAAATAGTAACTGAAAGCATGGCCTTGTATATGCTCGCGTATCATCAACCGCAACTGCAATGCACTTCATAGAGTACTAGACTATTTATACGCGACCACACTGATCGCTGAACGTA
XLOC_016668	chr1:17162329-17182720	301	P_O_ES	None	0	7.78633	1.64264	3.34389	-None	SIGNAL_PEPTIDE_N_REGION (PHOBIUS); SIGNAL_PEPTIDE (PHOBIUS); SIGNAL_PEPTIDE_C_REGION (PHOBIUS); NON_CYTOPLASMIC_DOMAIN (PHOBIUS); SIGNAL_PEPTIDE_H_REGION (PHOBIUS); TMhelix (TMHMM)	None			TTCTCAGCGTCAATAACAACACCTTGGACACATGGGTTGCGTTCACAGATGAAACAGAAGCAGCGCGCCAAAAAAGCAGGCAGGTGAAAGCCCAACGTAAAGAGAAGACGCATCCAACCAAAAGGACTCTCAGGAACGACGTACGACATTCAGAGCTCGTGTTCGAGGCGCCCTGCTCCAGCCAGACACCTGTATGGAATCTATGACACACCTTGGACAGATGGGTTAAACAGTAACCACGTAATAAAAGCTGTCTTTAGACCATGCACGCTGATGTGATAGGCTGGTTTGTAGATAAGCA
XLOC_016669	chr1:17425398-17425559	158	ES	None	0	0	0	45.4022	-None	CYTOPLASMIC_DOMAIN (PHOBIUS); TRANSMEMBRANE (PHOBIUS); NON_CYTOPLASMIC_DOMAIN (PHOBIUS); TMhelix (TMHMM)	None			AACTTCATACATCGTCTAGTTAAGGTCCTGCTTTACCCTTCACTTATCTACCACTTTTGTTTTGCCAAAGTGTTCCTGCTACATTTGATTGACTAACCTGGAGGCCAAGTTAAATGCACGCTCAGAAAAGAACAATTGTGCTTGCATTTCAAAAATAG
XLOC_016677	chr1:17850012-17850148	134	O_ES	None	0	0	75.4115	84.4211	-None	no IPS match	None			CACTGATGATGTATTGTCCTATATGCAATAGAAGATAAATTTCTCTTCAACGCGTGCCATGTGTGGTTCTGCTGTTTTGCCAGAACTGGAGTCTCAGCCAGCTGGTAGCAGCCAGGTAATAGTATATGGGATAN
XLOC_016678	chr1:17850320-17850652	327	O_ES	None	0	0	2.26596	2.12645	-None	no IPS match	None			CAAGTAACGGCTAATTAAGCAGCTACTAGTAGTAGCTTGGTTGAACTGTACGCTTGTTGTGTTAGGATGATGCACCCTGATGGTGTGTGGCTGTGTACGACGACAACAAGACGTACTGCTGCTGTGCCTGTATTATATATACTTATATAATAGATGGAAACAATGCGTGTTAATTAGTGCTCGATTATGCTAGCTAGCTTTTGGTAAGTGCGCCGGAGACCAAAAAAACGTTTTGCTATTCCCTGTCACCTTTTTTCGTCAAAAAAAATCTCTCTCATAGTAACCAGTTGATTCTTGATTGGACGCCAAATCCTGCCCGTTGCGCCC
XLOC_016693	chr1:18641315-18641562	243	O_ES	None	0	0	1.11667	6.12897	-None	no IPS match	None			AAGTTTCTTTTTTTTTTCTTCTCACCCTGTTTCGAGTGACATGCCAAGGAGAACATGGCATAGTACTTGTGTTGCAGCAAATCGAAGATATGTTCCGATCAGCGCAGTGGCCCTCCTAGTGTCACTAGACTAGAGCTGGCAGAATGAGCATTCGGTACCAGCAGTCATCTCGCTATCTCAGATCATCTCAAGGCCCGTCTTCCTTTCGTCCAGTGAGCGAGCCTGCTCCTGCTCAATCACCCG
XLOC_016697	chr1:18804866-18806061	1177	ES	ES	0	0	0	0.98784	-None	no IPS match	None			ATTAGTGTGTATGCCTCACCTATTTGAAGCATTTGCTTAAAAGGAGAAAATAATAAATAGATAGATAGATGAACCTTGCATCGCATGTTGAGATTATTTTTGAGTGCCACATTTGTATTTCAGTTTAAATTTGAATACAAATGTGAATTATAAATTTGGAAAAAAGAAATGAGAAAACACAAATTAAGAAACATAAAGCTTACCTGCCTGCTGGGCCGAAATCCCCATGCGCGACCCAGCTACCACACTCTGTTGCCGGGCCAGATTTCATGGCGCCACCCTCACTTTGCCCCGCTGACACCGTGGGTCTCCCTGTCAGCACGGCATGCCACGCCTGCACCTGCCCCTCTGCGGCTGTCAGGTGGACCCCGGCGCTCGGATCCCTCTTCCCCGCGTCAT…
XLOC_016703	chr1:18991220-18992258	1023	P	P	0	145.088	0	0	-None	SIGNAL_PEPTIDE_N_REGION (PHOBIUS); SIGNAL_PEPTIDE_H_REGION (PHOBIUS); SIGNAL_PEPTIDE_C_REGION (PHOBIUS); NON_CYTOPLASMIC_DOMAIN (PHOBIUS); SIGNAL_PEPTIDE (PHOBIUS); PS51257 (PROSITE_PROFILES)	XLOC_007274	pre-lncRNA		TGCCATCTTATTTAAGAAGCAATCCAAGCTTTACAACCTAGGTATTGGAAATGAGGTTTAACACGTTTCTTTCTCTTGTTGTCGCCTAGGTTCATGGACCATTGGAGATACAAGGAGGAGGAGCAGGATTCATCTTCCTTCTCTGCAAATATATATAATCAGTTCTTCAATGTACACCATTAATCAGAGCTTCAGTTCTTCAACGAATGAAGCGTACGCACGGGAAGGACAAAGGCAGAGCATCGCCGTTCAACGGAATGCACGGTGCTGCACGCCCCCGTTGCATGGAATAATGGAATATTTCGATCCGTGCCAGAATTAATAGGCAGGCAGGAATAATATCACAGCAGCTAGCGCTGCCTGCCTGTACATGAGGAGAGCGAGGAGTACATGCAATGC…
XLOC_016707	chr1:19255900-19256587	677	P	P	0	106.111	0.0543321	0	-None	NON_CYTOPLASMIC_DOMAIN (PHOBIUS); CYTOPLASMIC_DOMAIN (PHOBIUS); TRANSMEMBRANE (PHOBIUS); SignalP-noTM (SIGNALP_EUK)	None			GAGTCCCGTGTGCTGGCGTTTGGCGGGGACGAACGGAGGAGGAGTCTTTGAGAAAGAATTGGAGCGAAAGGGACGACGGCGAGCGCCGAGTTGGCCCACGGCAACGGGACCTTCTTCTTCCTGGAGCGTTCGAAGCAGGTATCGGAAACTGAGCTAGCGCGCTCAGGAACGGCCGAACATGTCGGTGTCCAGATGGATTGCTGCGCTTCTCTTGCGCGGCGCAGTTGTCATGCGCTGTACGCTGCTCTTCCAGCGGGAAGACCGGGCTGGTGACGCTAGAGAGGGGGGGCTGAGCTGTTCGTCGCGCATCTGTGTGGCACTCTGCTGTGACCGCAATGCAACCAGGCCAGCCAAGGACCACCACCATGTCGGCTCAGCTGCTCTGGTGCCGACCTGGCT…
XLOC_016708	chr1:19358779-19359741	948	ES	None	0	0	0	0.396719	-None	no IPS match	None			AAATGGTAAAAAAGCAAAAAATAAGTACGTATGGGAATTTGAACCATGGTTATTGACTTCAAACACATATAACATTCATCTAGCCAACGAAAGACATATGTCTTTGTATATACTCTATTCTCAAACATAAATAGATACCTAACCATAATTGTTGGATCCAAATACATTTACGCTCACATAGCCAACAAAACATGCATGTTTTTATGTTTATATACTCAAGCATAATATATATATATATGTATATATATATATATATGAAAAATAGAGAGAGAAAACAAACCAGGTCGTACCAGGCCTAGCCCATCGTGGCGCACTTAAGGCCTAGGCACGACACGATGATCGGGTGGGCTAAACCGTACTGGGCCACACGAGGAGGACCCCGCTGCCACTATCCTTGCA…
XLOC_016712	chr1:20096584-20097307	712	S_P_O	P	3.4196	28.263	0.639876	0	-None	no IPS match	None			AGCGTGAGCGTGCTCGACGCGGCAACCTGTACTCTGTAGCTGTGAGCTCAGCTCAGTAGGAGGTGCTACATCTCTGTCTCTCTGAGCTGACTAGTATCTCCACGCCTGGATTTTTAAACAAGTCTTTTCTGCAGCCAAGATCTTTGGATCCGTTGTGGATCTGCGCTAGTTTATTACTGGGAGGGCAAGGCCTATCATCTTGTACGAAATTTTACAATACTGAATACAACAGGCTTGCACACTCACCAGTCACCACACACACACACACAGTAGTGTCTAGCGCTAGTATAGTCTACTAGTACACTAGTCACTAGATACGATGTGACGTGAATGCAGCCCGAGCCCCCTGATTTGATGCGATGGAGTCATTCTTTATCACAATCTTTTCTGCGAGGGCCA…
XLOC_016715	chr1:20416272-20416798	518	O_ES	None	0	0	0.888601	0.115623	-None	TRANSMEMBRANE (PHOBIUS); CYTOPLASMIC_DOMAIN (PHOBIUS); NON_CYTOPLASMIC_DOMAIN (PHOBIUS); TMhelix (TMHMM)	None			AGTTAGACGACCAGTGGCCTTTGCCACTACGGCGTGAGCCCCTTCGCTACATCATCATGTTATTTGTAAGAATAGTGTAGGCCAAAATGGTGCCTTCAAAGAGAACTGGAAAAAATATATATAAACCAAAGAGCAACGCTTTTCCATTAAGATAAAAAATTACCAATTCATCTCGTCCTACTTGCATGCATGTACTATAACTGAGTATGGATCCGTCGTCAATTCGTCATCTCGTCCTACTTGCATTCAACTCCAACAAATTAGGGAGACCAACCCAAAGAGTTTTTAGGGTGAAAAATCATCTTCCGAAGCCTCCAACAGCTCCCCTTTCACTTCTCAATTTTTTGTGTTCCCAATAAGGAGCTCGAAATATTGGCGAGAGAGCTGCCCCCAATCTCC…
XLOC_016745	chr1:23115026-23115399	367	P	P	0	114.482	0	0	-None	no IPS match	None			CGACGCCCGGCGCCGAGGCCGATCCGTCCCAGTCTCTCCAGCGAGCCCCGTCAGCTGCCAGAGCTCCGTCTGTTTTCTTTGGCGAAACCAGCACTCACATTCAAAGACCGATGATCGATATTTTTACACCGAATACCGTGTACCACCCCTCGCGGCCTCACCTCACCTCACGCCCCCCACATCTCACGGGTAGCGCCCGACTTCAAATTGCATGTTGCGTTTGCAGCCTTGCAGGAAGTGGTAAGCATCTTTCGTTATGCCCGCTACTACAGCTGAAACATACTCCTGCAGCCGCTCCGCTGCTGTACCTGTACTATGCCCATACCCATCTATCTGACATCTTGTGGTGAGGGGAATATATACATAC
XLOC_016747	chr1:23228209-23231867	802	P	None	0	20.3338	0	0	-None	no IPS match	None			AGCTAGCTAGCTAGCCAGCCAGCAGAGGGCCGCTAAACTAGCTAATCAAAGGGAGGCGTGTAGCCTGTGCCCGAGGAGATTAGGTGTGGTTGTCACACCCTCGCTCTCTGCACGGCGCGCGGGATTAGTTAATAAATGCGTCTGGGATTCCACAAGTTGGAGATGGGGAAACAGGGCCGGGAGGTGTCTGAGATAAGGATGGCACTCCCTAGTTTATGTGCCCAAAGCGCGCCAACGCCGGCGCGCTAGCTAGCTCTCGTATCGTAGTACTAATTATCAACGCCCACCACTCGCTGCTCTCTCTCTTTTTTCTTTCTTGTTGGTTTGTTGGATTAACAAAAAAAATAGTAGAGACTACTCTAATCAATTGCCAAGTGCCAACTGGTGGTGCTTGTGTGT…
XLOC_016748	chr1:23250154-23250347	190	O_ES	None	0	0	4.59196	22.2108	-None	no IPS match	None			CTTTTTTTTTGAAAGCTCTGCGGCATTTTTTATTTTGAATTTATCGATAAGCAAGCGAGAGTGTGCACTTGTTAGTGGCTAGCGAGAAAGGACTGGTCGGACCACATTGGTATGGAGAGCTGTGCTCGAGCAGGTTTCGGGGGCAAAGTGCCAGAATCTCTTGACTCCAATCCAATCACCCCCTTGATTT
XLOC_016751	chr1:23487578-23487919	336	O_ES	None	0	0	9.49761	11.6881	-None	no IPS match	None			GCACATATATATAAATATGGCGCCGGAATTCGCTTGCGTGCTCCGACTAAATGCGGCATTCACCGGATGATCAATGGAATCGAAGAACATCTGTACTCTGGGTATAAGAGGAACCAACGCTGGAATCGGCACTGGGGAAAATAACGGCAAACAGGAGCACCGGCGAAGTGTGATTGGCGAGCGGCAATCAAGCGGCAAACAGGAGCACGGTGATGTGCTTGAGACGGGGAAGGAAATCCTTGGGCTGCAAGCCTGCAACAATGCAATAGGCGAAGAAACCCACAAAATGTCGAAGTTGCTAGTGGACTCTATCGCAAAAAAAAAAAAAAAAATATC
XLOC_016753	chr1:23657622-23658222	591	O_ES	None	0	0	0.329436	1.17888	-None	no IPS match	None			GTGAACGACTCACCATTTATCTGGCCTTGCTTTTGGTAAATGTTATGGGTAATCCCGACTGCTCTCTAGTTGACTCTTTGCCTTTGGTCGTGCCTGAGTTGATCTAGGACCAATGATAATGTAAATCATGTTTTAGGCTATTTATTTCCAATCAAGTTCGGTGCATGTTTATTTACTTAATTTAACCGACTCAAAAAAGAGAACAATGGCTCAAGAGAGCCAATTAGTGTGACCAACATGGGGTGATTCGTGTGGCGAGGCCAAAATTTGACATTTGTTTGTTGTTGTGCATCTGTAGAGTAATTTACCGATCATCGCACACCATCCTTGGCTGACAGGTCAAGGAGATGGCACACTTAACTGACCGCCATAGCACTCAGAGATAGTCGGAGCTGCATT…
XLOC_016756	chr1:24045088-24045620	524	O_ES	None	0	0	0.377208	1.81668	-None	no IPS match	None			CCATGGCCTAGGTAGTACTCACATTGTTCTAATTTATAATCTGTTTGGCTTTTTGTGCACCAATTTAATGGCATGTCCTATTAACAATTCTGTTATTATTATTGTGATATCATTTAGTATATAATATACTTTAAGTATGCTTTGAATTTTTCCAAAAAAAATTAATAATGTGAGGTAGTCAAAATTGATTTTAAAAAGTCAAAGAAATATGAATGGGAACAGAGGGAGCATAAGTTTATTGCTGGATACAAAATTCGTAGCATGTATTCTAAAACGTCCATATCTCAACGGATCATGGAGACAGGATCCTGAACCTAACATGACGGATAGAGTGACATACTATGAGTGGTGCTTAGACAAAACCAAATAAAAATTAACTTGATGCGGACATAACAAGGA…
XLOC_016770	chr1:26261731-26262093	356	O_ES	None	0	0	1.00938	2.60654	-None	TMhelix (TMHMM)	XLOC_007356	pre-lncRNA		TATGTTATCTTTTTCCACAAATGTGCCGCAAAAACAAGAAACAACACAAAAGTATCAAAAACAAATCTCTCTGTCTGCCGCAAATTTTCTGCTCAAACTTCAAGAGACCGTTTGACAAATTTAGAGACCTCAAACTCCAAACTCACAAGACGAAAGTTGTGGGTCTCCTTTTTCTATTTCCTTTAGATATATGGATCGCCTATTTTGAACTGGGAGATATTGACTCCGAAATACAGACTGGTCCAAAATTTTAGGATCACAAACAGATTTACTTCCATACAGATAACTCCTTGATACTGATGTTTTATGGAAATCTCATAAATAAAAACATTGTAGATAATTTTCAAGCTTTCTAG
XLOC_016779	chr1:26948931-26949608	667	P	P	0	55.5091	0	0	-None	no IPS match	None			ATCTGCATGCAGTTGCATTGCATTGTTGGGGGGACCCTTTTGCCGGGCGGCCGGCCGGTTCCCGTCCATAATGTGTACGTCCGAATTGATCCCCGTCACAGGCTTTGTTTTGGCACTGCGGCCGGTCGATGGGCACGGGTTATAGGCCTGTGACCTTGTCGGGGTAGAGATCTCGAGACCTCCTCGCCCGCCCGCCCGCCCGCGCGCGGACCACCTAGCTACCGGCCGGCCGGACCGGGTTGGGCATGGTCGCATGGACGTCGTCGACGCGGCGCTCCTGACTTGCGCGGCCGGCTGCATGCGGCTGACTGCTGAATTCGTAACCTAACTGCGTGCATGCATGCCGCATGCGCGTACATTGATGTACGTACATGCATGCATGAGATCGAGCAGCTGGTC…
XLOC_016783	chr1:27134343-27134860	509	O_ES	None	0	0	1.20877	1.78336	-None	no IPS match	None			AGTAAACATAACCGACCAGATTCAGGTCATTGACAGCTCCCAAACATTGTCTACCAACATGACATCAAGAGTAGGACAGCACCCAAAGAAAGGAGTCAGATTAAAGCAACAAACTGCGACACAGCGCATAACCAGAAGCAGCCTAAACAAGACCGACCAGACAAAGGAGACCCCTGCCACTAAGCAACCAACCAGCATATAGAGACCATGGTCACTCCATATCCAGCGTCTGGTCACCATCTTCATTGCTCCCTTGCAGCTCTCTCCCTGAATTCCAGCATTTGCAGCCTTCAGAAGAAGTTTCACCCCATCATGAAGTAAATCCTGCAACTCCTTTTTGCTCAGCCTGCCCAATTAAAGATCAACGCACATGCGTGACAAACAAATTCGACGGGAGAA…
XLOC_016787	chr1:27158148-27159159	996	P	P	0	109.269	0	0	-None	no IPS match	None			GGCGGCGTGCTTGCTGCACGCATTCATGGCTAGCATAGCATGCATGCCCCATGCATGCACGGGGACCTTGGACTCGGGTCGGGTCGGGAGGAAAGCTGGGAAAAGGGCGCGCGGTTAGGTAGCTGCCAGGCGGGGCCACGGTCTTGCGCATAAATGGCTCGGGACGAGGGAGCCGCTTTTGCTTACTATCTGGTGCACTACTGTTTGTTGCCGGGGACGCCGCGCGCGCGCACCACTGGGCACTGGGTCCGGCCCGGTTGACACATTTCGAAATCCTGTCCGTGCTCTACCTGTACCTTGCCTGCTTGCCCAGTTGGCGGCCGTGCTGGCTGGCTCACGGTCACGGGATGATGGCTCCGGTCCAGGCCGGCTCAGGCACAGCCCTAACCACAGATCTAA…
XLOC_016798	chr1:28358576-28359216	630	O	None	0	0	1.11509	0.0428823	-None	no IPS match	None			TTATTAGAATTGAAGTTTTCTATGTTGTTAGTGCCCTGGCAAAAGAATTTTTGCATGTTGCAGAGCTGCTTTTCTCTATGTTGCAGTACTATTCTGCAGTTCAATGAATCATAAAGTGTGGTTCTTTCTAAAAGTGTTATTATACTATACTGTATTGATTTAGATCTGAACATTTTGCAGTTGCGAAGAGAATCTCAAATAAACAACTATCGAGCTTAAATTTATTCATCAAATCCTTTTTGGGAGGCTTGAAAAGGTGATTTAGTATATTTATGTGTGCTTTCGAAATGACTAATGCAGCTTTCTATTTGGAAATGATTCCATGTATCTGCATCATGAGAACATATTCACCTAGCCTAAATGAAAAACTTACATATGGGCATCTAGCTAATTACTACG…
XLOC_016802	chr1:29230817-29231124	302	ES	ES	0	0	0	2.61563	-None	no IPS match	None			TCGTTCTGGTCAAGATTAGGGAGTGACCTGCCTAATTTTAAACATTTTATGCTCACATAGTTTAGAGGTAGTCTGACCAGCTTTGACATTATCGATATTTTGCGTGTGAACCCTTTGGATGGTTGTAGCACTTATGGTTGTATCGTCACATCAGCTATTGACGGGTCTATATCGATCACCGACAGCCCTTGTCTACCGCAACGTTTGGTGCACAACCTTTAATGTCAACCTATAGCCACCTCATGATCATATCAACTTTTCTTTTTTACAGATTTGAGTTAACATGAAACATGGGGTTTTAT
XLOC_016804	chr1:29391393-29391851	451	ES	ES	0	0	0	1.75105	-None	no IPS match	None			ATAGTTCTAACAATATGCACAAATTAACTAGTGAAATTAACTAGCTAACAAATAGCTAACTAATTATTACCAGTTTATTAAAAATAGCTAATAATTAAACTATTAATTAGGGTGTTTGAATGTCTACAATTAAAAAGGCTTGTAATTTGGATCTCGAGCGAGCAGATGTTAATACATGTATTTATATATAAGTTGACGAATTGTAGCTGAATTATCGGAAACTTGCCTTGTGCTTCTCTTGCCAACTGCTATACTAGTCGTTTTTGCCTTTTTGCAAGAGGGGGTGCGTGCGTCGATCGTGCGTCTGCAGACAGAAGACAAGCAGCTAGCGTCAAACACTATTAGTAGGGTGTTTAGTTGGAAGAAAATAGACCCTGGTCAGCGGTTTTTCTTCATTCA…
XLOC_016808	chr1:29611236-29612162	912	ES	ES	0	0	0	0.910772	-None	no IPS match	None			GGCCGGCACTCGGCAAAGGCTCGGATTCCGGTAGTGGTAGACGGTAGTGCATTTAGAGCTGGAGCTGGCGAGCGAGCACACTGAAGGGTGGTCAAACGAGGTCCGAGTGTGTTTATACACTTAACTTGTACAAAAAAGATGTTTTGATTCCACAAGTAGCAAACCATGGACGACTTTGAATTTTGGTGTGGAAATTAGTTACAACCCGTTTCGCAGTTTTCTCACGTTTCAACTTTTTACATTCTTTGCCACGGTTAAAAGAGATCTTATCAAATCTCTGGAGATTCGTCACTGACCTTATTGAAGTAGGCGCGCGTGCAACAACGATAGTTATAACTGTAGATGTTTCTGTGACAAGCGCCCTCTGGTCTTGCAGTTTCATAAAGGGCACCGACAACA…
XLOC_016813	chr1:29800738-29801098	354	ES	ES	0	0	0	1.75812	-None	no IPS match	None			TTGTTTATATTTTTTTATTTCCTGCTCTAAGGGCTAGTTAGGGGTAAGAGTGTCTTCTTCCCGCACATGAACCCCTTGGCTTGGAACCCCATGACCATAGGAAGTAAGGTTGAAGTAGGTCAAGGAGTAAGGAATTGAATGAAAAAATAGGGAAGAAGTAACTCAAACGTATTTTTGCACTTTTTTATATTTGTAATGTGTGTGTGTAGAGAGAGGTTCTTCATTCTTCACCTTAAACCCTTTTGGTGTGTAAACCCTTGACTTGAAACCTTGACCGAGGAAGTAGGCTTCAAGTAGGTTAGTGAAGGAGGAACTAGGATGAAAAATTTGGATGTACATAGATCTTTGAACCGG
XLOC_016815	chr1:29961808-29962207	393	ES	ES	0	0	0	3.68249	-None	no IPS match	None			CAACTGCCTCGAGCATAATGGTCAGGGATCCAATGTCTTTATAGCAAACTACTCTTTCCATCTAACAGGTATTTCCTCCACTTTTAATGCATGCAATCTATATTCTCTATCGTACAAGGAAATCCCCTCTTCTCGTCTCTAAAAAACATCTAAGATTGTCAACAATGGATGATGACTATAGTTCTCACCAAAACATGAAATGACACCCTACATAAATATTCAAGGTACTCTAAGGTCGAGCTTTTCTCTATTTAGATATACTCATCAATGGAGTTACAATGCTACCGTAGACGAACATGCAGAGGGCATGGTGCATTTTTGGTTGGGAGAGGAACTGTTGTAGTTAGTGCAGCACATCTAAGAGTAAAAGAGAGGAAATGCTCATTCAACCTC
XLOC_016820	chr1:30283614-30285214	1577	S_P_O_ES	P	0.353472	211.89	0.156371	0.337673	-None	TRANSMEMBRANE (PHOBIUS); NON_CYTOPLASMIC_DOMAIN (PHOBIUS); CYTOPLASMIC_DOMAIN (PHOBIUS); TMhelix (TMHMM)	XLOC_007419	pre-lncRNA		TGCGTGCCCACACACATGCTTGCACGATGCCCACATTTTCCCTGCAGCTAAGCGCTGCATCGCCATCTTCTCCGGTCAGCAACAGCTAAAAAACACCAACACCCTCATGGATTAGAATTCAGAGCCCCATTTGCCGGACGCTGGTGGAGGTGCGAGAGATGGAGAGGGATAGCAAATTAAAGTAGATTGCCCATTCTATCAAGAGGCTCGTCTCTGCCTTCGATTATTATTACGTGTTTGCGCTGTGTATACGCATGCATGCACCTCAACCGTCCGAATTCTGGATGATCGGACAAGACGATGAGATGGTTATCTGACGACGTCGGAATCATCTCCTTCGCGGAGCGGTCGATAGATGTCCTGATCGAGCATTTCTCGGTCCAAGAGACCGACGTATTT…
XLOC_016821	chr1:30285274-30285508	230	O_ES	None	0	0	6.2629	6.46842	-None	no IPS match	XLOC_007419	pre-lncRNA		CAGGCAATATAATGCTGGCGGGAACAGGAGGAATAATACCAGGCAGGCACCGGAGACTAGAACGGTCATAGTTCCTAGCTAGTGTCAACTAGCGCCGTCGACTCGACTACTAGCAGTGCCGCCGTAGCGTGTCTCCTGTTTCCGAGCTGTGCTCGAGAGCTCACACGCCCTGCCAATGGCCAGCTTCCAATCGCCTCTGCCAATGGCCAAGGCACGTCACGCACAGCAGG
XLOC_016822	chr1:30286168-30286730	553	P	P	0	135.562	0	0	hypothetical protein SORBIDRAFT_01g041940	no IPS match	None			AACTACGTACATAGCGAACTCGTCATCAGGCTCAGGCCCCAACATTTGGCACCATCAGGGCATCGCAGTAAAGATTATCCTCGGGCTGCATAGACGTCAGCTGCGATACTTACAGACTGTATTCGCCTATTCAGTGGACATGTAAAACTGTTTGTAAACTGGATCGTGTAAAATATGGGACAGGGTAGCGGCTGGAGACAGCCAAGTACAGACATGAGCTGAAGCATTCTTCTTCCTGTCAACAGAAAATCAAACAATTCCCTTCTTGTGTATTGCGATAAAGATGGATCCCCTCCATTTGGCTTCGCTTCATCCCGGTTTTCCAAATTCATCGGTGGCTTTGAAGCTCCAATATTATATTACGCTGAGTATTGCCAAAACCAAACCCGGGTGATTCCT…
XLOC_016828	chr1:30654309-30654984	665	P	P	0	87.2462	0	0	-None	NON_CYTOPLASMIC_DOMAIN (PHOBIUS); SIGNAL_PEPTIDE_N_REGION (PHOBIUS); SIGNAL_PEPTIDE_C_REGION (PHOBIUS); SIGNAL_PEPTIDE (PHOBIUS); SIGNAL_PEPTIDE_H_REGION (PHOBIUS); SignalP-noTM (SIGNALP_EUK)	XLOC_007426	pre-lncRNA		CGTAGAGGGCTAGAGCTAGTTTGGGCTAGAGTTAGAGCTAGAAACTAGCTCTAGCTCTAGCCGGGTTTGAGGATCCAAACAGGGCCAAAGAAAAAAAGAACGAAATTCTTCAGGCCCCTCCTCTCTTCGGGAGACATCCATGACCTAGCTAGTAACCGGTCGCCGGCCGCCCGGAAGAGATGAGGGGCACGCACCGGCGAGCTCGTGTGCTGCTCGGATTGGCTTTGGCGGTGGAACCGGCGTCGTTTTCATCAGACTCCACCAGCGGGCGTTTGCAGCTCGTCCGTCCCTGGCCGGCCGGGTCCCGCCGCGCCGTGCTGCTCGGATTGGATCGCATGCTTCCGACAAAGTTTCGTCGTCAGGGCAGCACAGAGGCAGGGGCCCTGCTGGAATCGGAAT…
XLOC_016836	chr1:31788501-31788769	264	ES	ES	0	0	0	5.70759	transposon en spm sub-class	no IPS match	None			AAGATGGAAAGGCACCAATGTGGAAGAATAATTCAATATTTTCGGTATCTACCTTACTACAAAGCATTAATGTTCGTCACGCAATCGACGTGATACACCTCAGAAAGAATATTTGCGCTAACATACTTGATTTCTTAGCACATGTGGGAAGGACAAAGATACACTAAAATCATGTGAGGACTTGAAAGCTATGAAACAACGAGAGGGATGCACCTAGAAGAGAGGGATGAAGGACAATATTATCTGGATCATGCTAGTTACACT
XLOC_016841	chr1:32250502-32251020	510	P_O	None	0	3.82664	13.2446	0	-None	no IPS match	None			GAGGTCGTCGCCCTTTCGGCCGGCGTAGGCTCCGCCGGTTTCTGATGCAAACAGGCAGGACTACCGGCGCTCCGCGTCCCCTGTGGGGCAGCTCGACGAGGTTCACATCGACCCGGTCCAGGTGTCCACAACTTCCACTCCCCGGTGCTTTTCTCGTTTCGCCGTGAAGCATATAGCGCGCCTGCCTACCTCAACTATGGTCTTCGGGAGGTCAGAGCTGCACCAAGATGGACTACCTCAACTATGGCCTACCTAAAAACTGAAGGACGGCCAGATGTGGACGTGAAGCGTATGCCGCCGGTTTCTCGTTTTGCATCAAACATTTTGATAAATCTCATAACTACGTAGAGCTGCAGCAAGATGAATCTGAGATTCAGATTCACTTTTTCTAGTGCCGGA…
XLOC_016842	chr1:32589565-32589797	228	ES	None	0	0	0	6.2405	-None	no IPS match	None			CTAGGTGGGGCGAGGTTTGTCAGCACGTGATGCGAGCGCGGCGCGGGGACAGGAGACCACCCGTTGGGGCCACCAGTCAGCGCGTGAGGCAGGCGCGGGGAAAGCAGTTGGGCTGACCAAGCGCGGGATGGTCGGTGGCCGAGGCCAGATTCGGCCCAGGCACCAGCAGGAGTGTTTCTTTTATTTATTTTTATTTTAATTTTCAAACCACTTTCAAATTTGGTTTTG
XLOC_016843	chr1:32652161-32653785	1600	P_O	None	0	1.38941	0.608268	0	-None	CYTOPLASMIC_DOMAIN (PHOBIUS); TRANSMEMBRANE (PHOBIUS); NON_CYTOPLASMIC_DOMAIN (PHOBIUS); SignalP-noTM (SIGNALP_EUK)	XLOC_007447	pre-lncRNA		TGATGCAATTCTTAAGCCTTTCTTACCGATAGAAACGTCCGCGCGCGCACCGCTGGTCCATGAGGTCTTTTTCCTTATGTGGCCGCTTCGCTTTCATTCTGTTGTGGTATCAAGAGATCAGATGGTGGAGAACCATACGTGAAGTGCCTCTGCCTCCTAAACGTGTCTGGACTCTGAACTGACTACAACTCCTTGTGACGACGGACGAATAATTAGTACTTGAATTGCACGGCAATAAACATGCTTCGAGCCTGAATTCCGGCAGCAACACGGGAGATCTCTTTCCCTGCGTCTCAATGCCGCATCAGTGCGTAGCAGATGAGCTCACACTAAAATCTGCCGTCAATACTAAGATTTGACCCAATAGTAGTGCAAGTTGTAATGAAACGACAACAAATA…
XLOC_016845	chr1:32891667-32892018	345	ES	ES	0	0	0	2.85473	-None	no IPS match	None			CTCGACAGTCGACACACAGAGATCGAGTGATAGTAAAAGTCTACGTTTACCTGCATAATAGACATTGCTTATGACCATAGACTTAATTTATATAAACGTAGGCTTTTTATAAGTTAAAGCTAGCAAATGTATTCGTGCTTACTACAGAACATACATATTGCTATATATAGGACCACCTGAAACACAGTTAATTTATGGCTTCATAATTATATAATAGAATGTCCTTTGTTCCAATTATATGTTGAAGAATCGGACTCTGTATCATTGCTTGTCACGCTCTCAACCAGACTTCATATCTGGTACTTCATCCGTTTCGTTTTAGTTGTCGCTGGATAGTGTAAAATT
XLOC_016848	chr1:33288171-33289154	968	S_O_ES	None	0.192917	0	0.617392	0.265442	-None	CYTOPLASMIC_DOMAIN (PHOBIUS); NON_CYTOPLASMIC_DOMAIN (PHOBIUS); TRANSMEMBRANE (PHOBIUS); TMhelix (TMHMM)	XLOC_007461	HC-lncRNA		TTTTTGACACGAAGAGATGACGGCTCCCTGGAAAAGAGGGATGCCTTTGCCATCATACTACGAGGGTACGTGCAGACGATTGGTAGTTCTACTTTTGTGGTGCCGTGGCTTCTGTAACCTGGTGGCTGTGGCACCGTTCCTTGCGTAACAGTAACCTGGTGGCTTGCCACCTTTGCATTGCATGGCCTTGTCCTATAAGTATCCTATGCTCACCCGTCACCCCCACCGAAATACCGTAGCAAACCCCGCCGGTGGAGATTTGCAAAGATTTTAAAACGAAGACCAACTTGGGGCAAAGATTGATTTGCAGCCGAGGAGCTGCCAATGACAGTACCTCCGGACTCCCCAGCCAGGTCCCACCCAACCCATACTGAAAAGACAGTAGATGAAATTGAATGA…
XLOC_016850	chr1:33426252-33426554	297	P_O_ES	None	0	52.5556	0.940758	4.75236	-None	no IPS match	None			TTCTCTCCTATTCGTACACTGCTACCGTCTCTTTCCGCAACCAAAATAGAAAAAGGCAAAATTAATGGGGCAATTCTTTTCGTGCTATTACTCGACGGTTGCTCGTGCCGTCAGGCCCTTTCGTGCGCAATTCTGTTGTTGGGGTGGGAGGTGTGTGACAGCCTGACAGGTTTCTTCCCCGCGCTTGCATTGCTGGTGACGCGTTGTACTGAAAATCATATCCTGAAACCTGTAGTAGTAGTAGCAGCAGCGTATACGTACGGAAAACGCCTCTTAATGCAGAAGGAAAAATCAGTA
XLOC_016867	chr1:34810767-34811408	631	S_O_ES	S	96.4061	0	5.80464	3.85068	-None	no IPS match	None			CGTTACTGTCACCCACCTAATAAATGCACTGCTGCTGCTACCTAATCCGGTGATTATCTATTTATCTTTCGGTTGATGCGTCATTCACCGATCCGATTTCTTCGTAAATTATACTTTTCCACGAAGCTTCATCAATGGTTCGGACCTACTACTAGTACACAAACTTAATTAATTGTTTTGTAGCGCAACTGTGCTGTGCCAGTGGTACCCCACTGCAGGACCTGCATCGATTACTTTGCAACTTTATTGCAACCGATCCAACTGTATGGGAAGGAACCAACTTTTTTTTTTCTCACGCTCGCATCAGAACTGGCTGTAATATTTTCTATTTTTCTTTTTCTGAATGCGAAGTTAACTCCGAAAGCCTGTCAAAGGTATGAAGCGTGCCAAGTTCTCAAT…
XLOC_016873	chr1:35731194-35731747	545	ES	None	0	0	0.0744394	1.97609	-None	CYTOPLASMIC_DOMAIN (PHOBIUS); NON_CYTOPLASMIC_DOMAIN (PHOBIUS); TRANSMEMBRANE (PHOBIUS)	None			TTTTTGGGCAGAGGAGGCCCTGGATTGCAACCAGGACTCGAGGGGCCAGGAACGAATCCCATGCGAGCGTGAGAAGACGTGCTGCGGCGGCGAAAGCGAGAAGACAAGGTGTCGATGAGCGGGGATCGCGACGACGACTCCTCCCCACCGCCGGCAACCTCCACTACGCTGTCAAGCTTCTATCCAGTTGGTCTCTCTCTTTTGTTACTAGGGTTCTTGAGTTGAGTCATTTCTCGGTCCTAGTGTTCATGGTAGTGGACTTGTGGCGGTGGCTCCGATCCACTGACGGACTTGCAGAGAAATCTGATGTGTGATATACTTTTTTTGTTTGTTTCGCAAGCAGGCCACACCATGATGAGATCTAGCAAGGAATGATTTGGCTAGCAGTTGGTATGCTTG…
XLOC_016874	chr1:35732164-35733327	1146	ES	ES	0	0	0	1.02062	-None	no IPS match	None			CTGTAGATTTTTTAGTTAGCTATACTCTGTCAGTAAAAAAAATCTTAGAGTGAGAGTTAGCAAAAACTAGTTCATATAGGTCTGAGAAGGCCTGCTTTTATTTACCTGTGGCTTTGTGAGGAGCAACTTTACGTTTGCCTCCTCTGAAGGAGGTAGAGTAGTTTTTTTATCGCGTAGACGAGCTATCTGAATTCTAGTTTTTGAACAATTATCTGCAGTACCATCTACTAGTTTTAAAGTACAAGGTTGGACTTCCTGACTTTTAAATTTTCTAAATATTGTAGCTTGTTTGTAAGACTCAATCGATTTGCTTTTTCTAGAACTGAAATTCGTTGAATTTCGACCGAACAATGCATAAATTACTTAGCTCAGTTTTTTTATTCTTTATATATTGATGAC…
XLOC_016876	chr1:35804225-35804946	710	P	P	0	37.2157	0	0	-None	no IPS match	None			TAGACCTTCGAAGCCAACATGAGAAAGGGATAGGGTGCGAGAAGGGTGCCACCGCGGAGTTCATGTCTCACCGCTGTTGAACTTGAGCCGAGCCGCAGGAGAGCGGGCACAGCGGGGGTAGTGATCCTCGCCGTGTCTCGCAGGTTGGGGCATGGACGGGCTTCGACGCCGCGGCCGGATTGGCGCCGCGGGGGCCTAGGGATTCCAGCCGGTGCTTGGGCATCGCCGTCGGGCCACCATGCATCATGGTACTGTTGTGTTACGTTGATCGGACCACTCCGCCCAGACCTAAGGTGAGGAATCCACCACATCGTTATACTTACCCTTCTCTCCCTATAACACCAGTTGGCTCAAGATTTAGACTCGGGTGTGGGATCGTCTGTGCGTCAGCCATGGCGC…
XLOC_016879	chr1:35915993-35916580	578	ES	ES	0	0	0	1.07213	-None	SIGNAL_PEPTIDE_N_REGION (PHOBIUS); SIGNAL_PEPTIDE_H_REGION (PHOBIUS); NON_CYTOPLASMIC_DOMAIN (PHOBIUS); SIGNAL_PEPTIDE (PHOBIUS); SIGNAL_PEPTIDE_C_REGION (PHOBIUS); SignalP-noTM (SIGNALP_EUK)	None			GAGTTTAATTTATATGTGCATTATTTGCAAGCACCTCTGAAGTAAGCACTCGATGACGATGCCTATGAAATAACCGCAATGTTTTGGTTCTCCATCTGGCTCATCTTCGTTAACTACCGCATGTGCGAAATCAAAAAAAAGGATGGATATTCTAACACCTAACACCTGGTTCATGAGAAAGATATGTTGATCCGTGGCGGGTCCTTTTACTTATCTCGAACTGGAACCAGACAATATTACGGAAGATATATGTGGTGTCCTAACAAGTCGACAAGAGACCGTACCAACAGAAACGATTGAGCAGTCGGAAAAAAAAGTAAGGATCCAACTAATCGGATTTCTGATCAACTAACTAATGACGTGTTAGTTTTAAATTATTATTGGGCGCAGCATCTCCAC…
XLOC_016880	chr1:35916643-35916858	211	ES	None	0	0	0	9.47683	-None	no IPS match	None			TATGAAAATAATAAATTTAGAATCAAATTAGCATTTTAAAAATATGTAACAACATTAGAATTGGGAACATTGGAAACTAAGATTGTTTTTGTTCCTAATATATATTTAGCAACTTACTAAATCAGAGTTTAGGGAGCATCTTTTAGAGAACCGATGAAAATGCCCTGCTATGACCTAAATTAATTTTGCGATATAATTTAGTTAAGAAGCC
XLOC_016892	chr1:37314128-37314400	268	ES	ES	0	0	0	4.88513	-None	no IPS match	None			GAGACTGTTGGAGCATACACAATAATTTACCACAAAAACTTTTAGCCTACCTCAAATAATCATTTTTGGGAAAACTTTTTAGCGTTCTTTTGGAGCTGCTCTTACGAGTTAAAAAAGGAATGCATGAACCATCGAGACCAATCTTGGGACGCACCTTGCATTATAGTGGCCCCTCTAGTGTTGGCAGATCTTTCTATGTAACCTGCAGGCAGTTGAATCTGCAAATTGTACCGCTCTTTCCTTTATGAATGAATGGTCATATATATAG
XLOC_016893	chr1:37314450-37314684	230	P_ES	None	0	24.5247	0	8.4587	-None	TRANSMEMBRANE (PHOBIUS); NON_CYTOPLASMIC_DOMAIN (PHOBIUS); CYTOPLASMIC_DOMAIN (PHOBIUS); TMhelix (TMHMM)	None			TAACTACCATTCGGTGCGCCTGCCAGCTTCCAGTATTGAATTCCAAGCTTTATTGAATTCCAAACTTTCCACCGCGTGGGCAGTCCTCGGTACGGGCTTTAGCCCTATGGGTTTGTCCACCATTGCTGTTGTGCTGCTCTGTCTCACCAGTCACCACAGTACGATGGAGGCCGCGGTGGGCCGTAGTAGAGGATCACCGTTTAGCCCGCCTACGATACGTTCCGTGTCCT
XLOC_016901	chr1:38327967-38328491	516	P_O_ES	P	0	129.695	0.115396	0.232667	-None	no IPS match	None			GTGCTCCCGCGCGTAGCCTTTCGGCGAAAGCCGTATTACCCCACCCCGTCTGCCTCTGTCGCTTCGGTCTTCGGAGCCTGGACGCCGTCGCCCGCCGGCACGCCAACCGCTTGGAAAGCGTACGAGTCTTCCTCGCGCCACGGCGGCACGCACGTCTGGCGGGGCCGTGCGGGTTCTGCCAAACTACCACTTGTCCTAGATTGCTTGTCGTCTCGTCGGACTCAACTCGTCACCTGGGCGAGCATGACATAAACTCCTGTCAGTCCTGCATATTTTCATCCTATATATTTTCTAGTATGTTTTATTGTATCCCATAAAAGATACTTCCCCGCATCAGGGTTCACATTTCGTTTGTGATCATCCGAATTTGGTTTTGTCGACAAAAATTTGACTTCTACA…
XLOC_016909	chr1:39800566-39801168	593	O	None	0	0	1.09082	0	-None	no IPS match	XLOC_007534	pre-lncRNA		ATTTAGGGCCCAAACTGGAGGTTAGTTTCCAACAGATGGAGCCTTAAACCTTGATTTCTTTGCAACCACAGGTTATCAGTGCTTTATCATCGTCGTGTGATCGTTGCCCCTCCTCTTAGTCGCTCACGCTAGGCCTTTCTATTCCTTTTGTTGTAGCGTCGTCATGCCGCAATTCTCATGAGACTCAATCATGGTTGGCAGGAAGGCATCAATCTGCACAAACCTGGACAAGGGTGGGCGGTTCTGCAGTTCAGAACAGTTCTTCGGTCGGTTGTGATTCCAGATCTTTTCTTGTCCACGATGCTAAGATGGGAGGCGGAGGGAGCAGGAAGAAGCAACCAAGTGAGGGGAGCAGGAAGACAAACCAGGGAGGCGGGGAGGATGAAGGTCTTCCACGAC…
XLOC_016912	chr1:40092156-40092771	606	P_O	P	0	37.5755	0.359965	0	-None	no IPS match	None			ATATCAGGTGTCGACGCAGCAGTTGCGTCGACAGAAGACCGGCCAGTAAATGATGGCATCAGCTAGCTGTGTCTGAAATTAAACGAGCACACAAATGCCACGTTGTTGTATGTCTTATATATACTCGTGCAAATAATGTGTATGAACGACGGCTGGCTCACGGCACCTTGATCCTGATATGCCGAGAGAGAGAGAGAGAGAGAGAGAAGAGAGAGAGAGAGAGAGAGGCAGCCAAACGAGATCGATGATGTGCTGCTGCTAGCTGTAGGGGCCTGTTGCGTGCGTACGTAAGGAGCCGGTGGGGTCGGCGCCGTTGTCGGTGGCGAGGGAGAGAGGGACGGCGGACCGGCCGGCAACTTCCAGATCGCCTGTGGCTCCGATTCACATCGCACCAGCAGC…
XLOC_016916	chr1:40435811-40436752	927	O_ES	ES	0	0	0.725741	5.86415	-None	no IPS match	XLOC_007552	pre-lncRNA		GCGTCCGCCGGCCGAGATGAGTCAGTGGCTGCCCCACCGGAGTTGCTTTCAGGCAGGAGGAGGACAGGGTGGACGAGCACCGGCTCGCCACAAGCGTACAGTACAGGTACAAATCCATATGGAAAGCGGGAAATTCTGTACTACTGCTGGTGGTATACGTCGTTTGACCCTTCCCCGTACCGATGCAGAGATCACCGAGCTGACGCATCCATTTGCGCGTCATGTATCTCGAGGATACATATTCGTGTCAAGTACACGTACTGACGTACCTGATGTCTACCAGCAGTACGCTTGGCTGAAAGCGCAGGGTTGTCGTCGATCGAATCCATATCAGATTCATCTTCATTCTTCAGACACTAGAGGATTTTGATTTTGCGCAGCGTCAGCGACCATGCGTTA…
XLOC_016930	chr1:42471691-42472019	323	O_ES	None	0	0	0.932526	1.6075	-None	NON_CYTOPLASMIC_DOMAIN (PHOBIUS); CYTOPLASMIC_DOMAIN (PHOBIUS); TRANSMEMBRANE (PHOBIUS); CYTOPLASMIC_DOMAIN (PHOBIUS); TRANSMEMBRANE (PHOBIUS); TMhelix (TMHMM); TMhelix (TMHMM)	None			CTAGACTACGGGAATCACGTGCGCCATCAAGATCACCGCCGTATCCTTTGCCTCCGTGAGGCCAATATTCCGCAGACTTTTTATGCAAGTGCAAGTGTATTCATGATAATCCCCTTTTGTAAGTCAACTTTGTTTATTTGGGCAAATGGCATTCCAATTACTTCTTTCGTGTATGGCACATGTACGTATGTGCTTGTGTTATGCAATTTTGTTTTAAAGTGTCGTGCTTACTGTACAAGCTATTATATCTGGAAACAGAATTTTCAGCGTCAAGCTGTATACGTGGAAACGGTTACTTCAGCGTGCAAAAAACTTCATGCCGG
XLOC_016933	chr1:42808871-42809301	423	O_ES	None	0	0	1.19385	2.69885	-None	TRANSMEMBRANE (PHOBIUS); NON_CYTOPLASMIC_DOMAIN (PHOBIUS); CYTOPLASMIC_DOMAIN (PHOBIUS)	None			TATGTACTTGTGAGATTGTATTAGTCACACAAACAGTACTGTGTCCCCTGCATGGCTCTCCTCAAATTTGGTTGGAGAATGAAGAGAGAGGGTCAGTGGCTGGACTGGCGGGGGATGGATGACGAGTTCTTGGCTGTTTTACTTGGCACTGCTGCACATTTTTCTTTCTTCTTTCACAGGTCGTGTCAGAATCAAAGTCAGCAGGAATACTGGGAACACGAGATTGTTACCGGTTTTTTTTTTACTCCTCGCAAGATGAGGGACGGGGAGGAGCACAATGAGTTTTACTAAAAAAAACAAAAACAAAAGCGTAGGTTGACAAAGCTAGGGTGAACACCTTTGCGCGAGAAAAGGGATGCCGGGCTGAGTGAGAGAGCTTCTTTTGTTCCTTTGCGTTCT…
XLOC_016948	chr1:44884497-44884845	343	O_ES	None	0	0	1.06775	1.64589	-None	NON_CYTOPLASMIC_DOMAIN (PHOBIUS); TRANSMEMBRANE (PHOBIUS); CYTOPLASMIC_DOMAIN (PHOBIUS)	None			GACACACTATTAGTTCTTTAGTATTAAATATGTATAGGTATACAGGTTAAGTAACAAGCTACTCAAGGTTTAGTTTACATGTCGATTAGTTAGACCATCGACTGTTCCAAATTCTAACAAGAATAATTTTAATTCTAGTGAAGCTACTGCAATTTTTTATTAGATAAACCTATATATTTTATTTTACTTTTGACCTTTACAAAAAAAGAATAATATTCGAGAAAGGAAGAATAAAAGGTCAGAAAAACGAGCAAATAAACAGAATAAACGGATGGACACGGAAGAAAAACAAATCTGATTCAAACGAAAAGATACGAGGACATAAATGGAAAAACATGAGAGA
XLOC_016949	chr1:44951736-44952596	847	P_ES	None	0	0.93876	0.0805668	0.829942	-None	no IPS match	None			TGTTGCGTACTAATACTGTATAATTGTACTCAATCAACGCCAGGAGTTGAAAGATTCTGGAGTCCCCATATAGAACCTGCACGGAGAATCGGAGATAGGTCAGGTCCACAGCCGCATCATGCAGGTCGTGGCCCCCACGCTTCAAGCCACCCGTGGCCGCAATAATCTCTGTACCCATGTGTGCATTCCAAGTTTCCAACTATGGAATACTCTCCAATAAGGGAAAATAGCTTTTGAAAGCACACAATTATGTCGCATCCTGGAATTAGAGCCGGTCCGTTTTTTTCTCTCGCCAGGTTATTCTCGCTGGGCCTTACTACGGTTTTAATCCGACTACGGCTTATAGATATTTTGTCTCTATAGATTGCTTGTCTCTATGGATTACAGATGCAACAACTA…
XLOC_016953	chr1:45207923-45208146	219	ES	ES	0	0	0	10.285	-None	no IPS match	None			CACAACATCACAAGCATTGTACAATGCTAGCAACACTAACGATATAAAAAATCACATATAGATCAGAAACAAGCATGTGTAACAAGGGATATCACAATCACAATAACGATATAATATTATAGCAATAAAGTGAAACAATGTTCGCTAAATTCTCCATCTATCGAACTTTTATGAGCAATGCATATCACCATCTTTACCCAACATTAATCGTACAGTAAA
XLOC_016956	chr1:45365433-45365758	320	ES	ES	0	0	0	2.54316	-None	no IPS match	None			GACTCGCGCGCGCGCCGCTCACTCCTGCCAGTTTGCTTTCCTTGTCGTGTATTTTCCCTTGGACTTGCCGTGTGAAAAAAGCTGGGCGCTGGAGACCGGGTATAACACTCCGTAACAGCCGCTACCGTTTTCTTTTCCACTACTATATCAGTAACAAATCACTTGCTCTCACTGTCTCCAAGCTGCTAAGCATTTCAAAAATTCCGGTCTCCGAGCAATTTAATAAGTGCTAGTTGTTCTAATTTGAATATTAGTGTTCCTAGTTCTACTAGTACGTTTACGTAAGAGAAATTTAATAAACTGGGTTTCCGGATCTGCTG
XLOC_016957	chr1:45407097-45407878	769	P	P	0	58.7497	0	0	-None	no IPS match	None			GCCGCGCCGGTCCGTGTGCCTCGCTCGCGCTCTCGTTACCCGCCGCAGGCCACTACTTTGCTGGTCAAGGGTCCTCCTCCGTCCTTTCCGATCTCCTCCTTTCCTTCCCTGCCTCTTCTTTTTTCGGCGCGCGGGAGACCGCCTGGGCCACCCACGACCACGAGTGTCATCGCGGCTACGGCGGCCGGGACCCGCGCGAACCTCTACACGACCTGCCACATCGGCGGCACGGGCGTACGGGACGAGGCGAGCGAGGATACGGTGTGGTACGTTCGCGCGCTGTGCCAGCAATATTTCTATCCTACTACTAGATAATGAATGATATGGACGCATTACATAATGAAATGTTGTTTTCCTATCCTACTGGTCTTTTGGATGCTAGCGGAGGAGTCGCGCATC…
XLOC_016961	chr1:45791936-45792143	204	ES	ES	0	0	0	12.8005	-None	no IPS match	None			CATTCATGCCGAAGCATACATTTTGTTTGATGAATCCAATTTTTAGATTTAAGTTGTGTGAAGATCTCATTTATAAAATACGAATGAGCTGTTAAAATTAGTGTTTTTGGAACATTGTTTTTTATAGGTTAATATATTTTGTATTGTGAAAATTTTATTTTATCGATTTCCTTTTCATGGAGCCCAATCTATTTAAATAATAGA
XLOC_016964	chr1:46070215-46071125	897	ES	ES	0	0	0	1.33831	-None	no IPS match	None			TTTTTGGACATGCTTCCAATTATATAATAGAGAATAGTCCACACCTTATTAATTCTAGGGAATATAATTATATTGTAGATTATATATATTAAGAAATAGTTTAATCACCATTCTTCTATATAACCTAATCAAAAAGCATTTAGTTTATCTAAGTATCTTTAATTATTTATTTTTTTAAAATATATTCATTTTGGGAGCAGTAACTTCAAATTATGAATATCTTTAAGGAAAGGCGTTTTGATTTAAAACCTTTTGGGGAATTTTCCTTATTTTCGCAAATTGGACTTTACGGTGTTACAGTAGTATTCCTAAGAACTGTATAAAAATGCTTAAAAACTAACTTTTTGGACGAAGAATAAAGCCCACCTTTGGCCGGGCTCATTCAAGGACTTTTTAAAA…
XLOC_016967	chr1:46537606-46537838	228	O_ES	None	0	0	0.648087	5.20042	-None	no IPS match	None			GGCACCGAGATCATATACATTGAAATTTTAACTATTCAAGTGGCCCACGTCTCATACTCTCATCTATATAGCATTTTATATTCTATATAGCATAAAAAGGCAATCTATAATATCATACATTAGAGTAGTTGTATCTTAGCAATTTTATATGATATGACAATTTTAGATATTTTGACAAGATATAATAAATTAGAAGTGGCTTAAAGAGATCTTTCTGTATACTACTCT
XLOC_016968	chr1:46537934-46538265	326	ES	ES	0	0	0	2.14248	-None	no IPS match	None			AGCGTCCCTGAAGAATAATTGTACTTTGAAATGAACCCTTCTAAAATAAATAATAGTATTAAAACAATGTTAGTTAAAATAAAATAGAAACATAAATTTCGTTTGTGCGTTTCATGAAATAAATAAAGAATTTCATTTTTAGATTAGATTATCCCCTTCAAGAACTATATAAAACATTCTTTTATGAGAAATTCAACCTTAATAAAGTTTTATATTAACTTCTCCTAAACTAGATAAGTACTTAATATTAAATTTTGAATGTACTTTAAAATTTAGTATACATTTAAGAATGACAAAGTCCCCAACATAAATGATATATGTGTATG
XLOC_016969	chr1:46646180-46647256	1060	ES	ES	0	0	0	1.07867	-None	TRANSMEMBRANE (PHOBIUS); CYTOPLASMIC_DOMAIN (PHOBIUS); NON_CYTOPLASMIC_DOMAIN (PHOBIUS); TMhelix (TMHMM)	None			AACATAATTCGAGCATTTAACTATTGCTTGTCACGTGCACCTGTTATTTTTGCATCACTATTTTGAACCAATTTTAAGATATCGTAGCAACGCACGGGCACACACCTAGTATCTCACATATAAGGAGACCAGGATTATGTCTGCTGCGCTCTTATGATTGCCTGTGTTTGTTATGAAACACGTCGCCAACGACTGTCTTCTTTTTCTTTTTTTTTCATGATCAACACAATAGATGAAAAATAGAAGAATATATAAACACAAGATGCAGTGATTATTTTTAGTTTTCTAAACATTGATGATTACAGTATATAGTTTACTAATATCTCACACAAAAACAGACCATAGTATGGTTTTTCCTCATCATTTTCTTCTAGGTTTGAGTCTACTCCTCTTTATATT…
XLOC_016980	chr1:47247624-47247846	218	P_ES	None	0	60.3519	0	7.90793	-None	no IPS match	None			AAGAAAGAACCATACTCTAACAGTGCGTTGGGTCTGACGGTTTGGCTCATCCGTCGTAGCCTGGCTCCGATGGAGTGGTCCGGCAGTTTCTTGTGGACTGAGTTGAACCCGCATGCTAATCTATTATTAGAACAACACGTGACGGACGACATCATTCTGCGATTCAAACCAAACGCTGATGTAGGCTTGGACGTAGGTCTGGATGGCCTGGAAGCAGC
XLOC_017003	chr1:49977515-49978094	570	P	P	0	87.7547	0	0	-None	no IPS match	XLOC_007646	pre-lncRNA		GCCGCGGCGGCCGCTTTCGTCCGTCCTGCCCCTCTCTGCCCCTGCCCATTCCCTTCCCCTAAAGCAAAAAATCCGGTGCATGTGCGGCCTGTGGCCTGTGGCCTGTGGGTACTTGACCAATGTTTATCCGGTTTGGAATTGACGGGACAGTGTGGTATTTTTCAGCAGCCTCGCGCAGAAGAAAAGAGAGAGGACTCACAACTCGGAGTTTGATTTGATCGGTTGCTGGCAACGCAACGAATGCAGGAGCGCTCTGTCCGCTGCAGCGACGCGCGGTTATTGATCCTTGTGTTTGTCTTTCTGGTCCTGTGGATGCGACGGACAATGGCATATCGCCATATCGGCTGGTGCCTGACATGAGCCCATGCCAACTGGATGGAGGTAGGGTCAAGGTTGCTT…
XLOC_017028	chr1:51172504-51172810	301	P	None	0	171.897	0	0	-None	no IPS match	XLOC_007653	pre-lncRNA		GAGGACAACCTGGGGCGAACAACCCGAGAGACGGGCATACGAGAAGACGCCCAGATGGACACCCAGACAAAAGACGACAGATCGACAGGAGGAAGGAGGACACATCGATGGGACCCAAAGATCGGAGCTCTACCTCCAGCCAAGACTTAGTTAGGACTCCACTTTGTAGCCCTTAGCTCCACCTCCTCCATCATAAGAGACTTGGGACCTCTCCTCCCTCTCTCGCCCACTTGTAACCCCTACTACGAGCATTGATCAACAATGGTACCGGTAGCAAAGCAGCCAATGGCTGGATGTAGGG
XLOC_017032	chr1:51395105-51395578	466	P_ES	None	0	2.14808	0	0.689738	-None	no IPS match	None			TCTTTATCGTTTAGTTTTATGTAGTGCATTAAAACACGCAAATAATGGTGAAAAGGATAGGCACCGATTTTTTTTCATCCAAATAACTACGGATTTATTAGTGACACGTCTCTCAGCAGGGCTTGCTCGCAAAAACGATCTACAGTCTCTCTCTCGCATGGTGGTGCCACAAAAGCGGGTGTGTCGTTCCCATCTTCTATGACGAAGTAACAACAGATGCTACAACTGAACTGGGCCACATGATCAGTGTCATATGGTAAAAAAAGAAAGGGTAAATGTACTGGATCATAAATTCGTCCAGATTTTAGGCCGTACACGTAGCACGAGCTGGATCGTTTAAATCATAATGCAGCAGACGAGCGAGAGTAACATCCCAGCCAGCCACTGGGCAGGAGCGGG…
XLOC_017033	chr1:51466970-51468401	1410	ES	ES	0	0	0	0.721878	-None	no IPS match	None			TTGTCTCATAAGAGGGTGAATTTCGTAGCCTAGCTAGGGGAAGGTGTGCAACAGGCGTGTCATGTGACTATTTGAGTCGCGGCCTAGCGAAGGCTAATGAATGGTTTGGACATGACCTAATGGGGCTCGCGGTGGCAGCCATCAAGGGGGCTAGCATGGCGGTGGGCGCACATGCTTGCTAGTACAGGATATCGCGACGCTAAGGTTGCGCGTTTGGGTGGCGAGCGTAATTTGCGACGCCACACAACAGCGTGTGATGCGCGAACGAACGTGTGTACTCTCGTCGTGATTGTTTTTTCTTCCTTATGAACTAACTTGGTCGAAATAACGAGTTCATTCAACACATCAACTGACCATAGAAATCAATCTAATAGTGTTCATCTGACCATGAGAATTCAA…
XLOC_017036	chr1:51790069-51791769	793	O	None	0	0	1.22021	0	-None	SIGNAL_PEPTIDE_N_REGION (PHOBIUS); SIGNAL_PEPTIDE (PHOBIUS); NON_CYTOPLASMIC_DOMAIN (PHOBIUS); SIGNAL_PEPTIDE_C_REGION (PHOBIUS); SIGNAL_PEPTIDE_H_REGION (PHOBIUS); SignalP-noTM (SIGNALP_EUK)	XLOC_004385	HC-lncRNA		GAAAGCCTACCTGCCCTCGAATCATTAAGAGTCGCTAGTCACGACCAAACATGTCAGACTTTGGCATTACCGCCTCCAAAACATGTCAGACTTTGTAAATTTTAATCATGCACTTATATAGTTGTGCTACCTCTCATAAATATAGCAACGTTGAAGAATATAGTAGGGTCAATACAGTGAGAAATATTCAAATAATTTACAAGTTCAATTAATAAGAAATTGTAGACTGAGATTCAATATATTTAGACAAACATATCATAAGCTATTACGCTCTATTAAAAACCCAGCTACAACAGGTAGCAACTAAGAGCTAACCAACGGAGCAAAAAGCAAGTAGCACAAGATAATAAGCTTCAGACCAAACAACAAGTAGCCAGACCAACAGAGTAAAAAGCAAGT…
XLOC_017040	chr1:52162148-52164233	2055	O_ES	None	0	0	0.2095	0.491679	hypothetical protein SORBIDRAFT_10g000495	no IPS match	XLOC_007672	HC-lncRNA		ATGGAGCGGGGGATTCGAAAACACAGGCATTTTTCACCGGAGAAAAAGCCTAAACAGCAGCTCTGTCAGGATATCATTATGTTGTCCATGTAAAAAAGATTATTCGCGAATTGCCTTAATGAAAGCAGAAAAGAAAAACCGTATCAGAGAGAGAAAGGTAGTGGATCTGAACTGGGCCACCCTATCTTTCGCGGGCATACATGCGCTCAGAAAGGGGGCATGTCACGTGAACCTAGACCCATATGCAAATGGGCCCATTCGACCGAGCCCGTTCGCTCTACCAAAGACAGCTAAGGCTGGTAATAGGCCATCTTAAAAATGGTTTCACGCGGCTCTACTCTATCTGAGCAGGTTTGTTCTGAAACTTTGCTCTAGAGTTTTTTTGGGTGGTGTTTAGCC…
XLOC_017043	chr1:52605170-52606694	1502	O_ES	ES	0	0	0.531866	3.88454	-None	no IPS match	None			GACTCTCAACCTCGGTTCGTTAGCAACTCGATTATGATAGCACTGTTTAATTTGGTAAGGAGTCAGGACCTGGGTGGTACTACGGTACTACTCCTACGTGCGAGGATGAGTACGAAAGCAAAGCCTTTGATACCACAATTTTCTGGAAAACGAAACAGGCTGCGGTCAACCCCGGTTTTGGCAGAGGCCCTGGTACGGTGGTACCGTCGTACGTATCATGTCGTGCCGGCCGGGGACCTGGACTCGCTAGGAGGGTCCGGCAGCACACGTCTTGCAATGCGCCTTGTGCAGCAGGAGTATGCCACGCGCTGCTGGCAACCCCCTGGTGCTGCTGAGCTCCTAATATCCCTTTCTGAATAGACTGTCAGAAAGACAGCACACCGGGAGACCTATGCAGGG…
XLOC_017048	chr1:53080320-53081006	676	ES	ES	0	0	0	1.24273	TPA: hypothetical protein ZEAMMB73_545871	no IPS match	None			CAATAGAGAGTTATTTTGTTCTATGTTGGCATGAGCCCTAGAAGTGCCTTGGTTGTTGCATTCATGTTTTGCATAGTGTTTCTAAGTGCAATAAGTGTTTGAAACATGATAATATGTCTTGTAGAAGTTTTCGGTAAATTTCATAATTTTCTGAATATTTTTCTATTTCCAAGATTCAAAATCTATTTATTTAAGGCACTTAAAATATTTAAAATTTGCTAAATATATTTTTCGGGTTCATTGGGTGCCAAATCATGTCATGAAAGTTTTCTAAAATTTTGGAGCCTTCGAGCTATTTTTCGGACATTAAAAACGATTTCAGCCTTTTCTGGAATTGTTTTAATTTAAAAATGGGATTATTACAAAAAAATATATTCAAACCCTAGCAATCTATATATA…
XLOC_017052	chr1:53663451-53664102	641	P_ES	None	0	29.2913	0	0.251038	-None	SIGNAL_PEPTIDE_C_REGION (PHOBIUS); SIGNAL_PEPTIDE_N_REGION (PHOBIUS); SIGNAL_PEPTIDE (PHOBIUS); NON_CYTOPLASMIC_DOMAIN (PHOBIUS); SIGNAL_PEPTIDE_H_REGION (PHOBIUS)	XLOC_007684	HC-lncRNA		AGCGCGCGCCGCGACGCGGAACAGGAGGAGATCGTGTGTGCGTCGATCGAGGGGCTTTAATTTGCGCGGTAGTTCTTTCTTGCAAGTAAATAAACGCATGCAGTGAAAATGTGGAGGAGCGCGCGTACACGTAGAAGGAGTGTGAGGGCGACGTGTATCTACCGAGTTCTATCTCTTGCCAGCGGCTCCAGCTCCTCGACCAATAATACCGTCGTAATAAAAAAAATCGAGATAGAATGGGCTAGAGCCTAGAGGGGGCAAACCGGCAAAGATCCATATCGCTGAAACGATCCTCTCCCTTCCATAAACACAGCGACCAGACCACGGCTGCAGTTTCGACATGACTGATGGAATTGATCAGTGTTATCTTGACTCTCAGCTTGGGAACACTCCGGTTAA…
XLOC_017057	chr1:53773636-53774036	394	P_O	None	0	3.26855	0.871557	0	-None	no IPS match	XLOC_007686	pre-lncRNA		TTAACGTGAACGGTATGGCGAAATGATTTTACTAAAGCGTGCCAACAGCGATTTACGCGAACGACGACGGCACGGACAGCACGTGAACGACACATGACTACACGTACGACAACTCGTGAATTATGCGCAAACAGACGTCTGCGCGCGGCGAATCATGCGACAGCGAGGGTGCTGCACAGACTGCGCCGAGGCTGCTGCAGGGACGAAGATGCTGACAACGACGACACGCCAGGTGGCTCTGCACAGCCGCACTGGCAAGGCGCACAACACGGCGAGCGAAGGTTAGTGGCGCATAGACCATCCTGGATACTTCTTAACTAGGACGAGCGCGCGTAGGAGCTGAGTGCCGGGCTAACCACTAGGCAACGTCGACGAGGGCTGGACCGACCGCTGC
XLOC_017059	chr1:53779440-53779728	283	O_ES	None	0	0	0.276957	2.11307	-None	no IPS match	None			TTAACGATGATTCTTCTGTGTGTGTTATAATCAGATTCACCATGCTACCTGATTTTTTTTTGTTTTAAGTACAAAATCCAGTTTAGTGTCTGATGAATGCAGTTTAGTCTCGCGAAGTCTTACCAAGGTTCTTGTAGATTATGGGTTGGCCCTTTTTGATCTAATAGTAGATTTGAGGAGTTTGGGAGGTAACCTTCTAGGCTGAGGATTTACCTTGCTTTTTTGTTAATTAACACTGAATTTCCACAAGTATGCCATACCCCCGATGAATTCTGAAATTCTC
XLOC_017074	chr1:55077203-55078392	1172	P_O_ES	None	0	1.7327	0.979502	8.06994	-None	SIGNAL_PEPTIDE_H_REGION (PHOBIUS); SIGNAL_PEPTIDE_N_REGION (PHOBIUS); SIGNAL_PEPTIDE (PHOBIUS); SIGNAL_PEPTIDE_C_REGION (PHOBIUS); NON_CYTOPLASMIC_DOMAIN (PHOBIUS); SignalP-TM (SIGNALP_GRAM_POSITIVE)	XLOC_007698	HC-lncRNA		CCAACCCTCCAGACAAGCAGCGCATGTTCCCGTGCCTGTGTGGCTGTGTGCCTGTGTGCACCGGGCAGGTGATCGCTGCCGCTGCACTGCAGACGGAGAAAGCGACCTCTCGGGCGGCGCTGGCCGCTGGGCACTGGGAGGCAGCAACGACGACGGACGGAATACAAGCTTCGTGGTGCGGCTACTACTGTAGCTTGGCAGTACCGCGTAGTATGGCATCCGCTCTTCGTGCATCGCCTCGTTTCGTGTGCTTTGTCAGCATCAGCAATGGCTACGCTACGGACGTCAGGATATCTTCAGTACCGCGCGCGGGTGCTCTTGCAGCGTTTCAACGCGCGCAAAGATGGCCGGCCGGGCCCGGGAGCCCGGAGGCCATCTCTTCTCTGACGATGCAAGCCT…
XLOC_017075	chr1:55164526-55164861	330	ES	ES	0	0	0	3.88224	-None	no IPS match	None			ACCATATAATTGAAGGCATCGTATACCATCACTCTTTGACCAATTTTTATTAGTTTTGCTCGCGTCAATCATTATGTTACCTTAGCTTTGTTTGTAGTTTCGTAAATATCCAATTTTCTTCGATTCGTTGAATGATTTATGCCAATGTTTCCCATGTTCTTGTTTTAGTTTCTAATATCAAAAACTTAGTTCATTTACAAATGGATGAAAGGATTCATATGATGGAGGAAAGGAGCAACTCATATTCCTGTTGGCAGCCTCGACTGCTTTTTCCACGTACTTTTTCACCCGTTTGGTCATTGGTACTTAAATTATTCCACTCCCTGCTTC
XLOC_017097	chr1:57107312-57107477	162	O	None	0	0	13.2635	0	-None	no IPS match	XLOC_007714	pre-lncRNA		AGTGATGTGGATAGCGTGGTTGCACGTTTATGTTTAGCTGGTTAATATAGTAAATTTGCAATAGAATATGTCGCAGCGGGAGACCTTAACCATGACTGCAAGTCTGCAACCTTACAGTATAGATGAGAAACGACATAATAGAGTATCACACCCTTCTGTCAC
XLOC_017103	chr1:57841328-57841941	604	S_P_O	None	0.364661	2.78575	8.89159	0	-None	no IPS match	None			AATTAATTAATAGTTTTGTATGGATATAAAATGACAAACTGATTACTAGTCGTATATTTCCTTCACATTGTTGTACACAGGCATTACATCGAGCACCTTGCACGCGTCTTTTCCGACGTCACTTTTTGCAGCCGTCGCCGCCATCCACCTCACAGACCAAAGCGAAGCTACTGCAACCAGACTCGCCAACTCACCAACACGCGACAAGATAGGTATGGTGCGTCCCAAGTCCTCCGCGCCGCCATGGCGACCGAGCTCGACCTTGATTGCTACGACACTTGCTTACCTTTATCTCAACTAAATCAGGACCAGCCTAAAATCATATTCGCCACACTTCGCCCTCCTCCGCTCAGCTTCGTGTCGAGCTCCGACGAGAACCGTTGCAATCCAACTATCGCC…
XLOC_017112	chr1:58254504-58255235	720	S_O_ES	None	0.284024	0	0.449243	1.81319	-None	no IPS match	None			ACCCAGGTAGCTTTCTTCTTCCCTATGCTCTTCACGGCTGCCAGCCACCCTGGCTTCTCTTCCCCACGCACCCCCTCCATCTTTGTTTTGGCTGGCACATGGAGACCTCCCATGTCACTCGGGCAGCAGTGCTGCTCCCCCCCAACCCCCTGGGCGTGCTCCCCACACGACAGCTGGCACAGAGCAACAACCCCATGGCTCCTCCTTCCTGTCCAGCGACAAGTCCGTGGTCGGACGATGTCCCTGCTCGGCGCCCTGCCCACTTGATGCTCGGCCGGCCACCCCGCCCCTCTGCTCGACTCCAGGCATGAGGGAGCCTTTACTTCTCTCTTGCTGATGTCGCACCCTCCTAGGGCGCCTGCAGCATGGGTGCTGAGCTCCCTTTCTAGCTCATCTGTC…
XLOC_017122	chr1:59116187-59116485	293	O	None	0	0	3.78172	0	-None	CYTOPLASMIC_DOMAIN (PHOBIUS); NON_CYTOPLASMIC_DOMAIN (PHOBIUS); TRANSMEMBRANE (PHOBIUS); TMhelix (TMHMM)	None			TTCATAAAAAAAAACACATCTAACAATACCAGTGTTCTCAATAACCAGTACTGGAGGCTCTCCAGAATTGGTGCAGAAAGGATTTAGAAACATTTTTGTGTCCTCTTACCCGAGAACACATAGATCACTATACTACTAAGAATCTGTAGCTCATAAATTGTGTATTTTAGGCAATGAAACACATGTTAGTGAACCGAGTACATGCAAATATAAAAAGCATAAAGGCATTGTTTAGTCTGGCACAGATAACGAAGTTCAACACACTACCTAATTCAAATTTACACTTACTGGTT
XLOC_017130	chr1:59907761-59908766	990	S_O_ES	None	0.187662	0	1.42063	0.258201	-None	NON_CYTOPLASMIC_DOMAIN (PHOBIUS); CYTOPLASMIC_DOMAIN (PHOBIUS); TRANSMEMBRANE (PHOBIUS); TMhelix (TMHMM)	None			GAAACGTGAGATGTAAGGAGTATCTACTGGTACCGGTAGAATACTAGCAGGACCCCGTTATGTTGATCTGAGCGAGCATCTTCATTCTCATGATTGTCGTTGGGCCTTGCATTGCATGCCAACCGTCGTTGTATCTGCAGACTAGACATGACGTAGTACTCCATGTTGGAATACATGTCTGTCTTTCTGTTCTTTCTATGAGCTGAGTTTCACTCTACAATATCTCTTCGACGACGCAGCGCAGGGGGGCATCAGGTAATCTCGGGTCCACAGGTGCCGATCGAGTTTCGAGTCCCTACGAGTTCGGGTCCGGAGCTCAGTTTTTACCCGTAACAGAGTCAGGTTGGGTACGTGTCTCGGGTTTCGGATTCGGGTTGCACCCGATCCGAACCCGTCCCA…
XLOC_017131	chr1:60130776-60131022	242	ES	ES	0	0	0	5.46371	-None	no IPS match	None			CCGAACGGGGCAAGCTGCAAGCTACTCCACGCACGCAAATGGCCACACGAGTTTTCCTTTTGGCAATGCTAGGAAGGACGATCCAAGAACAGAGTCATTTCTTCTTATTAAGCCGATACGGCTTCCTCGCCAATCACTTGTCCACGTCGTTCAAAAAATCCTCACCGTTCACGTGTCTGGTGTCCACCGCTGCTTCAAATCTTGGGCTACGTGTGTCGGGTGCCCGCTACTTCTTTGACTTT
XLOC_017146	chr1:61243806-61244030	220	S_O_ES	None	171.132	0	6.6962	2.50877	-None	no IPS match	XLOC_007767	pre-lncRNA		CAGGGTGAAGGACCTGGGACTGACCCAGAGAAATGGGAGGAGCTATTCAGATCTGTTCAATCAGACTAGGGCATTCTTCAAAGGGTACATCATAGTGTAATGTAATCTGTAGAAACAGCACAATTTAACAGTCATAGTATTGAACAGTAATCATGTACAGTAATTTAGGTACCACTTGCGAAAAAGAATGTTTAGTTTGTGTACATATATGTGAATATTG
XLOC_017149	chr1:62021775-62022374	590	S_P_O	None	1.58263	1.44364	4.40278	0	-None	SIGNAL_PEPTIDE_C_REGION (PHOBIUS); SIGNAL_PEPTIDE_N_REGION (PHOBIUS); SIGNAL_PEPTIDE_H_REGION (PHOBIUS); NON_CYTOPLASMIC_DOMAIN (PHOBIUS); SIGNAL_PEPTIDE (PHOBIUS)	XLOC_007774	HC-lncRNA		AAAGATCAGGCTCTATTATTGCCATCTCTACCGTCTGCCCTCAGCCCCTCTGCCCTCTGCCCACGCCGCGCACCTCCGAGGCATCTGTGCACGTCGACATGCCTTGCCCTCCGCCGCGCCTTGCTCATCGCCAGTAAACACGCCTCCGCCCTCCTCCATCTGCTCACGGCGTCGTCTGCCCTCCGCCCTCTGACCACGCCGCCATGCACTGCCGTCCGCCCTCTGCCCCACGTCGCTTGGCTCTGTCCTTTGCCGCACCTCCGCCACCGTGCCTCCCCGTCTGTCCACATTGTCGCTCCTCCACGCTGTGCCCTCCGCCGCACTCTGTCCTCCGCTGGTGAGTCCAACGTCGTGCCTCCGCGAGCCCTAACTGGCTAACTAGGACATTTGCTCGTAATT…
XLOC_017154	chr1:62423699-62424451	741	ES	None	0	0	0	0.376241	dna j domain protein	no IPS match	None			ATATGTACTAACGATATGGTAGCACTTATTTTTTTTATGTGACGGTGTTGGTTTCACTCTATTTATTGTATCAAGAATGTGCAAAGGGAAAGAGAGTAGAAGCTAGCTAGATTCCTCAATTAATTCTTCTCTCAGTATTTTGTGGAGACAAAGAAGGATTTGCTAATCGTGCTGAAGCCGAGGCAAAGAGGCTCCCAATGCACCTGTAGCCTTCTGATCATTCTAAATGATTTTTATTTATATATGTTATGTCACATTCAACTCATTGTGAATATCATTAGCAGCATCTGGATTGGATATTCTTCGCACCATTGGATATGTCTATTCTCGATCAACAAAGGAGCTGGCATGAAGGCCATGTACCTAGGAGTGCCATTCGTATACGAGTGGGTTAGGAAC…
XLOC_017155	chr1:62695554-62695847	288	O_ES	None	0	0	1.69282	2.80215	-None	no IPS match	None			CTATGTTGCTTTCAAACAGGGTCTAATTTTTAAAAGACCTTCTATCTGTACTATACTGCAAACTAGTAAAAAAGTTCATTTTTTATTGGCGGGGTAGTTTGATTTCACCGAGGGTGGTCTGAACTGGCTAGAGTGAGGTGAGTAAAAATGGAGAATTCCCACTAGAACTAATTTTAAAATTACCAGGACAAACACATCTTCATTAGCATACCTTTATACCAATTGTTAGTGTAAATATATTTGTATCGTCAGATTAGTTACAAACTTACATATTTGATCGTCAGATTA
XLOC_017159	chr1:63290099-63290518	413	ES	ES	0	0	0	5.32343	-None	no IPS match	None			GCTCCTACATGTGCTAGGTTGATTCTGTTGCCTTGGAAAATAGTGCCATGGGTTTGGAAGTTGAGGGTTTATGTTCTCGACTATTTTGACTGTTGTTACATAGTTGGGCTCAAAGATGAAGGATTTGAATTATAGCCTAATGTTGTATGTATGGTGCTGCATAGTTAGCTAGGCAGTGAGATGATGTATGACACACCTCCTCTGGTTGCCACCTTGCTTTGCAAATTCTAATTCCTTTTGATTTTAAATGGTGATGTTCTAACACTTCACTCTGTGCATTTGTTCTCTCCACAGAACACATAGCATAGCTTCCTTGATTGATTATTGTTGGAGGACCTAGCTCTAATACATAGATGTCCCTTCCTCCTCTTTGCACTGCCTCCCAAAATCTATTTTACT…
XLOC_017162	chr1:63852668-63853503	823	O_ES	None	0	0	2.20539	2.31061	-None	no IPS match	None			TACAGTTCTGCGTCCCCTATTTTATCCTATCTACTGGAGACAGTCTTAGGTACGCTCCATTGTGGACCGGGTACGATCCTAGACACCAATGGTGATGAGTTTGCCACATAAGCTAGGTTTACACCTACCAAATTAAAGCTAGTATTGTAAGTCAAAAAATCTCATCATCACCATATATAACATGGATCTTTCAGTCATCTTGACACATGAACACACCACTTGGAGATAAGAGGGCTGCCACCTCTACACCATCACAAGGATGTACTATTTACTGTCAAAACTCATAAAGATGAGCTATAGGTGTCGTTTTAAGTTCATATAATTATAATATGATGGGTAACAAATACGTTAAATCATGTTTGTTAAAGTTCAATCGTAATCAGATACTACACTAAAAAT…
XLOC_017174	chr1:64646163-64646528	359	S_P_O_ES	None	8.32338	11.1375	11.5341	0.113966	-None	no IPS match	None			GAATCACGCAGCTGCGCAGTGGGCACAAAGCGAACTATTCTTTCGCCTTTTACTAAAGAATACCGTGTGCCGCTGCAATAAGCAGCATACGCCAACAAGTCAATTTAGGTTTTGTTTGAATTAAATTTGTGTTACGTTAAATCAAACGTTGATCAGAAATATTTTCATATGGTTTGTTTAAAGGTTAACATAAAAGTGTTGTTTGAATAAATTTGAGTTATGTTTAAATCAAACGTTGATCAGAAAGATTTTCATATGGTTTGTTTAAAGGTTAACTTAAAGTGTTTTGGCTTTAATCAGTTTAATCCAACATATTTTTTTTTGATGTTACTGAGCCAAGGGCTTCCCCATCCCGTGGG
XLOC_017175	chr1:64790577-64791220	633	P	P	0	74.7362	0	0	-None	no IPS match	None			CTGACGTTGAAGGAAAACTCAAGATAGAAGATGAACATGAACCATATGGCCTAAATCTAACGGTACTGGGAAACAGACAACTGCACTGTAGAAATTCCCATTTATTTTGAATAGCACCAACATGTTTCGTCCACTTTCCAAAGACGTGTGTTAATTTGTTACTAGTAAAGTGTCCGTCATTACGACGGCACATAAATATTTAATAAATATTAGTGCACAACGACCATATAAAAATTATATATATATATTATCGTCGACCTCAATGTATTACAAATTATTACCAATAGTACTGCTAGATCTACGCCACAACGGCGATGACTAGCGATATGGAGGCTAGTAGGATGGCTGATAGAAAGGGACGAAAAGTTAGGGATTAATAAACGGCGGTGCAACAGGAAG…
XLOC_017193	chr1:66160983-66161334	345	ES	ES	0	0	0	2.60649	-None	no IPS match	None			TTCCGTATGCGACACCCTCCAGCCTCCATCGCGCACGCACAGGCCAGGCGCTGTGGTCAACTCCTCCCTCATGCGGCATGCACGCCAGCCTCCCCACTCCTGCATGCAGCACCTAAGGAAACTACCAGCTGGGCCCCAATGGCATCTCTTGCAACCACCTCCTCCTATTTCTCAGCTGTGCACGAGCCTATCTCTGCCAGAACCGCCACTCCACGCTCCTATCGCCTGTTCTTGCCAACAACCGCGTCGAGTCTTTCCCTGTGCTTATCTCCGCCACCGGGACCGTGGGGATCCTCCCCGGCGCGACAGCCCAGCTCCCCGGCGTGGTAGTCGACCGACCAGCAG
XLOC_017195	chr1:66316550-66316918	362	S_P_O_ES	None	0.887899	3.95019	2.00076	4.46721	-None	CYTOPLASMIC_DOMAIN (PHOBIUS); SIGNAL_PEPTIDE_C_REGION (PHOBIUS); SIGNAL_PEPTIDE_N_REGION (PHOBIUS); NON_CYTOPLASMIC_DOMAIN (PHOBIUS); SIGNAL_PEPTIDE (PHOBIUS); SIGNAL_PEPTIDE_H_REGION (PHOBIUS); TRANSMEMBRANE (PHOBIUS); SignalP-TM (SIGNALP_EUK); TMhelix (TMHMM)	None			AAACAGTGTACATGCATGTAGACCGTGTCCGCGGTACGTACGTATTACACAAATTACGCATTTTTGTACTTTTTAAAATATAAAACAAATCACAGTATAGTAGGTGCCAGTGGCACAAACAAGAATAGTAGTAGCTAGAGGCTGACACCACCAATAGACAGTTGACACAAACAAAAACACATATATACATGCAGCATCACACCGTCTGTTCTCAGCTTCTGAGTTCTGACACAATGAGTTGGAGTAGATCATAAACGACAGTAGTGCGGCATATATTGACATCACAATTCAGTTCAAAGGGTTCAAACTTTAAACACAAATAAATACGTCAACAAATAGAAATACGCATCAAAGATCGATCA
XLOC_017230	chr1:68752446-68753047	592	S_O	None	0.861367	0	2.35506	0	hypothetical protein ZEAMMB73_076694	SIGNAL_PEPTIDE_N_REGION (PHOBIUS); SIGNAL_PEPTIDE_H_REGION (PHOBIUS); NON_CYTOPLASMIC_DOMAIN (PHOBIUS); SIGNAL_PEPTIDE_C_REGION (PHOBIUS); SIGNAL_PEPTIDE (PHOBIUS)	XLOC_004578	pre-lncRNA		TAAATTGATTGCAAAGTGACGAAACCCACTTGCCATAATAGCAAATTCTAAATTTCTCAGAGAAAATGGATTTTTCTTGTTCGTACAGCTCTCGTCCAGCTAGTTGGAACAGCGACTCCGTCGCCGCCGAGCGATTTCCACCAACAGAGATTCAAAGCCCTGCCGTCGACCTTCTCCACGTCGCGGCCGACGAGCGAATCTGCAGCAAGAACTTCCGCGCGTACTCCCCGGCCGAGATCCACATCACCGCCGCCGCAGCCGACGAGCGAATCTGCACACTGCAGCAGAGCGCCTCCGCGCGTACTCCCCGACCGAGATCCACACTGCCGCCGTCGTCGAGCGAGTTGCGCCACCGCAACAAAGCGCCTATCTCTGGTGGTCGTCCTCTCCAGCGGAGCT…
XLOC_017253	chr1:70362510-70362654	141	ES	None	0	0	0	70.0711	-None	no IPS match	None			TTTCTGTATTTTTAAGGAGTTCTTACATAGCGACCAACATAGGATCACTTCTACATTTAGACTAGAAGTACATGTAAAAAAACCACTTCACCTTGCTTCCTCTTATATTATGGAAGATACTTCATCAAAGAAGCAAAGCTT
XLOC_017285	chr1:72768037-72768325	283	S_O_ES	None	1.66999	0	1.58723	6.12791	-None	no IPS match	None			GAAGTATTCATCAAATCCTGTCTAAATATTATTGTCTATCTTGTTCTGGTTCTACCTTTTATACATCTTTAGATCTTAATGTCAGAACCTCAAAATATCTATATTTTGATTTTATTAAAAAAAGAGAAAGAAGATTTTTTTCAAATCATCTTCTAGGATCGGCCTTATCTCATCTACGGCCATCCTTACGTAACCTCTCATCCATATCAGAGCCTGCTCGATCTCTATCGCTTCACCTGATATTCCCCATCGTACTTGATGCAAGCACAGAGCTATCCTAATC
XLOC_017286	chr1:72778859-72779259	394	P_O_ES	None	0	4.21175	1.60935	1.97039	-None	no IPS match	XLOC_007905	pre-lncRNA		CTTCTTCGTCGTATGGGAGTCATCGTGCTTCCGACTATCTCGTCGAATTAGTCAGGGTAAGCCAATTTGTAATCATGTTAGTGGATTGATGAATGGTCTGACTAGGTATATTAATCGTGATGATTCTGCAGTGAGTCGATTGCTATTTCTGTTATTAGTTCGATGAAGGGAATTGTTAGATATACTAATTATATCGGTCCTATTGCCTAGTATATATGTGTCGTGGTGGTAGGTATAATATTTATTAGGATGCCCGAGTCGTTTACAGTGATTTGGCGATGTCGTGTAGTGAAAGATGTCTCAATAGGTCCCAGTGCTTGCGGGATTATAGGTGTTAAAAATGGGAGTTTTATTAATATATATGATACACAGGTTAACCGGAAAATTAGTTTAG
XLOC_017287	chr1:72820767-72821047	276	O_ES	None	0	0	0.712865	2.78383	-None	TMhelix (TMHMM)	None			GGATCGAAGAGATTGTCTGAATCTTTTTTTACCAAATGATTATCCTCCCTTGATGTTGAAGGGTGGCCATGCCCACCTCGTCTTTCAGGAGGGCAAAATTTAGCTCCGCCACACTGCTTCGGTATCTGCTGAATATAACGTGTACTAGTAGTGTGTGACCACTGGTCAGAGGCCCACAGCCCACAAGAAAGCTCACGCACTTTGGTGAAATTATACGTATTATTATTCTGTCGATGTCAAGACTTTTAACATCCAAATCGTAATAATGATATTCAC
XLOC_017288	chr1:72951741-72952054	308	ES	ES	0	0	0	3.8008	-None	no IPS match	None			GATATGTGTCGTCTTTTGAGAGTTGAGTATCTTCATGAGTAAATTTGAGTAAAATGACCTAATAATGGTAAAGAGACATGTAGGCCCGAGGTAAAAAAAGGTAGAGGGAGTGAGGAACGAAAATGAGAGAAGCGTGGGATTTTCACCACTACTGGTCAATCCTTGAACAGATGGTAAGAACTACTTTCTCCATCAGTGTGAAAAGCGGCAACAATGAAAATGAATTCTGTAGTAATAAAAAATAAAGGGTTATAAGGTATGTACAACTAAATTAAAGAAAGATCTCTTGAGGGTCTTTAGGGGTTAAG
XLOC_017291	chr1:73200126-73200293	164	S_O	None	56.6016	0	106.551	0	-None	no IPS match	None			GGGATCACCGAGAGAGAAAGAAGTCACTGCTAAACTAGAGAGAGAAAGAAGTCACTGCTACACTCTAGAGTATGCGTTGCGTATGGAATCAGAAGTAGTATAGGCTTTTTCTTGCTACTAGAAAGATGGAGCCCGGTGTCAGCGAATAGGGGTCTAGACCTAAG
XLOC_017300	chr1:73969657-73971178	1499	S_O	None	0.504696	0	1.8837	0	receptor protein kinase 1-like	no IPS match	None			AGAACTACATTACTGTGGTTCCATTCCATCGTTACACTACACCACTAAGAGCAATAAGGTATAAGTAAAATGCATTTGTTTGTAGATCATCCTGGCAATTTAAGACTACAAGAAGTGTGGTGCTTACAATTAAGGTACGCAGGTGCTTTGAATCAAGAAAAAAACTGCATACTTCTTTTTTTCACCATATTGCTGTTTTATTGACTTAAGCTAAATTAACTGAAAGGAGGCTCTGCACTTTTTTCTCTCTTCATCCAAGCAACAGCCAACTTGATCGTCCCTTCACTTGTGAGCAGTCGAATTCACCACCCAATCTAAAAATCTACAAACTCTGCTATCCAGAAAGTTGATCCCCGTCCAATCTGTAAGAAATCATCTTGATGAGCGTCTTCAGCGTCA…
XLOC_017308	chr1:74492813-74493571	747	P	P	0	42.4944	0	0	-None	no IPS match	XLOC_007925	pre-lncRNA		TATGCTAAGTTTAGTGTACATGATGCTTTATAAGCCTTTGTTAGAGACATCCTAAGACTGTTGGAGGTATATGTGGCTCACAAAGCTGTGGCCACAAACATCTTTGGCCATTCTTCTCTCCACTTCCTTTCCCCCCGAGATACGATTGTGGCCTTTTGATGCACTGCCACCTGGCCACCATGGCCTCATGTCATCTTGGTCGATTACTACATACATATACACACACATTTTTTTTTGAAAAATCACGTTTAGATCTCTAAAGAAACTAATAGTAGGTAATTGTCATGGCCTATGGAGCCGAGATTACACATCCCAACATCATATGTAATAGCATTGAGGCATCAACTATTATTGATGTGGAGGTTACGGTGACCATGACATGATGGAACCTCGACGTAG…
XLOC_017341	chr1:76569551-76569774	219	ES	None	0	0	0	7.71378	-None	no IPS match	None			TGGAATCATCATTGAAAACAATTTATTTAATCTTCATATGTTTTTATTGGTCATTTAGCTAGATGTAACTTTAATTAACGTGGTACCCAATAAAATCCTAAAGTGAAATTTTGTATTGAGAGTGTATGTGTTTCATTCTTATTTCGTCTCATTGATGATGTGGAAGCATTAAAAATAACACAATAAAAGTCTTATTGAGGATATCTTATAGACACGCGC
XLOC_017348	chr1:76789634-76789993	353	O_ES	None	0	0	0.381073	2.71256	-None	no IPS match	None			TCAGAAAGACATGAGTTATCATATACTAGCATACCGAACTAAATTGCCGGTCGAGTGGGCTAAAGAATGTTTTATGTAAATGTTGATTCCAAGAAAAGTGAAGAATTAAGTGCAACTCATGAATTAAGGATATCGTGATACTAGCATACCGAACTAAATGGATCTGTTGGAGGGTTGTTTTTTCACTTCCCCTTAAATTAAGGATTAGATTAGGTATTGAGATTTGTTGGAGATGCTCTAGTGATGTTAAACATAGAGATCACAAAAATATATATCTGAAGTGAATAGACGATGGATGGAAGGAGAGCACGCTTGGACAAGGAGCGTTGTCTGGCTTGTTTTGGTTGAATGGC
XLOC_017352	chr1:77134890-77135379	482	O	None	0	0	2.53321	0	-None	no IPS match	XLOC_007953	HC-lncRNA		AGTGTTTCAGGTGGAGGCATCCATACCAGAGTTGGTGGCCCAAAGACGAGTGACCACGACGTCGCGTAACCCACGGCGACCCGAGATGCCGACGAGAAATTTCAGCTAGTGCCCGCTGGGACCTTGCTCTGAGATGCCCACGCGGATACCCCCGTGACGTCAAAGCTTCAACGCCGTTCCTCACGACCAGAGTGCCAACACAAGCTGTTGTTCCCCCGGCAGCACTCGGCGGCCCAAGCACCCACTCCATCAATTTACGGTGAACCCACAGAGCGACAAGGCAAGTCTCAGTGGGATTTATAGGGGCCCAGAGTCCAAGCCGAACTCGAATTTGCCGGTGTGATTCCGGTGATCTTGGCCTGGTTCGTTGCAACAGACCCGCACGGCGCGCGAGGAGTT…
XLOC_017353	chr1:77150601-77150824	219	O	None	0	0	6.138	0	-None	no IPS match	None			AACAACAACAAACGCAAATGTCTTTGCGCACAATATGCTGCCAACGGTAACAACCAACTGCATCACAAGAACAACTATATGCTATATGCGGCCAATAGTAACAGCCAACAACATCACATGCATGAGGAAACGAGTTGGGTGGCCTCTGGTCTTGGCTCGATGGCCGTCGACCAACAACTTGCCTTGCTGGAGGCAGAGGCTTGCCGCTTTCTAGAAATC
XLOC_017364	chr1:78022692-78024279	1564	P_ES	None	0	1.42665	0.0268397	1.1043	transposon mutator sub-class	no IPS match	None			CTGCAACTGAGGAGGTATTCCCAAAATCTGAGCACAAATTCTATGTTAGATATTTGTGGTCAAACTTTAGGATGCATGATTCAAGGGTAGTTACTTAAGAACTAGTATGGACTTGTGCCAGGGCTAGCACTGAATTGAGTGGAAACAAGAAACGGATAAGATGAAGGAACTCAACCCTGCTGCTCATGCTTGGCTTGAAAATTGACACTAACAATAGGGTAAGAGCCTACTTTGTAGAGTTTCCCATGTCTAATGTCCTTTTGAATAACAGTTGTGGGTTTTCAAAAAATATATTATTGATATTAGAGAATTACCTATCTTGAGCATGTTGGAGAGAATAAAACAAAACTCATGACTAGATTCTACAACAAATAGAATGAACTTAAAGACTTTGTAGGC…
XLOC_017369	chr1:78648761-78649634	860	ES	None	0	0	0.0944685	1.34722	-None	no IPS match	None			ATTACATAAAATAAAATGTTTATTATTTACACAATTATGACATCCTTAGGCCCGCATAAACTATTCTTTAAATTAAACATAAATAAACTAAACTCTACACTAATTCATTTCTCTCTAGAGCAAAATCATCATTCCGCGTTGATTTTAACATCTTTAAGTCCTAACTAACAAAAGGGCTGTGTAAGGAACTAAAGATAGTTTTTGATCTAAATCCAAAAAATAAATGAGTCAAAACGTAAGCTAATCTTTTTAGGGCTATAAAAAAATTCTCTCACATGTGTTTGTCATCACAAGAGGAAAGGCTCCATGCCAAAGTGGGGAGTGGCTTTGCAATGGTTACCCACTAAGATGTGGGCTTTACTTTACCATGGGCTTTAGCCATGGTGCTGCAATATATTC…
XLOC_017374	chr1:79214292-79214994	691	S_P_O	None	1.8884	1.70014	3.56218	0	-None	no IPS match	None			GTGGGTTTTATTAAGGCATGATCCGATCTAACCCATCGGATCACCGATCAACGTCTCGGATCAAAAGAAGAAGGGGTACACAGCGATCTAATCCTGCACGTACGTGATCAGATCAACGGTCACAAACCACCCGGCGAACTTTATGTCATCATCTAATCCGGGCCCTACATCACAGAGTCGACGGCCCGCACGCCGCAGGCACTCTTCCCTACACCGGTCAACACTGCGCGCCTTGACTTAATCTGCACCATTGGCTTTACAATCTACGGCCCTGCCTCATCTTCAACCTCCCGATCCTCCCTCTCTCTTCTATTTCTTTCCTCAGTTATTCCATCGTGGACGAGCCCACAGACGCGGCAACGAGCTGCACCGAGCTCACCATTCGAGCCCTAACTACCG…
XLOC_017377	chr1:79453936-79454139	200	ES	None	0	0	0	13.2535	-None	no IPS match	None			TTGAAGTACCATTTTTGACAAAATTGAACATGAAACAAGGGTTAAGGCCTTATGGAAACATGATCTACAAACAGAGCTCTATAGTAAGCTTACTCTAGATCAGGATTACCTTGAAGGGATTCAAGACCTGTAGCAATAATTATTCCTAGTCAAATCATGAACATGAAAAACCTTCTTATACTGGTTTAAAGAAAAGAAAT
XLOC_017423	chr1:83231626-83232119	485	P_ES	None	0	7.77807	0	1.99298	hypothetical protein ZEAMMB73_322284	CYTOPLASMIC_DOMAIN (PHOBIUS); NON_CYTOPLASMIC_DOMAIN (PHOBIUS); NON_CYTOPLASMIC_DOMAIN (PHOBIUS); TRANSMEMBRANE (PHOBIUS); TRANSMEMBRANE (PHOBIUS); TMhelix (TMHMM)	None			CGGCGGAGGCAATTGCCGCGCACTGCGAGGTGGTCTGGGCGTAGAGCAGCTCTGGCATGAGGAAGGAGCGAGCCAGTGGTGGTTCCGGGTCTTAGGCGCGAGCGTCACGGGGGCAGTTACTGATCTCCCTTGCGTCGTGCCAATACAATCGTGGAAGAGGTTACGGGGAAGAAAATCAGGATGGCGGATGGGCCCCACGGCGCTGAGTTGCGCAGGCACGGGCGCACGACCATATGGTCGGCCATGCTGGATGCTAGACCAAAGGAAATTTGTTTTTTTTTTATTTCTTATGTATATGAATATATATGTATATTTATATGAATAAATTTATTTATATTAGATTATCCTAGATGATTTAAACTCGACAGTTTTTTTCTTCCACGCGTGAAAACATCCAAG…
XLOC_017458	chr1:84410325-84410860	527	ES	ES	0	0	0	1.88441	-None	TRANSMEMBRANE (PHOBIUS); CYTOPLASMIC_DOMAIN (PHOBIUS); NON_CYTOPLASMIC_DOMAIN (PHOBIUS)	None			TTGCTCAACAGCTATATATATTCCTTGTTCTTTAGATAAAAGTTATATTCCTTCGATGTGCTTGCGTTTGGATCTCTTTTCATCCCTGACCCTCTGTTCTGCGGTGCTGCATTTCCTCTCCTCTATCTTCCTTAACTTAGAACGAGCGGTAGCAGAAATCTAGTGCCAACGAGAGGAAGACGTCAAGGCCATAAAAACCAAGTCAGTCTCCTTTCTGAAAGCCTACTAGAACTTGATGCATGGCCAGGTCGAAGTTCCCTAAATTTGACCGTAAAAGCGAGGACAGTGCAAAACTCAAAGGCAAAGCCACTTGAATACGAGATCACGCCAGATCTTCATACGCTACAAAAAACATTTATCAATGCTCGTTCCAGATCCAATCTTATCATAAAAAGTGAA…
XLOC_017496	chr1:86620879-86621118	235	O_ES	None	0	0	2.19745	0.447644	-None	no IPS match	None			GAAAACACACCAAGTTTTAGATTTTTTGGGCAATGATGCGTCCTCTGGAATTTCTACAAGTTTGCCCTAAATCGGAATAAATGTTTGGAAAATCAGAAGTCCTATTTCCAGGCCGAATTTGGGAATTTTAAAAATGGCAATCCGGCAAAGCCGGAAAGAATCGGATGCAAAATTTAATTCTGTGCAATTTGAAAAAAATGGGCCCGATCGAGTTCCGAGGCGAAAGTTATGGCCG
XLOC_017513	chr1:87902435-87902815	374	O_ES	None	0	0	0.142504	2.39893	-None	NON_CYTOPLASMIC_DOMAIN (PHOBIUS); CYTOPLASMIC_DOMAIN (PHOBIUS); TRANSMEMBRANE (PHOBIUS); TMhelix (TMHMM)	None			TTTTTCTTAGATTTGAATTGATTTGGTAAAGATGTGAAATGTTTGTTTACAAAGACATGAATCAACTAGGCAAATTCATCATGATTGTACTAACCGTTAAATTCATTCTGCATTACAATTTTGCATATAAAACGACTTTGGTGGTGGTTATCTATTAGGCGTAAAGCATCAAATTTATCATACGAGAAAGACCTCAAGTAACACTAATAACTTTTCAATCAATCTCTTCGATCTTACACGACTACTGAGTTTATAATTGCGGTCCATCACTTATTTGAAGATTATTTCAATCAAGCACATGAATCTTGCATGATTGTTGGGTATATAATTTTGGTCCACTATTTATTTCAAGACTACAACTAAATAATTTGTTT
XLOC_017518	chr1:88218418-88219254	824	O	None	0	0	0.576829	0	-None	no IPS match	XLOC_008072	HC-lncRNA		CCAGCTGCGGCGACAGCATGGCCATGGTACATCAAACTTGGACACAGGCACCCAAACTATCAATCGAGCATGATACGTGATGCTACGGAAATAGCGAAGTAGTCCAGGGGACTCTCCCACATGGTTTGTGTTAGTTTGCCTGACGACGACATAGGGCAGATTGGGAACACAATACCCGCCCTAGTGAGCTATTACAGGCATCTCAATCCCCAATCCGATCCGAACTCGGTGTACACAACAATAGAGACGAGGCAAACACAAGGAAAGAGTCTTACCAAACTAGCAGCTGTAGGGTAGGCCGACCACGGCGCTGTGTGGGTTCATTGTGTCCGAATTGTTCTAGTGGCAATCGGCACTAGCTCCGCCCATGCTCCGGTTTGATTGGGCGCCGAGCGGATT…
XLOC_017553	chr1:89871532-89872606	1058	P_O	None	0	8.88977	0.786389	0.0216227	-None	no IPS match	XLOC_001271	pre-lncRNA		ATAGCCGGCTCGCAGTTGATACCCGCGCGAGTTCGCGACTCTCGCAGCCCCAGGGAAAATCTGACCAGCTTGCCGGGCTATAAAGCCGTGCGGCGGATTTCCCCTCTCCCCCATCCCATCCTTGCTGCACCTTGTGCCCCGAGCGAGACATAGAAGACGAGTGAGGTTCCGCCGAGGGAAAATTTCGGGCAGTGGTCGTCAGAGGTCCAGTTAGAGCTCCACGCGTGGCGGGGGAACGTGTACGTGGTGTCCGGAGGGGTCGTTCCCCAAACACGGGAGGTGCTGGCGAACCAGAACTTGTCGCTGAAGCCTGAGGTCACCGTCGTCCGCCTCATGCCGTAGACCGATCGGTCAACCAACCCCCTTAGGCCATGTTCGGTTGACAAAGTTTTAAACCCC…
XLOC_017561	chr1:90222878-90223122	240	ES	None	0	0	0	4.05365	-None	SignalP-TM (SIGNALP_GRAM_POSITIVE)	None			CTGCCTGCCTCTCGATGCGTTTGTCTCGTCTCGTGCAGGCCAGGACCATCGCTTTTGTCTGTCTCTACTTCTACGGAAACGGAGCCTCGGGACAGCACCACAGCGAAACGGAACGCCACGCGCACTCATCCGTCATCACAGCAGAGTACACATGCGCCTGAGGAATCGGCGCTAATTGCCACGCTGATGGATGGTGGATGAGATGGGACAGAGCTACTCTTCGGCTACTGTTAACCTTTC
XLOC_017569	chr1:90877228-90877929	690	S_ES	None	0.300943	0	0.0528408	0.602812	-None	no IPS match	None			GCAGGGGCCCAGCGAAAGCAACTGCCACGTGATGCCCAGCAGGCCGGTGTCAGAGGAGAGGGCCGAGCCCCTCTCGCGTCGCCGTCCGTCCCCATCCCTCATCAAAACACACAAGCCTGCCTGTATGCTGCTGCGATGACGCTACCCCTTGAGAAGTTTCCAACCGACACATCACTTCGCAAGTTTTTCGCATGCAGTTGGCACCGCGAGGAGGAGCCGAACCCGGGTCGCAGTCGCAGCCTCGATCAAGCAACAATGCCATGCATCACGGCCGTCACACCCAGTGTCTGCGGCTCCTCTCTCCCCGCGCGCGACGTCAGTGGTTGCGAAGGAGCAGGGCGCCAGCGACAAAGGATTACTCACCTGACCATGCCGAGCTGGCGCTGGGGAGCTGGTATA…
XLOC_017573	chr1:91267093-91267300	204	O	None	0	0	5.15652	0	-None	no IPS match	None			TCTCTGCAGCTACGTACCATGCCATGCGTGTCCAGGACCAGCATCGATTCCGCCCGGTACGGTACTAAATACTCGCCTCTCCACCACGCCGCACGCAAGTTCTGCACCCCGGCAATGACGCGCGGTATACGCCGGTACGCCGGGTACATGTACATCACTTGTACACACCGCTATAGCAGTCCCTCGGGTGGCTCTCAGTAGTCA
XLOC_017574	chr1:91267427-91267900	466	O_ES	None	0	0	1.09914	0.344869	-None	no IPS match	None			TAACAGTATAGAGTGGCACATCTGGGCTTCGATTCCGGAACACGTTCTCTCTGGCAGCTTGATGGGTTCCTAGCTGCGCGGACACACATGATGATTGCGACGGCTGTGTAGAGAGAAGAGAAAGGAGAGAGTGAGAAAGGCGGAAGGGCACATGGGCATGGATGATATGGGAGAGATACGCACCGGGGCACCGCCGGGACGATGAGTCAGTTCATCCGCGAAAGCGGTGTTTTGACATGGCAGCGGGGCAGATGATGATGATGATGATGCATGTGAGGCCAAGCGACCCTTCACATGCTGTCGCGAGACGCCGACGGATCCATCTCGTGGCCGTGGGCCGATTCGCAACCACACGTATAGGCCTGCTGATCAGCCGGGTTTTCTTTAGTCACAAGGTTC…
XLOC_017603	chr1:92874720-92875406	676	ES	ES	0	0	0	1.3204	-None	SIGNAL_PEPTIDE_C_REGION (PHOBIUS); SIGNAL_PEPTIDE_N_REGION (PHOBIUS); NON_CYTOPLASMIC_DOMAIN (PHOBIUS); SIGNAL_PEPTIDE_H_REGION (PHOBIUS); SIGNAL_PEPTIDE (PHOBIUS); TRANSMEMBRANE (PHOBIUS); CYTOPLASMIC_DOMAIN (PHOBIUS)	None			TTCCTTATGCCGAGACAGTCCTTGAGTAAAAGCCAGAAAAAGGCCTTTCATTTTTTTGACAGATATGCTAGTGGACTTGTCTATGGCCAATCAAATGAGCATAAGGCTTTTGAAACAAAAAATAGAAGAATTCCATATTAAGTCAGAGGTCAGTCTTCTACCAAGTGTAAAATGCCAACTATCATGGTTAGAGTCTAAAACTGATGGAGGTTTCAACCAATAAAGGTAAATGTAAGAGGTTATGCGGAGACTGAGCTTGACATGTTCGCTTGACTGTGGATTTTTAGATGGGGCATGTTTATTCCATTCCTTGCAGCAAACCCAATTATTATCATGCTTCATTTTACTTCTAACTATAAAATCAGATGTTTTAGCTCGTCTAACTACTAAATCCCTGTT…
XLOC_017613	chr1:93244548-93244763	211	O_ES	None	0	0	1.68822	1.57947	-None	no IPS match	XLOC_008111	pre-lncRNA		ATAACTTTTTACTACTCCGATTCCTCTCTCTCTCTCTCGAGGCAATAGTGGCCTCCGCAAGATACCCTTCAATTAGACCATAGCATATGGTTTTAGGACACCATAGCATCCGAGCCTAGTTGGCAAGCAGAGGTTACATATAAGTAAGTGTGTTAGGGCTTGCCTTATTCTCTCTAATAGACCACAACTTTTTTCTCAAGCTATCATCCTT
XLOC_017637	chr1:94015844-94016714	857	P	P	0	24.7386	0	0	-None	no IPS match	None			CATAAAAACGTGGCGCGTCTGGGCGCCCATTGGGCCTTATCCCTAGGCAGAAACAACGCTGTGGAGCTCCGCAGTCGCACAGCGCCGTGTACGGCGGAAGACCGCGTGTTGGCCCACGTACGTATATATATGAGATAGAACTCAACTGTAGAGATGCATGAATGCGCGTACAGACAGGAAAGAGAGAAACACGCTAATAGGTTAATGTCCACGGTTGCCACAGAAAGATTCTGTGTCTTTTTCACCCTTTATTTCCGAAAGAGGAAACGGAGATGCTTTCGCCTTGGATGCATTGCATGCATGCATGGGAGCCATTGATGTGGAGTAACGACGGGGACGCCTCAACAAAGCAAGACGTGTGGACATGGACGAGTAATTGTCAAAATTTTGTTGTTGTTG…
XLOC_017641	chr1:94141659-94141943	279	S_O_ES	None	3.49379	0	0.86639	3.31748	-None	no IPS match	XLOC_008129	pre-lncRNA		AAGAAATTCCCTATGGGGAATCAGCTGACCATTACCATCTCTAGTTGTAGCGAAACTCACGCTTCACGGCATAGAATAGAAACAAGAATACATACGGATAAGTGACGAATTAGAGAGTAATGCAGACTTTCTATTATAAAATGTATTGTAGACTTACACGTTTGAGGCCTTAGAGATTTAGGGGCCCTGTTCGGATGAACACCCTGCCACCCTCCCGCACGGCCCTGTATTTATCATAATTGTTACTTCATTATTCACCTATTCAATCTTTTTGAAAAG
XLOC_017648	chr1:94449551-94450207	646	P_O	P	0	97.6185	0.115907	0	-None	no IPS match	XLOC_008130	HC-lncRNA		ACCTCCAAATGCCGGTACCAGACAGGGAGAGATTCTGAGGGATTGATGGCCACCTTGGGCTTCATTGCCCAGATACCGTGGGCCACGTTGTGCGGGAGCAGGGAACTGCTTCTCCATGGCCGTGTTCCGGTAAGGGAGGAGAGAAGTTGTTGCTGCCGGTGTCCGCTCATGCGCCGCCGTTGGTGCTTTCGCTGCTCCCTGCTAGCCAGACCCTGCTGTAGGCTCGGGCATTTCCTTGGGTCATTGGGAATCGAAGCATGGCGACTTCGGGCGCGGGGCGTCCTAGGATCCCGGGAATTCCTCACCGGAATTTGGAGAAGTCGTCGTGCTTGCGCTCTGCCGTGGCAGGGATTGCGACGCTGCGATTCACGATACTAACGCTTCTGCTGCATTCACTGC…
XLOC_017653	chr1:95229088-95230536	1427	O_ES	ES	0	0	0.14079	1.78772	-None	TRANSMEMBRANE (PHOBIUS); CYTOPLASMIC_DOMAIN (PHOBIUS); NON_CYTOPLASMIC_DOMAIN (PHOBIUS); TMhelix (TMHMM); TMhelix (TMHMM)	None			AAATTGTATGTCCACCCCACATGGCTAAAACAAATAGATTTATTTCAAACTTCAACCGAATCGAGGAGTTGATCAGAGAGTAGCATGGGTTTTACATTACAGGACGGCGCGACGCTGTCAGATATTCCGGTGGATGCGACAGCGCTGCACCACGTCCGCAGTTTTCTTACACTTGGCTGAGAGAGAGAGAGAGCAAGGCCAGATAATAAGGCAGTCTTTTTTTTATTACAAGGGATAAGAAAAGTATTGTCAGTGCGTCCTCGACCTCGAAGCTGGGGCCGATGTGGCGCGAGGGTGGACGTGTTCAAACCGCGAAGCCGCCGGCGGGGCTGCGTGGGGCCGGCCACTTGCGCCGGTGGCCACTGGGAAATCGGGAACCTTTGGGCAGCACACTGTCGT…
XLOC_017669	chr1:96263023-96264019	981	S_O_ES	None	0.560758	0	2.02421	1.54295	-None	CYTOPLASMIC_DOMAIN (PHOBIUS); TRANSMEMBRANE (PHOBIUS); NON_CYTOPLASMIC_DOMAIN (PHOBIUS)	XLOC_008149	HC-lncRNA		TGTTATTTGTTGAGACAGTTTACTGATGATATTGTGAGGTTGTGCCCTAAATTCCAACTCTTTTGCTTTTCTCGATGAGATTTGGGGTAGTCAGGTTGCAGCCTGCTTTCTGTATCGTTTCTGAAAACCAGTGCGGCACAGCAAAGCAGATTTTTTTTTTTTTTTTTTGTCCAGCAACTGCTATTTTCATTCAGTGATGGCTGCTTTGGTCATGCTGGTGTGCTCTTCGGGACTGGTCTTGTGTTAGTTTTTTTTTGTGACTTTGAGCATATCGGTTACTGCATGTAATCTACTGTGCGTCTGAAATTTCTTTTTGAGAACAGCAACAATAGAGTCGCACCGATCGCAGGGCTTCTGTACAAAGTTTTTTGATATATCACTTTCAATCTATTGTAAAAC…
XLOC_017677	chr1:96824797-96825283	479	O	None	0	0	1.04568	0.0658551	-None	TRANSMEMBRANE (PHOBIUS); CYTOPLASMIC_DOMAIN (PHOBIUS); NON_CYTOPLASMIC_DOMAIN (PHOBIUS)	None			AAATACTTGAATTATTCTAACACTTCACCATTTGTTAGAGTTAAAATAACTAAGGGAGAACTAACAAGTGACTTACTAAATTTTTACACAAGTTATTTCGTGCGTTAGAACTACCATACACAATTAATCAACGCATTCCCACAATCATCAAATCCGGCATACATGTATATCGAGACGCTTTTCACCCACTAGTTCGCATTTTAGCTTGACACCACATGAGCACTACTAATTTTTACTCGCGACCATAATCATACGCATTTAGACTACAACAAGCAATCATCGTGACTACGAGCTTGACCAAAGCCATCTAACAAGTCGGCTAACTAGAGCAACGACATAGCCCGCATACAACATACACGTTGGCTTGCCTATTATTATCGCAGACTGAGACTCAACATA…
XLOC_017678	chr1:97008102-97009750	1624	ES	None	0	0	0.0554927	0.99253	-None	no IPS match	None			ATGAATTTATGCTTATTATGATGGGGGATATCCTAAGAGGAAGTGTGTACAACGTAAAAGGTATTGCAGTAAATTTATGGACACGAGGTTTTTAATCGGAGTAGAGAAGAAGGAACTAGAAAATTATATCGTGATTACGCTCAACACATGACGTGTATAAAAGATCTCAGGAAACTGATTGGAGATTACATCAATATGATTTATAAACATAGTGAAAGCAGAGTCAGAGATAGTGGTGTCAAAAATATTTCTTACATCATGGAAGAGTCCGTGTGATTGTTCGAGGAAACTCATATTGAATCTGAATGGGTACTATTTTCTTATTAATGTCCATTTGTATAATATAGATTAGAAATTCCTATAATTTTTGTCTTGTAGGTTTTCAAGTCGAGTCTGGCC…
XLOC_017714	chr1:98797619-98798053	427	ES	ES	0	0	0	1.36671	-None	no IPS match	None			TGCCAGAGAAGATTGGCTACGAAAACATCATAGAAGATTCCATTTACAAGAATACTAAGAAAATAATTCTTTTAAATGAAGATTATGTAATTAGTATGATACTTAATCCTCATGTAATTATGTAATTAGTTTTGCTAATTTGCACATGGCTCTTAAAAATATCGAGGCCCCCTGCTTGAGCGGCTTAACCTATGAGTTCTCGTTCTGGACATTAACTCGTGGATGGACAATGTATAAGGTGCCGCAAATTTGCTTTTGGCACACATACGGTTTCTCATGCTTGTTGTAGAAACTCTCCTTGGTTGCTCCACTCGGTCGGGCTGCGTGTAAGCGGTTAAAGATAGTATGTTCCTGTTGCTATTGCTTGCATTGTCAACCAACAACCTTCCCACTGCTTAG…
XLOC_017720	chr1:99164824-99165243	413	O	None	0	0	0.281492	0	-None	no IPS match	None			AAAAAATATCTTTTGAACCTCTGTCTATTCCTCCCGCAGATTTTGTAACTCCTGCTCCACCGCGCATGTGGTCTACATTTGCTCACGCAGTTCTTTAGGGCTATAGTTTAGCTCAATCATTTCAATATCACGTGGAATCCCTTTCGTGTGCTCACTGCTTCCCTCTCTCTCAGTCTCTCTCTTATTGCATTGCGTTTGGTGGCTGTATGCGGACTTGCGGTTGTGGTGGTGACTGACTTGGTGTGCACCGTCTGCTTTCTGATTTGCCATGAATCTAAGTGTGCGTCACCATTAGGTTCTAGCTGATGCTTTCGTAAACTAAAGCTGATGTGATATGGAATTCAAGTTTCTGGTGGTTTTTTTTGCGGTTGCTGGCGTATTGCCACTCTTTACAACTGA…
XLOC_017747	chr1:101845598-101846383	773	ES	ES	0	0	0	0.581021	hypothetical protein ZEAMMB73_255449	no IPS match	None			TGACGCATGCAGCCACTGTTCCCACACGCCGCTTGCCAACTCTCGATGGGACATACAATACGGCAAGAGGCAGGATAGCCCTCGGGCACAAACTCTACCTTACCCGAAGTCGACCTCGGCCTCAGGACAAACTCCGCCCGCTCGAGCCTGACCTCGACTACATGCTCCCCGTGAATCCCTCGAGAGGCCACTCCTTCAACTATGGCGACACGTCTGCGAATCCCGGAGCAGACTTAGTCATGACCTCAGGCGGACTTCCACCTCGCCTGAGCCTAGTCCAGCCTCGATATCTACAACAAAAAGGCATCCGACATCACTATATACTGCAGTTACTTAGGGATTTTTGCCATACTCAATACTATGTGAACCACTACGGCATGGGAAACCCCCTTATGAAGG…
XLOC_017751	chr1:102171501-102171778	273	P_O	None	0	8.88316	7.79772	0	-None	no IPS match	XLOC_008194	HC-lncRNA		TGAGTTAGCCACGGTGCCCCAATGTTCGGCGGTGGAAGATTTCTCCGATGAGAAATTGCCCCATGCTTGCCGGCTTCCCAAGCCCAGTAACTCCCCGCATGCACTTCACACCCGACGATGAAGTCACGGGGTCCAAACCCCAGTGGAGAGTCGACGCGGACGGAGGTCACCAGCAGTGGGTGATCGATCCTGCGGCGGCGGCAGATCCCCTCCACCCTTCTGCTTTCTCTCCACGGCACAACGTTCTCAATGGTGTAGATGAGGGATGTTGTG
XLOC_017753	chr1:102173676-102173916	236	O	None	0	0	3.81744	0	-None	no IPS match	None			TCATAACACAAATTTGGTACTTTGAAACTACCCCATCACATCACTTAATACCTAGGTTCCTGAATCAAATGGGATGATCGTCAATCCTAGCAAAATGGTATGATAATTTATATGCAAAGCAAACAAGATCAAGTATAGCGAAACTGACCTAGTGTTGGACCAGATGACGAGCGTAAACAGATCCAGTGATTCCCATGGGTGTCCATTTCGCCTTACTTAGAGACCATTGCCACCTG
XLOC_017754	chr1:102238256-102239076	808	ES	ES	0	0	0	1.27936	-None	no IPS match	None			TCTAAGGCCTTACTGTCAATGCACACAACAGGCCCCACATTTTTGAATTTTATGTTTATTAGTACTACATTTGTTGTATCATTTTATTTATTTCACAATCTAGTAGCTGACAATCAGGTCATCCATCTAAATTCTAACAACAAATTCTCTAGCAGGTTGCCAAACACTCAGATTCTTACTGGCCAGCTTTTCTCCCAGATTTTTTTCTAGCTAATATCTTAGAAAAGCTCATCAAAAAAAGCTGTCCCATATATGTCCGGCAGTTTTAGATTATTGCTATGTAGCCTCCAGCAAAAAGATGAAGATACGGTCCGATCCATTCTAGAAAAAGAAAAAGATACCTAGACACTTGCAGAGTTTGCAAGTTGCAGCACATTAGAAAAATGTGCGCATGTACTT…
XLOC_017755	chr1:102239288-102239416	126	S_ES	None	56.6277	0	0	162.599	-None	no IPS match	None			TAACACTTGACCTCCGTATACTATACTGGTATACTGTATCTGCGTAATCGTATACCATTGACAGGTGCTCGTACTCGTACTATAGACGGATACGCATTTTGCGCTGGCACACAATGATGGAGGTAG
XLOC_017770	chr1:102847173-102847628	448	O_ES	None	0	0	0.486648	1.03339	-None	no IPS match	None			AAATATATTAGGTACTTAAACATTGTTTTAAAATCTCCAAATATTTTTATTGAGTTCATTGGATGCCAAACATTTCTAGAATTTTTCGAGCGATTTGGACATTTTTCGGCATTAAAAATGAATTTATGTATTTTCCAAAATACAAAATCTTTAAAATTCGAATTTATCCAGATTTTGGATAAACTCAAACCACCCCTATAAACACATTCCAACTTCCCCTTGATGAGCCTATCCCAGAACATGAAAACGAGTTTTTTCCAAATTTAATCTACAACTTCGCAAACATTCACAGAAGTTCGAGTTCTCCATTAACTCCGACGAGGACCTTTTTCTCTGATGAGCCCTCATTGCGCTTCTCCATACTTCTTCGTTTTTCATATATTATAGTGTGTGATTTTC…
XLOC_017780	chr1:103913820-103914564	733	P_O_ES	None	0	3.33707	1.71556	1.83939	-None	no IPS match	None			TTTTTTTTTTGCACAAGACGGGTATTTGGCCCCTTGATTGCCAAATATAACAGAGTGAAAAAAATCCTCATGAAAATTAAAGTATCATTTAAAATACTTTTAAAATCCTCTTGCTGGATTATTTCCCGGGGCTTTTTGCCTCTCGCTGCCAAACTAAGCTCTAGTGGTCAATCTTCGTATCTGCATTTGTTTCATCAAGACTCGAAGCTTCTGGCAATCAACGATTGTTTGGTAAAGTAGTATTCAATACCTGGCTCTGGCTCTGGCTACATAAAATCTTATTAGGTCTGCAGTCAGTCGTATCGACTCCGAGTCTGAGGTCTGTTCAGATGATCATTTTTCACAAAGTATTGTATCTAGCACTTAATAAAGTTTATTAGGTGTACACGATGGTGATGG…
XLOC_017800	chr1:104597812-104598790	964	P_O_ES	None	0	17.3658	0.410175	1.5543	-None	no IPS match	None			TTTTTATTAAAGACAGGGTCTAATTCACAAATTTCTGGGTCTGTTTGCAATGAAACATGAACTATACAGACTGCGGGTTAATTGTGGAAAACTCCGAGGACTCATACTACAAAAATACCACGCGGCTTCAACGTGCTCATTCTGGGCCATCCATTTTAGGATCTAAGGCCCAGATTAGATGGACTACCCCAGTGAACCGGTACATGAGTGAGTCGTTGGATCATCATCACGCGGCTACATTTAATCGGAGCGAAGGGGTATGCGGTGATCAAATCCACACGTCGGATTCAAATCGGGCGGACGACATCATCCAAGGCCGAACCGCAACATGGGATTTAATCCCGACGTTCAAATCCGAACGAACGGCCAGGAGATCGCCTCCGACCTCCCAGCAGTCAA…
XLOC_017803	chr1:104814278-104815267	974	O_ES	None	0	0	0.464689	2.08347	-None	no IPS match	None			ATGGTCGGACTTATGTCATACTTATACTCTAAACTTTTATATCAACGTGGGGTGCAAATTAGCAATCAGTGATGATAAGTGTTTTCATTAAATTCGAAGTATTGAAATAAAAAATTAAATTTAAGGTCAAAATTATGTATACTTATACTCTAAACTTTTATATCAAAGTGTGGGCAAATTTACAAACAATTGATAATAAAAGGGGCATGGTGCAATGGTACGAACGTATTTTTTTAGATAATGCTTACAACGAAATAGGGGCAAACAAAGGTTTTTTTTCAAAAGGGGGCAATGGTGCAAAGTTCGAAAAATATGGATAAAATGGATTTAAAATCGTGAGCAAGGCAACCATGCAATTGTCCCATAAAACTGTGTATTCTACCCTCAAACTATTGAAAA…
XLOC_017817	chr1:106045626-106046076	443	S_P_O_ES	None	5.08577	22.6534	3.04739	1.35506	-None	no IPS match	XLOC_008228	HC-lncRNA		CGAGACGGCAGGGGCCCCAATCATGCACCGCAGCGGCACCAGACGCGCCAAGGAGATCTCTCCGACCGCGATGGAGTTGAGAGACGGATGCCAGCGACTCCTACACGGTGGCCTCCCTACCAACACTTCTCTGCTGGCGCGGGGTAGGTTTAGGCTGTTAATGGAGGCGGATTCGAGCTTGGGGCGAGATCTCCAGGTTTTCTGTGCTGATGTAGAAAGGCCAGAGAACGGGCGGCGGTGAACCTAGGGAAGCTGTGGAGCGGAGAGAGGCAAGGGTCGTGGCCACTGATATAGGTGTGGGCTGAGCCGCAGCCGCAACGGCTTACCCGGAATCGACGGCGAGCTCTGCCATCGTCGGGCGAAGTTGTTGGAGTGACCCCCTGACGGCCCGGGCCCACG…
XLOC_017832	chr1:106667446-106667809	357	S_O	None	5.02588	0	1.07123	0	-None	no IPS match	None			TAGAGAATGTCAAGTTAATATTAGAGGGCAATAAGAGTCATCGAGGTTAGCGAGGAAAAGGGTCCTATCTGCATGACGCCGACGAGGCAGCACGTCCTAGCCGTTGCGAGGTCCGGTTGGGCCTCTCACAGGCTTGACCGAGCGCGAGGAAGCCTTCCTCCATGGCCAGGAACAATGTACTAAGACGACCAATCCTCCTCTCAAACACTGCTGATATGCATCATTGACGAGAAAAATTTGTGAATCAACTATTTAAAAAGACAACTGGTGAGCTCCGTACATTCCTAATGATTGACGAGTCACTTCTTTTCTACTGAACAATTTATGAAGTAACACCTGCTAAAAGCAACTATGCTA
XLOC_017842	chr1:107264855-107265700	832	S_P_O	P	1.03506	163.085	1.71173	0.0585656	-None	no IPS match	XLOC_008241	pre-lncRNA		CGGGGTAGCGGATTCTAGGCGCCGAGGAAATCTCGTGCGGTCGTTACGTGCTGAGCTCGCCTCCTCCATCCTATATAACCGGGTCAGTCTCCCCCCTCCTCATCCTATGGGGCCGTGACCGATGCCGTCGTTGGTGTACGAGAGCAGAGCATGGAGTGCCACCACCGCCATGGCCATCCTCCACCGACGGCGCTGGTCCCTGGGCTCAACGTCCTCCTTGTCCGCCTAATATAAATCCCCAGCCGAACCTCCCTCCATCTGTCTGTGCTTGCTCCAATATCCGCGCCACCATTTGTCACCAAGATAGCCGGGGAGGAGAAGAAAGCCATTGTGCTAGTGCCTCATTGCGCGGGCGACGAAGCACCAGGGAGCAACATCGAGATCGGGCGGAGTCTACAC…
XLOC_017874	chr1:108705479-108706659	1163	S_P_O	P	0.175461	134.175	0.195768	0	-None	no IPS match	XLOC_008257	pre-lncRNA		GGGGTATGGGTCACTATGATCCGTCTGATCCTTCACCTACGACCTTGATTAGATTACCACTTAAAACAAACTGTAAGCAATAACAATCATAGGATGACAGATTAGTGGTCCAAAATTTGTCCACGACACACGCTGGTCCAGCCCTCGGATCTTGGATCAATGGCGTGGATCAAGATCCAACCGGTATTCACCTGATCTAATCTCGTCGCTCTTTTGCAATCCAACGGCCTCAGACCACCCTCCACCCCATGACACGGGGGCGTGGTGGCGCCTAGATCAGCGGCGACGCTCGTGGCTGGAGAAGATGATGTTGTGCCAAGAGCCTCAAATCCCAATCTGAATGGTCTATGCGTAGAAGAGACCAAAACGGACTAGTTAGGAGTGTTCTTAGCAAGGTGG…
XLOC_017888	chr1:109691272-109691562	285	O	None	0	0	1.92645	0	-None	CYTOPLASMIC_DOMAIN (PHOBIUS); NON_CYTOPLASMIC_DOMAIN (PHOBIUS); NON_CYTOPLASMIC_DOMAIN (PHOBIUS); TRANSMEMBRANE (PHOBIUS); TRANSMEMBRANE (PHOBIUS); TMhelix (TMHMM)	XLOC_008265	pre-lncRNA		GAGGTCATGATGGTGCATACATATTATGATCAGTGATATAGAGGTGACGTCATTGTCTTGGCTATAGGTCAGGGGTAGTGATGTTGTGAGAAAAGGCAGCAGATGCACAGTTGAGGATTTTAATTTGGAACAACATATATCTGAGCATGTGGTCGTGTCCCCTCACTTTTGGCAACGATACATGTTTGGTGTGTCCAGAGAGATGAGACCAGCAGGTGGTGATCATGACAATTATTGTCAAGCAACTAACAAACACCAGCATTGTGCCTTCAAGCAGCAACAGGG
XLOC_017897	chr1:110175509-110176466	943	P_ES	None	0	0.816077	0	0.948419	-None	SignalP-noTM (SIGNALP_EUK)	None			AGCGTGTTGTGATGGGAAATAGATGTTGTTAATTTGTTGTAGACATATATCACACTTGTTGATGTTGAGTAGTCGATCTCAATGATGTAATAGCCATGGTCGATGTAGCTGCACATAGTAAAAGGCAAGAAAAATATTTAGGCGGAGTTGTAGTTGTAGAAGAGGCATCTTGCACATGTTAGCGGGTGACATTGTGGTTGTCTTGCAATGTCAAATGATATTGCCAAGCATCATGCATTTATCAGAGGATTTCACTATGTTAATATTGTGAACAAATGGTGGCGATGCGTGATAAAAACCATATTGTAATAGTGTCAACAATATATTTGATAAAAAACATGTCATCACTTAGGCTATCGCCATGCTTATTATATACTCTATTTTATATATGTTTTAGTA…
XLOC_017939	chr1:112415672-112416447	763	ES	ES	0	0	0	0.426906	-None	no IPS match	None			AAATTCCCGAAACGTTATTCTAATTTCAATTGCTGTCGTTCAACCCACGATCAATGGCCTAGAAGACATTATGCTACGATCTAATTTGCTCGTCCCGCTTCGATCCAATGACCATGTTCTTTTCCCCTTCCTCCCGACGAAACAGGGCAATGACACATGGTCAGGCGATGGCAAGCTCGCTGGCGTGAGGTGCCCCGCCCATCAAAAGATCCAAATATGAATCTAACAGGTGTTACACGTTGAGGGTTAAACGGTGAGCTCAAGCGTAGGTTACTTCTAGTGATGAGAATGTGGAGGATGTTGGCCACGGTGTGATGCGGTTTGGTGGCGCAACCGAAGTCCGGTAGAAATTCCCATACTCTCAGCCACCAATATCGCCATATGAGGTCACAAACATGT…
XLOC_017952	chr1:113155514-113155970	449	ES	ES	0	0	0	3.23519	-None	no IPS match	None			CTAAGGGATCTTCGAGATCTGAAGATGGAAGTAACAACTTCGTCATCAGGTGTTGGACGAAGGATTCAAAAAGGTCGAATGTTGCTCTTGGTATCACAGAAACAAAGGGGGTTGAAAAGACTTACACAACATGTCTTTGATAGAAAATACAACCATGCCATTATTAGACTATGTATATCATGTGTATAGAATTTAAGGATATAAATAAATTTTATATGATGCCCATGCCAATTTTTACCTTTTCACAATTTATGGGCTCACGTGTACTCGGAACGCCTAACTTCGAAGCTGTAAAATCACAACCATCTTCGGATATTGAACTTGTATCCCGAAGGCATCGCCATAGTAATCGTATGTAGTTGAAAGAAAAATAATAGAGGAATATACGTATGCTTTATA…
XLOC_017995	chr1:115216493-115217469	962	S_O	None	1.40819	0	1.85241	0	-None	no IPS match	None			CTGTAACTAATTTTAACCGCTAATTATTAACTCTATCGCTTTCAAACATGACCTTAAGAGTAACTCTAAAGGCCACTAAAATTTTCCTCCAAAATATGTTATCGGGGTTGTTGAAAAACAAAATATTGCTAAAAAATGAAAACCACACCAATCTATTGATAAATGACGCCTAAAACTTTTGAACCACCAATTTGGGCCGATGCGCCCTGATATCAGCTCCATCGTCGTCATCAGCCGAAGACGCTTGCAGATTCTGTCTACTACCATCATCCACGACGAAGTACTGAATCCCCTTGTAGCAGCGACAGAAAAAATGAAAAAGAAACAGAACTACGGGTAGCAGTGCATGTACTTACTCAACAAAGTAGAAGAGATAGGAAATAGAAACACAACTACTTG…
XLOC_018000	chr1:115352339-115352570	227	O_ES	None	0	0	1.12797	7.4462	-None	no IPS match	None			TCGTCATTGTCCTTCTAGAGATTTGTGCTGATGCCCCTCCTATGTCGGTTATGATGCTCATGCCCTTGTCTGCTTCGATTAATCAAATCCTCATGGACCCCAAACAGCAGCTCTATCAGCCGCGTGACTTCCCCACTAGAAAAGGTATGCTTCGTGTGGGTTTACTAGTCAAGCATGAGCTTGTGTTATGATTTCGCAATATTTCTAATAATATAATTCTAGTTTCT
XLOC_018065	chr1:118637245-118637962	706	O_ES	None	0	0	0.48971	0.438155	-None	Coil (COILS)	None			CTAGTTTCAAAGTTTAGGTTAAACTTTTAAATTAACATTATTTTAATTCTATCATTTATTTTAAAAATACTTTCTAAAGTATATTTTTTCTTCAGGAGATACTTTACTTTGGTTTTTTTATAAAATCCAAAATCAGAATTGGGGGTGTTACATCAAAACCTTAGACTACGAAGCTATTGGCTTCGGCTCACACCTTCGTGGCATCAAGTTCACGCGAAGCTCCGCAAGTTCTCTTTTATAGTTTGTAAGCTGCTCCTCACGAAGGGTTACTTTGTTTTTTTTCATGCTATACTTGAAACACATTTTCTCAAGTCAAAGATAAGGTGTTTTGTGGACCTTCGGCAAGTAGGCCTCTAACAAAGAGATAATGAGAGTGTAGTTTTTGTAGTTATTTTAACT…
XLOC_018087	chr1:119669085-119669524	432	P_ES	None	0	2.47375	0	4.56596	-None	no IPS match	None			CATGGCCATTTGCCATCCAAACTCCAAAGGCACTTTTGGCTGCCACGCACGCACGCACAGCTAGCTCGTACTGGCACCGGGCCCGGAGGCAAGTCTGCGTGGGCCCTCTTGCTGACCACAGAGGGGATGGGGCCCAGGGTCAGCGTTGGAGGGTCCACAGTACGTAGTCCAAGGGAACGGCGAACGAGCGACGACGACCCCGGCGCGCGGCATCCTGCACAGCACTAGCCAGCCAGCCGCCTAGGGCGGGGGACATTCCTTCGCTGCGCTCGCCACGTGTCTCCGCTTTCCCCGCTCTCTTTTGGCCCTTTCGATGCAAATGCTTGGAGCAAGTAGAATTTGTTGTCCTCGAGCCTACACAGCAGAATATTTAGCGGCCGCAACCACAGCACGCTGCAA…
XLOC_018140	chr1:122217865-122218103	234	O_ES	None	0	0	2.24089	8.22544	-None	no IPS match	None			TGCCACCAAGATTCTTGGTCGGAGATGGGGGAGTGGGTGGTACCAATGATATTGTGACGAATGGCTTAGTTAAAAGAGGGTACCGGTTCGGTTGAATGAATCTAGACCGTCGATCGGGTCACAGACATTTGAGGATAGTCTAGGATTTGAAAACCTAAGCACTGATTCTAGATCTAACGGATCTGGATGGGTACCAGTTCGATTGGGGCCAATCTAATCGTGACCACTAGTGTG
XLOC_018143	chr1:122278227-122279604	1357	ES	ES	0	0	0.0545866	2.15204	-None	no IPS match	None			AGAATGATATGGAAGTTCCTCACCAGTATGTTTCTAGGGGGATGCATACCAAAAGTAGCAACGGTAATACCTGAGCCTGCAGAGTTCATTCCATAAGCCATCTAAAGCAAATCAAGCTTTGAAGAGGTCTACAAGTCAAAGGATTTCTTTCATTCTAGAGACAGCAGCTCCGTGAGGTCTACAAGTCAAAAGGATTGTGGCGGTCGTACGGCGAAGTCGTTGTAGACGTAGGCGAGAAGATGTACTACCAGCCACTGCCATCCCAAAGCCAACGAGTTCACTCACTGGTGCTAATCCGTACAATATGCCTTTACCCGACATCCAACTACAATGTGTTATTGACTAAACATGTTTTTTAACATGGATTTTTTGGCCGCTGGAGAATGACTTGTCAGGCTT…
XLOC_018144	chr1:122280738-122281711	959	ES	None	0	0	0.0824051	0.342198	TPA: hypothetical protein ZEAMMB73_961698	no IPS match	None			TTCATCCCTAAGTTCCTCAGCTAATTTCTTCTTCTTTCTGAATTCTTCACTCAGTGATGTCAAAGTCTTGTTGTGAAGCCAACTAAACTGAAAGAGAAGCTTCCTGCTCTCGGAACTTCATAGATTGCTTCTTTTGTGCGCTTGCTGCTCCAGTAACCGTTTCTCAAAGGTTATCCCTCATCAAAGAAAGTGATGCCTCATTTTCAACAATTTGCTCTCCATCTGATGAAGATTAAACATTGAATATATCAGGTCTCTAATTACCATAGGTCAACTTAGAAAATAGAATAATTAGTATACCAAAGGTGTTCAAAATACTTTTGGCAGCTTTCTGTATTCAAGACATATAGTTGTCAGCTTTCTTCAGAATCATGCTGGAAAATGGCAATACAATTATTC…
XLOC_018146	chr1:122283065-122283304	235	ES	ES	0	0	0	10.2958	-None	TRANSMEMBRANE (PHOBIUS); SIGNAL_PEPTIDE_N_REGION (PHOBIUS); SIGNAL_PEPTIDE (PHOBIUS); SIGNAL_PEPTIDE_C_REGION (PHOBIUS); NON_CYTOPLASMIC_DOMAIN (PHOBIUS); SIGNAL_PEPTIDE_H_REGION (PHOBIUS); CYTOPLASMIC_DOMAIN (PHOBIUS); SignalP-TM (SIGNALP_GRAM_POSITIVE); SignalP-noTM (SIGNALP_EUK)	None			TCAGACTAATATATATGTCAGGGGTAAAGTTGTCCTTCTCCTTCTTTTAGCTTGGTTCGTCAACCTCCAAGGTCCTCCGGAATCAGCTTCATTTGAAGCATGTACACAATGGTCATCTGAAGCCTTCATGCTTGTTCTCTTGGAACCTACCTTCGGCATTATCCCTTCGTCATTAGTACTTCAGCATTAACCCTGCAGTATACACATACAAAACAGAAGGAGCGATCACTTAGTG
XLOC_018177	chr1:123743682-123743917	231	ES	ES	0	0	0	14.6069	-None	TRANSMEMBRANE (PHOBIUS); CYTOPLASMIC_DOMAIN (PHOBIUS); NON_CYTOPLASMIC_DOMAIN (PHOBIUS); TMhelix (TMHMM)	None			TATTCTCAAAATGAGATTTGGGGTGTTACACCAAGTCAAGCCATTCAAACCTTCATGCCATAACATCATTGAACTATTGTATGTATATTATTCGCATTTTCATACTCAGTTGTGTCTCTGTGACTCATGTGCTTCCCTTTCTGTCATTTTTTGTGTGACGGTGTGCCCACTCGCGTTACTCCTCTCCTGCATGGCTTTTCTCGAAAACGTGCCCTAGGTAGCTAGCACTTT
XLOC_018245	chr1:127263623-127264056	426	O_ES	None	0	0	1.18562	0.807372	-None	no IPS match	None			CTCTCTTCTTGCATCTCTCTCCTCCACGGCGGCTTGTTCGCCCACACGGTTCCGGCGACCGAGCACCCAGGTGGCGGCGCGAAAGAATGCAGGGCAGTCGCAGCGTCGAGCCGGAACAGGGGTTCTCCAGCTCTCGGTCGTGGTGAAGTATCTCGCTTGCTTCCATGGACTCAACGAAGGATACGACACGACCCTGGCAGGTTTATAATCCTGGAGGCGAACTGGCAAAGCATGAACCAGGGAATCAGCGGGGAAGTTTGTTACGGAGGTAGTTATGTTCGCGTTTGTTGCAGTAGCGGATTACGGCGAGCTCTATCCAATCTCGGGTAGAAGGACCTGGCAACTGGTCTATCCTATCCACGCGAATCGTAACCACCCCCAGCTGGCATGGGCCTGGCG…
XLOC_018306	chr1:130168146-130168380	230	ES	ES	0	0	0	9.95142	-None	NON_CYTOPLASMIC_DOMAIN (PHOBIUS); TRANSMEMBRANE (PHOBIUS); CYTOPLASMIC_DOMAIN (PHOBIUS); TMhelix (TMHMM)	None			AATTCGTCACAAGATTTGAATTCAAATTTTAGGTTTAAGATAAAAAAGAGAAACAAAACAGGAAATAGATTAAAAACAAAAGCGCTTGGGCTGAAACCTCCTTGGCAGCCCACTTAGTTTTCTCTCCCTCAGCCCATTCCAAATTACTACCCGAGCAGCCCATGTCCTCCCGCATGTGGCTAGCTTTGGATGCCAAGTGGGTCTGTGTGTCATACTCTTTGGTATGCCCA
XLOC_018378	chr1:133109796-133110217	414	S_P_O	None	0.677607	3.81972	2.91235	0	-None	no IPS match	XLOC_001574	HC-lncRNA		AGAGTCGCCTTCTCCCTGCGCCATAACGAAACCAAGGCTGCAACAAATCCTCCGCGAAAGTTGTCTCCCTGGTCTTCGGAGTACGACGTTAGGATCGGGGGCCATGAGTATAAGAACGGGCCCCGTACCCCCCCTCCTCGATCACTAGCCTTGGATCAGGTGGGCGTCGAGATGTACGGAGAGAGCACGCCATCGAGTAGAACCATCCTGTAGGGCGTAGATTGTGGGAGAGGAGGACGCCACTGCAATACTTCTCCTCTGCCCTTGAACTGGAGTAAATGGCGTTCAAGAGTGTTCGACCGGACTTGGGTTCGTTGGCTTCGGAGTTTCCCCAAATATGGACCACGGACAACTCGGAATTTCTCTCCGGTGGATTTCTTGTTAGTTGGTTATTTTCCC…
XLOC_018382	chr1:133284645-133285102	450	O_ES	None	0	0	2.2751	0.146485	-None	no IPS match	XLOC_008515	pre-lncRNA		CTCTCCACTTGAATCCGGTCGTTTCTTCTCCCCTCACAGGTGTGCGCGTACGGTGCTTAAGTGCCATCACGGCAATTCAATTCTTCCGTCAGATTCAATACGCATCAATTCGTGGTCCGTGTTTGCCTCTTTCCGTAGTATAAAATGCCTCACTAGCTCTCTCTCCTCTCGCACTTGTTGCTGCTGCTGCTGTGTCATCGAGTCTGCCGCAACACGCCTTCGCTGGTCAACATGCCCTGCGGCTACACCACCATCCGCGCTGTTGTCCTCGCCACATGGTGCCTCACGTGGTGCTCACGCTTACCGGTAGTTCGACGCCACCGCGTCGTCGTCGCTGCAGGGTGCCTGCTCCGCGTCATACTGCCGTTGCGCTGCGTCACGTCCTCGTCGAGCTCCCTG…
XLOC_018410	chr1:134407140-134408086	932	O_ES	None	0	0	0.441291	1.82345	-None	SIGNAL_PEPTIDE_N_REGION (PHOBIUS); SIGNAL_PEPTIDE (PHOBIUS); NON_CYTOPLASMIC_DOMAIN (PHOBIUS); SIGNAL_PEPTIDE_C_REGION (PHOBIUS); SIGNAL_PEPTIDE_H_REGION (PHOBIUS); SignalP-noTM (SIGNALP_EUK)	None			TACGCGCATGATTTGGCTTGTACGATCCGAGTCGTCCGGCCAAAATGATACAGTCATTTTTAATCCAAGTGTCCAGCCTAGGATCAATGGCCAGGGATAATGTACCCAACCCTGATGGCGGAGCTCGGCAGCGCTGCCTGGATGCAGTGGATCCCCGCCGGAGAACATTGATCTGGCGCAAGAGAGCACCAGCGCCAAATTCGCTAGTACTACGTGATGCAGAGACAACGGAGAACTTGGCAAAAGGGTCCTTACCGTAGGATACGTCGTGAAGTGTCCGGCCACAACAGAGCCCGATCCGCAGCGACGGCTAACGTCGGTGAGCAATTCCCAGAGAACATTGATTGGCGCAAGAGAGCACCAGCGCCAAATTCGCTAGCTACTACGTGATGCAGAGAC…
XLOC_018431	chr1:135213067-135213725	648	S_O	None	0.376747	0	0.440003	0	-None	NON_CYTOPLASMIC_DOMAIN (PHOBIUS); SIGNAL_PEPTIDE_N_REGION (PHOBIUS); SIGNAL_PEPTIDE_C_REGION (PHOBIUS); SIGNAL_PEPTIDE (PHOBIUS); SIGNAL_PEPTIDE_H_REGION (PHOBIUS); SignalP-noTM (SIGNALP_EUK)	None			GTTATCGAACTGTTCTTCAATTTTAGCAAGGATTGACTCATGAACGCTACTCACCTCCAATAATTATTGGCTGCGATAACGCTCATATAAAACCTCTAATCGATCAACAAGACATTTATTTATCCAAAGGGAATGGAAGCAACAATTTATAAAGCTAAGCATCGATCTGTCATACAACAAAAATCATGACAACACCGACAGATACTACCACTAACCGTTGAAAATTTAAACTTACTTCTCGCTTGCCACTACATCACTCCTCAATCACACAACCATACGAGCATCCTTCACATGATTATATAATAGCAACGTAAACGTCGTGTTACACAATACATACATCCTTCCCGCCGCGAGTATAACCATATTACGGCATATACCCGCACACCTCAAATAAATATC…
XLOC_018500	chr1:136773940-136774437	489	O_ES	None	0	0	0.127346	0.771232	-None	SIGNAL_PEPTIDE_N_REGION (PHOBIUS); SIGNAL_PEPTIDE_H_REGION (PHOBIUS); NON_CYTOPLASMIC_DOMAIN (PHOBIUS); SIGNAL_PEPTIDE (PHOBIUS); SIGNAL_PEPTIDE_C_REGION (PHOBIUS)	None			TCTCAATTTTGAATTTCAAATTTGTGGTGAATCTGTCCTCACGTTTAAATGTTCAAAATAAATTTTGAAAGGGTATGGATGTAACAACCCAGGTGTTTATCACCAGCTTAATAGTGAGTATGGACTTAAGCACAGAATTGGGTAAGAAATAATGGTCTCTATGCCCTAAACATTTTCGCCCATCACGATTTTTTCGATGTCACATCTTTTCTGTTTATTTAGACTCTTCCCAAGTTTTCGTGAAATTCGGAACGTGATTGTTCCGAAAATTTGCGATCCTATGCCTATTTAAAATTTATTAATTGCGCGATACGAGTCTTGAAACTTCACTCAGTCTCGCGATTTGCCTCAAAAATAAATTTATTAGAACCGGACTCAATAGGTTATTTGAACTCGAAC…
XLOC_018519	chr1:138010630-138010936	301	O_ES	None	0	0	0.821318	5.27983	-None	CYTOPLASMIC_DOMAIN (PHOBIUS); TRANSMEMBRANE (PHOBIUS); NON_CYTOPLASMIC_DOMAIN (PHOBIUS); TMhelix (TMHMM)	None			AACTCTTATTGTTATGATAATAATATCGGTTATGGTGATTGTTTAAGTTTGGCATGATATTATAGTTTATTATATTTGATATAGTAGATCTGTATTGATGATGTTTATATTATGTCCTACATCTGATTTATAAATTGTATGCTCTCGTTTTGCTTAAGTTATAAAGGAGACATTGTTGAAATTTTATATGTTTTACTTCTACTAGTATTGTTGTTTGTTGGTTTAGGGGTTTAATGACGTCCTTTGAACTATGGGGATTCCAAGGTGTTACAGACCCATGCACATGCATGGTAAATATCAT
XLOC_018543	chr1:138952291-138953083	780	O	O	0	0	2.24253	0	-None	no IPS match	XLOC_008564	pre-lncRNA		GTGGGCTATTTAGGAAAAACCCGAGGGGCTCCTATGATTATTTACCATGCCGAAAGGGGTATGGGTGGAATCAGCCGTCCAATCCCGCGAGGACGACCTAGTTAAATCGAACCTCACGCGAACTAGTACATAATGACAACGCCCAATCCAAATTGGATGGCCCAGATCTTATTCGGGTTCAACACCATCCTAACCACCTGATCCTAGTCTATGGTCCCGATCTGATCGTGCGAAGGGGGTATGCGATGACATAACCTCGTCAATCGCAACCATTCCATTGAGATCTACGGTCATAGGCCCAACTCCTACACCGCTCTATATCGCACCGTCGATTTCTAGATCAATGACCCCACGCCTTCCTGCTCCCATCAGTGCCACACGGAGGCGGAAATAGAGCTC…
XLOC_018559	chr1:139224551-139225182	621	ES	ES	0	0	0	0.787946	-None	CYTOPLASMIC_DOMAIN (PHOBIUS); NON_CYTOPLASMIC_DOMAIN (PHOBIUS); TRANSMEMBRANE (PHOBIUS); TMhelix (TMHMM)	None			CATTTAAAAACAGATTTGAATTCAACTTTGAAAACTAGAAATGAGAAATGGAAATGAACAAAAGAAAGAAAACAAACAAAACAATTCTACCTCGCTTGGGCCGAAACTGCCACATGCGGCCCATCCCCCTTGCTCCCGGCAACCCAACCATCCACCAAAGCGCCAACGCGTGGGCCCTATTGGTCATAGGCTTGCTCTCTGTCGTCGTTGGTTCTCTGTCACGTGGGACCAACGTGTCATCTGTTTTCTTCATGCCGATGGCGTGGGGAAGCTGACACAGATTCACGGGAGCTTCGGGAGGACTTTGGAATCCGTTGATCCTAGCCAACTCGGTGTATATAGGCCCAATTTCCCCCCGCCTCGCTTCTCTGTTCCATTGAGACGATGTGCAGACCTCGA…
XLOC_018573	chr1:139620167-139620402	231	ES	ES	0	0	0	6.32967	-None	no IPS match	None			GTCATGTATGTCTCTCCTATGCTCCTTCGTCTATGCAGCATCAAGGATGATCTCGGTCACGTTAGGGCATTCGCCGAAACTATGGAGATGAAGCTACTGCCTCCTTCCGTTTGTAGTAGTTTTTAGCTGAAGACAACCTGGAACCAGTCAGAGTTCATCAATTTGGGGACCTTCGACAAGGGCTCGCTCCTAATAGTTGCCCCTCATGGATTAGCTCATTTTCTAAAACGA
XLOC_018574	chr1:139691157-139691509	346	O_ES	None	0	0	3.52054	3.20588	-None	no IPS match	None			TGGTTGTATGGGTACTTATATACACTAGAAACGGAGTCCCAATCGAGGCTGCCCAACCCAGATCACAACACCACGCTGAAATCTAGCGATTTGCAACGGCATTAGTTGATTCGAGCTCATGATGATTTTGGCGATAGATCGGTCTACGGTTTGCTTTGGTGCCAGTGTTAGTTAGCATCCAGTTCGGCGAAGGAGACATAGCTGGAGTGACCCAGGTGCCATGGCTCCACCAATCATCCATCAAGCAGAGAGCCAAATTGCCTAGCGGCGCCCTACTGAGAGAAATTCCTAGGCGGACTCTACCTTCCGCTATTCATGGATGAGGAGATGACGGTGCTTACTCCTG
XLOC_018577	chr1:139934714-139934991	273	ES	ES	0	0	0	4.33472	-None	no IPS match	None			TTCGATTTCCTAAAGGTACCGAAAATCAAAGCAACACAAGTTAAATATAAAGACCTTCGTCCTTTCATAAACACTAATTCGGAGTGTTAGAACGAATGATGAAGGTTTTTGAAGAGAAACATAATTAAATAATATGAAAGACAATGTAAAGATCTATATGAAAATCATCTCATATGCATTAACATTTTATTCTATCTCTCATGATATAAACAAATTTACAAGTATGCCTTCGGCTCCTTGATACAGGATGGCACGAAGATTCTTCAAAGGCTG
XLOC_018578	chr1:140213079-140213291	208	O	None	0	0	52.6958	0	-None	TMhelix (TMHMM)	None			GGCCAAGGCATGCCTCCGTTCTACCAAGCCTGAGCAAAAATATCTGAACCAGCCAAAACAAACAGAGATGAGGTAAGCATTCATCGTGATCAATGTCGTGCATATGCCGCTGTTCAGGGTTGTACATGGAGTCCTAATACCGGCTATGACACCGCCACGCCGTGAAGACCATATGCTGCAGTCAGCCTTGTCTTTGTCTCCAACGACG
XLOC_018596	chr1:141261569-141263511	1914	P_O_ES	P	0	30.453	0.327803	1.32459	hypothetical protein ZEAMMB73_309698	no IPS match	XLOC_008584	HC-lncRNA		TTTTATACCAATTTTGGGCTTTACACAATCCTCGTATCCCAATCTAACGCCTGGGGTTCAACATACCCACCGAGCACACAAGGCGGACGGATCCAAAATCGACGGTCCTAGATTGACCTTGGTAGCTGACGCCTGGTGTCTAATCGTGGTCGTCCGATAATGAATCGATGACCACCACATGTCTCCCTCCCCAAGTTCGACCGAGGCGTGGCGCGTCGGGTATCTTCGGCGATGGGTGGCGAAGCACCGCCTCGGCCCTATCTCGTAGCATCGGGCTATACGACTACGGCTATACACACGGGGAAACAAAGTAATTCGATTGGGAGAAGCCTTACCGACCAATTAGTTCCAGGTGAGGTCGGCCACACGGCGAGGCGGACAACCGCAGAACGTGAACTC…
XLOC_018605	chr1:141813210-141813419	206	ES	ES	0	0	0	13.0293	-None	NON_CYTOPLASMIC_DOMAIN (PHOBIUS); CYTOPLASMIC_DOMAIN (PHOBIUS); TRANSMEMBRANE (PHOBIUS); TMhelix (TMHMM)	None			GTGTGCATTAATAGTAATGTATACAAATGTGTATTTATTCTCCTAACTTGTTCGGCTGGAACTGCTAGTATATACATCCTCATTTCTCTGGAATAAAAACAGGAACAAGCACTAGAGCAGGAATGTTGTCACCCAAAGATATCCTGATTTCTACATTCTTAATATGAATCTTCATCTACCGGGTCTCAAAGAGTTTGTCCTTCGTA
XLOC_018654	chr1:144310714-144310944	226	ES	ES	0	0	0	15.7794	-None	no IPS match	None			TTAAGAAGATGTGACTTAAAAGGTGATATAATTTGCATAAAAGAATATCATGATTCAAATCTTCGTATTTCCTACTAGAAATCCATAATACTATTTTTGGGTGCTACAGTTCGCCACGCCGTCGCTGGAGCCCGTGGACTCGCTGGAGCTACGCCAACCGCTGTACCAAACCTTCGCCTAGACGCACGCCCAAGCCGTCCACCGTTCTCGCGAGGTTGAAGACGAC
XLOC_018662	chr1:144416213-144472163	446	S_O	None	1.27802	0	7.53089	0	-None	no IPS match	None			CACCAGCGGTGGTGTTACTACTGTTATGGGGAAGTCGGTCCATGGTACTTGGCAGCGTGGCGACACCCAAAAATTCGGCGAGCAATCCATGGTTCCCGCACCCCAGAGCTCCATCGAACGATTCTTCATGGCTTGGCGACCCCCTTGGTCACTTGTCCAGATTAGCACGGCGGTGCGGATGGATTTCGACTTTGGCGGATCTCTCACTCCCTGCTCGCCCATGGCGAAGGCTCGAGGACTCGACTTAATCGTCCCTATGGCGATGCGATGGGAGGAGCAAGGGAGTCACAGTCGCTATATACTCAGGAACAGAACCCAGATTGCCAATCGAATCCCAAAATCGTCCCCAGGGATCGGCGAATCGAGACGAACTGATTTCGCGTTTGTTACTGTGAGTTA…
XLOC_018682	chr1:145916209-145916938	718	O_ES	None	0	0	0.119702	0.713738	-None	no IPS match	None			CCCCGGATTGTCAGGTTCTTTCGCCTTTTTCGCGGTGACGCCATTGCAACAACCTGCGCGCATGGTGTGAGCGTTGGGCTCGGTGTCCACCTTCGTTGGGGATAAAACCACCCCCCTGCTACCTCGCACCAACGTCTTAAGTCGCCATCGTCGGTGGAAAACCTCCACAACCCATATTCCCCACTGAGACCGGTCAGTACCGTGGCCCCGCCGCCATCAATCGTAGTCATTGTCGCCTCCTAACCTCCGTGGTGCGGTTCCAGGCGTCCTGAAGGGGGGTAGATCATGTGCAAGGGCCTAATAGAGTGCTGAGACCTGCGGTGCGGCGGGGATTTCTCGCCGTTGTTCAGGCCGCCGCAGAATTACCAAGCGCCATGAGAAGGTTGTCTTCGCGGGCAA…
XLOC_018692	chr1:146156791-146157300	501	O_ES	None	0	0	1.2669	1.09758	-None	no IPS match	None			TTTGGGGAACATGACATCTTAACCTGTGTTAAAGAAAATACATTCATATCTTTTGTAGTTATATTTTATAGAATTAATTAAAGCAATATATCAACTTCTACTAATTGATAAAATAATTGTAGAACATATTAATATTTTTCTGCGTATACAGTGAAATAACAACCCACAAACTATGTGTTTGTATAAGAGCATCTCCAACAATATCTCGTGTCCAAAATTGAAACATAGGGCTCTATGCAGTAAAAATTAATCCAACAGTCCCGCATTTATAAAATTGGTAAAAAATTATAGGATACCCTCTCAAGTACCTTAAATATACTACACTGTCATGAGCTGCATTAGAATTAGATTTGAGATTTTATTGTTGGAACGAAATATTTTGTTGATGCCATAAATTCT…
XLOC_018714	chr1:147156996-147157673	667	ES	ES	0	0	0	1.06828	-None	no IPS match	None			CGATGCCCTCACTGGCGGAGGCGGAGCGGGAAGCTTAAATATAGAGATTGGTAATTAGTAAGAAAAATTTTCTGGGTATGGTTAGAGTGTGATGAGAATAATGTGGCTGCTATCCATCGAAAAAGGTCAATTGAAACATTACTAGGATAGTGGATATGCTTTCTTATACTTACATATGGTAATCAAATAATATAGATATGATTTAAATGTATTCTGGTGTGACTACTGTTGCCGAAAAATATTGCTAGCCATAGCTATCTCATGTGGTAGCACGTGCATCAGACACAGAAGCGAACCATGGTTATTTGAAAATATTTTTGGTTTCATAAAGAAAACATGATGACTTCTTGCGCACGCCAAATTAAACGATACACACCAGTACAAAGAAACCGTTTTTAA…
XLOC_018715	chr1:147163247-147163587	335	S_O	None	3.55823	0	6.18219	0	hypothetical protein ZEAMMB73_154323	no IPS match	None			TTCACAAGTTGCCATTCGACCACAAGTTAATCTGGGCTCGCAATATCGTCAGTGAAAAGTTCCCGGGAGGTGAGGGAAGTTGGTAGGTAGGCTTGGAGGGTTCTTTTGCTTGAACCACATCGAACAATGAATTATGATTATGTGTACCTAGCAGTGTGAGGGCAGTTAGTAGATATACTTGGACGGTTCTTTTGCTTGAACCACATCAACAATGAAATGTGGTCTAAGTACGTCAGCGGATTTTGCTTGAACATGCAGATTTTGTGGAAGCCTTAACTTGATATTATGTGTAATGTTAGGACACATTATTATGTACTGTGTGGAATTAATAATAT
XLOC_018716	chr1:147229964-147230276	307	ES	ES	0	0	0	3.00071	-None	no IPS match	None			CAAGTATATGCATATGTCTTAGTTATTCAAGATTTTTTGCGATCATTTACAGTTTGGAACCTTCGTTAGGCTTCCAGTCCACAGCTGGGAGCTTTTTCTCTAGTTGGACCTGAGCTCAAAACGTGGTCGGAAAGGAGGATTAAAGATGAGCAAATCGGTTCAGGCAGGCAACATGCCCAAGTGGCCACTGGATCGAAGCACGTTTATGTGCTCTTTCGAGGGGGCAGCTCTTCATGGCCCGCTTGACTTTCCTAAGTTTCTTTCTTCCGCTGTAGCGCTTTCATCTTCTCTTTTTATTAGTCCCAAT
XLOC_018726	chr1:147802465-147803305	828	S_P_O_ES	None	6.78838	8.31936	5.00846	0.118044	-None	no IPS match	XLOC_008679	pre-lncRNA		AATGACTAGCGGGGCCCACGTTGTCATCCCGCTGCGCGCTCACCTAACACCCGAGGTCCGATCGTGGATTCCGTGGATCTCTAGCGGTTAGTTGGCGTGGTCCTGGCTATAAGACTATGCCTGGGCACGCATCTGAAGCAGCTGAACTCCACGCTTGGGTCGTGCGGCCTAATCCCTTGAACCTCGCTGCCGCCTGCTAGGGGAAAGCCTGCCATTGGCTCTGCTCTCGCCATGACGGTTGTGGAGCCGAATTGAAGCCCTTGGACAATCGGTGGCATTACCAAAACCGGCCACAACCTTCCGCTACGGGGAAATCCACCGTGAGGCCACTAATTTCTCACCGTCTTTCCCCTACGCCGTGATTTTGCCTGGTACTTGGCTGGCCGCAACCAAGCATTG…
XLOC_018729	chr1:147977442-147977665	219	O_ES	None	0	0	1.77634	8.99941	-None	no IPS match	None			GTAGGTGGAGAAAGATACCTAAATCGGTAGGTCATGTAACCAATGACATGGTGGGCAATTTTTGTGCAATATCATGAGGATGTATGAAAACAGTGTTTTCGAAGCACCCTTTGAGGAGCTTCAAAAGTTTCATGAAATGACCTCTAGTTTCAGTTTTTTGAAACTAGAGCTCGTGGAGCTGTACCTGTTTGGATAGAAGCTGAAATAATTTGAAAATTT
XLOC_018730	chr1:148125015-148125599	575	O_ES	None	0	0	0.619168	3.19232	-None	no IPS match	None			TTATTTCCTATGAATCTAAACAACATCCTTTCAATTTTTTATTTGCACTTGGTGTACAATGTATAGTGCATAAGATGATTCTGTATTCAAGCAAGCAAAGATCAAGCAGAGGGTACTGAAAGTGAGGGAAAACCATAGACAATGGTAGGTTTTAGCATTTGGGTTGCTATCCTTGTTATTTTCATCTATTTGCTTATACGGTTGCTCACCCCTTGGTTGTTGTTGACCTTTTGTAGAACCTTGATACCTTAGGGACTATTTGGAAACACTTTCAGTAAAATCAGAAGGAGCTTTATCATAGGTTTTTACTAAAAAAGATTTTATGTTGATTTTGTGTAGCGATTCCTAAAATGAACTAGGAGCTAGAAGCTAAAAAACTTCTTCTGGTTTACTCTAGAG…
XLOC_018736	chr1:148558758-148559206	441	ES	ES	0	0	0	1.06238	-None	no IPS match	None			GCAGTGCCACTGGCCTTATGTGCCACATCGTGTCCATGGGCACTCATGGCACCACCAAGTGGCCACTCATGGCAGTGCACTCAGCCCAAAGGAGAGTGCGCACACCGGCGAGGGGCCCTACGGGTAGTGCCATGCCTCACCATGCTCTTTCTCACTTGAGTTAGAGGAGAACGTGGAGAAGTTTCGCTTGTGAAGGGAGAGGGAGAAAGAACGTCGCGCCAAGGAGAAATACTAGTTAGAATTTCCCCGGTGGCAGTGAAAATCTTGCATTTTATAGATTTGGGATTGAACACAGAGGCACTATGACCATCAGATTAGCATCCAAGGGCACATGGTGACCAAGCCACTTTTTGCCCATGTGGGGAAATGCTCTCATGACCTAGAACCATGTTGCAGCGT…
XLOC_018752	chr1:149199438-149199807	363	ES	ES	0	0	0	3.66385	-None	no IPS match	None			AGGGTTATGGGGAGGTGGAATCCACCCCTTGAATTGCTTGTATTTTGTAGACAAAACTAGTGTTTGGAAGGAGGAACCTTAGGTGAACATACTGAGCTATCTAGAGACAATTATTTATATGACAATCACCACACGTGTGAAGGCTTTGACAGTATACCACAATTCATATGCTTTGGTCGGCTTACCAATAGTCATTGTTAGGGAATATAATTAATGATGGACGTGTGCATCCTTGCAAGATTTGTTCGAGTATAGTTCTTTTTAGGTGACCCTGTTGTGCCATTTATCCGTAGGTCATATGGCATTCACCTATCAAAATGAAGAGTGCTAAATAAAAAATTCATTTAGCTACCTTCTAATACA
XLOC_018753	chr1:149213822-149214243	414	O_ES	None	0	0	2.24699	2.38253	-None	no IPS match	None			CATTCAAACACCCCCTCAATCGCACGTGTCGTTACTTTATCCAACCAATCAAAGTATGACAAGTGGTCCACTCCCACCATCGATTCCTCCCACAATCCATTTTCGTTCCCACTGCCATTACCAGTTTATCAAGGCTAGAAATACTAGCTAAGTTCCTTCTCGGTTGGTTACATTTTTTGTGATGTTAAGAGCAACTCCAAAAGTCCCGAAAAAAACACAAAGTTTCTCTTATATAGATTTTGATGAAAAAATTACCTTCCATTAGTTTTTTTATTAATCTCCAACTATAATTGTCCTCTATCCTAGCTTGCTAGCCAAAAATGAAGAGCAGTAATGACCATCGACCTCACAATTCATTTTAAACTATATCAATAGTTAAAGTAAACGGCAATAACTATG…
XLOC_018759	chr1:149445124-149445338	210	O_ES	None	0	0	9.54512	22.652	-None	CYTOPLASMIC_DOMAIN (PHOBIUS); NON_CYTOPLASMIC_DOMAIN (PHOBIUS); TRANSMEMBRANE (PHOBIUS)	None			AAAAATAATATTATTCTAAAATGAATGATATGTGTGTGCCTAATGGAAACAATTGCATTAGGGATCAAATAATTAAATATAAGCATATGAAAATAAACATAAATAAATTCATATTGTGATCTTTGTGTGCTGCATATTTTTGGATATTAAAAAAATCGCAATCAGATTTGAATTTGGCATGTGAAAATAAGGGGGGAAATTGGAAAAAAG
XLOC_018762	chr1:149596306-149596709	397	S_P_O	None	5.13792	4.1509	23.6232	0	-None	no IPS match	XLOC_005097	HC-lncRNA		GGGTTTTATGGGGTAGAGGTCGTGGCTCCCGTTGAGTCGCGGACCAGCGGCACCGCTCAATTAGCAACGGAAATTCGGGTCACACCGCACACTTCCTTCCCGGAGGTTCGCACACCCACGCGCCTCGGTCGAACCCCAAACACACGCCGAGAGCTGGGTGATGGTGTGGCCGCAATTTCCATGGCAGCACGATCTCCTTCCCTGCGAAAGGTCAATTCCCCCCGGTCACGGCGATGTAATGCGATGGTGGCCTAGTTCTAGCCTCTGGTCGAAGGAGACGCCAGCAACATACTTATAGAGTGCGGGGTGGACTTCTAGCTAGACATGGTGAGACGTGCGTGCACCAGTGGACGCAGCCTTTAGTTACGGGGATGGGGGTGGCTCCTGCAGGTGTGGG
XLOC_018766	chr1:149875987-149876776	777	S_O	None	1.35003	0	2.68467	0	-None	no IPS match	XLOC_008699	pre-lncRNA		ATTCCCCAGCCGTCCAAACTCCTTTACATATTTTTTCTCTATCCAGTCATTGTTTCAGTGGTGCACAACCCCTGGAGATATACTCGACGCCGCTATTCACCCTGGGAAATCTCTGCTATTTCTTATCCTCTCCACGTATAGCTTCTACTTTGTTCTATCAACCATCCTTATCTCTATATGTGTTCCTATCTTCATCTCAGATCTTGCCGTCACGTATCTCCTCTCAATGTATGGACGCTTGGACGTCGTCCTCCTCCATTCGGACTTCAGCGGGGAACCGTCTCTATAGTTTTTCCCCAGACGTCACCAGCTGCTTCCACACCACGACATCTCTGTTCCATTAGTCACCCTGGACGTTGCCATTGTCAAGCCATCGTCTTCGACCTTGCTGTGCAGGCC…
XLOC_018790	chr1:151466465-151467467	987	P	P	0	35.808	0	0	-None	no IPS match	XLOC_008716	HC-lncRNA		GACGGTGGGTTAATTCATCGAAACGCGAGGGGCACTTTTAGAAAGTGACTGCGGCGAAGGTGTATGCGCATTTCTAGCCCTCCGATCAACTACGCACGGTACCGATTAGAATCGATCTCTTCTGAATCGATATCCAACCTGGGCACTGGATCATAATCCCACGGCCAAGGCTTAACGCCCCCACGCTCTATCCTTATACGCCCGATTGAAACCGACGGATATGATTTGATACGACCGAGCGCTATTTAGGTTACGATCTGGACCATCCATCGCGAAACAACGGCCGCGAGCACGTCTTCTTCCCCCGACCAAAAAGCACGGCGGCCAGGGATCCACGGCAGGGCACCCGGCGAGGTCACCAACCCGAGGCGCCTGCCCCTAAATTCAACTCAGCACTCT…
XLOC_018813	chr1:153091749-153091983	230	S_O_ES	None	56.2602	0	32.6542	0.995142	-None	no IPS match	None			ACACAGAAATAGAAGTTTCTAGGTGAAAGCTCAGTTTATCCAATTACATATTAATACCTTAAGATTCTGTGGCATCACTTTCTCTCGCATAAGGTCCAGTTGATATCAAACAAAGGTGGATCCTGCAGATTTTATCACCAGTGGCGAAATGCAAGTGTTTACAGTGCCCGGGATTTGGTCCATAAGGGGTAAAGATCTGCATTACTACCTACAATCCGCGGGTGGATAAG
XLOC_018846	chr1:154684310-154684538	224	ES	ES	0	0	0	8.54866	-None	no IPS match	None			TAACCGTTTGATCCTCTATATTTAGGGTAAAGAAGCCTTAGCCCTGGCTCTATATCTGTCTGAGTATGCTCATGCTGCTACCAATTTATCTATATGATCAATCATGTCAATTACGAGTAGATTACACATGTACATATCGTCACAAGTCTTTTGCTATTTGTTTTCTAGATTAATATATATCCAAATTTTTCTAAGCATCTAGCAATTTAGACTTCTTTCTCGTT
XLOC_018850	chr1:154792189-154793216	1012	P_O	P	0	38.8189	0.559653	0	-None	CYTOPLASMIC_DOMAIN (PHOBIUS); TRANSMEMBRANE (PHOBIUS); NON_CYTOPLASMIC_DOMAIN (PHOBIUS); NON_CYTOPLASMIC_DOMAIN (PHOBIUS); TRANSMEMBRANE (PHOBIUS); PS51257 (PROSITE_PROFILES); TMhelix (TMHMM)	XLOC_008758	pre-lncRNA		TTTACATAGTTTCTAACATATATTGATGTATATATCCTTATATTGAATATAATACAATTCTTAACATGAATAAATATAGGGTTCTTTCCTTTTCTACAAATTTTTCCTTACATGTCGCATTTGCATGTGCTACGGTCTACATGAGGGTCTTATATAAGGACGCTCAACGCTCTGCACGTGAGGCCGAGTTCCACTCGTGTTTGTGTGTATTATGTTTTGCTCATGTCTGCAGCTCCCATCTAGATCTATTTTTGATCATATCTAGGTTTGTGGACCGGTTCAAACTATTTTTGTTAGATTTTGGTAAATAAAATTGTAGCTTGTGATGTGTCGGGGAGAAGGCCAACTATACCTCGATCATGGACTCGATCGACTGACTAATCACTTGCTAGTCTTCAC…
XLOC_018855	chr1:155281148-155281779	621	ES	ES	0	0	0	1.35702	-None	no IPS match	None			GGTCGAGCATACCCACTTGGCTGAAGCCATCATGCGTCATCTCTCTCGTTCTTTCACGTGTACGTGGGCCCACACGTCATACTCACTCCCCACACGTTCGTCCGTTGCTGCGGCCAAACGTGGCCGGCCACTTTGCATTACTTCCCTTGCCTCCGTAGCTCCGTGGAATTTTTTTTTATGCAGCCCGGCAGGTTTGCAGCGCCCTCAAAAAAGAAGGATATACCCTACTTATAGATCCATCAGGTAATGTTTTAGTTGTGTTATTGCTGCTATGGAAGAGTCTATTCTTTTTTTAGGAGCTGCAAACATTCTGGTTTGTAGCCGGGCTGCACCAAATTTTTTTTCAGCTCTGTCGGCCTCTCCCCTTCCTCCTTGAATGCACCAACTCCTATTTTCTTT…
XLOC_018867	chr1:156090708-156091185	470	P	P	0	95.5286	0	0	-None	no IPS match	None			ATGCCCCACTCGGGAGATGGATCGCGAGAGGCGCGTAGTGGTGGCGGTTTCTGAGGTGTGCGTGTGGCACTGCTCCCGAGGGGCGCATGACGGCGGCGATTCTCAAGTGGCGCGCGCGGCCGCGGCTCCCTAAGGGGCAGTAGAGGCTGTGGCTAGAGGCGTGCACGGGAAGCGACACCCCCCTGATGTGCGCGTGAAGGCAAGGTCTCCTACCTCCAACTATTCTTCGAGCTCCGACAAGTTGGACGTCAATGCGATAGCGTGGATCGTCCGACGCGACCTCCTCCGATCCGGTGGCTTTGGGGCATCCTCTAACGACGACCTCATCCGATCAATGTGTTATGCTTATGTGATGTTTTTATGTCGATCACTACAATTTTTATGCATTCCATTTGAGGG…
XLOC_018882	chr1:156985876-156986104	224	O_ES	None	0	0	1.21195	6.26902	-None	CYTOPLASMIC_DOMAIN (PHOBIUS); TRANSMEMBRANE (PHOBIUS); NON_CYTOPLASMIC_DOMAIN (PHOBIUS); TMhelix (TMHMM)	None			TCTCATTTCTCAAATTCTAAAATTCCACTTTTAAGTCTAAATTCTATCTTGACAATTTATGTCTTTCTAAAATATTTATTACTATCATATGCACACACAATAAACTCCAACATGATGCATGGTGTATTTTAGGTGCCCTTGTTTTTATTACTCACTCTTGCTTATAATTATTCTTTTGTTATAAGGAATAGATGAAACACAAGTAAAAGATCAACTATATTCTC
XLOC_018883	chr1:157140271-157141063	780	P_O_ES	None	0	0.960853	0.107829	1.46732	-None	no IPS match	None			CGATAGCGTGCTTGACGCGCCGACATTCGATTCTCGGGCCACGAAAATATTTCATTTATTAGAGTAAGGCGTTTGCTTGTTACTAAATTTTAGTTAGAAGAGTGAGTATGGATATGTTTGGTTGCCTAGTCTAGCCTGGTCTGGCTCAGTGAGAGGACTAGACTTAAGAGAGCTCGTATGTAATGAGCTAACCTAAGATATTTGGGTGGCTGGTCAAAATAAATCTGGCCCATATGATACATTGTTTGGTTCTCATTTTTTTAGCTTGACCCAATTGATTACCGCCAATTTTGATGTGTTAGATGTCGTTCCCGCCAAATTTCAAAATTTTAAGCGTTATTAGACAATTACAACAGATTTGAACTAAAAATATGATTTTGACCCATAAATTGAACTAAT…
XLOC_018885	chr1:157241009-157241769	749	O_ES	None	0	0	1.23848	3.77623	-None	no IPS match	None			TAAGCCAGACGGACACGCATGTGAGCAGTGGGTATAGTACGTACGTACTAGTAGTGGTCCTGCTCGCATGCATGCATTCCGGGCTCAAAAACTCCCTCCCTGGGCTGGCTGCTGTTGGATAGAGAGAGGGGCCACCCTTGGCTCGTGCCATGTCTCCTGGTTGGTCGATCTTGGAGGGGAAAAAGTAGTCTCGTCTCTGCATATAATGCATCGCGTAGTACGCAAACATACTTACATGTCTGTTCGTTGGTGTGGGTTACGTTAGGGGCATGCATGGATGTGATATGAACCAGTATGCACTGAGATCGGCATCGGTAGTTAGTACTCCGTAGTGTGCCACCGAACAACGGGATGAGTTGACATGCCACCAGGAATCCACCGCGCATGTGTCCTCCTCCA…
XLOC_018895	chr1:158007662-158008009	342	ES	ES	0	0	0	5.63684	-None	no IPS match	None			GGCATGTTTGAGAGAAGGGACATTAGAGGGCCTAAAATTTCCTTTTGCTATTTAATTTTAAAAAGTGGTGGATTTCAGCCTTCCAATCCTCTCTATCTCCTCGCTCTCAAATATAAATAGGAGAGGGAGTTTAGCCCCCCATTCTCACCTCCACCAACCTCATTTTCATGATATTCAAAATGGGAGGGAACGTTTGGCTAGCTATTGCATGGTGGTGGGCATTAAGTGAGAATGTTTATGATAGGGACAGTTGTCGGACGTTAAGTTCAGTCTAGGCTCGTTTCTTTTCGCTGGAGTTCTGTTTGTTTATGCATTGTGTACCGTGTACTTATTTTGGAATCA
XLOC_018904	chr1:158191657-158192770	1097	ES	ES	0	0	0	1.30413	-None	no IPS match	None			ATGGTGTGACGAGGGAGCCGCCAACCGTAGAACACGGGACAAGAGGTGATGCCAATGTTGACGAGGTCTAGAGATCTATTTCTATATATTTGGATATGGTTAATGTTTGCCTCAAAATAAACCCTTTTCTATTTCTTTTATGACATTATGCAATTAGTATTTTATATTCTAGATTAGGCATTTCTTAGTTTTATTTTTTTTATTACAGATTCTTTTACTACCGAGTTGGGAAATATTTAGGAAGGGCAAGATCACGAGGGGAGGTAGCAGGTGGATGTGTGGCTAGGGAGCCGCCAACTATAGGAGACGGGACGACGGTGATGACAATGTTGACGATACCATTTAATATATTTCTATATATTTGGATATGGTTAATTTTTACCGCTAAATGAACCGTTT…
XLOC_018936	chr1:159737213-159737919	695	P	None	0	23.8438	0	0	-None	no IPS match	None			ATAGCCGGAAACCAGGAAGCCACCAAGTCCTCTTCAACGGGGGTGCTTCGTTGCCATGTCAATCTGCGCATGGTCCATCCTTGCTTATGCTGGTGACTCGACCCGAGTGCGAGACCAGTGGGGAGCCAGCAGCACAGAGTTCGTCGCTATGCTATGACGGGGAAACTCGTGTCAATTCCGCTGCGGTGCTTGCCGGGGCTGGTCGTCTCATCAGACGTTGCCAGCGGCCATCATCCCGCCACCATCTCGATCTCCAGCACGTCACCTACATATGAGCTTGTACCGTGTAGCCTGTGCCTTTAGTACCGCGGTGGTTGGTCACATGCGCACCGTGGGCACTGGTCGTGGTGTACTCATCGCCGTGGGGTGGGCTATCGACGTCAGCCATGAAGAGAGAGA…
XLOC_018937	chr1:159759080-159759541	454	ES	ES	0	0	0	1.51466	-None	no IPS match	None			CACGGCCGACAATCGTCAGTTAATATTAATCGTCTTCAATGAGATGACACATTTATTTCAATGAAATCCCGTCAAACATATAATCATCATCAATTTTTTCACTAGTGGAGCATTGTTGGATCTTGTAAACCCAAGAATTAATCTCTAGGACTCGAGTCATGTGAGAAATAATAAAGGAGCCAAATTTGATTACGTGACTTGTTGTTCCGCATATTTTTCTATTAAATGAATACCAAATAAACACATGAACTTATGCATCATACTAGAATTCCTTTGTTGTGCATTAAAACTCAAACTTATAATTAAAACAAATCTAGCTTCGAATTCAAATAGATATTATGGCAACAGTGGAAGTACTATTCATATTGGAATTATGTTTGGGAACCGGAGTTCAAAATG…
XLOC_018947	chr1:160673311-160673677	360	P_O_ES	None	0	10.1016	0.379674	3.16435	-None	no IPS match	None			GCCGACCCCCTACTTAGCCTATAAAAGGAAGAGACTGACCCCCAGACATAAGGTTATTTTGGGCTCGGGACTTAAGAGTTTTTTCCTCTCAAGTGAACGATGCAAGGACGGACCCTAGAGGAAACGACGCCTAGAAGACGACGAATAGGAGGATGACCTGAAGGCCGGATGTAATACCCAAAATTAGTGAATAAAGGGGGGAAAAGGTATGAAAGTATATGTAAATGTATTCCTTATTTATTTACCATATAAATTCCCATGATTTGTGATGAAGTCATTAACTAATGATAAGCCAAACAAGTCTACGCATCTCATGCTGGATTTCTTGTTGTGCATTTAACTAAATATGCAAACTCAACT
XLOC_018949	chr1:160949313-160950870	1534	O_ES	None	0	0	0.126122	1.05902	-None	TRANSMEMBRANE (PHOBIUS); NON_CYTOPLASMIC_DOMAIN (PHOBIUS); CYTOPLASMIC_DOMAIN (PHOBIUS)	None			TATAATCAAATTTTCATCAAACATAATATTGACTATATGAAGGATTATTAAAATCAAAATACTTAATTACGTAGTCCTATACTACAGGTTGGACTAGGTTATAAAGGATTATTATGGGTGCTAAAAGTCGGACTTCAACTCAATCAATTGTCTAACTTGGCAGAAAGGATAAGATAGAAATTTCACGCTTTTAATCAACCCTACTCGTCGATCATCATAATCTAGGGACCCAAACACTCCGATTATTATAATTTATAATCTTAATTATAATAATCAATGCATAATCGAGATTGTAATAATCAAGTTGTGATCCAAATGGACTCTAAATTTTCTTAATCATATTTGGACGTACTGTAACTAAGAACCACGAGTTCTTTTCCATCACTTTAATTTGTTCTA…
XLOC_018962	chr1:161580796-161581110	309	O_ES	None	0	0	0.218673	1.63824	-None	no IPS match	None			TTGCATATGTGTATTGTGAAATTCAAAAAGTGTGAGCCTAACCACAGTGGTTCTTGTAATCTGAAAGAATCTCTTGTTCATCTTTAATTACTTGAAGTTCCCGCTTGCGATTTCCTCTCCCAAGTTCTTCATCTTGGATTTTTGTTAATCTTTTGAATCTGAATTCTTATGAACATTTGAACTGGTTAAAACGTGAAGGAACATTCTGAATCATTGCCACCAAGTGGTAGGCTGATTTATCAAGAGCATGAAAGTCCAAACCTTTGTATAATTATCGAAAACCCCATTTACGATTTGAAAGGAACACAA
XLOC_018971	chr1:162105126-162105487	355	O_ES	None	0	0	0.866107	4.07705	-None	no IPS match	None			GCCGGCTACTTGAGGTACCGATCGAGCATCAATCAGCCAGAGGTTGACGACGATTCCGTGAGGAACGACTGTCCGCACCCGCGCGGACTCTGCCCATACTCCAGAAACTAGCTGCTGCTGTCATCTGGTGTCTGTTAATTTCTCAACGGTAACATCGAGCGCTACTAGTTTCCTCAACACGTGCTGTTGATCGATCGGTTGATGGATGGTTGATTGCTGAAGCACGTCCGCGAAGAAAAGAGACTGTTGAGGTTGACTGCTAGGAGCAGGAGTGCCTACTCTATCTTCTGATCCTTCTCCACTATCTTCTTCCGCTGTGCCCGTGGCACGCTATGGGCAGCTGATTTTCTTTCTT
XLOC_018980	chr1:162867506-162867695	186	ES	ES	0	0	0	24.9597	-None	no IPS match	None			GTTACCCCAGAGATGAACAGACGGAGAAAAATTCCTCACCGGAGTTGTCGCTAGAGTTGGGGAGAGAGTAAACTTCGACGAGATGATCATGACGGCTTATGGCTGCGAGTTTAGCTGGCGACGGGCTGCTGTAACTTGATGGCGGTGGCGTTGCTGCGAGGCTGTAGATAAGATGAATCAAAGGTT
XLOC_018983	chr1:163389480-163390135	645	O_ES	None	0	0	0.33557	2.28101	-None	TRANSMEMBRANE (PHOBIUS); NON_CYTOPLASMIC_DOMAIN (PHOBIUS); CYTOPLASMIC_DOMAIN (PHOBIUS)	XLOC_008860	pre-lncRNA		CAATCGAATTGTTTACATCTTCTCTCTAACCCGAGTATATAAAAGCAGCAGGGAACGTAGTAGAAAGCCATGTTTCTTCTTCGGCTACCCAAGTGATCTCCTGCCATGGACATTGTGTATAGGAGTAGGAAGCATCAGAACACCTGCATTACTACTCTGTCACATGCAAGATAGGTAGAGGTAGCAAGTGGCGTCAAATCATAGACACCCCTCGCCACTAGATGGTGGTTTCGAGATGGCTAGCTTAGTCTGGCGCTGGATAAATAACTAAAATAGCCTATTGATCTTAGTCACGCATTTGTGCTAGCACCATGGGTCATAGGATTATACATATGGTCGACGACACTTCACTACCTGACTATGGACCCTTCCTGGTGGCGATAGAATCACTCAATCCTA…
XLOC_018989	chr1:163585008-163585883	862	P_O	P	0	134.648	0.165688	0	-None	no IPS match	None			CGCGTCAGCCTGAAGCCGCGCCAGCGCGTTTGGGTTCCCCCACTAACCATTGGGACCCATGTGTCATATCATCCCCAACCTCGCTGTAAACATAGCGGTGGCTCAAACAAACCCCATTGAGATTGGGATTCTTCCACTGCGCTGCCCTCATCCGGACCCCCCTTCACGGTATATATAAGACTCGAGCTGCACCTTCGTTTTCCCTCACCCGAGCCACCGTCACCAATGTGAGCTGGAGATAGTCACCACAGATGGGAAAATCCCCACCGTCGCGGATGACTGGTGCACAGGCGCCCGGGCCCAACCAAGTGCCTTGGGTGATGTACCTCGGTTCGAGGGTGTCGTCAGCGTCTCTGGTGGGGCGCGAGGCTTTGTGCCATGGAGAATTGCTCGTCGGAG…
XLOC_018991	chr1:163954654-163955144	483	P	P	0	52.8679	0	0	-None	no IPS match	XLOC_005191	pre-lncRNA		GGGCTCTGCGGAGTATCTGAATCACTCAACAAAGCACATCGTGTGAATTCATCTAGTGCATTCCGAACTCCACCGGATATTTTTTTTGGATGACAGGTATCTGCCTATTTTCCGAATGATGAATTGCCTACTGAAATTTATTTTTCTGGTGGCAAATAATTAATCCAAAAAATGCCGAGCTAAATCCAATCACGTGGCCACGTGGGCCCTAATAACACCAGTCATCATCTTGTGTGGCTGTCTCTCAGTTGCCGCCATTGGATCTTTTCGTTACGGTAGATGCCATTTGCAAGGTGCGCGGACTTTAGAGCAATAATACAAGACGAGAGGAGAGAGAGGGTTAATCACGCAGGGGCGCAAGAGATCGAGGAAGCAACGAGTCGCTAGCTGTTGGTTGAC…
XLOC_018992	chr1:163955531-163956418	874	S_P_O	P	0.470386	26.9736	1.00516	0	-None	no IPS match	XLOC_005191	pre-lncRNA		GCCGGCCGGGACTCTGAAAACCGGAGGACGACGCAGCATGTTTCACACAGTGATGTTTCCACTAGCTAGCATCTCTTCTCATCGATCATGGCTGCTTTTGTGTGTGATGTGCATGCCGTCGATTCTTGCATTGCACCATCACCACTGAAAAACGTCCTTGTAGCCCCGATAGATAGATTCATTTTCAGCACGCTTTCGATCACTTGTGCACTGTCGAAAAAACCAAAGCACCCATGTCTCGTCCATGAACGTGGGTAGATTCTTTCCACAACGCACCGCACAGCATATCCTGCCAGCATCTCGCTGCAGCACTAGCAGAGGATACATGGCTGGCTTTCGACCCGCTGGCTCATCCTGGGAGCGAGGGTTTCACGCACCAGCTGGTGCGCGCATGCATGG…
XLOC_018998	chr1:164372123-164373461	1318	ES	ES	0	0	0	1.9603	-None	SIGNAL_PEPTIDE_H_REGION (PHOBIUS); SIGNAL_PEPTIDE_C_REGION (PHOBIUS); SIGNAL_PEPTIDE_N_REGION (PHOBIUS); SIGNAL_PEPTIDE (PHOBIUS); NON_CYTOPLASMIC_DOMAIN (PHOBIUS)	None			AGAAGGGGTCTTTTTTGTTCCGTGGAGCAAGAGAAAGGGATCAACAGCTCATTCTTCTTTTTTTTCAAAATAAACTAGTGAACGAAAAATATTCGAAAACAGAATGTAGTAGTTATTTTTGATACATCCATCCTAACACACTTAGCTAATATATCTAGTATAAGGAATAAAAACAAATCTAGCCACCAACAGTTTCCAATTCGCAGGTGTTAAATATTTTTAAATTATGCTAATTTAATTTTTTTTTCCTTCTAATTATTACTTGCAACTTTAAATTGGTTTCATTTGTACGGTGAAGTTAAACTGAAAGCTAGCCCATCTGTTTGGATGGTCTAAGACTAAAACTATTAGATTCAGATGACAGATAACTACTAGTTTACCGATGAAGTCTCCTGATCG…
XLOC_019001	chr1:164496875-164497800	911	O_ES	None	0	0	0.31543	1.45924	wall-associated receptor kinase 3	CYTOPLASMIC_DOMAIN (PHOBIUS); TRANSMEMBRANE (PHOBIUS); NON_CYTOPLASMIC_DOMAIN (PHOBIUS); SignalP-noTM (SIGNALP_EUK)	None			ATTCAAATTCCATAGCAAGTTTGAGTCCAAGTTTTAAACTAAATGCACAAGTAAACAAACAAATGATCACATGAATGCATAGTTTATTTACACATTAAACTTTTTATTTGTTATCCTACTTAAACAAGTGCTTCCAAAATGCAATTCAAACACCCATAATTATTTACTTTAAGAAAGTAATTTCTAGTGCATAACCCTTATTGAGATTTATTTTATCTTAAATACTTTGGATATTTATACATACATAGTTCAATAAATAGAGATTGAATTCATTTAGGGTCTTTATATTTGATCTTTCATTACCAAAGACATTTATATCAGGAATATTTTCAAGATAAGAATATTTTTATCTAAAATATATTATATTCTAAAACTTTTGGAGAATTTACCTACATTTCC…
XLOC_019038	chr1:166997926-166998852	912	O_ES	None	0	0	0.988671	3.33082	-None	no IPS match	None			AAGTCTTTTTGTGGGCCTAAGTTAGAGTTTAGAGTACTAGAGTCTAGAGGTGAGTTGGGGTGGTTGCAACGCACGCACCTGTGGTATAATTTATGATTAGGAGGAACCAAGTGGCTGGGACACATGCATCAGCTAGCTCAAAATATGACATTAATTTGGGCTGTCATCTTTCGCCAAACCACTTCAAATGTCGACGATCGATGACTTATGAGTATTCTGTGGTTGGACACACATATGGACCGTAGAGATTGGAGGTTGCAAGCGTATGTACAATCCGACAGATGTACTTAAGTATAGGACAGCTAAAATACAATAAGCAATTAGAGCATCCAATAAATTAAATTGTCAATCAACTAGTTCTCTGTCTCTCTAGAATAAAGTCAAGACATAGTGTCTTCG…
XLOC_019039	chr1:167029246-167029609	357	P	P	0	143.502	0	0	-None	no IPS match	None			TTATTAAAATACAAATACATCTGATTACATAATTAAACGAATAAAATTACTCATTTAATTATTTAATCAATGTATTTTGTGTTTCATATTAACTAAAAGTCTATAAGTAATGTAATGATTTGAGGTGATAATAGATTGTAATAAAGACTATATTATGGAGTGTTGTGATAGTTAAGGACTGAGATCGGTTATGTGGCCGTAGTGGTGTGGAATCAGCCTTATATCAATCAAATCACGTGCAACGCCGGAAGGCCCAAGCGTGGTAAAGTTGGCTCACCGGAAGGCCCAATTGATGAAGACGGATAAGCTCGGCTCAGGTTAGGCCCCGGCATCGCCGTCGACTAGCTGGCCCTCCGC
XLOC_019063	chr1:168466459-168466681	218	ES	ES	0	0	0	9.88491	-None	no IPS match	None			AGTTAGATTTGAAAATAAAGTAGAAAACTAGAAAAGAAATAACAAAAAGAAAAAATAGAGAGAAGGGCGTGCGGCCTGGGCTGAAATTCGATCGGCCAAGCCCACCCCTCGGCTCAACCGCGCGCCCGGCGCATGCCTTTTGTCTGGTGCCGCTGACTAGGCAAGTTGCAAGTAGGCATCCCTGCGGTCGCTGATGCCGAATTTTTTTTTTTTAGCCC
XLOC_019077	chr1:168782205-168782612	401	S_O_ES	None	0.72283	0	0.374152	1.81603	-None	NON_CYTOPLASMIC_DOMAIN (PHOBIUS); TRANSMEMBRANE (PHOBIUS); CYTOPLASMIC_DOMAIN (PHOBIUS); TMhelix (TMHMM)	None			CTTTTCTTTTTCTGGTTTCTCTTCTATTCATTTTGAAAATCCAATTTTGAATTCAAATTTAACTATAAATTATACCCATTTAAACATACCCATTGGGTACGCCAGTATGGGAGGCTTTTATTTAATTAAATATTTTATCTCTTTATTTTGGTGTAGTATTTTTCCCTTTCCTATTTTCTATTTTATTTCCATTTATACTTTGAGGTCCAAGTTTTAAATTATGACTCTTTATTAAAATGTTTCACCCTATTTTCATAAGTATAAAATGCCTATAGTCAACATTTAATGAAATGAATAGTCATTTAGTTGAATAGAGAAATTTTCTATTGCTCATTTTCTAAAATATTCTTGGTTTTTAAAATTCAGCCCTCAACTTTCAATACTCAAGCATAATTTGGG…
XLOC_019108	chr1:169734241-169735532	1272	P_O_ES	P	0	51.3068	0.278213	0.849047	-None	no IPS match	XLOC_008980	pre-lncRNA		CTCTTATACATATTTTTGGGCTTTACACCGGGTTATTACCATAAAAACAAAGTGGCGTGAGAGATGTCAATTCATCATCATAAAACTCCTTCAATAGATGCATAAAATATTATAAATAGTAGGCATAAAACCCAATCAAGAAGGCATAAACATGGATCGGGGAGGTCATCACCGGAGGACGGCCCTGAGGCAACCGGATCGGAGGATCCTCGGAGGCCACCAGATCGGAGGACGTCATAGAGGCCACCGGATCGGAGGTGGTCGTTGTCGGAGGACCCTGAGACGCGTCGGGTCAGAGGATGTCGTTGTCGTCGCATGCTGCTTTAGGTGGTCACCGTCGACGTCTCGATCACGCCTCGGACAGTCGCCGCTGAAAAAGTTCTAATATAGGCCCAACCA…
XLOC_019113	chr1:169896673-169897326	643	O	None	0	0	0.280044	0	-None	SIGNAL_PEPTIDE_N_REGION (PHOBIUS); SIGNAL_PEPTIDE (PHOBIUS); SIGNAL_PEPTIDE_C_REGION (PHOBIUS); NON_CYTOPLASMIC_DOMAIN (PHOBIUS); SIGNAL_PEPTIDE_H_REGION (PHOBIUS); SignalP-noTM (SIGNALP_EUK)	XLOC_008986	pre-lncRNA		TGAGGCCCCACCTCTACAACATCATCCCTGTGCCTCATGTAATCGACAAGGTCCATGGAACATAGTAGCACGCGTGGACCTAAAAAATTATTAACTAAAACACTACTGACAAACTAAAAATTATATCAAATTCATAAAATATATATACTTACCAACCTTTTGTTCTTTGTCTTTATTCAACCCCTTCATCGTTGGAATTAAGGAGTAATGAGTAGATAGACTCATTCAAAGTTTCATTGTTGTGGTTGCTTAGGACACTATCGTGTCTGCAGGAGGCGAACATCATATGGAGAAGGAGCGCCACATGGGAGAGCGAATGGAGGAGAAACATATGGATGAGGAGCACATAAGATCCATATGAAGGAATAATATATGGATACCAATACGTGTATGGATCAG…
XLOC_019115	chr1:169914147-169914318	168	O_ES	None	0	0	20.183	55.0437	-None	no IPS match	None			TTTTTGTGCAATGACGTGTCCTCTGGAATTTCTACAAGTTTTCCCTAAAATCAAAATAAATGTTTGGAAATGAGAAGTCCTATTTCCAAGCCGAATTTGGGAATTTTAAAAACAGCGAATCCGGCAAAGCCGGAAAGATCGGATACGAAATTTAATTCTGTGCGGTTT
XLOC_019121	chr1:169958763-169959373	601	ES	ES	0	0	0	0.736145	-None	no IPS match	None			AGGGCTTGTGGGTGACGTTGCGTCGGTGCCAGCGGAGTGACAATTTCAAATTTAGCACGTGAGGGGTTGGGGAGTGGATCCAGCAATGGAACACTGCTCATGAGGAGCTACTGAATTGAGCAAAGGAAGATCAAGGATCTGTGAAGGATGGGAGGGGGATGAAAAAAAATGATGACTCTGCAATCAGGAGCTAACGATGGTCCATTTCCATCACCAGATCAGTTCATTAGCATGCCCCTTTTCGTCCTTGTCCTGGAGTTAGCTCCAAGTGGTATTTATTTTCAATTGCCCCTTTTCCTCCTTATGTTACTGATTGCTGCATAATCAATTCCTTTTCTATTATCAGCAACAGTTTTGCTACTGCCAAATGCATTCAGTGACTTGGGTTTCTCATTTGAA…
XLOC_019140	chr1:171693909-171694447	530	S_P_O	P	7.2321	1581.82	7.25237	0	-None	no IPS match	None			AACAACCCGCCGGAATGCGCGCGTTCCAGCCAGGCACAACAACGGCCTCCCAACCACCCCGCATCGAGCCGGGCCTACATGACCCATGCCACCGGCCCACCGCAACCCTGAGCCCTTGATTCGGGCGGATCGAAGTTACCTCAGCCTTGCACGCGGAAAGGGGCGTGAACGGAGAAATTGGGGGCAGGCGCCGCAGTCGATTGCGCCGTACACCATCGGAGGGTCCATGGGCCGTGTCCGGGGAGCTTCCTTAAGCCCACCGCGGGGGGTGCTCGTTCATCTCGGGCGTGTGCGACGGTCGGCGAGCAGCAATTTCTCGCCGAACTTTGACTTCGCCGCACAACTCGTATCGTCGTGGATTACGCCGATACCGTCTAGCTCCCCCGGGGAGAACCTTGT…
XLOC_019146	chr1:171941114-171941513	393	O_ES	None	0	0	1.21198	5.3821	-None	no IPS match	None			TTATTATGACCTGTGCACATAAGAGGCGATAATCAAGAGGCTGCTGTACAACAGATATGAGTTTGTGACAGGTTCCGTCAGAGAGAGAGATTAAGTTTGTCAAGTCTGGAAGATCGGGATCAAACAACCAGTGCGTACTGTTAGATTGTCTTCAGTAGATCGTGTATATGGTTGTACAAACCCTAGCCGATTATGTATGTGATAGTAGAAATACCGACATATCGTTTTACGTTATAGATAATACTGTTTGTAAAGTAAATTTGAAATATAAGACGGAAGAGAATAAGATAGGAGAGACGAAGATAGCTTTACATGCACACAGCTTGCCAACCTGACGCTGATCCAAAAAAAGCTTCTCACCACCAGCGTGCTAACTTGTACTCCCATCCGTAC
XLOC_019149	chr1:172285469-172285588	117	S_O	None	3548.12	0	1746.42	0	-None	no IPS match	None			AAGAAACAGTCTCTACATGCACATGCAAGCTTCAGACCACACACACTACAAGCTAAGCCTTATTGACTGAACTGAATAAACTGAATAAACAGCCTGCATAGACTGAAGATGTGACTT
XLOC_019154	chr1:172505458-172505977	511	P	P	0	100.447	0	0	-None	NON_CYTOPLASMIC_DOMAIN (PHOBIUS); CYTOPLASMIC_DOMAIN (PHOBIUS); TRANSMEMBRANE (PHOBIUS); TMhelix (TMHMM)	XLOC_009031	HC-lncRNA		GATCTGCGGCAAAGATTCACCCACACCCGTGCCCACGCATAGCCCTCCGATTCAAAATTGATGGCCAACCTTTATGCGATGAAGGGGTAATCTATCTTCTAATCGTAGCCACACACACACGAATCGACGGTCGGGCGCACTTTTCCCCAACCAAACGGCGGAGCCCGGCGGTGACCGAGCCACCACGGCGGCGGCTATGGCGGAGATGTTAAGCCGGCGCACCACGATCTTTACTCAAAATAAAATGGTGCTACGCGTGCAAGACGACGAGGCAAATTCATGGGTGCGGAACTCACCGAGGAAGAAGACGCGCCCGGGTTGGCGCAATTGCCCCAGCGCCAGGCAGAGGGTCAGTCTGCCCGCGGGCCCGCGATGTCAGTGACAAGCCGCGCCAGGGAG…
XLOC_019162	chr1:172863120-172863427	302	O_ES	None	0	0	1.13095	2.96438	-None	no IPS match	None			AGGAAAACAGAGGGAGGGAAGGAGATAGGGAGGGAAACTTTTGCCAGTTAGCTATGCTGTACGGAACTAACCCAAAACGAAGTCATATACTCATATATCACCACAGTTTATACACACACATTATTCAAAACGAAATAGTAGCAACACAAACATTTTGCTCAAACACGCTATAAAAAAGAGCTGAGCTTACTAGTGGCCCATTCATCTCTGCTACACTACAACTCGCCGGTGCTAGTTGCGATGATCAATGCTGCCCAAGAAGACGCCCCCCGCCCGCTGGGCTGCGCGCCAGCGGCGGGCAG
XLOC_019163	chr1:173089263-173090435	1155	ES	None	0	0.000565512	0.0659979	1.3612	eukaryotic translation initiation factor 4g-like	no IPS match	None			CTCAATTTGTGGCTGCCTTCCAACAACAAGATCTAATTTTCCCTGCAGATATGATCAACATTAGTTTTATACATAACTTGTACTAATTATAATGCAGTGGGTCGGAAATATTACCTCCTCTGCTATTGAAAACAGAACTTGGAACCAAGTCACCAACTATTGAAAAAAGTTCAGTTATGTACAAAATATATGGACCATACCCCTGGATAGCTGCCTCTGGCTCAGCAAGTGCTCTTGAGCTGTGCACAAGTACACCAAAAGCTTGGCCAAGAGTTCCTTTCCAGGTCTTTTTCTTTCAAACGAGTTTGCTGACCCTGCCAGAAAATAAGAATTAGGTAAGACCTATCACAGTTTGTTTCATTCCCCATATAATGGCAGGAAAAAACAAGAACAATTGAC…
XLOC_019165	chr1:173312026-173312152	124	S_P_O_ES	P	457.375	26594.6	2002.77	234.354	-None	no IPS match	None			GCCGGGTTTAATGATTTTGTGGGATCCCTGGATTTAGCGGCTGGCGAACCGCTTCTTCTTCCACAAAGATCAGACAAAACCGAGCTTGGATAGAACCGAAGAAGATTTAGCGAACGAAGAAAAA
XLOC_019180	chr1:174290513-174292034	1499	P_O_ES	P	0	33.2967	0.190291	0.400787	-None	TRANSMEMBRANE (PHOBIUS); CYTOPLASMIC_DOMAIN (PHOBIUS); NON_CYTOPLASMIC_DOMAIN (PHOBIUS)	XLOC_009057	pre-lncRNA		AGCATCGTGGAGAGTATAGATGTTATATTACAATGGTATTGCATGCTCATATATGAGTGGGCCAGTTTATTGTATCTTCCACAGTTCTTGAGAAGATTTACACCAAAGCTTGCAAAACGAAAGTATTGTAGTGAACATTGCTATTAGTTAGTAAGCTGACTTGCAATTAGTTAGTAAGCTGACTGTAATCTATCAAAGCTTGTAACAGGAAGGGTTATAATAAACAACTACAATTAAATAGTAAATTCACTACAATTCTCAGGTGTTAAATTGGTTGCGATCAGATTAAGAAGTCTTTGATGTCATCTATTCTGAGTTGTGCTCCTCTATCTATATATGCAAGGTACATGTGGAGGAGCATGCAGGCAGCAAATTCTAAGACAGAAATAGAAGATAAGT…
XLOC_019181	chr1:174295699-174296197	490	O_ES	None	0	0	1.7195	2.46544	-None	no IPS match	None			GGAACCACACCACTTGTCAGTAGAACAAAAACTACCGGCGCCACTGGATCGGCTTTGAGATCCGTGCTCTGCTGCAAGCCCAAGCAGCCGACCAGGATCGGTGATCATCACTTGTGTAGCAGCAGTAGTAATGAATGCAGCTGCTGTGTAGTTGCAGGTTTTGTGGCTGCCATTGTGAGTGTGAGCAGGGACGGATCGCGGTCGGGGTCCAGCCCAGCCCCATACTGTTTCGGATACCATAAAGTCCACTAGAGACTTCCATATACTAAAACGTGTTAAATATAACGTAGAAGGGCTTCAGTGAATCAGTTTAGTTTAGTCTCTCCTAAACTTTTTTTTTCGTACTGAGTGTGAGCATGATTGGCAAATCTAGAGAGTGCATGTAATGCAAGCAGAGCA…
XLOC_019183	chr1:174369227-174372703	3426	P_O_ES	None	0.0986019	0.618047	0.591178	1.76113	bri1-kd interacting protein 103	no IPS match	XLOC_009059	pre-lncRNA		ATATACACTAATATAAACCAGGGCGGCGAGCTCCAATCCAGCACGCACGAGACTGGTGACCACTACACACACGCAGGAGGCGACGGACGGATTTTTTTTTTTTTAGCGGAAGAGAACATTCGGCTCTTGTACAGAAAAGTGGATGAGTAGATACCGATTTTCCAGTACAAAATCGTACTACTACCACGATTCTTTCGAAAAGCTGGGAACAACTCTTGCCTCTTTACTTGCCATCCTGGATGTTGGCTCAGAGTAAGGGAAATAAATAAATAAATAATAAATAAATAAATAAATAAATAAAAAGATTATTAGTCTCTAGTACTAGCAAATTTGGCTCGTTCCCCCAGGAGGAGGCCTGTCGTCTTGTTGACGAGCCACTGCTGCTGCACAGGCAGCTGC…
XLOC_019184	chr1:174558205-174558437	228	O	None	0	0	4.41241	0	-None	no IPS match	None			GTCCTGTACGTACTTGCCACGTATTGGATAAGGCAGAGGCAGCCAATATATAATATATAAAAGAGACAGGAGGCCCTAGTGAAACGGGGACGAACCTCATGCATTTTACATCAACAAGCTCTTACAACCCTCCTGTAACGGACTTAGACACTTTCACTCAAGGAGGATGTACAGTATTACACATAGGTGGCCTAGACCTCCCTAAGACCTTGTCCCCCTCGTAGCGCT
XLOC_019185	chr1:174558806-174559792	971	P_O	None	0	1.08897	0.838333	0	-None	no IPS match	XLOC_009061	pre-lncRNA		AGCACCGTCCTTGCCCTAAACAAGTTGATGCCACAATCTTATAAAAAATTTGATCACAAATACCAAGAAAATGAAATGAAATATTTATAAACACTTACTTAGACTATGATCACCACATGTGTTAAAAGAGATAATACCTGCTCTCTAAGATCTATATATGGATCAAATACAAGATTTAATGGTCGGATTAGCGATAAAGAGGAAAAGGGGAGGAGGCAATAATGAAGAGAATTTGACCATAGAAGTGGGTTCCAGATTTTGGATTAGAGCTTGGTCTGGAGCTATAGCGTCGATGTCTATGCTATAACTTATGGCGTCAAGGTATCATCACATTAATATCATATCGCGTCACGTGACTACGAGAAAGGCAACTTTAGCACTATAAATAATAGGATGTTG…
XLOC_019186	chr1:174563338-174563501	160	O_ES	None	0	0	33.5576	35.6944	-None	CYTOPLASMIC_DOMAIN (PHOBIUS); TRANSMEMBRANE (PHOBIUS); NON_CYTOPLASMIC_DOMAIN (PHOBIUS); TMhelix (TMHMM)	None			TTGTTGATTCCACTTCTTCCATGTCAGTGATCTATATAGTTACGTACGTACCAAAAATATATATGCACGGCACCATCCATGCAGCTATTATTATATATATATACAAACCTTGTCATAAACGCACATCATCACTACAGAAGAAAAAGATTAGTGTCCCACT
XLOC_019187	chr1:174580010-174580266	252	O	None	0	0	3.00721	0	-None	no IPS match	XLOC_009064	pre-lncRNA		TTCTTGTTAATTGAGCAGAGTTAGGTAATTTATCACAAGGCTAGTTTTGCTTGTTTCAACATCTGAAAACTGAGAAACTCGGGGTTCTAGGTTCAAGCTTCAAATCAAGGTAAGAATGGATTTAAATTAAACATAAAAGTTCTATAAAATAAGAATATGAGAAAACAATGTTCATGGCCGTACTGTTAGCACGTGGCATTGTAAAAACATTGGCCATCTGAAAGCCGCCTAGAGGGTGGGAGTGAATAGTTG
XLOC_019202	chr1:175971412-175971618	203	ES	ES	0	0	0	14.0288	-None	no IPS match	None			GGCTCGCAGCTATCTTGCTCTTAGGTTACTTGCATCCATTAGTTCAGAGTTTGTCTAACAATGTACGGTCGCCTGATGACGTTTTTCTTATGTTATACTCTCTCTTTGTCTTAATCTACAGGGTGTGATCAATGTAGGTAGCCCTTGCCTTATGCAAATAATTGGATAAGATATTAGTCTGCGTTTTAAAAATGCTCCTTTTG
XLOC_019262	chr1:179415856-179416406	542	S_P_O_ES	None	0.429801	0.823415	1.10715	2.63673	TPA: hypothetical protein ZEAMMB73_770446	no IPS match	None			ACGAAGAAACCTTAGGTGCAATAATGGAGGTTTCTCACCGGGGAAGAAGACCATCGCCGGAGCCGAGAGAAATCCTTCGATTGCCGAAGATTCGGGGATCCAATCGACGAACCGAACGCGCTGCGACGAAGCCCTCGAGAGACAAACACAGCGGTACCCTCGGATTCGACAGACGATGCACGGATTGGGAGTAATTGCTTGCCGGAGTGTCGCCGGAGTTGGAACCGCCCCGAACTTCGGCGAGCAATACCGGGAGCTAGGGATTGGATTTGGAGAAACGTTTCGTGTTCTGGAACGGGCTCGACGAGATGAAGCCGGACATGTATATATATCTAGGGTTTGGACAGATGAAAATTCAGATTTAACCATTTTTAAAATTCGGAAAAGCCTAGAAATCTA…
XLOC_019268	chr1:179576112-179576389	273	O_ES	None	0	0	0.737211	3.61226	-None	no IPS match	None			ACTTGTTCACATCTACTGTAGGTAAAAACTAAACTTGAATATAATAAACGAAATAATGGAGGAGTGTGCTATGGTGCCATTGGGGAGGGATCATCAGATGCAAAAAAAAAACAGAGAGAGAGAGAGAGTTCAGATCATGCTAGGGATCATTAATTAGCCTTTTGATGACTCTTCTTTCAGTATAAAACATATATCCTAGCTACAGTGTGTTTATTAGTCTGGACATGTATTTAAATGTTTGACACAGTCTAAGATCCTTAATTTTGCACACAC
XLOC_019272	chr1:179982822-179983343	513	ES	ES	0	0	0	2.34831	-None	SIGNAL_PEPTIDE_N_REGION (PHOBIUS); SIGNAL_PEPTIDE_C_REGION (PHOBIUS); SIGNAL_PEPTIDE (PHOBIUS); NON_CYTOPLASMIC_DOMAIN (PHOBIUS); SIGNAL_PEPTIDE_H_REGION (PHOBIUS)	None			AACAAGGACAAAGCCTGCCTCTAGTGGACGCCAATCCCAACCAATAATTGCTCACACTTTAGGAGGGTCGCAGCAAGCTGAAACCTGAAAGCCTCTTCCCTCTCCTAAAAAGCAGCGAGTCAGAGCAGCAAATAATAATAAAAAACACACACACACACACAGCGAGTGAGTGAGCGCTGCTCGATCAGCTGCAGATACTTCTTCAGTGTGGCCTCAATGATGCCATGCTTTACCTGCCAGTAGCTTGTTCGCAATGTGTGTGTGCATACGCCAATCGCATCTTTTTTCCCCTGTTCAGCCAGCTCGGTGCTTAGCAGTCTAGTACCTGAACCAGTACTTTAGTTTCTGTATTATATTCTCTTAATTAATGGAGCAAAATGCCACGCCTGCTGATAATTG…
XLOC_019273	chr1:179993874-179994153	275	O	None	0	0	5.26928	0	epoxide hydrolase 2	no IPS match	None			ATGATGGGGTGAGCTTGTCGAGCGTAGTACGGTATTCCTAGAACGGCGGCGGCGCGCACCCGGTCCGGCGGAACAGGCAGAGGTGCCACGCCACCTGCGCGCCCCAGTCGTGCCCCACCACGAACACCTACGGATCCACCATATGGCAGATGGTGGCGCGCGCAGGCACAGCCCAAAAGGTTCAGTCACCCACGTCCCACGATCGTGGGTGAGAAACAAGAGCACGGCAGGGAAAAAAGGCGGCACCTTTGTGAGTTGGAACTTGGAGGTGGTCA
XLOC_019279	chr1:180110127-180110643	508	ES	None	0	0	0	0.655957	-None	no IPS match	None			TACTCTTACAATTCATGCTTCTAAGTCCTTTTCGTTTCATACCTAAGATTGTCTTTAACTAATACTATAAATAGGGATGTGAAACTGTAGATGACAATATTTATAGAGTAAAGTTTAAAATAAAAAATAAGGTAAAGACATGATAGAGGATCTATTGGAGATAGCATAAATCATAAGGTTTGAATAAGGTTAGGAAGAATTTTGACCGTGGGGATTTAATGCGCATCAATTTCTATAAATTTAAGACAAAACGAACCGGGTCTAAATAGAGCTGATCTACTATTTTGTGAAGCTATCGTATTAATAACTGTGCAACAAGCTAAAGTTTTTATCTCTCTTTTTTTCTCGTGCTGAAACAAAAAGAAGGAACAAACTCTTAGCATCTCCAATAAAGTGCCT…
XLOC_019287	chr1:180392740-180393121	375	O_ES	None	0	0	0.141755	2.3858	protein far1-related sequence 5-like	TRANSMEMBRANE (PHOBIUS); NON_CYTOPLASMIC_DOMAIN (PHOBIUS); CYTOPLASMIC_DOMAIN (PHOBIUS); TMhelix (TMHMM)	None			TTCTTTTTCTTCCCTTTTCTCTTTTCCAGGGATATGGTTGATCGTTTACTCTTTGGCCCTTTTACCACAGAGGAACTCTAAACGATATTTTACCTGTTAATGTATCTATAGAACAATCGGTAGGAATTGGAGGAACATGCAGATTTGTTGTTGCAAATTGCATATAGAATGATCTGCTTCTAAGACTAACTTATCTATTGCTTTTTCAAACCATCGAGAAGCTCTTTTGACACCGAACACTTCAATGCAACAGATGTCGCCTTTCGTGCGATACGTCAGCTTGGGATTTCAAATCAGCATTCTCATTCCGTTGTTTCTCAATAATAAATCCTCTTTTTGCATATTTGTCCATCTATGCAGTATATATTGTGATGG
XLOC_019289	chr1:180512381-180524452	1421	S_P_O	None	9.85542	0.451877	2.22693	0	-None	no IPS match	None			GATAGCCTAAGATCTCCCAATGCTTGTTTTGCAGCATGTATCAGCTGGATGCATGTTAGGATGCCCAGAATCTCAGAATAAAAATGATCTTTGATGTGTTCGTTACGAGATCCATTTTATTCTGAGATTCTCCTACTCAACTTCTTTGATGAGAGGCAGTGGCTGGATCATGAGATTGGATTAATTTCTTTGGAAGGGTTTCATTCCGGTTTATTACCTCGAGTTGGCATAGAGTTCAGTACCATAGAAGTGATGTGGAACGGATTGATTTTGCTGTTTTTAATTTTTCTATTTTACTTGTGTTTTGATGATGACCATGAGCCTGTGTGGCTGCATGTATATGTACTCTCATAAAATACTTTGTATCTGTACTTGAAGTGATCTGGAACGGATTGATTT…
XLOC_019294	chr1:180873345-180873956	602	P	P	0	97.7467	0	0	-None	no IPS match	XLOC_009126	pre-lncRNA		TCAAAGGCATTGGCATACGAAGCAAGGGAAACGAAGAAGACTCGGAAGGTTGGTTCAACATGGGAAGGAAAGAGAAAAGACAATCTTGCCCGTGTGAAGCTTGCAAATCCTGTGTGTAGAATTAATGGGCATGTTTGTATTTCATTCGAAGTTGTACCTCTCGACTACAAATAGAGAAACAGTGCCATGCATAGGGGCACATTTTTAGACTCGGAAGCATCGGTTTACTCTGCCTTCGGAGATACCTTCAAACTCCCAACTGTGAAGCCGAAAGTAATTTGTAATCATTTGATGTATTGCAAGGAATGAAATAATATGTTTGCACATTCAGATGAGTAATACATTTACCTCCTGAAATCTACATGATATTCTTGTCGGTGTATTTTTCACGCTTTATAC…
XLOC_019298	chr1:181338632-181338920	283	ES	ES	0	0	0	2.9583	-None	no IPS match	None			ATGAATGTCAACAAGAGGAGGAAGAACCTTTTAACAAACTTCCAGAATTGGATCTTCTGAGCTCAATGTTCTCGAAGACCTTCCAGCTGTCTTGGAAAACTTGCTATGCTGTGACCATCTTATGACAGATGAATTGTGGAATGGTAAGGGCAATAAATTTTTATGGCACTGTCTTAGCATTTAGTTTATGTTAGGATTACTCAGCCTTTCACTTTTGCTTGCTGCAGCTGCTTGGCCCAGATCTGCTGGTCTAAGCAGCTGCAGCCCCATATCCTTAATATTT
XLOC_019301	chr1:181650655-181652408	1727	S_P_O_ES	None	3.08448	0.552532	0.78452	1.80226	3-deoxy-d-arabino-heptulosonate 7-phosphate synthase	NON_CYTOPLASMIC_DOMAIN (PHOBIUS); SIGNAL_PEPTIDE_N_REGION (PHOBIUS); SIGNAL_PEPTIDE (PHOBIUS); SIGNAL_PEPTIDE_C_REGION (PHOBIUS); SIGNAL_PEPTIDE_H_REGION (PHOBIUS); SignalP-noTM (SIGNALP_EUK); TMhelix (TMHMM); TMhelix (TMHMM)	None			GATTTGGGCCGAGGAGAGGGAAGACTCAGCCCAAGAGGGGGTTTTCTGTTTTTTTTCTTTTTCCTTTCTTTCCTTTTCCAGTATCCTCTTTCTATTCCAAATTCAAATTTCCAGTTCAGTTTATCTTTCATTCAAAAATCAAATTCTTTTAACTGCATGAGCTACAATTATGTATATATATATTTATTTTTTTATTTACTTATTTCCTAAATTGAGTATGCACAAAGAAGGGGAATTCAATTAATTCCCAAAACATTTTTTATATGAATGCACGTATTATTTATTTTATTATTATTATTATTTTACCTTATGCAAATTTTAGGGCTTTACACTCCATGTGCCCGTACCTTGTTCACTGTGCTCGGTGAAATTAAAGTTCCATTGTGCTACCCTCTGCAT…
XLOC_019323	chr1:183591159-183591477	313	ES	ES	0	0	0	3.00862	-None	CYTOPLASMIC_DOMAIN (PHOBIUS); TRANSMEMBRANE (PHOBIUS); NON_CYTOPLASMIC_DOMAIN (PHOBIUS); TMhelix (TMHMM)	None			TCTTGGAATTGTATTTTGGCTGCCTTATATTGATACAGATCTGTTACAGGCATAGAAAAGTTGGAGAATTGATTCTAGGTTATTACCAGTTTTGGAGATGAACTCAAACATATCTTGAAAGCAGATAAACTAGGAGTAGATTATCCTTATCTAGGATTCCACACATAGTAATATGTTACCTTTTTTTTATTATACATGCATCATGTATGCTCCTTTGTTTCTTATCACCTTGTTTTTAGGGTCATGCATACATTTAAACTTCTTCTCATCTTGCATTACGAAATCTAACTTTGTTTCTTATTGTTTCTAAAAC
XLOC_019326	chr1:183615218-183615444	222	ES	ES	0	0	0	10.1584	-None	no IPS match	None			TGGAATGAGTTTACTAGAGTAAAAATAAGAGGTGTAATAAAGGCCAAGTGCAATTATTGTTTTAAGTATTTTCTATAGGAGCAAACATTGGAACTATGCATCTTCATGACCATTTGAAAATTAGTACTTTGAAAAAGATAAGATGGTTGGAAACAAGACACTTTCACAATCTTCTTTAAGGTTTGGTTCCTCAAAAATAGGGGCAATTCAGTCGAGAACTAT
XLOC_019327	chr1:183755408-183755689	276	ES	ES	0	0	0	3.43775	-None	no IPS match	None			CATCAAATGTAAGAAAATTTTATTGGAAGGCATTCTAATAACACAATCCTTGGAGAACTTTTTACTAAATTTCAAAAATAAGATTTTGGGTGTTACATTTATTTATCATGTGTTTATCATATAAATTTGATAGAATGATATATTTCTTATGCTAGTAATTATTACTATTAGCTTGTAAAGAATGAGGTAACAACGGCTCAATCCGTTAATTCACTGATCAAACTAAAAATAATAATAAGTAAAAGGTTAATGTAGACATATAGTACTTGTTCTTCT
XLOC_019339	chr1:184778793-184779022	225	O	None	0	0	2.69925	0	-None	no IPS match	XLOC_009192	pre-lncRNA		GGATTCTACGTCCATGTTGATTTGATTGATTTTTACATAAACGATTTTCATATGAACAAACTGAGAGCGAAATTTTAGCTGCCAAAAGTCGATTCTAATGCTATCTCCAACAGATCCCTTATCCAATCCCTTATCACCAACTACACTATGCAAACAGTACCAAAAAGTGTCCTCTACAGTTTTGCGTCCTCTATTTTATACTATCTATGGAGAGAGTCTAACAGC
XLOC_019340	chr1:184779844-184780031	184	O_ES	None	0	0	20.6162	3.52745	-None	no IPS match	XLOC_009193	HC-lncRNA		CTAGTCGATCTGCAGAAATTAACCGACCTAGCCGAAGTTCTCGATCGAGTTTTGCCCAAAAAAGTTGTCACAATCCCACGGCTCCACCTCTACCCACGCCAAATAAATTCAAGAGATAAACACAGCAAGTTGAGTTTGAAAACGTTGGGCAAACGACCAGAGATACGAATATACTCATACGATG
XLOC_019346	chr1:185104126-185104499	367	ES	ES	0	0	0	3.68841	-None	no IPS match	None			TTTTTCGTATGTTACCTATCCTTACATTACGTTGTTATGAAACTGTGTTTTTTTTGGCATAAATCGGTCAGGACTGTAACTAATTAATCCTGGACTCCTGGTTCAGCTACTAGATGCACGTATTTATCTCAATCCGTTATGTTGTTGCAGTGTGCCAGTGTCCATCAACATATCAACCTAAAAAGAGTGTGAAACGACACGGGTGCCGATGCCTCCTAGCCGGCGCGCTGATGCCCGTGTGGTTGACGCTGGCTCCGACACCGCGCGAAGTCTGGAATGCTGGGCAACCGGTCATCGAACTGTGAGAGACTGAGGGTTCGACGACGGTGCCAGAAACGCTGGATTAGCCGCCGGAGTGCGAAGGGAG
XLOC_019355	chr1:185779373-185779671	293	O	None	0	0	0.502416	0	-None	no IPS match	None			CCACCGCCATGCATGCTCAAAACTAGTGGAGCTTGACCGGTGTTAAGTCTTCTCACGAGTTAGCATCCGGATGTTTGCCAAAGCGAATTTTGAAGAGTGCTCGGTGTTTTTTTTCTTCTTGAAAGCGATATCTGAGAAAGAATAGTATTTAACTATAACTGTGATCTCTCGATGCTTTCTAACTCAGATTCAGGTAGCCTTTAATTCTTGAGGAGTTTGATAAAGCTAGTGTTTAGATCTCTCATAAAATTTCTTATCCTTTGTCTTGATAGGCTCTGATTGCCAGCCAATCC
XLOC_019368	chr1:186208500-186208734	230	O_ES	None	0	0	1.2233	5.47328	-None	CYTOPLASMIC_DOMAIN (PHOBIUS); TRANSMEMBRANE (PHOBIUS); NON_CYTOPLASMIC_DOMAIN (PHOBIUS); SignalP-noTM (SIGNALP_EUK); TMhelix (TMHMM); TMhelix (TMHMM)	None			GGGAATTTGGCCCAAATACAGGTTTGGTTTCTTTTCTGCTTTTTTCTCTCTTTTCTTTCCTATTTCAAACCCAAATTCAATTATTCAAACTCGAGTTTAAACTCCTGTTTAAAATTTCTAATTTCCAAATGTCTAATACATCCTAGTAGGAACATAAACTATATTGTTTACAATTTTATTCTTCTTTCCTTATTTAATTCTAGCAATACTTTAATACAATTTCCTTTCTC
XLOC_019399	chr1:187409684-187410376	682	P_O_ES	None	0	0.301505	0.293366	1.01086	hypothetical protein ZEAMMB73_800081	TRANSMEMBRANE (PHOBIUS); CYTOPLASMIC_DOMAIN (PHOBIUS); NON_CYTOPLASMIC_DOMAIN (PHOBIUS); TMhelix (TMHMM)	None			TTTTTTCCTCAACTGTACTGCATTTGCTTGCAGATTATAAAAGGAACAGGATGTAAGAACTAAACAATTAGAATGATAAACAACATATTGTTAAAAAATATATGAGTAAAAGTATGGTGTTAAACTTTAGTCTTTTGTAGCAATGTTATCAAGTCGTCTCATAGTCAGGCTTATCGGTGCCATGGCAATCAGTAGTATTTTAAATGTCAATGAGACAGTCAGGTAAATCTTCTTGGAATGATGACCAACAACACCTCAAGTTGCCGGCTGCATTCCAAGAAATAGCATAGACATAATACATGTATTAGTATTACACTTCGATAAGAATGATTCGAATACAAAAAACTAAATTTAGGGTTCAGGTGCTTAATTTGCACAATAGGGAGGGAATAAAGGGAT…
XLOC_019418	chr1:188108030-188108272	238	O_ES	None	0	0	0.523705	7.58622	-None	no IPS match	None			CCCCCTCTCAAAATTAATGGAAACAGGTTGGCAGTGCCAATCTTCTTAATTTTCTCCGTCTGCTGCCTGTCCCTAGCTATTATTATTCCATTGTACGCTTTTCTCTACGCATAAATGCATCGATGTGATGCGCACAGAATACAAACATGCATCCCTGTCTCTGTCTTGGTCTCTACCTCCTCACTCCCAAAAATAGTTGGGCTTTTTTTACTATCAATAATATAGGCAAGATATTTAT
XLOC_019419	chr1:188256962-188257094	130	S_O_ES	None	67.7965	0	209.609	79.1696	-None	no IPS match	None			TCCTGAATGTTATTTGTTTCATAGGAAGATTCCAAAAGCACATTGATGCCGAAAGAATCTTCGGAACCGTGGAGAGGAGGTAGTGATGAGTTTCACGCGCTCTAAGCCCGGCCCGCGCGCAGTTAAGAGG
XLOC_019424	chr1:188305169-188305422	249	S_P_O_ES	None	534.903	14.9042	828.391	7.78099	-None	no IPS match	None			AACCGATCATAATCATAGGTTCAACCACACCAGAAAAGTGTTTATACATTTGGAAGACTTACTACACTTCCTACTCCTTAGTAGCCCATATGAATTTGGTAAATATTGGTATGTTTAGTCGGGCGGCGGCCGTTAGGTACCTATTTTGAGTTATGAACACACAAGCAAGGCCAAAACGCTAAGATCCCAGCCAGGCTATGATAGTAGAATAAGAAATTGCCATAGGGGAATCCATTCATTCTCGACCAT
XLOC_019425	chr1:188305844-188306028	181	S_O	None	41.2008	0	231.115	0	-None	no IPS match	None			TGCTTGTCTGAGTTCACATCCTTGTTGCGGGGAAGGCCAGCCCTAAAACTGGTATTGGAATGACCTGAATTCACTTAACTTAAGTAGAGCCCGCATCTCGTCACGAAAGATATCTGATGAATATCACACAGCCGAATCTCATTTGAGAATACCCAAACCTGAAGTCCATGGAATAGCTGAT
XLOC_019428	chr1:188418167-188418741	565	P_O	None	0	25.9784	0.267827	0	-None	no IPS match	XLOC_009242	HC-lncRNA		CTTTGCCCACGCAGTGGCGGGGATCCACGGCGGCGCCAGGCTTCGACGAGCCATTTCCCGAGCTCCGTCGTCCATTCATCAAATTGGCGGTCGAGATAGCTTCCCCATGACCAGGCGATACCTCGCACCTACTTCATGTCCCCGGCCGCCGATAGATGCGAGGAACGACACTGGTGGTGGGTTTCCTCCACACAACACCGGTGATGGGCCAGGCCGACGCAAGATGGATGGAGGAAGGGCCACGGAGTATGGGTTTATAGACCGCGGCGGAGTCTGCCTGAAGATCAATATCAGCGGAATCCACAGGGTTTGTTACGCGCCACCGTTCGCGTTGGGTGCGGAGTTGGGTGTGAGGGACGATTATGACAGTGCGGACCCACCAACAAGTGATCGAGTAAG…
XLOC_019452	chr1:190394041-190394536	487	S_P_O_ES	P	2.34754	167.506	18.1089	1.0217	-None	no IPS match	XLOC_009259	pre-lncRNA		AATGATTCTACTATAAATTATGAGCACCCGCAAAAAAATTGAATTCCACAAATAATACCAATTACAATAATTAAATAAATTCTAAACATTTACATTCTCATCAAGCACAAAATTTAAATCTTAAATTGATTTGTCGGGTCCTCCTTATTAAGAGGAGTACCCTCCAAAAATTAACGTATGCTGTTTAATGTGGAGAGCACACAGCATCTTCTATTCTCAGTCCTATAGTAAGGCTATCTCCAACAGCCCTTAGGCTATCGGCTATCTCCAGCAGCCTTAGGCTATCATAAGCAGTCTCTTTGCTGCTATAAATAAAAGGTGCATTGTATATGCACCAAATGCTGGCTAAGAATATAGGGCGGAAGAATAGTTAGCTGTGTGCTCACCACGCAGCTGCGT…
XLOC_019457	chr1:190762955-190763849	881	S_O	None	0.496163	0	0.926821	0	-None	no IPS match	None			CCATATTCGCCAAATTTTAATGGCTCAGGACCTCAGAACAATGTAGAAACATAGCAGTAGAATCTCAATGGTGTATGCAACTGACAAATGGACAAGCTGCCAAAGTGAGCCAGCCATTTGACATAGCATCTAGCGCCAAACTGCAGTTACATCTGAGATAAGGCAGTAAAACAACAAGATTTTGGAGTGTAATCAATCATGCACATACCATCGAATTGAACACCGGCCTCGTCCCCTGCCTACCTCAGCAATACAACACCTCTCATTCCCCTCCACCAATATAGTGGAGGGAAAAACATTTTTTTCATACGAGTTGAAACACGAGCTAGCCGGTGGACTGGTCCCAAGCACAAAACCAGATGAAACACCGTGAGAAAGACCAAATTGAGGAAGCCCGTA…
XLOC_019461	chr1:191170471-191170704	229	S_O_ES	None	57.4028	0	85.5814	23.3246	-None	no IPS match	None			TGCCCTTCTTATTCTAACCTTGCCTAAGCGCCTACCCGAGATCGGACTCGAGGGTAGGTAAGACCGGAAGGGCTTGATGGAATTGGCACTCAACAGGAAAGCGAAACTAACCTTTCACTCCCCACTCTTTCCTATCCTGTAGAAAGTCCTTTACACGTCGGGCAACCGGACCAAAAGGGCCGCTTTCCCGTTGCTGTTTGCGCTAAATTGGTTTTGATCCTTGGTTTTG
XLOC_019463	chr1:191372909-191373186	273	ES	None	0	0	0	2.40818	-None	CYTOPLASMIC_DOMAIN (PHOBIUS); TRANSMEMBRANE (PHOBIUS); NON_CYTOPLASMIC_DOMAIN (PHOBIUS); TMhelix (TMHMM)	None			TTGGACTCCTGCACGCATGCTCGCCGGCAGGGCCGCGTCTTCCCAGTAGAATTCGATTTCTGCTGCTTCCGGTTTTCCCAATGGGAAGTGATTTCATTGGATTCCTAACGGCGAGTAGAGTATGAAGCTGATAACAATGATTGTTTGTTGATTCTATTGACACTTCCAACCGGGAGGCACGGATGCACGAATTTTTTTTAGGGGTGATGAACTGATAGAGCGATCTAATCTCACTAAATCATTTATAATAGATAGATATACCAGTTTAAAATA
XLOC_019464	chr1:191439067-191439250	180	ES	ES	0	0	0	33.6912	-None	no IPS match	None			TTTGGAAGACCAGCTAGCAGCCGTCCTCTAATGCATCAGTGTGCCGCCAAGGTAGTCATTATTTATCGGACGGTAGGGAAGAAACGGTTGGCATAGGATAATTAGTTAATTACTCCACTGCTCCTGGTCCTGCGTTTGTTGACCAGTTTGGTGAATTATGCGGCGCCGGCGATCGACACG
XLOC_019484	chr1:192664566-192666467	1873	S_O_ES	None	0.189919	0	0.210153	2.22151	hypothetical protein ZEAMMB73_542989	NON_CYTOPLASMIC_DOMAIN (PHOBIUS); CYTOPLASMIC_DOMAIN (PHOBIUS); TRANSMEMBRANE (PHOBIUS)	None			TGACATAGTATAGCAGTAAATGGTCATTACATGGATTTTGTTTCACAATAGTTGGTTGGAATTAAATTACTACAATTTGTAGACATAAGTAGCAGTCAAATAGATTATAACAAATCAATAGCCTTATACTTGAGAAGAGAATGGGTATAGGCACAGAATGAAACACCAGGCACATGGACTTACAATCTGTCCAATTAAGATTCCTCTCTGTCTTGAATTTTCCTCTTCTGTAAAATAAAAATTAGCTTGATGAATGAGAGAACTAAATACTAATTGTGCAGACTGAAATATCAATTTAAATGATATGATGTCACAGTTTCTGGTGGCTTTCTATAGCCCATCTATATAAATTTTCATAGAGCTTTCAAAAGAAATAAATATGCATACCCTCGAGCCTAG…
XLOC_019507	chr1:194684624-194685068	437	P	P	0	174.796	0	0	-None	no IPS match	None			CGCAGGCAGGCAGGCAGGGATGAGGCGCCCGAGAGAGAGAGAGGGAGAAAGGCCTGCGAATGCGAGCCCTCCAAGCCGTGCGGTGCGTGCGTGACTCCACCATGCATCTCGTCGCCATACGCGATTAAACAAACAGACCATCCTGCATCGGTTTTGAAATGCGGAGCAGATCATACACCATGCAGCCCCGCACCGCATCCGCACATGTTGCCTGACGACGACGACGACGACCGTTCCTGTCCCGGCCTCTGCTCGCTCTCTGCTCTGGCGTTTTTCTTTTTACCGCTCAGGCTGGCCACACCAATCAAGCGGTCGTCTCGAGACATGGCATGGCATGGCAGCCAAAAGGAACCGATCTCTAGGCAAAACGGCCGGTTCACGACAAAGACGGCCGCGCCG…
XLOC_019508	chr1:194685231-194685674	436	P	P	0	85.0604	0	0	-None	no IPS match	None			CGGGCGCGGCCCTGTGCTGCCGGGACCGAGATGTGCGATGCATGTGGGCGCGTACGTACGTTGGTCGTTGTCCCTCCTTCCGTCGTCCGTGGTTTCGTTTAGTTAATTAGCGCCCGCGGGATCTATCTAGCTATCCCGCGGCCGCCATGCATGCATGCATGCATGTGACTTGCTATGAGCCGCCGACGACAGCCACGCTTGGTTCTACACCGAAAGCTGCGTGTCCCGCAGGGTAGTTACGGTGCAAGTTGATTAGTGGTTAAGGTGCAAGTTGACCGTGGTTTTCTCTCTCTCTCTCTATGCACCAGCCAATCAGCCATCGGCCATCACTGAGCTGAGACATGCCTGTCTAGTCTAACTAGCCATGCTGCGCGCTGCTGCTGCGGCGCGCTGGCCGGG…
XLOC_019509	chr1:194686274-194686876	593	P	P	0	51.911	0	0	-None	no IPS match	None			GCTTACAAATGTATCGCTTTCCCTCCCTACTACTCCAATTCATTAGCAGCGCAGCAGCAGCATGCACAGCAGGGTACTGCCAAGTTGTATGAGAGAGAGAGAGAGAGAGAGAGAGAAACCCCTTTGGTTAGCTAGGTGCAGGCGACGAAGATCTTCTCTTGGTCACGGAAGGCGTCGCCAAGATTTTGCCAATTATGGGCGCGGGATCGACGCCCCCCCACTCGCAAGAGCTCCTACATGCAGATCGAAACAAACGAACGAATCATCATCTATTGCAAACCGAGCGCGGCTTGTATTCGGCTTTGCCAATTAATTTTGGTGAAACGTGTCAAGCTATTAGATTCAGTTTTAGAATCCGACGGTGACTGTATATTCTTTTTTAACAGTAGACGATGTGCA…
XLOC_019522	chr1:196051081-196051383	297	ES	ES	0	0	0	3.47288	-None	no IPS match	None			TGGGCCTTACAATGCACATTTGCACAATATAGTATAGCTGTATAGGTCAAATAGGATCATGTTTCGCTGCTCCGCGTTCAAGTGTGGAAGCTAAGACGTTAGCACTAGCAGCACAAGGATGACAGTCGACATAAAAAAGAATCGAAAACGCGTTCAAGTATGGAAACTTAATGAATGATGTTAGCACTAGTAACACAGGGAAAATAGTCACACACACGCGCGCACAAAAAAAAAAATCGAAAGCGCGTTGGTGCTTGCACGCGAAAGGTTGCTAGTGCATTGTTTAGCTGAGGGCCA
XLOC_019526	chr1:196198517-196198711	191	ES	ES	0	0	0	28.7596	-None	no IPS match	None			CAAACCAAATAAAAAACTTCTTTATCTCTAAACTTGTAAACCAAAGGCACCCTATATAAAACACGTAGAACCGACTAAAGTAGCTAACGGCGTTTCAACCCGTATGCCCTCTGATTTTCTTTCGCACAGCTAGTACTTTATCAGCTAGTGAACAAATACACGTTTTAAACCAAAATAAGTCCTGAAGTATG
XLOC_019528	chr1:196272860-196273234	368	O_ES	None	0	0	0.565223	0.107865	-None	no IPS match	None			CTATAACAAAACACGTGATCAATTTTAAACACTATGCAATTTAAGATACTCCTATAACAACACGCGCGAGTCTAGGTGGGTGAGCTACTTCGGGGTCTCCCATAGAAGCGCCTAGAGGCACGAGGCGACGAGGAGGTGGAGGCCTCCTAGTGGCTAATGTCGATGAGGGATCAGGCATCGTCGAGACCCCGCACCATGGCTGCAACTGGTTGTCGTAGGTTGGCTTCAGGCCCTCATAGCAGAACTTGTTGGAGAATGCGAGGAGCTGGGAGATGAATCGGGCGGGATGTTGTCCACGCAATTGTAGGCGGAGCTAGCCGTCCTGATGCGACCGCACCGCACGAGCCCAAATATTTACATTTTATTTT
XLOC_019567	chr1:199075020-199076115	1079	P	P	0	94.1919	0.0894366	0	-None	no IPS match	None			GTCCAGCGAGAGACAGCGGCTGAGATCAGGTGCGTGCAGCGTGCGCCTCTCCTGGTCGTCACGCGCGCGTTGCAGCAGCCGATCAGCCGTCCAACTCCGATCCTACCAAAACCTCGCTCTCCATCAAAGCTGGCATCGCTTCCGCTCCGTCTCATCGACCAGCCCAAGCGGCCGGCGCCTCCTTTGATTAGTTACGTTTCTTATCTCTCCTCCCGCGACGTTGTTTTCGGCCGCGGATTTGGTTCCGGCATCCGCAAACATGCTCCGCATACTGTGGGGACAGTCGGAAAGGGAAACTGTCGTCGCCGCCGAGAGGGTGCGTGAACCTACCTACCTACTATACCCGCTTGCTTAGCCATCATGCATGAGCATGATCCTGTATTCCTGTGTGTGTGCGCG…
XLOC_019586	chr1:200070212-200071221	994	O_ES	None	0	0	0.203619	1.6817	-None	no IPS match	None			AAAAAATTTAGTATTAGGAGGGCTTAATATATAGTCAAGGTTAACCTTAATTAAGTATTTTTAAAGTATTCTAATTATATAGTTCATGAGAAGAATATTCTACATTTAGCAAATAGAGTGAAGGGCTTTCTAGTGTTAGTTTTTTTCTGAATTGTAAATTAAATTCTAGTTTTAAAATAGTTTAGTATTACCAACTATTTAGTTTGGGAGAAAATAACTTCAAAGTGAGGAATCCATATTAAAATTCATTTTAACCGTAAAACTTTTTGGAGAAATTTAATAAATTCTAAAATAGAATTTTTAGGTGTTACAATGAGTCCACCACCTGACATAAGATTGATGTCACACGAATAAGAGAAAGTGGGTAATCTGGTCGACTGAAGGTGATTCGCGGGTGCT…
XLOC_019602	chr1:201729050-201729359	304	S_P_O	None	11.2831	12.299	42.422	0	-None	no IPS match	None			AGGAAGGATTATATATTGGGTTTATAAAAAGGTAAGCATTTGCAGGCCACTTTCTGCCCGGTTGAAGTCCCGTCTTCGTCATCTTCTAGCAGCAGTGACTGCGGGAGTCTTGGCCGGCCGGCGGCGAGACTCCTCCCCTTCTCCTATTTCTCTGCACACATAGTCACATACATACGTATATGCTTGTTCTCCGCCGCCTCCGCTTCCGCTGCCACGCCCTCTTCTCGTCTCCTCCTCCTTAGCCCCTCTCTCACCCTCGACCTCTAGTTCCTCCTGTGGTCGTCGACAGGCGAAGGTAGAAGGN
XLOC_019604	chr1:201909697-201910795	1082	P_O	P	0	44.9479	0.712269	0	-None	no IPS match	None			CCTCTACCGGCCATAATCACAACCCTCCGCGGGTCTCGCGATAGTTGTTCCCTTCTGGGGGAGGGACGCTTCGTGCTGGGAGTATAAAACTCGTGCTTTCCCTTCGTCTTTCCCCAACCCGCGCTACTATTCCTATGTGCCATTACCACACATCTGAGAGAAATGCGCCGCCGTGCGTGGACTTCGATTGTCGTCGACCGGATCCCTGGGGTTGTGACCTTGGGCTTCTTCAGACTTGTGGACGGGTAACCGGGCGCCGAGCCCCCTCCCCAGCAGCTCTAGCTCATCCGCCTCCACACCGCGCCGTTACCCTGCGACCCTGGGTGCCCACCGCGGATGCTGGTGTGTAGCTGCGCCTCTGCCCCGGAGGTCTCCTTGAGTCCAAGCTCGCCGACGCAC…
XLOC_019606	chr1:201966980-201967214	230	P_O_ES	None	0	0.198262	6.72932	5.72499	-None	no IPS match	None			AGGCATGTAAAAGAACAAAATATGTGTATAAGTAGCCTTAACTTCGTACAAAGTAAGGGGATTAAAAGCAGGATAATCAGCCATGGTAATACGTACATGAGCTAAAATTGTTCTGGTAGCCAGGAAGACATAAGCTGTCTGAACGACGTCAAAGGTATTCAGACATGTGTTTCTGGACCATGTTAAAGTAAAAAACACTAACCGGAGATATTCAGTGCCACACTAATTGT
XLOC_019612	chr1:202162226-202162579	347	ES	ES	0	0	0	3.30786	-None	no IPS match	None			AGTCGAGTCTCTCTACCCTAGTCAAATTCTTAAATGATCTATCTTCTTGTGCTCGCCATTATCGTCGCACTAGTCCAAAAGGCCAATCACATCCGATTTGGGCCCCTTTATGATCTCGCTTGGTATTTTTGTAACGTGTGATCTTGCCATTGAAAAATCAACGAAGTGGTGAGGTTTCGGATCGTGGAGTACAAAGGCAGTTTAACGAACTATAAATACCCCAAGGTGTGACTTGCAAACTCATTATATGAATACAATACTTATTTTAAAAGCCATTGAATCTTATATTGACACTTATAGTCATAATGATAGTATATTTTTGCATCGACTAATTATTATGTTGATAT
XLOC_019616	chr1:202527678-202527984	301	O	None	0	0	0.355579	0	-None	no IPS match	None			TGAAAACAATTAACATCAACAGACTTATCGATAATTGCTTAAAATACTAAACTTATCTTGCGCACCACCATATACCACACGCTGCAAACTTACAACCAGATTAAACATGCTCGACAAATATACCCCAAGAACTCTTCTAAAACCTATATCTCAAACTGGCGATTCACCACACGACATCGACCAAATCACTGTAAACGACTTAGGCACCTAATAAATATTATACCTACAACCACGACACACATATGCTTAAGGCAAGAGGACCGATATAATTAGTATTCTAACAAATCCCATCATCGAACCA
XLOC_019647	chr1:205712618-205712894	272	ES	None	0	0	0	2.43911	-None	no IPS match	None			TCCTTTATCCCATAATAAATAATAAATGTACATCTCAATTATCGAAGAGTCATTTTTTAAAAAAATATTTTAAATTTAATTGAATATATACATAAAAATACTAATACCCTTGTTTCGTAATAATCATCATCAAATAGACGTGGAATGCACTTTGATAATATACTTATTCGGAGATATAATTATTGATATGTTTTCATATAACTAGTTATTGTTAAAAAATGTCTTCCCAACAAGCATAATGCGTGTTTATTTTAGGACGGATAAGTACTCTA
XLOC_019648	chr1:206072685-206073060	369	ES	ES	0	0	0	4.61193	-None	TMhelix (TMHMM)	None			TTTATGTTTCTCTACCCCTTCATTTTATAGCACGGGAGAGAAAATTACATGCTTGCTAGACAGTGGGATTACCCAACAGAAGCTCAACTACTCCTTTGTTGTCATAGAAGTAGAGTCATATGCGGGACACACCCTAGTATGCCACAATGTTAAGCACATCTTGTTATAGTGGCATGTACATCCCAACAAAGTGGTAGGTACTAAAGGCACATGTAGTTGATAAAAGGTATAACTACATGTACTTTATAATGCTTACATGTACGCCTGTATGTTAAGCATGACCACAGAAACGACGGTATGCACGACATAGTGGTCATGGTACACATGTTGCCTTTATCATGGTCAAATGTACTTCCTTGACCACACCAT
XLOC_019655	chr1:207273733-207274095	356	O_ES	None	0	0	0.157468	2.19973	-None	no IPS match	None			GTGTTCTCCGGCCGATCGGGCATCTGAGACATCACAGAACTAAAAGGTGAGAAGCGACATGCACGGCCGGCAGACTCCATCGGTAATGCCCCTTGCTAATTCCTTCCGCAACCGAACTAGCAAATCCAATGAAAACGTTTTCATGCGAAAGCACCAGACATCGTCCATTTAATTAATTAAAACTTTTTAAAATGCAGCACGCCAGAAAACTGGGAATATGAAACTGCCACACCGGTGGTAGGATTACTGACATCTACTCTTTTCTATTGTAGAAAAACATGCTATCTCACATACCGCGAAATCAAACAAATCTCAAGTTCAACCAAGTTTGAAAAATTATATCAAATTTATGCCTG
XLOC_019658	chr1:207387566-207387875	304	ES	ES	0	0	0	2.56837	-None	no IPS match	None			GTCTAGAGGAGGAGGTTGAACTGACTCAATTTGTCATGGCAGACGACAGATGATGGTCGAGTTTATATAACTAGTACTAATAATATACTAATTAATAAGTCTTGACATTAATTAATGAGTTGACCTAGGTCATTGGTGGTCCAACAATGGTAGTGCTAGTGCGCGCCCTACAAACCGGGGCGGGCGACTTCCTGCTTGCTTTGGGCAGCAGGCAAGCAGGGTCGGAAGAAATCAAGGGCCTGTCACGTACGACGTTACGCAGACCTCCGCAAGATCCCTGCTGTTCCGCTCGTCGGTCCCGCCC
XLOC_019677	chr1:208954409-208954852	436	S_P_O_ES	None	33.3664	58.8271	9.83734	1.47516	-None	no IPS match	XLOC_009518	pre-lncRNA		AATCCACACATCATACTTGGATAAAACTTCCTTGAGTTTGTTCTCTGTGCATGAATGTTCCAAATTTACATAAAGATAGTAAAGTAAAGTGGTATATCATTTGAAGACTTGTCTCGTTCATCCTACACCAAATATATCTACTATCAAGCTTTATACATGTCGAGCAAGTTTTAAATAAGAAACATCGGTTGACTATTTTTTTTTAAATTTAATATATTTTATCATAGCTTCCGTAGCTAACACACGGTCATTCGCCTATTGCTACTGAAGACCGATGGTATATACTAGCATGCATGCATGCGACCATGACCACACATCCGATCATCACCTGCTGGCTGCTGCGTGACCACCCGAAACCGCGGTTGTCGTCGTCGACCTACCAGGCTACCATCCTGTTCG…
XLOC_019678	chr1:208969388-208969866	471	P	P	0	60.3034	0	0	-None	no IPS match	XLOC_005684	pre-lncRNA		ATAAGAGATGGTGTAGCGACAATCCACTTTAACCCTGTAATCAAATAAGAAATTAGGTTCAACATGTCATGAAACAAAAAAGGATCCGATCTAATCTAGAAAAATGGGTCGGCTCCGATCCGACCCACGTCGTTTCGAACAAACACATGTTAAAACGACTACTAGAATAGAGGGAGTACACAAGAACGCAGAGGGAGACGCTGACCGCCGGCCGAAAGGGATGCAGGAGGTTCTTGCCGACCGGTGGTCTGGCAGCCGCCAGAGCTCGGCTCCTCGCGGCCACGCGAAATCATATCAGGCCGTGCATTCTAGGGTTCCGGTATATGCTTGTCCCCGTGACATGTCAGGTTCGATTCAATGATCAATTGATCGCAAGAAAAAAAAAACCCTCCTTTGTTG…
XLOC_019696	chr1:209515149-209515647	490	S_P_O	None	2.24675	16.5388	5.1483	0	-None	no IPS match	None			GCTCGACCCAGCCTGGCATCCGCAGTGCCGCATCCACCATCCCCTTCTCTGCACACCTATACCCTGGTCGCTCGTCAGAACCTTCTTCTCCCCGTGCGGTCTCCGTAACAACCCTGATCGAGCGCCGCGGGCCACAACAACCATCGCCACACATCTTGGGGATCCCACAGTTGGATAGCCAACTCTGGCTTCCCAACCGATTCCATGTAGGTATATAACCCATGGCCGATGTGCCCCATGGCCATGCATTCGGGTAGGAGAGCAACTCGACGCCGCGTCGTCGTTCATCACCTGCCGCCGCGAAGAAACATTTGCTACATCGGTGATTGGTGGCCAGAGAGAGAAGTGGGGCACCACAAGAGTGTAACACACCCGTGCATGGACTCCTCGTGTGTCGTG…
XLOC_019704	chr1:210381345-210381637	287	ES	None	0	0	0	2.02289	-None	no IPS match	None			TCTTTCTTTATTGTATTGCTTGTTCTATTTCTTTTCATGTGGACATAAAGCAATAAAGTGTTCCGTACTCCACAATTGTAGCGAGTTCTCCTTTTCTTCTTAGGAAATCTTATCTTCACTACCTTGTATCCCTCTTTTTAGTTCCTTGTGATACTTCTTGACAAACAAGGCAATGTTACCTATTTCTTCATGTGACTCATCTTCACTTCTCTCTCACTAGAGGAGGAGGAAATCACCACATTTTCTTTTGCCTTTTTGCTTGTTTTCACTTTGGTGTAGATTCATTC
XLOC_019705	chr1:210524419-210524924	497	P	P	0	82.5224	0	0	-None	no IPS match	None			CCAGGGGGATTCCCTGCTGCGGAGCAGGATCTCATGATCTCGCCTCCCTCCGCGACGCGCTGGCTAGGCTCTCTAATACGCCAAATACGCGTCGCATGTTTCAAAGGGCGATTGGTTGAACTCTGGTTGCGTGTCCATTCGTGGCCTCGTGGGCGTTCACCGAGTGTGTTGAGAAGGCTGTGCTGTGAAATGTGAGCCAGGGTTTTTGTTATACTTCTTTAATGAAGGTAAGATGGGAGGTTTGATTTAAGTTTGATGAATCCACCATTAGCCTAAACGAATTGTATTTACTGGTTACAACCTTGAACTTCTCATATATCCGACGGGCGCTTTTTTGATACGAAAAGGATACCCTTACAATAAGGAAAAGGACGAAACTGTAATTATTCTGGATACCAC…
XLOC_019708	chr1:210671037-210671189	149	O_ES	None	0	0	37.217	123.459	-None	no IPS match	None			TTTGCATGTAGTACCATTGAACAACTCGTGTAAACATTTTGTGTTATGTGTAGTTTCATGGCACCTTAAAATATGGCACATGTTTAATGTAGAAACAAAGTCATTTTTAGTGGTAACTTATCTATATAGTCAATGCTTCATCACTCGTA
XLOC_019718	chr1:211197472-211197791	314	ES	None	0	0	0	1.57036	-None	no IPS match	None			AAACTAATTAACAAAAAACAACTAAAAAATTAGAGAACATATGATAAAATGTTGTGTAATGTAGAAATCTATGTGTAGTTTCCTTCGTGAGAAAATGCATGGATGGAAAATAGGACATTATGAAACAAAGTGTTTACATTCTCAACAACATACTTGAAAAAATAAACATATGAAAATCAGTTAATTGTGCACGTGGGAATATTCTTGACACGGCATCCAGAAATGGAGGCGCATGCCCTAATATGATCTTTTTTTTACATCATATATATGATCAAAAAGAAAAGATAGATCCCTGGTTAAAACGATATACTATA
XLOC_019721	chr1:211374049-211375087	1023	P	P	0	33.6374	0.0760894	0	-None	no IPS match	None			TGTATGAAAACAATATGTGCTAATTCGATAGATATGTAGGCCCTCAATCTTGATCCTAGTTTCCAGTTTTCTTTACTCTTGACTCAATATAGCATCATTTTACTGTTTTGCATACAGTTATTCATGTGAATTTCCAGGTTGTGTGATTTCTAGGGACGAGGCCAAGTTGTGGTTCTTATAGGCCACTCATCGTAGTTCTGTTTTTCTACAAGCACACTTGTGAGAAACATGCCCTAACAGGTTTGTATGGGTCTTCTCTTCTTAGACCCACCCCTATTTTCAATTTAATATAATGATATGTAGCTCTCCTTCATGTTGGGGGGGGGGGATATTTTATGTTATACTCCATGACAAGCAGAGAAAGGTGTAACGCCAGCAGCATGTTTCATTCTCATAATT…
XLOC_019749	chr1:213158056-213158515	452	S_O_ES	None	1.2484	0	0.81753	1.96237	-None	no IPS match	None			AGCAGCCGTGTCCTGTCCCGTGTGGGTTGTTTTTGCCGTGTCCACAAAATAAGGAAATTGGTCGAGGTTAGAGGGGTTGCCCTGTGTTCCAGCAAAATTCCGCACCGCACAGGCAGGGGCAGGGCGCGCATCGTCGCTGGCTGTCGCTCTCCATCAGTCTCCACACTCGTTTACCGGCACGCCGACGTGGGTAAACAACAAGAGCAAGCGCCCGCTCACTGCCGGCGTCTGTGACCTTTCTGGCTTCAAGTCTGGAAGGAAGCCGCAGCGTGATCATCATCTAAGCGGACCACTCGGCTTCGTTCGTCCGGCCTCGCCTCATCACGGCTGGGCTGCCCGTAGTGCCACATGAATTTTAGGCAGACGGGCAACTGCTACTCTTCGCTCCTGCCGCAGCAA…
XLOC_019753	chr1:213350003-213350766	752	P	P	0	36.0473	0	0	-None	no IPS match	None			GAGGAACACGAGAGTTGGCGACGATCCGGGAACGACGCGCATACGGCCAAGAGACGGGCTTCAATGCCCCGCACGCGCGGCAGCTAACGATTGAAGCGAGCTAAATGCACATCGATGTCGACTCGATCAGCCTCCTGCAATTATTCCAGGCAGGGACGAGGGATCGTCGGAGGCTGCTTCATTCTTCCCCGGCCGGCTGATGTGGATCATGCAGCACATGTGTCCGGCGGAAGACGTCGATCGTTCCCTCCGCTTCTTTCGGCGGCCAGCGCGCGCCGTGTTGTTGCTTTGTACGATATGATGCGTACGTACTCGATCTAGCTAGTACGGGTTCATGCATGATGCTACACGAATGCGTTGACAGATAATCGAGGAGGGGAGGGAGTACATGTATACGAC…
XLOC_019759	chr1:214324173-214325356	1166	P	P	0	81.1092	0	0.0192285	-None	no IPS match	None			CACCTGGTTGGCCGCCCATGCATGCATTATGGTATGCGTCTATGCGATCGACAGACAGGCCAGTGCAAGATAGAAAGACATGGCTTCGCTTATGATTCTGCTTCTGCATTTGGCACAATCTATATGGTGATGTTTGATCACATATTTACAACATAACGGATAACCGATAATGTTAAATCATACTTGTTTAAGTCTAACCGTATAATATAAGATATATTACATATCGACCTACTCAAACTTTCGAGAACCAAACGGAGCCGCGAATGAACATCCCATCCTCCTAATAATCACGTTGGTCTGCAAAATCATGTCTCCTGTTGGAATCGGATTCGAAACGGCCGGTAGTATATATGTTGTGGACCAATAATACTCGCGTTTCCCACGGAACTGTACTTTTGG…
XLOC_019763	chr1:214496681-214497379	688	ES	ES	0	0	0	1.8193	protein held out wings	no IPS match	None			TCACAGATCCGGACTAATTTGATATCACTGAAACTTGAGCCATAGATAATGAATAAACGAAAATGGCAAACAAATTTAGTAGCTAGTACAGATACCTCAGAATGCATCTCATTCCACCGGACTGAAACCATTTCCACAAAATTAGGCACCTAGGGCAATGGATGCATATGGTTTGGACTTGCAATTGGTGGCAACCTCTCATTTCCTTGACTCAAAAGTTAGAAAGCAGGTTTGATATTCTCAATATCTCTACACATGATGGTTTGCAATCAGCATACATTTTCATAAGACTAAATACCTATTATTGGTAAAGCTCTAGCATTTTCAACCCCAGAACAATCATATCTGTACCAAAACACAATGGACTGTGGGAACTCTCCGTATAGGTTGCCCCACGTT…
XLOC_019766	chr1:214826059-214826782	712	ES	ES	0	0	0	1.76866	-None	no IPS match	None			TCAAATGCTTTTGTATATTTTTGTTCCTACTTGCTAGTACCTTCTGTTGTTGGAATGATTTTCTTGGTATTTTGCTTTCTCATATATGATTGTACTATTGATTTACATATGCGGCATATGCACACTGTTTTATGCCATTGAATTTGTGCATTGTGAGCAAAGGAAATATTGTGAAATTTTATCGAATAATTTTGCGTCGTTGCAACGACGAGCATCATACTAGTGTATATATATACTCTATTCATCACTCAGACCAACCCCCGCGCGGCTCCCGTTAGCCACACATCGACTCCACGTGGTTGACACACTGTTAAGTCATTTTTGCCTTCTGATTCAAACATTCTACGTCCACGCAACATTAAGTCATTCTTGTTTTTTAGTCATTCTTCATTCCAGGTA…
XLOC_019771	chr1:215210971-215211506	527	S	S	16.1796	0	0	0	-None	no IPS match	None			GTGGAGGAAGGAGGGACAGAGGGAGGTCAAGCACCTCCTATGCTAAATGAATTTCTCTTTTATTCACATATATTTTGCTATATAATTCAGCAAAAATATTGAGTTACCCCCTAATAATATATCTTTTAGCACTTGGCCTTCTTAACAGTAATTTCTGTCTCCGCACCTGATTGTATAATTACATGCCTTCCATGCTTTTCTTAGATACTAGTCTCGTTACATACAGTTTCAAAGTGTCACTGCAAGTAGTTTTTTTACCATTAAGGACTTTGTGCTGTGGTTTACTACCTCCTAAAACACAATGAAGATTATCTAGTTTATCCTAAGGCCAACTACCCTCCAGCCGCTTTGAAATAAAGGAAAATGGAGAAATTAAAGAGGATTGAAATACTATAGGAA…
XLOC_019790	chr1:216287252-216287720	461	O_ES	None	0	0	0.231963	3.0209	-None	no IPS match	None			TATCACAATAAATGTGATAAAAACATTGCCGTGAAAAGAGTAGACTATCATCATGCCTAAGGACACAGGGTACTTGTGACCACTGTTTGTTGCACGTCATTGTCATTGTTGTAACACCTCAGGTGTTAAGCAAGTCATTCATAGCATATGCATATAGTAATCTTCTTTTATCACAAGTGGCATGAAAAGAAAAGTTGAGAAAATCCTGGTTAAGCCTTGAACCTAGTTAAAAGCACTAGAGAGGTCACAACACACCAAGTTCATGTTGAAGAAATGTTGAATTGGCCTCCAACCCCTAGTTAACTTAATAAGCTTAGAAGGGTGAAATTTTAGCTAAACTAGAAACTTGGCTTAAAAGCTTAACTAAAAGTGGACCCAACATAAGTGGTAGATAATTTT…
XLOC_019793	chr1:216450524-216451017	485	ES	ES	0	0	0	5.0789	-None	SIGNAL_PEPTIDE_N_REGION (PHOBIUS); NON_CYTOPLASMIC_DOMAIN (PHOBIUS); SIGNAL_PEPTIDE (PHOBIUS); SIGNAL_PEPTIDE_C_REGION (PHOBIUS); SIGNAL_PEPTIDE_H_REGION (PHOBIUS); SignalP-noTM (SIGNALP_EUK)	None			ATGGGGACTAAAAATTAGCCCACAGAAACCAAACACCTATTACAGTTTTACTGGCATATAATCTAATTCGAGTAAACACGGGTAATAACAGTCCGTCAATATAGCGAGGGAGAAAGGTACTCTCTACTCCGTCCAGCAATTCTTAATCCGATCAACGCAAAGTGGACTGGGTGCTACAAGATCCAGTGTGATCTTGCTCAGGAGGTCGATTCTGCCATCATTATCTCCGGAATGGATGATTAATCATCCCATTACACTCGGTAAACTGCTCTTTGATTGAACATGGTAGCATCATCCAGTAGTGATCATATCGGGCGTAATCGCATCCTATCCTGAAAGCGAAAAGAGCTAGAAAAGTGATCAGACAAAAGCAGCGAGCTTTACCAGATACTCCAGCCA…
XLOC_019802	chr1:217320142-217320614	465	O_ES	None	0	0	1.74915	0.830712	-None	no IPS match	XLOC_009651	pre-lncRNA		CTAGGTTTTGCATCAATCATCAGTTCCAACGCATGCATGAGAACTAATTGAGGTGCAAAACAAAAAGGTCAGGCCGGCATATATGACCGACCACTCCAATAAAGGATTCGCGCTCGCGTACGTACGTACGTGCTAACCGTTCAAAGGCAATCAGTCTACATGCATCCTTGGCTGCATGCATGCATGCTTAGATTTCAGTAAGGTAATGGCTAGTAGTAGCACTGCTTGTCACACTGCGCACGAGAGGAGATCGAGGTACGGCGCCAGTTATTAAAAGGAAGAGATGTAGATGCATTTCTAGAAGAATAACTTTAATTTCTCTATAGTAGCTATTAGCATGAAAGGAGCCATATAGATGCATAAATTTCGGCCAATCTAAGACCGTGAAAAGGGAAAAGG…
XLOC_019826	chr1:219022246-219022810	555	ES	ES	0	0	0	0.984208	-None	no IPS match	None			GATAAAATGTATGTAATAAATCACTTTTTAAATTTACTACTGTATCTAGGAATTATATTCTGGGTATAATCTATTTTTGTCCTTAAAATTCGGTAATACATTATATTCAAATTGGGCCTATACCCAAAAACATACACATCCCAGGCTAAATGAATATCCGGAACCGCTTCAGGTAACCAGCTGGCCGGCCAGGGACAAACTGGGATCTCTTCATTAATTCAATATATAATTTTTAGAAAAAAAATCATTATATACAATGCAACAACTCAGTTAGTGTGGTAGAGCCAGTTGTACTGTACATGCTCGTCCGACGTGTTAAAGCATATATAGGCCACAACTTAATTTTTGGCTCGTTGCGGACACAATGCAAGCATAATAAGAAACGTTTCAAATACATGA…
XLOC_019827	chr1:219118616-219119704	1072	ES	ES	0	0	0	1.15051	-None	SIGNAL_PEPTIDE_C_REGION (PHOBIUS); SIGNAL_PEPTIDE_N_REGION (PHOBIUS); SIGNAL_PEPTIDE (PHOBIUS); NON_CYTOPLASMIC_DOMAIN (PHOBIUS); SIGNAL_PEPTIDE_H_REGION (PHOBIUS)	None			AGAGTGATATCATTTAATACATATACAAAAAACTATTTAAAATGAATAAGAACTGAATAAAAATGAAGCATAAAAGAAAAGGAAATAAAAAGGACCTTAGTCCGGACTGGTGTTACCAATTAGGACTAAATGTTCCCTCAGTCTTGGTGTACAAACTCTAGGCCAAAGAGCGGATCCTTTAATCCTAGATTCATAGTTCCGACTAAAAACTAGGATTGATGGAGTTTCCCAAGCAGGACAGAAGCTCAGTTTTGCACTGGTGTGCGTTTCACATCACACACTTATTTATAGGTTACACTTAGAGTAGCAATAAGATTAGATTAATCGATGGCTATGAATTGAAAAATATTATAGTACATTTTGTTCTTTTTAAAAAAAGTATCGAAACCTTACTTGAGA…
XLOC_019847	chr1:220344641-220345712	1055	P	P	0	42.8519	0	0	-None	no IPS match	None			GTAGCCAGCGGAGCGGGCGGACATAGGAGGCCTCCCATGGGGCTTATGTATCTATTGGGAGCCCTATAAATGTGGCGTTAATGGTCCCATCAGGGACAGGGGATACTAGGGACACATTGCGCAACTAGACCCCACCAATGTTTAGCGGGGACATTTGCACTAATGGGAGCTTGATGAAGGCATGCGTGGCAGGGGGGCTCCCACTCGCCATGTGGCATGGGTCCTAGCCACACGTTTATTTTCCTTATAGCTAGATCTTCTTGATATGATCCACTAGATGGTGGGGTCCATTGCTTGTACTTCGCGCATGCCAGTTTATATAGCGCACAAGGTACCTGTACCCAGGGCGCTAATAATATCCTTTTCTAGCAGGAGACAAGATATCTTTTCTGTAATTGT…
XLOC_019868	chr1:222177181-222178128	933	ES	ES	0	0	0	1.66926	-None	no IPS match	None			CGCCTGCGTCGCGTTTCTATGGCGCGTGGGTCCGCCTGGTCAGCTCGGCCTTCTTTCTCAACAGAACACAGTTCTTCTCTGCGCACGCATGGATTCCGCGGATGCTTGACCGGTGCGGCGCTTGGTAATCGGGATCTGCGGGGTATAAATCTATGCCAGACGCCGCGCCTCCCCAAACCCTAGCTCCGGCATTCTCCCTTAGCCCCAATAACCGAGAGAACAAAGAGAGAGAAATCACGGGGGAAATCCGCCGCCGCGCCGCTAGCGAAATCGCCGTTCTTCGGTAATCCACTCCTGGTGCGTAGCTGTGTGGGTGCGCCCAACCCTCGGGTAACCGCCCGCGCCTCAATTTGAGCTATGCACCACTAGGATTCGAGTAATTGATCGCCGGTCCTCGGA…
XLOC_019876	chr1:223399282-223399802	512	P	None	0	34.8005	0	0	-None	no IPS match	XLOC_009750	pre-lncRNA		AACGAAGACGGGCCTCACGCGGCGAGATTAGCGGGGGGAGCAACGCGGGAGGAGGGCGGAGCCGCGTGGGGTGGACGCCCTCCTTACCTTCTTAAGGGATAGTAGAGATTGACTGCCAGCGCAACGGAGATCGTCGTCTCGTGTTTCTCTCCTGTTCTGCGGGGCCCCGGCACGCGCGCGGATCGGAGCTAGCTGCACGGACGTGTTAGCTGGAACCGCCGGGGCAACCGGCCGATAGCAGCGTCGTCCAAGTGTCCAACTACCTTGTTCAGTTCGCGATCTCATGCAAGAGAGCCGTGCATGCATCCTATCGCCTAGCTAGCTAGTGGTGGGTTGTCAAACTAACTATGTGACCAGAAACGCTTAGTTAACAGTCACGGTCGAGGAGTCAAATTGCAC…
XLOC_019878	chr1:223584588-223584937	344	ES	ES	0	0	0	3.3957	-None	no IPS match	None			GACTTGTCAAAAAAATACTTGTGCCAGCGGTTACCTACCTACTGCAACTGCAAGCATCAGAATCGTACCGCCGGGTGTTGATTCGAGAGAGTAGAGCAGCGCCGTATGGCAGGGAAAAGTACGGTTGCCCGCGCTCACCATGGCAACACTTTGAGCATTGAGCTCTTCCTAAACATCCATGCGCTCTCGACATGGCTTGTAACACCAACGTCCAAACCTCTCTTGTTGGATCTATCTGCTCAAGGGTGAGGAGGCTAGCTGTACATTTACCCGCCAAGTGCAACTGCAAGCATATGATGCATGGGTCGATCCCGACCTACCACTTGAAAGGATCCATCATCACG
XLOC_019881	chr1:223894092-223895319	1209	O_ES	None	0	0	0.409871	1.69333	-None	no IPS match	None			GGCCCATTATTGGCATATTGTCACGAGATGAGCTAGCTTTCTAGCCCTGCAATAATCCAATGGATTGGACCGTCATGGCATTTTAGACCGTCATATCCTCAGCGACGTTCAACGAATTAATTAAGCGCGGCGGGATCGAACATGTATGCTACGCAACGGGCAACCCGACCTGTTGTAGAGGGACATTTAAAATAAAAAAAAAGGGTAGATAGGGAGTGGGAGAGACGATAATCTTATTTTGTGCTTCGACATCTTCATCTTTTGCCTGGCAAATGGCACACGTGTCCTGTTGACGACGGCTGGGGATGCTCGCGACCAATGGCAACAGGATTTTGCCAAGCGCCCTAGCGCCGCCGCAGTAATGCAAAGGCAGGCTGACACCGCGAGCGAGAGCCACTA…
XLOC_019884	chr1:224024534-224025276	731	O_ES	None	0	0	0.214702	2.40349	-None	no IPS match	None			CTCGTTCATGAATTACGGTGGCAAGAGTATCTTTAGGCTCTTGTCCCCTATCCACTAGGTCCCTGGCACAATAAAGGCTACTCTCTCATTAGAGCACTAATCTCCATTTGATCTGTAGAACTAATAATTAATCAATTGTAATAGTCATCTTTTAGCTTAAAAAGATCCAGGCATCCAGCTAATAGCCTAGCCAACTGTTAGCTAATAAGCCTAGTAGTACCCAGTTAATATTATTAACTAATTGTTAGGTACTAGCTGTCTAGTTAATAGCTCATAAGGTAATATTAGATAGTTTGTATATCATAGCTAATATTAGCTAACTAAATTTTAGTAGTTGTTATTAGCGCTGGTGGCATGATCCAACTAGTACGCCGTATTAACCAATAATGATTTATCTAG…
XLOC_019885	chr1:224026054-224027293	1221	O_ES	None	0	0	0.370152	1.76477	-None	no IPS match	None			CATCGCCAAAGCCCAAAGCGCCAGCGTTTTCTCCAGCTCTTAAATTTATCTTTCGATTACCTGGACTGGTGACAGCGACGACTGATAGACGGCCATCAATATCATCCAGAAATCAGCGCACAGGCAGCTAGCTAGACCAATTAAACACTGAACCTGAAGCAAGCAAAGCAAGCAGTTTTCACGGCCGTTCTAGCTAAACATCAAGTCGTTTCTGGTGGGTGGTGGCTGAGAGCTAGCTAGCCTGAGTCGACGATGAACCGCCCAGATCTCCCTGCTAGCTGGTAGCGTCAGCATCCCGTAACAAACTGGCCAGCTGATCATGCATGGGCGGCTTCGCTAGGCATGATGCATGGCTGCCCAATGGCGGACAGTGTGTGAGTTTCAGGTTTGGTAGCTCTC…
XLOC_019886	chr1:224035172-224036280	1092	ES	ES	0	0	0	0.624428	-None	TRANSMEMBRANE (PHOBIUS); CYTOPLASMIC_DOMAIN (PHOBIUS); NON_CYTOPLASMIC_DOMAIN (PHOBIUS); TMhelix (TMHMM)	None			ACATCATTCGAGCATTTGACTATTGTTTGTCACACACACTTGTTATTTTGCATCACTATTTTTAACCAATTTTAAGTTACCGTACCAATGCACGGGCACCCATCTAGTATAATATATAGAAACCATAACGACAAAAGGCAACTAACTAGTACACAATAAATTCCATGGGAAAATTTTGACGTTGGAGGAAAACCTACTAGTGTTCTACATCTACCGAGTCCATATCTTGGGTGCTCTGCCAGATCCATATTTTGCTACAATTATTATCCTTCTTAAATCAGGCACTTCAGTGTTACTACTCCATCACTTCTCATCGTCAGGGAAGGGATACCATAACCTAATTTCAATGCAAATATAATATAATTAAATGTAGAAAACGAGATCATATTCCTATCACCA…
XLOC_019890	chr1:224468226-224468747	513	P	P	0	56.3696	0	0	-None	NON_CYTOPLASMIC_DOMAIN (PHOBIUS); TRANSMEMBRANE (PHOBIUS); CYTOPLASMIC_DOMAIN (PHOBIUS)	None			AAGGGGACGGAGTTGAGCACATCTGGTGTGGGACGCGGCGGCCGGGGTGACGTCACTGTGCTTGTCGCCCGCTATGCGCCTGCCCCGGCGAGCTGATATTTCTTGACAAGGGATGGGATGGGATGGGAAGGGAAGGGAGGGAATGGAGACCAGTCGCTGAGCGGGCGGGGAGGATTTGTGACAAAAAAACGAGTTCAAGCCAAATGCGAACCGCGCGCGCACCGCAGCCACGGGTTACCGTCTGACAGCCACTACTTTCTGTTAGGGAAAGGTGTGTTTTTTTTTTTCATAGTGCAGCAGCAACTACAACGTTGCAAAAAAAAAAAAATCACAGCCGATCAATCACGTTGTATAACATGTAAATCTTTCGTATTCCTTCCTTCCTCAGGTCCAAAATAA…
XLOC_019900	chr1:225623529-225623810	276	ES	ES	0	0	0	4.1253	-None	no IPS match	None			CTGCCAGTGCCAGCCGGCCAGCCCAACGTTCAACTTTTCAACCGGCACCTGGTGGGTCCTACCCATTTTTAGTGGATCCTTGAGCATGCAGTTTGCAGTTGCAGTACTCTCCCTCTCTCCCTCGATCTTTTTTTTTCTCTTTCTGCATTTCATATTCCCGTGATTGTTATTTGGAAAATGACGGTTCACAGGCAATGATCCTCCGCTTGACAAATTGTGACGGTCTGCCGTTGGCGGGGTAGGTGCGTGCAGTCGTGCAGAGAATGGATGTTCGTG
XLOC_019901	chr1:225684858-225685331	466	P_O	P	0	80.3695	0.227871	0	-None	no IPS match	None			GCTCCGATTCTGCGAGCCATAGCTGCCGGTTTCCGCCAGATGCAGCGAGGACCTGGGGTCTCTCTCTCTTCTCTCTCTCTCTCTCGAAGCGGAACGGGGACTGTGGCAGTCGCGGCGTGTGATGCGATGTGACCGAGGTCGCGAGGTCGCATGCTGGGCCCCGGCCGGAGCGATTCCGCGTGGCCTGTCGATGCAAGTGAAAAAAGATGGTGTTTGTATGTTCTTCCTTCCTTTCCTTCACGAGAAAGAAAGAATCTAGCATTCCTAATCGTACGAATGTGGAGGCATGGGTCGCGAACCGTGGGCTCAGGTCGCAGCTCGCCGACAGCAGGTTATGCAGAGACGCAGAACCTGCGTGAGGCATTGAACTGAAACCCTGCCCAAAGCCTGGTGTGATGT…
XLOC_019905	chr1:226322150-226322592	435	S_O_ES	None	1.43366	0	1.15575	1.86609	-None	no IPS match	None			AGAGAGAGAGAGAGAGAGAGAGAGAGAGAGAGAGAGAGAATAGGTGAGGACGGAGATGATCCGTGCGGCAGCGGAGGGACAACTCTAGTAGTCTAGTGAGTCTCCATGTGGAAAAAAAGGACAGTCGAAGCAGGGAGGTTGCGCTGCCAGAGTAAGGACAAGGAGAGGGGAGGAGCGGTGCTGTAAGCTGTGGCCTGTGGACGGCGCGACCTCGCCGTCGGATCCACGAATCGCGTCAGGCCGATAAGGGATCCTATCCTGCCTTGGGAAGAGGCGTGCGCGCGTAGACTCGATCACCCGGAAACGGAGGCAGCTCGCCGGAGAGAAGCGGTTTTTCGCCAGAGGGGCGATGAGGCTCCCGGCGTCTTGGAGGCGGCGCGGTGCAGCCTCGAAACGAGG…
XLOC_019911	chr1:226928987-226929588	592	O_ES	None	0	0	1.29621	1.45818	-None	no IPS match	None			TTAAATATATAATGAAACTATAAATTTAGAGTAGTTAAAATGATTCAGTTTTGGCATGCTGGTCCACTTGGCGGGCAGCAGCAAAGTAGTGGCAGGGATAACTTTTTGGACTTTCCTTTGACCGACACGTGCGCATCCTCCACAGACCACAGCGCAGCCGTTTGCACATGTGTTGCTTTAGCAGTCTGGCAGTGGGCCAATAGCACCTCTTTCTCACAAAGAATTGTCAAAGGTAGATTTTATATTTATGTTTATGATATGCTACGTGAACAAGAAGAAAATAAAAATCTTAGTTGAAATAGTCTCATGAATAGTTTCATTTATTTTGATTTCATAAATAACTTGAAGAGACAATATATCTAGCTAGTGAGAGTGTAGGCATCTTCGTAAATATAATTT…
XLOC_019916	chr1:227354728-227354992	260	P_O	None	0	342.702	0.591646	0	-None	no IPS match	None			CGTACCACTACGCTAGGTACCGGGCCATGGATCTTCGTCGCCGAGCCATCGGCCATCTGGCAAAATACGAGTGCCGAGCCAAGTAAATAGATAGGGGAGAGAGAAGAGGACACCATCGTCGTACATACAGGGAGAGAGAAAAGAAATCAGGAGGGATAGGATCGTAGTGCCTGTGCCCTGCTGGACCTTGCTGGTGGGATTCGCCGGCTTCTCCGTGTGTGGGCAGCGACGCCGCCATGCAGGGAGCTTCAACTCCGGCG
XLOC_019945	chr1:229322254-229322996	731	O_ES	None	0	0	0.116884	0.522497	hypothetical protein SORBIDRAFT_09g019280	no IPS match	None			ACAACATCAGCGCGAGCGCGTGGCTAGGAAGCCGAGCAGGACGGCAGGGAGCGACGGGCAAGGAGGCTCTTGGCGTCCTCGCCTTGGCTACCAAGCGGCAGGTTGCTCAGCAAGGAGTCCTTAGGAGTCAGGAGCGGCACGGAATAGTGTCAGGCTCTCAGTTGAGCAGGAGAAAAGAGAAACTTGGGATGAGGAATTTGGGCTAGTATGAGGGGTAGTCATATTTTTGGCTCAATGCTAGGGTAGTCATGGGCCTACCCTAAATACCCACTGGGCTGCCCCTGTCCTCCAGGGGTGTGGAACTCCTCCGTTTCTACTCCCACGCCCATCGTGAGGTCATTCGCGCTTCAGCCCCCTGGTCTTTGAAGGTATGTCCCTCTCCTTCGAGCGTCCGAAGGA…
XLOC_019946	chr1:229565042-229565471	422	O_ES	None	0	0	0.163604	1.56062	-None	TRANSMEMBRANE (PHOBIUS); CYTOPLASMIC_DOMAIN (PHOBIUS); NON_CYTOPLASMIC_DOMAIN (PHOBIUS); TMhelix (TMHMM)	None			TGTTGTGTTAACGAGAGATCATCATACTAATGCTGGTTGCAACCTGTGAGGACAAAAAGGTTTGAAGTACTTGTTTCCCCTATAATGGATTCTACCTAACTCAGTAGAGTGAATCTAAGTTCAGCTTTTGCATATTGACTAGATTAGTTGCAACCTCTGTGCCAAACTATTCCTCATTTGCTACGAACAAAAATATAAAGTTTTTTTTCACTTTTGTGTTGGGTTTCATGCAAGAGGTAGCATTGATTTTTCCTTCGCAAATACAACAATTTTTACTCAAAGTTATTCTTATGATTGCCTATGCTTATCTTCTATTTTCTACTAGGTGATTCTTGAAAGAGATACGAAGCAACCATTATCTACAACAACCAAGGTTCTACACAGTGATTCATGAGGCCT…
XLOC_019951	chr1:229904867-229905393	518	ES	None	0	0	0.080437	2.77495	-None	no IPS match	None			ATCGCTTCTAGCAAGACTATGGTTGGGGTTTCTTTTTTGGAGAAATCGGTGCTAACACATGTGAAGAGGATTTATATGATCAATCTCTTGAATCCCCTCAGGAGCATATCTCGATTCCATGTTTCTCAATTTCGTCTCAAAATTCTTCATCTTTGGATGAGGTTTTTTTTTTGGGATGGACGCTTCTTGATCTCGTGGAGACCCTTCAAACCTAAGCTATTTTGGTAATTAGTTGATCGAGTTTCAGACCGGGTCCTTCTGCGCTCGTTCTGTTTTTTGCTGAATTTTTTTTCTATAACAATCGCTTGGTCCGATACTCGGAGGACAATCGGAGGTCGCACAGTATGTTCGGTGTTTGATATTTCTCTACTGTTTCGTCTGTTGAGCTGCTTCAGCTAG…
XLOC_019952	chr1:229912284-229912604	315	P_O	None	0	35.1374	7.77567	0	-None	no IPS match	None			GATGGCGAGTTTCTTGCTCCAGAGAGCAATCCACGTGTCCCCGGTCGCACATCACGACCAAATATGCCAAGACACGCGTGACAGTGTCACGTGCTCCTCTCGGACCCTTTTTCAAGGTTGCCGAAGTCCATGATGCTTGCCTCTCTCTGCGCTCGTCGTGCTTGGTGGTGTGGACAACATCCTCGTCCTCACGTTTGATTCTTCGGCCTGGTACGCGATGGATGAGAAGAGTGCTCGGGGCTTTATAGCCACGAGGAGAGGGGCCTCGAATCATAAGGTCGAATCCCCCCAGATCGTAAGTAACCAACTCGTACG
XLOC_019953	chr1:230214834-230215269	428	O_ES	None	0	0	0.220837	1.52104	-None	SIGNAL_PEPTIDE_C_REGION (PHOBIUS); SIGNAL_PEPTIDE_N_REGION (PHOBIUS); SIGNAL_PEPTIDE (PHOBIUS); NON_CYTOPLASMIC_DOMAIN (PHOBIUS); SIGNAL_PEPTIDE_H_REGION (PHOBIUS)	None			TAGATTCTCCTCGTAAATTAGCCATGCAATTAGACTTATAGCTAGAGCATGTTTAGTCCTTCTAATTGGATCTAAAACGCGCACCACCTTAGCCATCCTCCTACTAGGACTGCCATTTGTGCTTGTCACCTCCAAGTCTGACTTCCAAGAGTCTGAAGTAATGGTGCATTAGCGTAGAACACGATCCAAGATGGGGGAAAGGCTGTGACTGCAACTTTTAAGGTGGACAGGAGGTGATCATTGTGCTTTATCGGAGCACGTTGTCTCCGAACGGATGATGCTCTTGGTCTTGGCTCTAGGCATTACTGGTAATCGCCGCAAGATCCAAGAACTCCGACCTTTCGCATCCAGCCTCCAAAAGAGCCCAGCGCCTCGAGAGCGCATGCCCGCATGGAAGTG…
XLOC_019964	chr1:230622614-230622966	346	P_O_ES	None	0	14.9978	0.397473	3.69932	-None	no IPS match	XLOC_009842	pre-lncRNA		TCCCTCCGGTGCATCAATAATCGACGTTCTAGCTTTGAGTCCAAAGTGCACGATAAATTGACGTTTCACTGGAGCGAGGAGAACTCTCGATTGACGCAGCAAGAAGTAAATTCACCAGCCGTCCGTTGGCCTTCTCCAGCCATGCATTTGCATGCAAAATGGTAAAAAATTTAGTATTGCGTGAGTCAAGAATCGAACCTAGGCCTCTGCCTGGGAAGGAGTGAAGATGACCACTCCGGCTATTAAAGGGATTTGACTAGGAATGAAAAAGTGTGGATTTATTAGTTCCTTGGTATGTGAGAAGCTGTCCAAAACGTCAGTTTTTGGTACACCGGAGGGAGTAGAT
XLOC_019971	chr1:231237722-231238626	891	ES	ES	0	0	0	1.98569	-None	no IPS match	None			GCTCGAGTCCGAATAGTTGTTGTGGTGGAAATTGGGCTAAAGTGCATATGGGATTGGTTTGATCCTGAATCCCGATGTTAATGTCGCTCGACGTCAAGTATTAGACTAAGATGCCCGAGCATGTTGCTGAGAAATCAAGGGTGATGAAGAAGATTTCTGATATCATAGGGGTGTGAGGTGCATGCTTGAGATTCCCAAGCACATCGCGACAAACTTAAGGGTATTGAAGAAGATTTCTTCTCCCTGTGTGAAGCTCATGGCTTCCATCCAATCAATATAATCAGTGTGACTATCCCTATCTAGCGTGCCAACTGTCGAGGAATATTGGATTGTGAATTTATAAGGGGATCACGAGAGCGTGAACTAAAGGTAAATGCACAAGGACTCAAGAATTTAGAT…
XLOC_019972	chr1:231251404-231252062	648	P	P	0	148.75	0	0	-None	SignalP-TM (SIGNALP_GRAM_POSITIVE)	None			GGCCCTGGGCCGCCTAGCCCACTATATAACCAATCCCACTGCCCACGACTGCCCACGACGCCATCATTTCCCTCAACCTAAACCATCTCGCGCGGGAGGCCGCAGCGGGCGCGGACACGAGGGACATCGACACGATGTCTAGACGGGGGCGAAGATGGTCGGCCGCAGGTGTTGCGACGACGCGAGGACCATGCTGGTGGTGAGAGCGACGCAACCGACGGTGATGGGATGGGCGTCGGTGACAGTGCTGCGTGGGGGAAGGGCCTGCGCATCCGAGGCGGCGGGATTGGCGCCGGCGCGAACGTCGCACACGGGGAGAAGGCCAACGCATCTAGCGGCGACATGAGACGTGGACGCCATAACAGGATGAAAAGCGGATGCCACCGTGGAGGTGGAGAC…
XLOC_019990	chr1:232395758-232395952	191	O_ES	None	0	0	2.20474	25.8836	-None	no IPS match	None			TATCATACTTATATTTTAAAATTTACTCTATAAATAATATAATCTACCGTTACAAAATAGCACTTTGCAGGTCGTTTACAAGGACTCCTGCAGATGTGCTTAGTACGAGTGGATGCGTCCAAACAGAAGGCGTATAGTTGTCTTCACCGGTGGATAAATATGCAAAGGTCCCTTTCAGAAGCAAGCAAGTC
XLOC_019998	chr1:233563203-233563750	539	O_ES	None	0	0	1.01633	0.706258	-None	no IPS match	None			GCTTCGGGCAATAAAAAGTTTAAAGCTGTTTGCGAAAGGCATATTTTTCTTATGCACAAGCATTATTAATTAGTTGTGGCTGCATTTGTAAATTGAGATACTAAACTAGTGGAAAGCAAAGGACTTATTTGAGTTGTTAACTAGTCTAAGTGAAAACTAAACCGACGTTTCTGTCAGACCCGACGTTTTTGGCAAGCTAATGGAAGAAAGCCAATAGAATATTAGAGATCACATTATAGAAAGATAGGATAAAAAGTCTAGCAATTAAGAGATATGAAAGGAATGACCAGCTTGTAAGTTTTATACCAAACACGAAAAAATATTAACCCCGCTCACCTCAACATTGTCTGAGTCTACAGGTTGAGATATAGTTGTGTAGCAAGTATATGACTCTATTAG…
XLOC_020007	chr1:233816062-233816316	250	ES	ES	0	0	0	4.73601	-None	no IPS match	None			TGCCTTCCTGCTTGCGTGCGTGCAGGTACGAAATTTTTTTAAAAAAGGGAAAAAATATAAGAATGGATAGGATGTCCCCAAGCATCCGGTATCGATATCCTATATCCGTTTAAAATATAGATATTTGTATTCGTTTCTGTTTAAATATGAATGCTAAATAGATATATCCATATTTGTTTTCAAAGATTATTCTCTATCCGCCTTGACTATGTATTCAACAAAAATATAAAATGTTTAATATTCAAATCAG
XLOC_020010	chr1:234055124-234056237	1097	P_O_ES	None	0	0.674345	0.151506	2.00142	-None	no IPS match	None			CCATTAAACTTTGTTTCTCTCGTCCTAAAAGATTGCATGTATATCTTTTTTTTTGTCTAGTTTATGTGTCCCCTCCTTCGTAATTCTACTACCATCTTTGTAGCAAATGAATGCTCGATTCACACTACGTGCGTTTCGATCGAATTATCATATCCAACGCCGAAGGCTTACCAAAAGAACTGGATTAGTGCATATATAAAAAGAAAATATAGATGGTTTTCTCTCCTACGGTTTGCTGCATAATCGTAATCATGTACTACGCATCTTGCATGCATGACTTTATTACTTTCTATGACATCTGGCATCTAGTTCTTCAGAAGCATCTGAGAGAACTGATGGTTGGCTGATATGTCACCAGGTTGTTGATGCTCATGCTAAAGAATGTCTTTTTCCTTTCCT…
XLOC_020026	chr1:235691763-235692127	358	S_P_O_ES	None	0.909193	11.1491	0.695285	3.08819	-None	TRANSMEMBRANE (PHOBIUS); CYTOPLASMIC_DOMAIN (PHOBIUS); NON_CYTOPLASMIC_DOMAIN (PHOBIUS); TMhelix (TMHMM)	None			TCTTGGGAGATTGCCTTCACACCAATCCTTTCATGTTGCACAGTATGATTTTATGTTTTTTTTGCTATTAGGAATAAAGATTCAGACTTTTTTTGTTCTCCCTCGTTATCCCGATCACTTTTACCATGATTCTTGTTGGTATTCGCTTCATTGCCTTTTAGAATCGTCGTATCGTTCGCATGGGCACCTTACTAGTATGAATAGTAGAGAGTTGGGAGAAGCACGAGCAAGATACTTGCCTTCTTGATTTCTTTATTAACCATAGGGGTACGTTATTAGCTGAGATAGCAGCCCCTAACAAACTAATCAACTCTATCCAAGAGTTCCAAACTAATGCTTATCCATTAAACAAACCAAC
XLOC_020028	chr1:235931095-235931685	581	ES	ES	0	0	0	0.725398	-None	no IPS match	None			TTTGTAGGACCATGGATGAATTAAACTAACATAAAAATTTATAAAATAACATGTTTATGAACATTTTCTAGGATTTTAAATGAATACAAAAACCACATTTTTCATGAAAATAGAGGGAAAATAGGAAAATTGTTAGACATGCCCGGGAAATTTTAGTAGAGTCCTTAGTTGATTTGTCACTAGGCAAAAGTATCTCTCTCTAGTTTATGAAATAATTACGGATTCCCAAATAAATAACAAAAATGCTGATTCTTTTAGAAAAGAAAAATAAATGGAAATGGACTGAAATAAGGGAACAACTATTTTCCGTGGCTTACTAAAAGTGGTCAGCGCGTAACAAAAATAATCAATCACTTGTCTAGAAGCAAAATGCAGAGTTGTTATTTTAACATTAAAACT…
XLOC_020030	chr1:236047657-236048494	825	S_P	P	0.777711	55.857	0.0997241	0	-None	no IPS match	None			ACGGCACACACACAACCTGGCCGAAGCATTACGCTTCATCTAATTCGAACCGCCCACAGTCGGATCAACACTGAGCTCCCATCCTCCATTTTCCGGCGGCGCGAGACAGCAGCGCGGGCTGGCGGCGGCATCATGCCTGAGAACGCCTGCTCCTCGCTCTAGGGCCCCAATCTCTATTCCGAACAACTCCACATGAAGTGCTCGATAACTGATCTCGATCGCTTCCTCCTTTACACCGATTAATACGCTCGAATACATGATCGTGATGAGCAACGACCTACCCCGGTGAGTAATTATTGGCATATCTTTGCTCTAACCCAACCCAACATCTGTGGAAACGACGGCAGGACGTGATGAACATGAGATGGGGACATTACTGGCACCTAGGATCGTGGAGGC…
XLOC_020035	chr1:236442262-236451463	605	S_O	None	3.64693	0	8.60935	0	-None	no IPS match	None			AACACAGGGTGAATCTGTGCTGCTGGTGGTAACTCCACTTTATAAGAAACTTTAGTTTTGGATGATTCAATTCAGATTTCAGTTATGTTTATTCCACATCTCACTTTTATTTGTGTAGCAATGTTCTGAAGCTATTGACTTTTCCTTCATTTATTTGTGTAAAAGGGACGTTCTTTACCTGTAGATTTTGACTACGTGAATGTTTGATCAGTCCTCTTGTCTGATTTCCTTGATGCAAACCAGCACATGTCGAAGGCTTTCAGGGAAAACATATATTTCCCTTCCGAGCTCAAAAGTTGTGCAATAGAAAAAAATGTCAACTACTGACTGATGATCTTTAAGGATCACAAGAACATCACGTGTGGGTGACATAAATTCTTTTTTGCAAACAATTTTCAG…
XLOC_020053	chr1:238746080-238747749	1645	ES	ES	0	0	0.0253396	3.24402	-None	no IPS match	None			AGAAAGGTACCCTAGTAACTCGGCCTAGCCAGGTTTGAGTAGAGGATAGGAAAGGATGTGTTTTCTACCCTTTCTTCCTTCTCACGCACTTCTAGGTTTTCTTGAGCATCACTACTTGTCTTAAACTTTAGTGAATCGTCCTCTTGATAGTATGACAACACTCAACTCAAAATAAATATAGAAAATATTTGAACCTCCAATTGGGAAGTTGTCCTATCTACAAGAGGATTCTAGAAGGATAAATATCGCAAATATCTTATCAGGTTAGAAGATGGGTCATGAACCAAGCAAATAAGAAAGAAACACATGTAAAGATATATATCGATTCCCTAATAGGCTTGGATGAACCCATATCTTGTAATTGACCCAGATACATATCCTATAAACATCGCCCCTCCT…
XLOC_020054	chr1:238814845-238815042	194	P_O_ES	None	0	202.731	27.7004	1.31662	-None	CYTOPLASMIC_DOMAIN (PHOBIUS); NON_CYTOPLASMIC_DOMAIN (PHOBIUS); TRANSMEMBRANE (PHOBIUS)	XLOC_009949	pre-lncRNA		CGGTCATTGTTTTTCGAATTTTCATGCAAAACAAAGTAATGCTATACGGATTTGGGGGTTCTAGAGAAATCTCTTGCAATATCTTCAGTATCTATTCCTTATTCTCTTTTACTTAAATAATATGGTTTCAATATTGAACCGGTTCATGGAACAAGCCACTGTCTCTAAGGGGATTTGAGTTTTCAAAGTAGACC
XLOC_020056	chr1:239115141-239115368	223	ES	ES	0	0	0	21.0057	-None	no IPS match	None			ATTCTTCAAGGCGCAGGAAGGACCGACACCAAAACACGTGGTAACTGATACGCTTCTAATCACACACGCGTCGTGTTCCCGTGTAAGATTTGCACTCCTCACGCTCGTCAACAAATCCGAAGCAAAGGCAAACTCGTCAATTTTTGAATTCGAAACCGATAAATAGGTTGATAAGGCCGATTAATCCGCTCCTGGCATGATAAACCGTGGTGGCTCCTGGCAT
XLOC_020069	chr1:240378199-240378437	234	O	None	0	0	4.14609	0	-None	no IPS match	XLOC_009961	pre-lncRNA		TCCCTTAAATTGTATCTATCTCCCATGTGTTAGGCTGTAACCAACACTATGCGAACATGAATGCGAAAAGTCATGGTCGTGGTTCCGAGCGCGTCACAAAAATATGTTCAGTTCTAGCAGGTCGTGAAAAAGAGGGAGGAAGAGAGAGGTAACCCAAAACTGAGTGATACGGAAGGCGATACCCTTTTTCGCAACCGCATCCGTAATTACTGGATGGTTCTATAGTAACGAGAA
XLOC_020071	chr1:240483432-240483766	329	S_O_ES	None	1.10858	0	4.196	5.58694	-None	no IPS match	None			GTAATGGTGACGACGGGGCTAGTGGTTACGGTACAAGTACCAGTGGTTAACTTTGACACATCCTCAGCTGCGTCGACTGCACAGCTATCAAAGTCTGTGCTAATAATTGGTGCTTGTGCACTGCAGAAAGTGTGTGTGGTGTGGATCAGGACGCAGTGGCTTTGGATTAGCAGGAATCTAGGACGAGCCTTGGATTTGAAGGCACAAAGCAACCCGATTAGAAAGGGGACGGATTTTGAGCCCACTGACCAACCTTTTGTGTTGACCCTTCGGGACGTCTGGTTCCTGCTGGCCAAAAGTGGTTGCAACTGGTAGATAATGAATCACTG
XLOC_020076	chr1:240642694-240643330	626	P_O_ES	None	0	1.43796	0.242232	1.38478	-None	TRANSMEMBRANE (PHOBIUS); CYTOPLASMIC_DOMAIN (PHOBIUS); NON_CYTOPLASMIC_DOMAIN (PHOBIUS)	None			AATCGAAAAGACACCTCTAGCCAAACGGGCAGAAAGTGGAGCCGGGCGTGATGCGTCCACAGACAGCAGCCACTCCGAGCTGAGTCACGTAGCGCGTGGAGGGCCATATTAATTATTAAACACACAGGTGCTAAATAGTAATATTATTCAAATCTCTTATAAAGTAGTATGTCGCTATTATAAAGTTGTATTGCTTTGTATTTTATTGAATTGCATTTTCTATTTGCATATATATGACCTTTATGATTTTTTATGAACGAATTATGCCTGAAACTATATTATTTATTGTACAGCATGAGTTATACACATTATAAACAAATCCTATCAAAATTTATTTTTTCCGAACTACTCATCTCTATTTGGTACAAAAACAACAAAATTCGGCGAGAAAGCAGGATT…
XLOC_020077	chr1:240711946-240712512	557	P	P	0	79.3446	0	0	-None	no IPS match	None			AGTGCTGGGTCCCACTTTAAGGCCAAAATGGGTTTTACATGTTCTGGATGCTCTCATGCATCAATTTGGTCTCTAGAGCAACTCCAAAAGCCTCGACATAATCTTAGCTAAATTTAGAGTTTTTTACTCTAAAAAATAACAACTTCATCAACGATGGGGGGTAAACCAACAAACTCTACAAATATTTTCAATCCATATTCAAATCAGTCACAGTCGCTCGCTGTCGCCGCGACGAAGACTGGAGGTCGTCGTCGCCACCACCTGAAACTAGTCGTCCGGAACGTTTTAGCTCTTAGATATTGGACAAAAACGATGCCTTCATCTAGATGTTGAAATGTAGAGCCATGTAGCTTCTCCAGGTTGTTCTTCCTCTCTGAGATGAATAACAGATAGGCTAGC…
XLOC_020080	chr1:240899988-240900787	787	O_ES	None	0	0	0.380701	1.9218	-None	no IPS match	None			CCTCGGTCGAGATAAAATAGAATAGCTCCGCGGCCGCGAGTGAAAAGGTTAACGATCTCCATCAGTCGTGGGCGATGCATGATCAGCATCGGTAGATATTGTAGTTTATGGTATACTCACCGTCGGTGCAGTGCATGATGAATATTGCTGGATTATGGAAAACGTGTGATTCCTCTGCGCAACTGCCGGCCCACAGACACAGGTAGTCTGGTAGCTAGCATACGAATCGTTTTAAGGTGAATAGTGATGGGTAATAATACTAATATATATAAGCTCTTCGTCAACTGATCTCTTCGAAATGCGTTAACATATATTGGTTTACATTTTTAATTGTGGCCTCGCTCTCCAGTCCTGTCGGAAGAGGACATACATATAATATATAGAGCTAGCTAGCCCACA…
XLOC_020081	chr1:240934378-240935018	630	S_O_ES	None	0.73465	0	1.05907	1.71529	-None	no IPS match	None			AAATAAACAAAAACAAAAGAGGAAAATAAATATTTTTGTGTGTAAGAAAATTGTACAAGGTCTAAAGTACAAGTTGCAAATGTTGAATAGTTATTTGTTCCGGTTGTTTTTGTACTGGTATGGTTAGAGTAATGGATGTTATGTGCTGAAATTTGGATGTAACAAGAGAGACAGAGAGTTGATGTAAATAGTTGATGTTACTGATTCGGCATCAGGCTATGGGTCTCTTGATGCTTGGGGAATGAAATAACCTTAAACTCAAAAAAGAGGAAAATAGTTCTTCAAATGGACTATTTTGTTTTAAATTTAAAGTTTTGATTTGTATAGATGATGAGAAAAAAACTTATGACTGCTAGCTTAACCAAATCTTACATGTAGTATGTAGGGAAGCTAATTTGT…
XLOC_020088	chr1:241217036-241217533	489	O_ES	None	0	0	0.587707	2.72742	-None	no IPS match	None			TTGGGGTTGAGACTGTTTATATTTTGCGGGTGAGCCCTAGAATTCTTTTAAAAAAATAACGTCTGTGCCCACAGTAGCTGTAGGAGTAGGGTGTTGCATCTCGCGCTTCAATTCGGTCGACAGCGGCTCCTGTGGTCTCAGCCTTTACCGCTTTGGCAACTGGTTCTGTTTCAATCAGGTCCATGCCGTATCTTGCTAAAGCTAAAATAAATGCGTTCACGGGAACGGCGTGTGTCCGTGTTTCTGCTCTGCTGCATGCAGCTCTCGCCTTTATTTTTCTTTCCATCAAAAGCAACCGATGACCAACGGCCTTACACAGTCTGTCGAGAACTCGAGATTCTCCATCCCCCAAATGAAAACGAGGTCGTAAATCTCGCTTCACGTCGGTAAGTCTAAAAA…
XLOC_020089	chr1:241390684-241391281	588	ES	ES	0	0	0	1.28278	-None	no IPS match	None			TCGGTTTGACATCGATTTATCGACTAATATGACCGATTAATCGATTTCAGAACCGATAAACCGACAACGATCAGGTAAAACTGGATCTATTATTTTTGGCAAATAAAAACATGTTTAGGTCTCAACAGGTGAACAAAAATGTCCCAAATGAGCCACATTTAGTTATGGAAATTTAAAAAGGATTTCAAGTGTAAAGACAAAAAATTTCTCTAATCCTAGCTCCTATTCGATCGCCGGCTAATCAATCCTACACATCAATTTATCGGTTTTGGGGAGGGTTATTCAACAATCCTAACCGATTAACCGGTTGGGCTTTCGTTCCATCCGACCCATATAGCAGTTTTTCTTTTTATTTTTTCGAAACTTCGATTATTTTTAGTTTGAAATCCATTGTGTATT…
XLOC_020102	chr1:242783047-242783479	425	S_P_O	None	1.29171	2.55345	2.95182	0	-None	TRANSMEMBRANE (PHOBIUS); CYTOPLASMIC_DOMAIN (PHOBIUS); NON_CYTOPLASMIC_DOMAIN (PHOBIUS)	None			ACATCACTGCCTCTACCATATGGGACCGCCTGGGCAGGTGCTTCTTCCAGCCGAGTTTATCGCAACAAAAAAAAAGCAGCTCCTCCGGGGATCCGGGATTCTTGCCAACCGAACATTCTTGACTCCAGAGTATTAAACTGAACCCCGTGACCCCCTTGCCTCTACAGCCGGTGCTCGTGAACTACTCCGGCGCCACCGTACCAGAGACTGAAGAACCGGCACCATGTTTACAGAAATCACGCAGGGAGAGAGAACAGAGAGTGGGATGTTGGCTGCGGCGCCAATCCACATGTTCACTGCCGCCCGGGTCTCAACGCAGGGCTTGGGGGATCCCTGGGGGGTCCCATAGTGCCGGTGACCTTGCTACCCTCAAAGCTAGAGCTGTCGCGCCGCAATTTC…
XLOC_020119	chr1:244301515-244302681	1149	ES	None	0	0	0.0276414	0.606558	-None	no IPS match	None			ATACATCGAAGATGGTGTAACTTGCCATGTTCTTCTTTGGAGGTGTAATGAAGAGTTGTAATTGGTCATAGTTCATTTGAAGTGGTGCCAATGTTGGGCACCTATCAAGATTCCTTTGGAGAATCAAAATAGAGCAACTGATTAAATCAATATCGCTCCCTCTCCCTTTGATTTACTCACGATGAATGAGTAAGTCAAAAGGAGAAGTTAAAATGAATAAGTAGAAATGTTCAACAAAATAAAACATGAAAACATGAGAATGTGGGTACACATAATTATACGTCATGAGCTGCATCCCTTTTATTTTCATTCTTTTAACTACATATGATTACAAAGATACTTTTAAAATTTGATGGTAGTTTAGAGATGTTTACGTTGTACAACTTCGGATGCTAAGCG…
XLOC_020139	chr1:245706368-245706606	234	ES	None	0	0	0	4.56969	-None	IPR003133 (PROSITE_PROFILES)	None			CTGTTTAGAGGGCTCTATCCCTTTTCTGATAGCAGTTTGATGTAACAATTGTGTTGGACATAACCTCTTTGAGAGGAAAGCCTGAACTTTTTATCCATTATCTAGAAAGAAAGACAAATGGAATAATCTATTTCAACTGGCAGACGAAATAGAACAAATATCTAAGCAGTTTCCATTGACCTTGGATCCCGAGTTTTTCCACAAACTCTAACACTTATTGTGTCACTAGTATCA
XLOC_020142	chr1:245944527-245944777	246	ES	None	0	0	0	3.62725	-None	no IPS match	None			GCCTGAACCAGTATCTCTGTGTTCACTTTGTACACCATCCGCTCCTAGGCATACAAAGCACTAAAATTATAGCTGGTTGTTTTGAAACACTAATAGTTGGCCCGAACCGGTATAGAATACTAGATAATTTAAATACAATAGAGATCATTACAGAGAAAGCAAACAAGCAAAGCATAATTAAAGAGTGTACCATAGTCCATAGTGAGACTAAATGTTTGATAGACAATGATAAAATAACAAAAGATA
XLOC_020143	chr1:245946406-245946820	408	ES	ES	0	0	0	3.86554	-None	no IPS match	None			TTTTCAAGTGCTCAATTCGATCCCAGCGGAGTCTTTGTTTGTTTACTATTTTTTTTTCGCAAATCGATGTGGCAAACTTTGGATTACATTTTCAAGAGCTCAATAATAGTGGATTTCACATCAAAATTGGGAGGTTGGTTTAATGTTTCTCGAATGCTCGCAAATAATATCAAATTACGTGAGATTTCGATTGAAATCTAAGTAAAAAAGATTTTTTGTTCGGTCTCAAACCGCCCGGACCCCGAGGCTGCAGAGTCTTGGAGGGGTCATGCTTCGACTGCCCGAACTCATGTAAAAGCAGGGGGGAGATTGTCGTGGGAGGAGCATAAAAGTTGTCTGCAGAGCAGGAAATTGTAATGATGTCCATTAAACTTGAACATGGCGACCTGCACTCTTTTA…
XLOC_020146	chr1:246216487-246217496	994	S_P	None	11.9117	1.05816	0.0460601	0	-None	no IPS match	None			ATTGCCTTGGAATAGTATTCTACAACAAGGCTGGAAGCTAGCAGCAGCGCAACATATCCGGAGTTGTTCTAATTGAAGCTGAAACTAAGATGCAGTACAACATCTCGACCAAAATAAAACCCACAACCAGCAGCTCAGGCAGCCGATTGCAAAAGGGACTAAAACTGAGTTGCAGTACATCATCTAAAACCAAAATACACCCGGACAGCTGGCAAGGAACCAGACAGCCACCAGACGTGCTGCAGCATTGCTCCTTGCTTCCGCTTGCAGATTATCATCTCATCATGTATTTCTTCTATAGCTTCACCTGCAATTCCCATCAGTGCCTTGTCAACGTGTTCGGTGCCGGCATATGAATGTTGAACAGGGCTTCCAAAGTCGCCCCTACCTCCTTAGATA…
XLOC_020148	chr1:246544188-246544903	704	S_P_O_ES	None	5.85993	40.5345	10.9468	0.476507	-None	no IPS match	XLOC_010049	pre-lncRNA		TGGTATAACGAGCCGGCTCAACCACATTACGGAACGGAGGCTCGCGAGCCTTTACACTCAACCACAGTCCGAACCAAATGGCGCCACACTGCATAACAAAATCAGAGGGAAACAAGCATAGTTGATAATCTATAGTTGTACAACCACGCCATATAGGACCACTGTATGTATCATGTACGCAAGATGCAATCGTTCAACCAGTGTCATGATTCAAAAGAACAACGAAGTACGCAAAAATGCAAAATAGTGTCATTGATCCATAAGACCACGCACAGATAGCTCCCGTATTTTGTATGCACTGCACCTAGGCACCAAGGATCCATCGTCCAGTAATCCAACACCACAGAGGGCAAGGCTGCACCTGCACCCTGCAGCGTCTGGGGTGGCCTCGTGCCCTCC…
XLOC_020153	chr1:246677750-246678051	296	P_O_ES	None	0	20.7995	1.23238	1.84563	-None	no IPS match	None			GTGCATATGAGCTTTTAAAAAATGATATGATGTTGATGTGGTTGTAGGTTGACGATAAAAATTACGTACAGACAGTTATGGTAGACAAAGGTTGATACTAGTAGATACAGATCGGTCGACAGATGGCAGTAGATATAATATGGAGCATTAGTTCAACCCTTAAGCTATTGAAATATATTTTAGAGACACATTTAGCTATCTGCAATTCTAATATCGAGAACATGAGTACCTATGTCATATAGTCAATGGTCTTAGAACGTGCGGACATGTGTATCTCATAGTTGATGATATTTATA
XLOC_020154	chr1:246678286-246678945	649	O	None	0	0	0.243976	0	-None	no IPS match	None			GACTCGGCATGGCCTGTTCGGTATCTTGTTTATATCGTGCTGGAACGGGGAGGACAACATACTATTTCGAACGGAGGGAAAGAGAAGACGAGAGAGAGAAAATGTGGGTTGTACACTTACAGGCGACTTAGACACAAGATCAAGAAGCTTTATGAGAAAGACAAGCTAGTGAGGTTACGTATTAACAGTGAAGACCAAACTATTATGCGATGGGCTAAATGATAGGTTGCAAAGATCCTTACATCCAGCGATTGGTTGTATTATTAAACTTGCTCTATAGTCGGTATGGTAGTGGCCTAACTCTCCATATGGTATGTAAGCCTTCTATCGTTGCTCCTAACTCTATCCTCCTCGGGGGCACAACTGCACCAACACTTTCTCTCACTCGTGCTCTCATCC…
XLOC_020174	chr1:248416725-248417610	872	P_O_ES	P	0	31.2698	0.845487	0.110305	-None	no IPS match	XLOC_010075	HC-lncRNA		GGCATTGCGTGCATGCAGTAACATGTGTATAAGCAAAATTTGCTAGGCATGCACACTATCCCCCACCAATAACTAGCTAGCTAGCTAGGACATGGACACATGCACATCCTCCTCGAGCCATGAACAACAAAACCATCCTCACCCTTTCACTTTCACTTTCACTTTCTGGAAAGCAATAATGCATGCATGCATTGGCTTTTAGGTTTAACTTTATTCACTAGCCATGTTACGGCTTTATTTTGCCGTCGATCGATCAGAACCACCTGCACAAATTCAGCATCAAAAGTGAACCCTGGCTAGCTAGCTAGCTTCCAGGACATGCATGCATGTTTGCTTAATTGATGGATGGAACGACGTATAACAATCCATGGAAAACTCCAAATGGTACTGGTACGGTTC…
XLOC_020175	chr1:248553498-248553912	408	O	None	0	0	1.11686	0	-None	no IPS match	XLOC_010076	pre-lncRNA		ACATTTTAGCCATATCTACTCAGATAGGTTGGACACAAAAATTGAGATATTATTTTAATTAGTTTTGTTTTATATCTCTTAATCAATGTGTTCAATTAGAAAACCGATTTCACTTTTGTGTTTCTAATAAGCTTATAGCAAAACTAGATATCACTTGATATATATAATATCTTTATTTTTCGTCTCCTTTATCATCCTGCCAACCAACAGAATTTGTACTGGATCCGGCACAACAGATAAACAAAACCAAAAAATTGACAAGTTGCACCTCAGCCTGCTCCATGCAGCCTGGTTCTCATATGTGAACCAGACTGACCAAGAAAGTAAACTAATCAAACCCTATATATAGTCGCTGGCTAGTGGGTGCACATACATCCTAAAAATAAAAAAAATAAATTA…
XLOC_020178	chr1:248868556-248869754	1180	O	O	0	0	5.98421	0	-None	no IPS match	None			AATCTCATACAAAACCCTATCTGTCGGTCTTTGCACCCATTCCCCTCTCCTCCTCCGCCGACATCGACCAGCCACGCCACTGCCATCTGACGGAGTAGCCGACGAAACCGTGCCGGTGAGCCAGCTACCCGGTCGATACTCGCTAGACCGTCTGCTCGTCCGCCTAGCTGGTAAGCCGTCTAGTTAACATGATAAATCGAGCCGTGTCGGATTAATTAATTGCCACGAAATCACGGCTAGCCCGTAGTTATTGCATCAGAATATTACGTAGCCAAGCGCCCGCATGAGCCGACTAATCAGGCGATTTTGCTGATTAGCCGTCCCTGCTACCCGATTAACCGGTCCCAATAGAGAGATAAGCTGGGAGGCCTCTAGTAGCTATGTTTTGGGGATTTGCTC…
XLOC_020198	chr1:251042689-251043886	1179	S_P_O_ES	None	2.52715	2.91189	2.57027	0.674166	-None	NON_CYTOPLASMIC_DOMAIN (PHOBIUS); TRANSMEMBRANE (PHOBIUS); CYTOPLASMIC_DOMAIN (PHOBIUS); TMhelix (TMHMM)	None			GAGTAATACTTATTGCACTATCTAGACTCTAGAGTCACATAATTTCTCCCATACACACAAGTAACACACGATATTGTGACAAACCACAGGCAACAACCTAAACATCACTCTTCACTGAAGAATTGTAGCCATCTTGATATCATAGTACTTGAACCACATCATGATCCCTCCATATTTCCCTGAGTTATTGATCAATGGAAGCACCTAGACTTGATGTCATCAGCGAGTATAAAACCATTCCCAGCTGCCTAAGGCGAAGATGGGAGGCCAAGAAAGTCTGATTCACAGAAATTGATAGCCACTGCTTCCATGAATCACCAAGACCAGCTGTTGTGATTTTTTGTTGGTATTATAAATTATAATCATGGGACTGAAACATACTGCACAAGCTTTAAATTT…
XLOC_020203	chr1:251153396-251153777	375	O_ES	None	0	0	0.337325	1.34849	-None	no IPS match	XLOC_010113	pre-lncRNA		TTTGGGTGTGTTAATGTAAAACGCATGTAGTACTTTTTTAACAACTTTAATTTGAAATTCTACTTTGACCCACATTGATCGGAATAGTGAACAAAATTTTACATGCTAAGCGTTCTTACGTTTTTATCTTAAAGGAAAAATGGAGTAACCTAAAGTTCATATACAAGTGTACGGACCGAATATGGCCTAAGAGTGAAGTGATTTGGGTCTGGTTATATTCTACGCATGTCCAAGAGGCTGTGTTTCTCTCCCCAACCAACCTTTATGGGCGATTGTGGATCGATTCACTTTAAAATAGAAAATCAGAATGGAGTAAATGATTACAAAAGCTAAACATAAAATTAAGACTTCATCTTAAGCACAAAATATAATTAG
XLOC_020204	chr1:251173831-251174074	239	O_ES	None	0	0	0.864568	5.37266	-None	no IPS match	None			ACGTTATAAAATTTGTGAACCAAACAACACTTTAGTTGGCAGCTATAGCACCGGGCAATAAGGATAGTGTCAGCCAGCACTACGGGGGTGGGCTGACCAAATCCGGCCTTGTAAAGCCAACTGGGCCTGCCGTTGAACTGAACCCTTCTTCAAGAGCGCGAGGAAAGACCAAGGCGTTGTAAAAGGGATGGTGACGTTCGAAGGTGCGGGCCTTGGGCTAGGGTTTGGTAGTTGTGCGG
XLOC_020222	chr1:253062730-253063276	538	P_O	None	0	38.8829	0.108022	0	-None	no IPS match	None			GTGCATGACTCGGTCGTTGGGTCTACGCCTCCTCGGGCCGAGTGCTCCCGTCCGAGGTTGGCCTCAGGCAGACGGAACTGTGTCTTCCGTCCGAGGTTGGCCTCGGGCGAGATGGATCTGCGTGTCCTGTCTAGATCTGCCTCAGGGAGAAGTAACTACATCTCCCGTCCGAGGTTGGCCTCGAGCGAGACGGAACTGCGTCTCTCGCCAGAGAGCTGGCCTCGAGCGAGACGAGACAATATCTTCCATCCGAGGTTGATCTCAGACAAGATGGAAATCGTTTCTATGTTCGTAAGAAGCCGAAGATATCTATCTACCGTAGAGCTGGCTTGATATACAGCCCTCACGAGATGGACCTGTTGGGCCCACGAGTCAGAGTGGACGATGATGAGCGCGAGC…
XLOC_020225	chr1:253151910-253152569	649	O	None	0	0	0.690424	0	-None	no IPS match	None			GATACCAGAACTTGCATGGGAAGATGCAACCAAGTTGACATTTAGTTCACATATTTGTAACTTAAAGGTCACTGACAACGTTAAATCATATTTGTTTAAATTCAATCGTTGTTAGATATCACATTAGAAATTGATACCATCTATTGAAACTTGTTGCCGCCGGTGTGTGAAATTATTATCATTTACGTTATATTTGGTGAACCAAACCCACCCAAAAAGTGTTGCGTACGTTGCCATCGGTCGCACCTCTTGTATATCTATCTATAGGCAGAAGAAAAGAAAAATATGATTTCTCGTACGTTACGTTGTGCATGAATTGACCTCTCGTATGGTTCCATTCCGTCGTCCAGTGCGCCCATTTTCTGCCAGTGAGAGCTAGATGACCGGGGCGGCCGGGGG…
XLOC_020226	chr1:253152661-253152882	217	O	None	0	0	1.85695	0	-None	no IPS match	None			CAGGCTAGCTGGTTTGTTTGTGCGTGAGACAGTGCGGACGAGTTGTTTAGCTCTCACGTGCGACGCGATAGAGTGGGGCCAATCGTCTCGCCTCGCTAGGCAAGGTTGTCGGCCGTCTGTCAGGTGTGTCCGGATCTCTTACCGGTTGCTGTGTAGCCTGGCCAGCTAAGGATTTTACTACAGAGCATTTAGGGCTTTATTAGGCCCTGTTGGGTAC
XLOC_020232	chr1:253763827-253764107	276	P_O_ES	None	0	8.48171	0.712865	4.63972	-None	SIGNAL_PEPTIDE_C_REGION (PHOBIUS); NON_CYTOPLASMIC_DOMAIN (PHOBIUS); SIGNAL_PEPTIDE (PHOBIUS); SIGNAL_PEPTIDE_N_REGION (PHOBIUS); SIGNAL_PEPTIDE_H_REGION (PHOBIUS); SignalP-noTM (SIGNALP_EUK)	None			CCACTTCCTGCCATGTCGTTCTTTAGAAAGCTGCGTGGCGGACTGTTTATCTGCTTGATCAGAACGGCTGGAGTATGCAGGGTTCAGCCGTGTCAGATTTTTTTTGCTTCCTCCGGTCAATAGAATATGAATGTATTGGTAGGTGAATATATAGTGGCGTTTTCATGCACCAACAGAATGAGCAAAGAAACTGACAACATCTAGTACTATATCCCCTATTGTTCTCTCTCTATCTTTCTCTGCCTCTCAAATAAAATATGATATATCAATAAAAAA
XLOC_020233	chr1:253952755-253953228	466	O	None	0	0	0.227871	0	-None	no IPS match	None			TGCCGGTACCTTCTCTATGATAAGTGTTCGACAAGCTAGAGCTAGGGCAAATAAACCGATGGCATGCATCATGGAGACGACCACCACAATGTGGGCTTGACAGGTCGTGCTTGTCAACGTTTCACGCCGCGCCAGCGACGTACTACACCTGTGTGCCAACGTTGCACTCTGTACCGGGGGTTACTCATGTGCATGAACCATCAAGGCGCAATCAGTCAGACCAATCAGTGCGAGCAAGCGAAGTAGTGTAAGCGTACGGTGTCGGTAACCGGTTGGTTCCAGTTTGGAGACAAATGAATCTCATATCCTTTTATTGATGATCAATACATATTTATATATGGCCAAGGATGGCAATTAAGGCATTATTTCATCGGAAGAGAGATGAAATAATGCCTTAAC…
XLOC_020243	chr1:254894118-254894354	232	O_ES	None	0	0	0.592154	10.4848	-None	no IPS match	None			TAGTACATGCGTGCAATTTCTTCAACCTCTATATGGATGATGGAGCAGTAGAAGCAGTCAGGATGAGTTAGTTCGAGACGATGGGGAGCTTGACATAATCCAATACAGATAGCCATGTATTCACATCCTCCCTAAGTATTTGGTTACTTCCAACATTACAAAACGTTAATTGTAAAAGGTCCAAAGGTGAAAATAAGTTTAAGATTAAATATGGACTCCTCTACTACCTTAT
XLOC_020244	chr1:254894453-254894999	538	O_ES	None	0	0	0.847207	1.3621	-None	NON_CYTOPLASMIC_DOMAIN (PHOBIUS); TRANSMEMBRANE (PHOBIUS); CYTOPLASMIC_DOMAIN (PHOBIUS); TMhelix (TMHMM)	None			AATAGAAGTAGCTCACCACATACGGTTCGACTGCTCGATGCACAAACTTGTAATTATTGTAGCAACAAAACAAATATTTCTCTGGAGTTTCATTATTTCATTGTACATATGAAAATAAACTTACATCATATAGGAGTTTCCAAAAATATGTATGTAATATTGTTGTATAAAACATAAAAGCATTATTAAACCTTGCAGAGGAGCTTCACACGATTCCAACTGCATATTTGATTGAATTGTTCAAGTCATCTAAAAAGAACAACATTTAAAGCAAAACTCGAGTCAAATTGATGTAACATTAGGGATTACCAGATCCCAATGCACGATGATTGACACGGTCGTTGGGAGGAGTGACAACATCAGTGGCTTGGGGGTAGGTGCGCGTGGCCAATGTCAGAC…
XLOC_020246	chr1:254994577-254994787	207	O_ES	None	0	0	1.93096	11.7657	-None	no IPS match	None			AACAAATTAATGCTCCAACAAAGTATACACAATTCAAGTGGCCATTTAATTTTCATCTTTAAGAAAATAGATCAGAGTCAGATCTAAAATTTATCAATACGATAACAGCAAAGCAAACAACATCAAGGGTTAATATAAAAAGTACTGAAACCTGGGTCAAACAAGAATCCAACTATTGCAGACAAAACTAATTAGGAACTGCAAATA
XLOC_020270	chr1:256904480-256905615	1118	ES	ES	0	0	0	0.808565	-None	no IPS match	None			TGTTTAGAACACACGGCAAAGGAGCTGATTCCGGTAGTGAAACAAGTTAAACGAGTTATAAATTAGAACGAAGAAGTATATCGGTGTACCCTACTCATGGTAAACAAGTTGATGTTAAATCCCATAAATCCTACGTCAAATACACGAACAACGGTGGGTTTAAAAACTATCGGTTTACCAGATTAAAAAAACAAATTATTTTGCATATAGTTGTATTTATATAATGCTTTAAAAAATACAAAGGGAGCCTAAACTGCAAACGGCAAGGACTACCGAACTAAGAAAGGGTTTGGATCCTTAGTCCTAAACTTCAGTCGGTTCATATCTGATATTAGATACTGATCAGAGAACGAGAACTGAATACAATCTAGTTATAAAATTAATCGCATGAGCCATAGC…
XLOC_020272	chr1:256936657-256937122	458	S_O	None	13.9856	0	0.239492	0	-None	no IPS match	XLOC_010190	pre-lncRNA		AAGTAAACCAATCTCCTCCGGGCAACGCTTCAGAATTCTGATGCAATGCAACGCAACCCATACTCTAGTCTTCCTAGAGCTGTGTGTCCATGACAATGTCCATCTATCTATGTACCCATGATCTATCATCGTCTTGGATCCTCGGAACTTCCAGCTGACTAATAAATTTTCACCAGCAGAATGCAGAAAGGCCCCCCCAACGAGCGGCAGGAAACAGCGAAACGGAGACGCTGGCACAGTGTTCACAGCTCACAGGTTTCATGGCCTCCAGGGAGCAGAGCTAGCTAGCGCTATCATTTGCAAGAGATAGTGGAGCAGGCAGCAGCAGTAGCCAACCAGCCATGGGGCTGGCTGCTGCCCCATGTCATGTCACTGGTTGTGCAAGAAGAAAAAGGCGCT…
XLOC_020273	chr1:256981989-256982194	202	ES	None	0	0	0	12.5101	-None	no IPS match	None			CATCCCGTGTAAGGTAGGATGGCACGACAGTTGCCGCCCTTAACTGCCGTGCCTGAGCCTCCTGTGGTGAACAAGGAGGGATATGGCATCCGTCAACAGATCACTGGTGTCAAGGAGTTTAACTTGGTCAAATAATGGTTAGTTTTAGGGGGTGGGGGAGTTAAAAAAGCGTTGAAGATTTCCTTTTGTGCCGTGCGTGGAC
XLOC_020275	chr1:257181290-257182323	1018	P_O	None	0	9.43245	5.47756	0	-None	no IPS match	XLOC_010198	HC-lncRNA		ACAGGCAGTAGGTCCCACGACCCTTCCAGGGAAGAGAGTGTTCGTGACGCGGGCGGCCCCCAAATCCGCTAACAATCTCTGTTGCCCCCCCGCCAAAATCCTCAGATCCCCTTGCTGCAGTGCAGATCTCTCTATAATCGCGCTCGTGGCGACCTCTCCTCCAGCTTCCGTTCCTGAAATCCATCTCTAGTTTCGCCATTTGGGTTTTTCTCGAGGGTTTCGCTCCTCACTCATCTGATTTAACGAAGGGAGCTGGGTCACACCCACAGGCCGCGGTTCTGAAATTCGATGGCCGTGGCTGCAGCGCGCCTGACGCTCCCAGATCGATTCGACGAGGTTTACATACCTCTGCCCGGTGAAAAGATGGGCTCGTGGGTTATACGCGCCTCGCACATGCAC…
XLOC_020278	chr1:257969931-257970775	831	O_ES	None	0	0	2.27753	3.33027	-None	CYTOPLASMIC_DOMAIN (PHOBIUS); TRANSMEMBRANE (PHOBIUS); NON_CYTOPLASMIC_DOMAIN (PHOBIUS); TMhelix (TMHMM)	None			TGTGGGATTAGAAAAGGTGGGTGAGCTCACAAGAATCCACATGCTAACCATGATGACAAATAATGTGATGGAGACACAACACAGACACACAGTTATCTGTCTTGCGACGAAAACGACTGAACCTCTGGAAGACAGCGTTTAGAGGTAACCAATATACAAGGACATGAGATAAAGACGTTGATGTGGCATGTATCCATCCCTTGCTCCGCCTATGCCAACTGCCTTTTTTTTGATTCGTATGCTACACTGACCGAAACCTGCTGATCCGGCCGGCCGTAAAGAAAACATTTCCTTTTTCTTGTGATCTAGGAAGCTACTACTAGTGCATATTCAAACAAAATCCCAAATATATCGCTTCGTTCTGATGAAGGATGAACAATAGTACTCGGTCGTCACGTG…
XLOC_020280	chr1:258602414-258602637	219	O_ES	None	0	0	1.77634	14.1419	-None	no IPS match	None			GGAGAGATATGTCGTCGTCAATCGATATACTAGTAGTGATCAAATGGGAGTACCACCTACCAATAATTCCTTGATACGGTCGAACGTCTCTCTTACCCGTACACCGCACACTTCCTTTTTCCTCAGTTCTTCCGGCCCGAGAGACGAATCTATTCATTTTAGAGAGTGCATCTACACCCTCTACAAAATACAAAACTAGTCATAACAATATTTTTATAA
XLOC_020282	chr1:258644650-258645122	465	O_ES	None	0	0	0.228678	2.83827	-None	no IPS match	None			ATCGTGCCTGGCACATGACATTGCAATAAAGAGGAGAGATATAGAGAGAATTTCATAGGAGATGGTAGTTTTCAAGGGAATAAAACTCTGATTACACAGTTATCTAGTTTAAACCTGATGTGATATTATTGCAAACAGACGTTGAAACTCAACGATGAGAATGACCTTAGAGCTAGCTGATCCTTAACCTTCTCACCTATCCTTTGAAAACAATGATGGATGTCTCAATTATAATAATCTTGCATTGCATTAAGCATCAAAACCCAACTAGAGACCAGATATGTTCGTGAGGCCTTCTACCAAGATCAAGAAAGAAAGGGGAAACAAAGAGAGAAATGAGAAAAAAAAAGGTGGTAGGACTGGTATGTTAGTCGGCTTGGCATCGAGCTCTATGCCAAT…
XLOC_020289	chr1:259275530-259276242	701	ES	ES	0	0	0	1.73282	-None	no IPS match	None			TGCTACATTTACAAGGCGAAGCTGTTGTTGGATTTGTGCCACTTCATGCTTATCCGTTCGTTGATCTCTTCTCTCCCTAATTAACCTTCGTTGCCAGTTAAGTGCAGTGTTCTCCGGTCACTGTATAAAAGGCAACACCACCAGTCTCCGGTGCCAATGTACTCTGATGAAAGTCACTCGTTAGTCATCTCGGTAAAGAAATGGTTCTTCGCTATCAGAGTAGTGTGTATATGGACGATAGCAGGAGGCAAAGGTCTTGATGAACTGGTCACCCATTCCGTGTTTTTTTTAACCATTTCCCGATGAGCTAGCGCTACAGGTTCAGTTTTCAGATTTGGCTTCCTCATAACCATGTACTGGGCAAGCTTTTCACATGACCATGTAGTCATGTACTCGCAA…
XLOC_020298	chr1:259913309-259927408	796	O_ES	None	0	0	0.223329	0.554458	-None	no IPS match	None			CGTTAATGGATTTTATTGGCAGTCGTTTTAACTCTGTAATTCAAGACCGGCTTCAATGGTCGCGGTTGCAATTCCTCCTCCCTTTGGGCTATAAAAGGTTGCGCCCAGTCCTTCTCTCCTTGCCCCTGATCGCTCTCTGCTCACAAATCACAACATCACATGTGCTTACTGGCTCGCAGCTGCCGCGGCTGTGCTCGCCGGAGTTCAGCCTCGCTGACCCCCTGCTCCATTACTGAGCCTCCCTGCTGCTGCGCACCGTTGTGCTCGCGCCACCACTTGTGTTGTTGCCGTTGCCGGAGCTCCGTCTGCTTTGTCGTCTGTACTACACCGGTGCTGCTCAACCCTGTGCCTCGCACTATCTACTAGCCCGGCTCTCTGCTCCTCCGCCACGATGTCTAC…
XLOC_020299	chr1:259913309-259927408	1547	P_O_ES	None	0	0.626122	0.305138	0.453357	-None	NON_CYTOPLASMIC_DOMAIN (PHOBIUS); CYTOPLASMIC_DOMAIN (PHOBIUS); TRANSMEMBRANE (PHOBIUS); TMhelix (TMHMM)	None			TAACACCCTAAAATTCATCAATTAAAAATAACCCAATTTAATTTACTAATTTCCAAAAGATATGAAAAAATTATTTTAAAATAATGAAATGGTGACATAAATGAATGGGACAATTTCTTGATTAGATAAAATTTTGTCAGTGTTTGATGCATTAATGACGAGGCATAAAATTTGTTTCCTAATACATTGCAAGGATTATATTTATGTATTTTTATTGGGATATTTAAAAAATATATTTATTTATAATTTTTATTGAAAAACCTATTATAAAAAATGATTTCGAAATTGAAAAAAAGGGGAAAAAAATTGTGGACGATCGGCCGCTCGGCCAACACCGTCACGTGACTTCACCCGGGCTCCTCTCACCTCCGTCCTTTCTTCCTATTACAAGCAGCCCCA…
XLOC_020304	chr1:260326286-260326435	146	P_O_ES	None	0	33.3316	5.65834	10.3991	phospholipase d	TRANSMEMBRANE (PHOBIUS); CYTOPLASMIC_DOMAIN (PHOBIUS); NON_CYTOPLASMIC_DOMAIN (PHOBIUS); TMhelix (TMHMM)	None			ACTCTTCAGACATTTCACAAGGAAGACTACTACAACCCAAATTTTGCGGTTGAAGATGCTCGCAGCCCAGAGAGCCATGGCATGACTTGCATTCCAAGATCGACGGTCCAGCAGCATACGATGTCCTGAAAAACTTTGGGAGCGAT
XLOC_020308	chr1:260510945-260511864	905	O_ES	None	0	0	0.302544	2.60122	-None	no IPS match	None			TCGCTACCATAATAACCATGTACAACCATTTGTCATCGTAGAAAAAATAATATTTTTCTTGTATGACGAGTTAAATGAAGATATTTTATAAATAAAATTCATAGTTCTCAGCAACATATATAAGCGAAAATTATAGTTCCAATAAGATCTACAATTTTATAGTTTTCACTTTTACATTTAAAGGTTGCTTACAAATTTATAACTTTCGCTAACTACGTACTATATATTCAAATAATGGCGGACGACGTTCCTAATAAGATCTACAATTTTAATTTTCTTACAAATGGCGGACCTTCTTCTAGAAGGGATATCTTGTGGGCTATTTGATAATGCTAGCGCTAGCTAGCAAGCAGCAGCAAGCTAAGGACCAAACCTAGCTAGCTAACTACTATACTATTC…
XLOC_020310	chr1:260514048-260514390	337	P_O_ES	None	0	10.5831	2.06149	6.72665	-None	no IPS match	None			TCTTCTTGGAAGAACGTCTCGACAGTATCGTGCACCTGAGCTGTATGTACTAAGGTTCTAAGCTCTTTTTATGTTGAGAAATGAGCTTGTAAACAAAGGCATCTCCTCCAGGCGGAACCAGTTTGCCTTGCCACAATCGGAACGGTCGTTTTGGCTCTTGTGTTTGTGTGGGTCGGTCGGCGGACCTGTGCCTAGCAAACCTTCCGTGTGTCCTCTCCTCCCCTCGATCCATGTGACAAATTGACGGATCCTGCGAATATTAGTATCATATACTGCCGCTGCCGGCCGGAGGGATCTCCTTGCTGCCGAAGCCGGGACAGACAAATGGAACGTCTCC
XLOC_020311	chr1:260545534-260545784	246	O_ES	None	0	0	0.907048	5.44087	-None	no IPS match	None			GGGCCAGAAAATGACCATCCCAGGGGCCAAGATATCACAACGGCAAAGGCGGACCCGGCCGCACCATGCAACACCGTCGAGAAATTGTGGGTCCCCCGGTCGACAATCCCATCTAGCGAAGCCCGGTGTGCCATCCACACCCCAGGCAAAGCCCCCAGACCCACTTGTTTAATCCCAAGCGGCAGCGTGGGCGAGTTCCACGGCGACGAACCTTCCCCCGCCCGCACCCTCTCTCTGTCTCACGTC
XLOC_020313	chr1:260749140-260749477	332	ES	ES	0	0	0	3.55294	-None	CYTOPLASMIC_DOMAIN (PHOBIUS); TRANSMEMBRANE (PHOBIUS); NON_CYTOPLASMIC_DOMAIN (PHOBIUS)	None			TTAGCTAGCTAATATTTTTAGCGGGCTAAAGTTCAGTAGAAGTGAATCCAAGCAAGGACTTAATTTTTGGTTGACTTTTAAAAATTATAAAAACTGGTTTATAACAAAATAAAACAAAATCTAAAAAAGCACGTTCTAAGGTTTGCCGACTTTTTATTTTAAAAAGCCAATAACAAAATGCTAAAGGCCAGAGGGACATCGTTTTACTACAAGAAATCGAAATCTATGGCTCACAAACAGGTCCTACAAGCAACTGCAACGTGGTATTGTATATGGTCAAGAGTCTACATTTGTTATCATTTTTCTTCGTAATAGTCATATAAGGATATGTA
XLOC_020314	chr1:260771596-260771707	109	O_ES	None	0	0	121.577	390.666	-None	no IPS match	None			GAGCTCGCTCGTGACGATTGGCACAGGGGACGTACTGCTCCGTTGAATATTCGTGTGTGTGTGTGTGTGGATCGCTTTCGACCTTGTATATTTCTCGCTCGCGCGCAGA
XLOC_020325	chr1:261298417-261298687	266	O_ES	None	0	0	1.87088	2.59714	-None	no IPS match	None			ACTCATAACAAGGAATGACCGGCACAAAAATAAACTGCAATAACTGAATACAATGAATTAGTAAATAAAAATGAGAGAGCATACATCAGTTGTAAATCTCACTATTTTTCCCTTCTCCTCTAGTGGAGTTGGAAAATCCTGTCATCATCAGAAATTGGAACAAGTGCTTTGCCTTTTGTTTTGATTTTTGAAATTACTCTGCTGACAGAACCTTCCTAACAGCAGATCTAGTCTTCATTTGTATATCGGATGGCTTATCACTGCCA
XLOC_020329	chr1:262116606-262116960	348	O_ES	None	0	0	0.635735	1.94762	-None	SIGNAL_PEPTIDE_N_REGION (PHOBIUS); SIGNAL_PEPTIDE_H_REGION (PHOBIUS); NON_CYTOPLASMIC_DOMAIN (PHOBIUS); SIGNAL_PEPTIDE (PHOBIUS); SIGNAL_PEPTIDE_C_REGION (PHOBIUS)	None			ACGTTTGTTCCAACAAAGTAATTCAGAAAACAATACTTCATATGTATTTTGCACTCTTTCGTTATTTAGCGATAGTTAGCAGGTCGTATATATAACCATACAAAACATTATTTTACATTGTTTACAGAATAAAATTTGAATAGGAAAAATGTGAATGAGTAAACGACTGGAAATAGCCTTACCTAGTTACCTCACATAAAAATGGACAAATTATTTCTATTCATTTCACACCTTTCTGTTTTATCTATTATGCAACTAAGAACAACATAAAAAGATAAATATACAAGCTTCATCTTTATAGTGTCAGATATACAAATAGATGCATATGTTCTATGAAGGAAGAAGCTA
XLOC_020332	chr1:262448330-262449401	1055	O_ES	None	0	0	1.11261	1.80085	-None	no IPS match	XLOC_010255	HC-lncRNA		AAGTCTAAATTAGAAGTGGGTTTTAGAAAGACTTAGAGATGCTCTAACAAATCAACTAACCTTGAAAAGAGCATCACACACACATAGGAAAACAAAAAATGCTGACACAAATAAAATTTTGGAAAAACACACACACACATGACCAAGTATATAGAAAACAAACCTCCCAGATTGTTACTCCCCCATTCTAACATGTGAGGATTTTATTTTCGTTGTAAGTTAATCTTATATAACTTTAATGAAATTGGAGGACATCGAATTAAGTTTATGAAGCCTAATTAAAATATGTTTTCATGGTACACTTATTTGGTATTCTATCCTCTCAATCATAACATTCAAAATATGCCACAAATGAAGCATTTCTTGCATAATCTAACCTCTCCTTCATTATGATTAATT…
XLOC_020340	chr1:263158439-263159084	635	ES	None	0	0	0.0838943	0.932843	-None	no IPS match	None			TGGCGGTTCGCGCGGTGCAGCCTCCGCGGTTTCCGGCGTGCGGGCACGCGAAGGCGGGCGGAGGCGGGTCGTGATTTCAGGGGGCGGGGGCGGTCTACAATCAACCCTTAATAGTTAGTAGAGATTAGCATTTAGCAGAGGCTAGGGACCGGCGGCTTGACGGCTTGTAATACGTACATTAGTACGTCATCGGCTGCTGCGCGATGCGCACCTCGGATTTTTCGCAGTGAGCAGCTCACGAAGTGGCAATGCACTATGTATATTTTTTTGGACCAAATGATAGGAATAAAGCGTGAAAGCTGTGTGGTCTATCCTCTACCTTTGATCAGAGGCAAATAATACTTGCCAAGCTATCTGTTGGCGTTTTTTTTCAGACCAAATAGTAAAGATCTCTAGCGT…
XLOC_020360	chr1:265753817-265754954	1120	ES	ES	0	0	0	0.746329	-None	TRANSMEMBRANE (PHOBIUS); NON_CYTOPLASMIC_DOMAIN (PHOBIUS); CYTOPLASMIC_DOMAIN (PHOBIUS); TMhelix (TMHMM)	XLOC_006397	pre-lncRNA		TGTACCAAATAACTATGCTACCATGCACTAGAATAACTTTAGATATATTATGATCCCAATATATTTTAAATAAAAACCATGAAGATAACTAAAGACAAACAAACCGAGGGCTCGTTTGGTTGAAGGCCTCCCATGCACTGCCTCCCATGCAAACAATCTTAACCCTAGACACTCAAAATCCAACCCTGTACTGCCTGGACCAGGCAAACCGGTCGACTCCAAACCAAACAGCCCCCGAGTGTCTCAGGAATTAGGGCTTGTTTGGTGTGGTGCCTAGTCGCCATATCTGTGGCTTAAAAAGTGTGGCGTGGTGTACCGTGTGAAGCAGCACACCAAACATGCCGTAATCCATCCCTGCCCTCATGTATATGATAGTGTAATAAAATAATGTTTTTATGG…
XLOC_020363	chr1:266086219-266086916	687	O_ES	None	0	0	0.55477	2.84836	-None	no IPS match	None			TGTTTTTTTTTTGTTTATGTCGATGGTGTGTCCGCTTAAATTTATTTCTCGCCTAGATTTTTTTACATCGGCAACTTGGCTTAATTAATTGGGCTCTACCCGTTACTGGCCAAATGGCTACTACTGTAGTAAGGTGGCACTTGACGTGTCTTTTTTTTTTAAAAAAAAAGGAGGGGGAAAAACTTTTTTGTTAATATAATAGGAAAAAAGAAGAATGAGGAGGAGGAAAAAGACGTATCGTCACTCGAGTCTATATATGATCTCGTTCGACGGTCAATAGACAAATTGTTGGCAAAAGTGCTATGCATATAAATGTTCGGCTGACGTACCTTCGTCACAGCTATTGGTATACATATATTATTATGGTAGCAGCAGCTGATGAAGTCATCAAGCAAGCTA…
XLOC_020372	chr1:266617134-266617911	765	O	None	0	0	1.28608	0	-None	no IPS match	None			AATTATCCAATTCATATAACTGAAATAATAAATTGGCTCACCACGATCGAATCGATTTGATAACCGCGAGACGACGATGGTTCTCAGTTTGGATATCCGATCGAGCTTCTGGCAATTGCTGCACTGACTTTTCTAACATTTTATCCAACTCCAGGATCACTCTTCGGGTGACAAAGTCGACGATGAACCCCATGGAGTAAACGACGAGTTGTTGTATCCACCACATGGAGACGAACGACGATAACGCCACAACGGCACGAGCAGAAAGGCTTGGCCGGGCAGAGTTCGAGTGGGTTGACGGCGAGCCGGAGCATGATAGATCAAGGCTGAGGCCGAGGGCGAGTGCCGGGCCACAAGCAAGCTGCGCGAGCTGAGGGCGCGGCGACTGAACGACGACGG…
XLOC_020373	chr1:266680260-266680595	330	ES	ES	0	0	0	1.94112	-None	no IPS match	None			CCATATACTTTTAATATAACAAAAATATTATAATCCATGCAAATTGCTTAATTGAACTATTTATCTAGAAAATAAAATCAATTAAGAATATAAGTGGTGCATCCCATGTTGAGTTGTTTTGTTATGCATATAAACTTGGTGGAAGTTCATAGCCAATTTTGAATCGAATTTGAAACTTAGAAGTTGAAAAGAAAGGAAAACTAATAAAAATAAAAAGATACATCACCTACCTGCTCGCGGGCCACATTCCTTCAGTCCAGGTCGCTACCCTTCCTCTTCACCGAATTGGGCTAAAATAACACTGCTCGCAGGCCACATTCATTCATTTGT
XLOC_020389	chr1:267329082-267329523	434	P	None	0	41.1002	0	0	-None	no IPS match	XLOC_010303	pre-lncRNA		CTCTCTCCCCACGTCTCCACACATGCAGGCGCATAGCCAAAAAACGTCTGGACTGCATCCATCCGTGCAGTCAGCGTTGACGTGTGCACCCCATCAATCACCGGACACGCACAAGATCTGGGCGCACGCAATTAGGCACCAATCACGCCATATATATGTATAACAACTTCGTTTTCATTTTCCAATCTCCTGAAAGAAAAATGGGGACTGGAGTTGATTTATTGTGTAAGTGTTCAAGAAGAGAGATTCTATCCGTGTGATTGGTTGCGCTGCTCATGCGCCCAGGCTCAGTGTGCGTTGATCGTGTGTTGCCTTGTGATTGGTTGCATGCGTCTTCATGTGCTGGGGTGTGGATGAACACGTGCAGCTTAGGGCTTTTTTCCGATCCGCCTTGCACGC…
XLOC_020399	chr1:267902535-267903204	659	S_O_ES	None	0.321363	0	0.613441	2.41432	-None	NON_CYTOPLASMIC_DOMAIN (PHOBIUS); TRANSMEMBRANE (PHOBIUS); CYTOPLASMIC_DOMAIN (PHOBIUS); TMhelix (TMHMM)	None			TTTTTTATTTTTTCGAAGAAGTTTAAAATAAGATGAGTCGGCCCAATTTGGTGAAAAAGTGAAACGAATATAAAATCGGAACGGGTGTATTATATATTTGTAGTATTTATCCTGTATATAGTATAAATAGACAAGTGGGCAGTTGTCATTTTTTACAAGTGGAAAAACGCGCGTGGAGAGGAAAACCACTTGTGAAGGGCGAAACTCTATATTTAATTAATAGTAGTAGAATATTAATCAATAGTAGTAGAGATAGAGAGATCTGTTTACGTGAGCCTCTAATAACGAGGCCAAGCCTAACGGTATTTTCAAGCTTCAACTGCACCTGCGCGACGTCCGGTCGTTTTACGGTATTTTCGACGTCCGATCATTCTGATACTACTTGATTTTATTTTATTT…
XLOC_020411	chr1:269477086-269478011	911	O_ES	None	0	0	0.659888	2.34521	-None	no IPS match	None			TCGCTCCTTTTGTGTTATACCGAAACTTTTCTGATGACGAAGTTCATGTAACATTCAGTAGTATGCTGAAGCGAATGGTTAGTCGTGTTTTTAAGGACATTCGGAAGAGTAAAGCCTCAACAAGTCCCATCTAAAAAATTACGATCCATATTAATTGATGTCGTAAAACGGAAGTTGACTGTGGGTTAGATAAAAAAAGTATAAGGAATTTTTAAAGGGACAACGGTATAAACCGGAAAAAACTAATATTTTATAGGAGTAGATATTACAAAAGATCTCTATAGCTTATTTTAAAAATAAAAAGTGGAGCTACGATCCTCTAAGCTTTAGATTCAGACTCCTAATGAGATCTAACTGCAGATAATCGTAATTGTGGTTTTATTCATGCGTGTTCTTTGC…
XLOC_020432	chr1:271545998-271546363	359	O_ES	None	0	0	0.4551	2.31513	-None	no IPS match	None			TCACAAAGGTTTGTCTCTCCTAAGTACTAGCCCTGAACGGAGAGATAAAAGGGGAGCAACATTAATTATTTATTGGTGACTGAAACGATCTTCTTTAGGTCCGTACGTAAAAAGTGTAGAGGACAAGGTTACTGATGAAATTAAAATAAGTTATCCAGATAAACATTCTCGAGTTCAACTGGTGCTTCTTAACCCAGGGACAGACGTACAGTCATATATCACTTGGTTTTAGGTGTTTGGGTGGGTGGGGTTTTGGTGTGCGGGGAAGAAATAAGCCCCCCACAACTCTCCACATACCATATCTTGTGTACTTTAGGAAGAGAAGCCGTTCTAAGATTCACCCCAGACATATCTTATTG
XLOC_020435	chr1:271760399-271760745	341	P_O	None	0	81.912	0.772211	0	-None	no IPS match	XLOC_010350	pre-lncRNA		AGGATGGATGTTATTGGCACGCACAGTGCGCAGACAGCGCGCGCGGTTGCTGGGTGGTAGTGATAGATCCGAGATTATTGGCGCGTCATGTTGTTTGACCTTTGTTCTTGTGAGGGAGGACGAACAGACCAACAAGTGAAGCACAGAAGCAGCCTCCTCTTGTCCGTCCGCGGGTGTGTGGTACAGGCACGACCCGTTCTCGACGCTCTCCTAAAGCCGTCTGTTGGTTTGTCCGGCGCTGTTTGTTTGCCCGGCCGGCCATGTGTGCTGTTATATTATAGTTTTAGCACTGATTTTAATTTCATGTAGTACTCAGTCCGTCGCCGTCCTAAAATAGTTCA
XLOC_020439	chr1:271997953-271998252	294	O_ES	None	0	0	0.380994	3.19989	-None	no IPS match	None			GTGCCCCTGACACGCATGCAGGGCTAGTGCGCGTGCAGAGCAGAAATGTCCAAGAAAAATCTGCGCGTGTCAGCGGAGGAGAAGTGACCGGACACAGCATGCGCACCCAGAAAAAAAGATTCTGCATGCACACCCCTGTGACCGGACTCCACAAAAAAAAGACTGTGCGCTCAGACAAGAAGCGACCGGACAGAAAAAAGTGGCGCGTGAGCGGCAGCAAGCAAAAAAAACTTTATCTGCGCGCCAGGGGAAGTGATCGGACAAGGCAAAGGTGTCGCATGCACACACCTGCTG
XLOC_020441	chr1:272347448-272348087	629	O_ES	None	0	0	0.170091	0.773633	-None	no IPS match	None			CGCCGCCGCCCAGCCTCGCGTATACTATTTGGGACTGGACTGGAGTACCAGGGACCGAGCAAGCGGGAGTGAGCTGATGTGCCTTGACTGGATCACGTCTTGACGAAGCCGTGTCGGTTCGATCGATTCGGTACACGAGGAATGCGTCGTCGCCACGTGCGAAGCACATGCCCGCCCGCACAGTCATATAAGTATGGAGGGGAGAGATAGAGGATAACACTTGCATCCGAGAGAGCACTCGCATCCGATCATTTTTGTGGAGCAGAAGCATTACAAATTTATGATAAATTTCATATATAGACTCCAGAAGACACTACACTCTTTTTTAAAAAACCAAACATTTAGAAATAAAATTGAGTCGCTCTGTTCTACTCTGCTTATTAACGAAACACATCCTTA…
XLOC_020445	chr1:273075597-273075963	360	ES	ES	0	0	0	2.93833	-None	no IPS match	None			CCACCATCACAATTGAGAAAAAGGCAACAAGCTTCAATTAGAGAGTGGATCTACGAATTTCCTATCTTTAGAGCATTTGGTTCATGTTTTGTCAGTGGTTCTAGGGTTTGTTACTCTTGGAGCTTGCTCCTAGCCGGCAGGCCTCTCCCATGCACTTGCCAAGTGTTATGACTTGTGATAGCCATGGGATATTTATAATACTCGAATATAGCTAAGAAATCAACCTCACTTCAAGAGCTTGGTCTCTTGATTTGAGAACGAGGGAAAGGGCAAGCCTGGTGGCAAGCCGAAGCCTTTTGTGGCTTTCTCTACAACATGGACTTAGGCAAGCCTCTGTGGTGAGCTAACCACGAGATAAAT
XLOC_020452	chr1:274235502-274236258	745	ES	ES	0	0	0	0.543332	-None	no IPS match	None			CCTCACTACAACCATAAAATATTATTTTCAATACATATACATCATCATTTACCATTTTTTTGTCTACTAAAATGACTGTCGTGCACATGGTTTAAGGGGAGGGGGCCGGCTGCCACTCCTTCAAATCTGTGGGAAGAGGTGCCTCTCCCTACACTGTAGCTGGTTTGGAGGCCGCCGCTGCTGCATATAGCACGGAACTGTAGCCGAACAGTGCTAGGGGAGGGGCAGCGTTGCGTACAACCTAGAGATGGCAATGGGGACCCGATCCCTGATTCCCGCGGGGATGTAAACGGGAAAAAATTCTCCCCCGACGGGTAAACAGGGACGGTTTCTCATCCCCGTTTCCGTGGGGACCCGTTAAACTTACATGTAACGATGTTTTTATTTAATAACTAATTA…
XLOC_020455	chr1:274716025-274717187	1145	S_P_O	None	34.4407	0.585473	1.17483	0	-None	no IPS match	XLOC_010382	pre-lncRNA		ATTGTTATTGTACTACACATAGAGGTTTTCTTACAACCACACACATTTCAGGGTCCAATTACTTCAATGATACAATACCAACACAACAAGAACACACTACCAACAGAATCAACATCTTCACTGCTCTGAGCAGGACATTACTGTTCTTGCCAAACCATTAATGTCTACATTGTATTGATGTTACATTGTTACTAGCAAGGTTGTTTCTCTATGCTGAGCGGCTGCAAGTAGCATCTGCTCCTCGAAATGAAGTGTAGCTAGCAAGGATATATGGCTGCTTAGCATGATTATCCCATCTTATCTTAGGTAGCACGTAGCAGAGTAGCGCTTCAGCAGCGGCGTTAGGTTCATTGCAGACTACAGATGAACACTGGATCATGGAATATTAGAGAGAACATT…
XLOC_020457	chr1:275045025-275045213	185	O_ES	None	0	0	7.1104	17.1313	-None	no IPS match	None			GTACTGCTGGTACCGGTGCCGCATGCATCTGGATACCGATACCGGTGGTGGTGTACCGAACAGATATGCTCTGCACAGCACGCACCGTATCGCGGGAAGTGGTCCGTGAGATCCCCCGGCCCGGCCCGGCTCGACGGCATACGGTTCTGATATATATACTCCTACTGAAACGTTTCTAATGTCGC
XLOC_020458	chr1:275263973-275264377	398	S_P_O_ES	None	8.82547	4.131	4.90968	1.56615	-None	CYTOPLASMIC_DOMAIN (PHOBIUS); TRANSMEMBRANE (PHOBIUS); NON_CYTOPLASMIC_DOMAIN (PHOBIUS); TMhelix (TMHMM)	None			CCGGAATTCCGACGCGATTCCCCGGCCTCTCTTGTTTCTCCGAATGATATTTTATTCACGTTCCTCGCCGCCTCCGGCCTCCTATTTTTGCTGTCGTCTCTTTGCTTGTGTTTTCTGCCTCGCTCGTTTTCTTTTTTGTTCCTCTTTTTAACCCACGCACCTTCACCACTCTCTCTCTCTCTCTCTCTTCCACCTCGCCGCGACGCCCCTCTCTCCTCTAGCTGCTCTGCTCCGTCTGTGCGGCCTTGTAGTGCGTCCTCTGCTCTCTCTATTCGGTGTTGGCTTGAGGCTTGAGCCTTGCGCCCTGCGGCCTGGTTGCTTGCTACGTTTCCCTAGTATTTTCTTTTCTCCTTTTACTTTTATTTTTGTTTGTAGGTAACAATACTATGACCTTGTCT
XLOC_020472	chr1:276416017-276416292	271	ES	ES	0	0	0	5.68295	-None	no IPS match	None			AGACATAGTTGATTTGCGTAATGGTTTTATTGAACATTCTGATTGATGCAGTGAATATAGTAAGACACAATTTTAGACATCCATTATATCACATTATGTTTTAGCAGTGTCTTGTGCTTGGAGTGTCGTGCAAGGGTTAAGATTGCACATGCCTTAGACTCTTCAGCAGAGACGCTATAGCGACATGTTCCTGTATCCTAAATTTTAAGAAGATTCACATCCTTTACACCTCCAGCAACATCCTCTAAACGATCATTTAAATTTAGGGAGA
XLOC_020478	chr1:277233135-277233615	473	ES	ES	0	0	0	1.00888	-None	no IPS match	None			TTGCTTTTTTAAGCGCACCGTACGCCGTGCACGTGATGAAGTCTGCGGGGTAATGTTTGGGCAAAACGGGAAGGGGCAGCAACTGGTCGCCTGGTTTCCCGGCTCGGTCACTTTTCGCAGTCCGGAGAGGCGGACAACCGTGGGGCGGGCTGACGCAGCAAGGGGCCGCCCACTTTTGGGCCGGTCCGACGGCAGCGGCCAGGCCACACGGGGACGGGCCAATGCGGGACACCTGTGTCTCCTGCAGTCCTGCTGCTGCTGCACGAGCACGATGCGCGGCTACAGGTCTACAGCAACAGTGCTATCAGAGCCGTTCGCTGCTACGGGCCTACGGCCTACCTCACCAGGCCCAATCCACCCATGACCGTGATTGGCCGCGACCTGACTGCTTGTTTGATA…
XLOC_020479	chr1:277247566-277248058	484	ES	ES	0	0	0	1.80625	-None	no IPS match	None			AAAAGAGTGAAGATTTTGAAAACAAAATGAATTTCACTCATTCATATGCCGAAGCCTCCTGCACGAACGCCCAAACGACCAAACCGTTCGCTCTTCCTGATCTTTGTCCTTCAAAGGTTCTCAAAAACACATCTAACCTTAGTTGCTATCATATCCTTAAGCATTGCAGGTGCTTTGATGTTGAATACCTTCGGAATAGAGCAGGAAAAAGACGAATATGTTAGCTTCGTTAAGGTGCTTTGATGTTGAATACCTTTGAAATAGGGCATGGATAAAACGGATATGTTAGCTTCATCATAACATCACATGAAAACGAAGGTGAACAAAACCAGGAGGTGTCCACATATATCATGACCAAGATGTTATAGGCAGAAGACAATATTGCTCTTGCATTATTTG…
XLOC_020490	chr1:278448108-278449336	1210	O_ES	None	0	0	0.336855	1.45265	-None	no IPS match	None			AAGCAGCAGACCAGAGTACCAGCCGTTCCGCTACTTGTACAGTTCTGCTACTTGCCTCTCTCGTTTTCTTGGAGGAGAAACGGAACGCCCCGCGTGTTTTTGCTGAAGCGGCGCCATCACGCCATAGCCTTTTTCTGTCGCTCGCGCGCTCCATCCGCTGCTCGTCGCTCGTTGTGGCAAAACACGCGATGGTCCATGCCGTCCGGCGCGAAATGCACTCGTGCTTTTTCTTAAGGCGCAAGCGCAAGCGCAAGCGCAAGCTTTCTTCCCCGCACGGGCGGTCGCTACCGGCCGGATTTAGATGGAAGATGCCTGCTCCTCCACCCGGTGCCGCCGCATTCGATGCGGCTCGCGTGGGCGGAGGGACATTCGTTGGATCCGAGGGCGAACCACGTGTGC…
XLOC_020492	chr1:278506836-278507167	326	ES	None	0.00216576	0	0.00168967	4.42779	-None	no IPS match	None			ACACGTCTCCAACCAGCCAAGGTGCTGTTTGGTTCAAGAAATGTAACGCAAATGTTAATGATAATGGTTACGCTCGATTACTGGCGGTAACAAATTTGAATAGGCTGGTATCAAATTTTAGTGTGGTATCTAATTATGTTATACTAAAACAAACATGATTTAACGTTATCAGTTACCCATTACGTTACAAATATTTGAACCAAACGGACCCAAGATCTTCTCGACTCGAGCCGGTGCTGCCTTACCTGCCGTCCTTTTCATTTGCATCCTCCTTCCCAGCAACCCATCATTCGATACAGCAGGTTGGTTGTGTTTTCCAGATACTC
XLOC_020511	chr1:279773109-279774049	926	P	P	0	67.9239	0.0860304	0	-None	no IPS match	None			TGGAGGCCACGCGCGCCAAAATTAAGGGCCGTTTGCGTTTGGTCGCCGTCCGGCCGTGTGTACCTGTCCCCGTAGCGAGCGAACTCCGTCAACGCGGAGCACGCGCGCCACTTCGCATTGTCCTCCATATGCATCTTGATGACAGTAGCTAGGACGTGGATATATGCATGCATATGCATGGGCTTCCTTGTTCCTTCCTCTATTCTAACGTGCCCCCAATAACACAATTATGTTACTGCCCGCTGCTTCGACCTTTCGAGTCCATTGTCCATCTGACTTTCTTCTTCGTGCTAGATGGCGGACCGGAGGTGTGAGTTTACTAGGGGTTAGGTGTAGTAGCAATTTGCAGCTTGCCACGCCATGCAGCCTAGTATATCTAGCTTATTATCTCTAGCTAGG…
XLOC_020526	chr1:281274434-281274678	240	ES	None	0	0	0	4.45901	-None	no IPS match	None			AGAATTGAAATTCAATTTAATGATCCAAACCGGGCATAAGATAAATGGTTCCTAGGCTAAAATTATTTTATGGGGTTTCAGAGCAGCCCGCAAAAATTGATCGATTTCTGGCACAATGCACTGAATAGGCTAATTTACTCGGCTAAAACCAGAAATTAGTATTTTTCATCAGCTGAAATCAGATAGCCGACAGAAGTTACTAATTTCGTCTACTTCTCCCTCTCTCCTCTCTCGATAGAA
XLOC_020532	chr1:281515498-281515914	410	ES	ES	0	0	0	2.52433	-None	no IPS match	None			TGTCTCTCTTTATATAGTCTAGGAGGACAACCGTACAAATTTACTCCTTGTCGGGTAGCATATAAGGGTCTAATACTAGTATAAAGATCACCTTTCTCTAGCCGACTAGATCAGTTTTGTAGCTTGGAAGCTATGCTACTAGTTTCTCATCTTTCTAGCGGTCCATAGGTCAACTCATCTTCTTATCGGAAAATCGGTCCTATGAAATCATTAGGACCTTAGTCTATCGAGCCTGCTGGGTCTGCGTCTAAAATTTGCGATGCCAAAGTTTTGACAGCGAAAGTTAAACTAAAAATATTTACATAGGTTTAGGGGCCAAACATGAAACATGAGATGCTGACGAGCTTTAATAGTAAACCAAATAATAATCAAAGTTATTTTTGCCGAGAAGACTTCCCT…
XLOC_020537	chr1:282379377-282379841	457	ES	None	0	0	0.0986961	0.784429	-None	no IPS match	None			AGTTACATCAAAGAACAATGATGTGCCTGTTTACAAGGAATTCAGGCATTGCAACAGCATATGAAGCCGAAACTAATGAATAAAGTAGTTGGCTAGTGATTTAAGATAATGCAAAGTTTACTCCAAGGCTCCAGGCCAACTGCTTGTCTTTCTTTTATTTTCAAGGTTACAAAAAATATCTATAGCTAGATAGTTAATCTAGCCCTAACGATGGGAATCTAAAGTCCATGTGCCAGCAAGAAGACAGTCTGATTCTAGCCAGCAAGAAAGAAATCACAACTGGATTGTCAACACATGTAGAGATGGCAATGGGGATTTCCCCATCGGGGGTTATCTTCCCATACCATCCTCGCGTGGTAAGAAAATCCCCGTCCCCGTTAGCTTCGATGGGGGAGAAAT…
XLOC_020539	chr1:282461602-282461843	237	P	None	0	382.174	0	0	-None	no IPS match	None			CGCTAGTGTTGGCACCCACACACGCTTACGTTACGGGAGAGCTAATTTGTGTTGTGCGTTTCAATACAACGAGGACCGTGCAGGGTGCGTACAACGTAACGGAAATGTGGCGTAACACGGTATTATTCCCGTACACGCACTGTAGCATCCAATTCCAGATTTTACCCTTACGTACGTACATGAAGGCGATGGGAGAGACCAGACGTCAGACCAGCGAGGAGAGACCAGACCAGCGAG
XLOC_020551	chr1:283558503-283559489	971	ES	None	0	0	0.0474111	0.793294	-None	no IPS match	None			CCCACTCCCGAGGATGCCATAAGTTGGAGTTTGATCAATTTCTGCAATAGTCGTGCGTCTTTTCATCCTGTAAAGACAACCGATGGTGAGTTCGAATGGCGGCGGCGCACAGAGCCACACAGAATCTCCTCGTTCTAGGTTTCTCTTCTAGTGTGGACGACAGTGGCGTATAGGATGGAGGGCGACAACGGATGGTGGCTTCCATCCGCAGTTGGGCTAGGAAAGCGCGGCTATCCTATCGAGCGACAAAGCTACCGATGCACCCGAGTTCTCGTCTCATCAACGGTTCGAGGATGGGATGCCGGATGCCTACCTTATTGAAGATGTCATTGCATTATGTGACAATTCACCACCTCAAAGATTTTTGAGGATGGGATGTCGGATGCCTACCTTATTTGA…
XLOC_020562	chr1:284548730-284549382	642	S_O_ES	None	1.00887	0	0.65549	2.17086	-None	TRANSMEMBRANE (PHOBIUS); CYTOPLASMIC_DOMAIN (PHOBIUS); NON_CYTOPLASMIC_DOMAIN (PHOBIUS); TMhelix (TMHMM)	None			AGGTTTATGAGAATTCAGCCCCTGACTAGTGTAAATTAGTAGTGCTGGACTTTGGTCTCAAAATAAATACTATTTAACTAAATTTCTCTATTCTATAAGTAAGGACATTAAGCTTGCTGCACATGGTCCCATACTTCACCCTACATGCCTCCATGCTCATGTTATCATCTCTAGTTCCGTTACTTGTTCCATTGATCACCACTAACACAATCCATTGGAGGAGGTTCAATGCTACATGGGTGGCTTCAACATGTCACTAGCTTGTTGGGATTGGGCGCATCAGCAAAACTTCGTGGTTGCGGTAGCTCTCATAGTTTGCCACACTGATCAGCCTCCTTGTCCGCACAACCTACATAGCTCTAAAAAATTACCGATCCGATCAGCTCATTTATCTTCTCC…
XLOC_020579	chr1:286842023-286842240	213	S_O_ES	None	59.3274	0	29.3994	1.62362	-None	no IPS match	XLOC_010554	pre-lncRNA		TTGTCACGCTTAGCGAATAGCGTTGGCTGATGGCTACAGGCCTCGAGAGGGAGCGTGGTAAGCTCCACAAATTTTCTGAGTTATTGTTTGTCGGTGTCGGTCGTTGCTGTTGAAAGGGAATGGATTGAGGGTGGTGGGCTTTGGAGCGTGTAGGCTTGGGATTTGTGGTTAATTGGCTGTGAATAAAGGAGAGATTGAGAGGGACAGGGAGGA
XLOC_020580	chr1:286951638-286951978	335	S_P_O_ES	P	7.44031	1116.57	0.684995	0.936302	subtilisin-like protease	CYTOPLASMIC_DOMAIN (PHOBIUS); NON_CYTOPLASMIC_DOMAIN (PHOBIUS); TRANSMEMBRANE (PHOBIUS); TMhelix (TMHMM); TMhelix (TMHMM)	None			GTTTGAAGGTCGCTAGGTTGTACACGCCTTATAAAGTAGTAGAGATACATATTCCATAGACAACGAGAAATCAGTCTGGGATGCATTTTTTTCTTAAGGATTAAATATATATTCCAAAGAAAAAACATACGTGTAAAGAAAATTGTTGAGAGCATGTGGAAGGAAAAACAAGTACTCGTGGACAGGGGTGAATGTACTAAATAGCTGTAAGGCATCAGTACAGAAATCTCAAAAAAATTTGGACCATTTCTCGATTTGTGCGTGTCATCCTTGCGCGGGGCCATGCTAATCTTCTCTGTATCATTCCAATTTTATCGGATGTCTCCGAAGAGACA
XLOC_020582	chr1:287186389-287187011	613	O_ES	None	0	0	0.125049	0.447052	-None	no IPS match	None			AATTTGTAATACAGAATCATGTCTAAATATTCTGGTTAGAACTAGAATCTGCCAAACATAAATACTCTCGGAACCATCGATATTATAGCATTTACACCCTAAGCGGAAAAAATACCACAAAAATAACCTTTTACAATAAAACAAACATCACAAACCAACATGCCGCCTGGCAACCCGGACAGAGGGGTGTGCTACCGATGTGTCGGTTAACCCCCAAATTCTAAGGTCTCTAAAACATTTTCTACACAACATGTGTCTACTGTCTAGCAGCGAAATGATCAATTTATTTTGATCTGTCTTTGCAGTTCACAAGGTAGTAACTCCATTATCTAGCCCACACATGTCTGTCACAATTTATATTGATATGTCTTTGCAGTTCACAAGGTCATAACACCATTA…
XLOC_020585	chr1:287940661-287940896	231	ES	ES	0	0	0	10.7117	-None	no IPS match	None			CAGCGGGTATTGTAGAATAGGGGACGTTTAAATGTAGATGGCACTGTTTTAGAGTTATGTTTGAAATAAGGATTAGATAGGGGATGTTATAGTCAGATGGAGATTGTTTTACCATATATCGTGAAGATCCACCGTCAATTCTCCCTCATCACTAGTGCTAGGAATTATATCATACTTCGGACCAAATGGGTTCGAGTCGTAGAACCATGGCTCGGTTTGGCTCTAAAATAC
XLOC_020591	chr1:288593392-288594058	656	S_O_ES	None	0.32342	0	6.35797	0.202485	-None	no IPS match	XLOC_006764	pre-lncRNA		GCATCTTTGCCTGACCGTTAATCGGAATTTTGTGAGTAAAACAGATTGTGCCACGTCATTCAGTAAGCGAAGTTAGGAACTGAAACTACACGTCATGATTTATTGAGTAAAGATGAAAGCAATCAATTGAACTAATCGTTCTCAGAGCACAAATTTGACGATCAGCACAAAGTAATTGAAGGTTGAGATAAACAACCACTACCGTTCCCGCGTGCTCCATGGATGTAGATAAGTCATCGATGCGGGAGAACAAGGGAGCTGCAATTGGATCTCATTAACACCGACACAGTCGATGCGGGAGAACAAGAGAGCTGCAATTGGATCTGATTCAACGCCGACACAAGAACATCCTCCCATTTCAGAACGGAGTTCTCCTCTACCTTGCAACGTACCTCGCAA…
XLOC_020592	chr1:289130303-289130722	413	S_P_O_ES	None	9.34397	55.6775	13.2728	1.37379	-None	no IPS match	XLOC_010584	HC-lncRNA		CATAATATAATGGCATATAAGGAACATTGATCATCCAGAAACACGTCTCAAACATATCCTGATAATGAGCATTACAATATTTGCTAAGATAAAATGAACGCACTGTCTCCCGGAGTTGATATTACAAATAGAAATCAAAAAACCTGAAATGGATTAACAAGTCCATGAACGGAGATGCATATTCTTCAATATTCTGCCCACGGGAGTGGATCTCGTGGTGTCCAGAATGGATTAATAAGCAAACAAGGGAGTATTTGACTTCACTTATAACCTCAGTTGCCGCCGTCGCCGCCAAGGGAGTGAGGGCCTGAGGGAGAGCCGGAGAGGGTAGGCCGCCTGCACGGCGCACTGCCGACCTGGCCTCTGGCGGTCTGCCGTCGGCCGTGAGCCCGTGAGCCG…
XLOC_020598	chr1:290252118-290252497	373	S_O	None	0.834171	0	17.7596	0	-None	no IPS match	XLOC_010597	pre-lncRNA		TGTACAAATGATCCTTATTCCTTTTCTGAACCTTATTCCGTATGTATTGCTTCCGATGTTCCATTATCTAAATAACAATTCATACTCGCAACAATACAACCAATGACTTAGTTGCGGTAGGAAGAAAAAAGTAAACGAAAAGCAGACCAACAACATGTTTGGTTCTGCTGCACCTAACGATATCATTCAGTCAAGCACTACTTGCCAAACTATTCATGCTATCAGATTATTCAGCTCAAGCTATCATTTAGAACCAATAGCATCCAGACTCCAGAGTATTCAGGCTGCTGCATCATTCAGTTCATGGACATTACAATAGTAATTGAAGAAGCTGCCAACAAATACAAGCACCATATCTCTGCAACCATATCTC
XLOC_020607	chr1:290808579-290809043	457	P_O	None	0	62.4798	0.14179	0	-None	CYTOPLASMIC_DOMAIN (PHOBIUS); NON_CYTOPLASMIC_DOMAIN (PHOBIUS); TRANSMEMBRANE (PHOBIUS); TMhelix (TMHMM)	XLOC_010610	pre-lncRNA		GAGGCCACGGTGTTTAGAACCTGTTGCCATCTGCTCTATTAGCTGGTAACAGCTTGGCTGGCAGATCGTAAATACGCCAGGTCTGAAGAAACCGTGAAAAGGAAAGAAAAAAAATGCAACTCGCCACGCACGCATAGAACCACGGCCGCGAAACCATGCCGATGCCTTGCTTGGAGGCCTTTGGACGCTTTGGTAGCTACCTTTAGCCCAAACCAATCATTGTACCGGGCTCGACGTACGTCTAAATACTACTATACTGCACTTCTTTTCTCGCAACACTTGTGCTTCCTCCTCTTCATCTTTTTTCTCCTCCCCTTTCTCTAGAGGCTGCGGCACGTGTTGGCGCCGGGTTGTTCACTCAGTCACTTGAGATTGGTGGGTGACTCATGTCATGATGGC…
XLOC_020608	chr1:290818504-290818727	219	O_ES	None	0	0	1.37181	8.35659	-None	no IPS match	None			TGACCTGCACCAAGGTACATGTGCCAACTGTTTGGTGGCGAGATGCAGAATTCGAGAAATTTTGTCACGGGATCCAGCAGGAGGCTCAGATTCAGGTTCTGTCACGGTACTCATTTTTATCCCTCTGGCGCAATACCTAAGCAAGAATCTTATCCACGGGTTCCCTTCCGTCCGCAAGCATGGCTGCATGCTGCAGGCACGCTCCAGCCAGCCTAACCT
XLOC_020619	chr1:291921143-291921973	818	P	P	0	51.5491	0	0	-None	no IPS match	None			ATAAATTGAGTCCGACGTAAAATAATTTGACTTTGGCATGCATACCGCCGTGCGTGACTCTAAAATAAAGTTGGTTGATTTTGGGGACCGATCGATCGAGGGAGCAACAAATATGGTTGGGCGGCCCCGCGCGCGCGTGGTACAAAGGAAGCGTGCGGGGGAGGAGATGGAGTGGTGGTGTGGACAGGCCTACGCCTACTACCATGGTCGATGGCGCCGAGGGTCGTCCTCACCCTCTCTAGCTCTCGTCGGCAACCCCACCCCACGCCGGGGACCTGCATGGCCGCCATGCCCAGCATGCGTCTCTCTCTCTCTAGCTCCTAATTCCTCCTCTCCCGTGCGCGGCGTTGTTACGTCGTTCACCGTGCTCTCTGATCGATCGATGATCTGCAGTTCGAT…
XLOC_020623	chr1:292525591-292525831	236	S_ES	None	4.13017	0	0	8.33389	-None	no IPS match	None			CTTGGTCGACACATGATCCTAAATACAATAAAGACCGTAGCTCAAATTGATATAGAGAGACCGGTACGGGGTAGTTATAGGATCGACAACATCATCTAGAACACCGTACGCCAAATTTTGATGTGGTAGACGTGACGACAGCAAGATAGAGAGAGAAAAGGATTAAAAAAAGCTAACAGATGTATTTTTGATCTGTTGAATGTTGGAATATCGATCGATCGTGATCTCTCTAAAAC
XLOC_020624	chr1:292578714-292579099	379	S_O_ES	None	5.99273	0	1.09894	1.82712	-None	SIGNAL_PEPTIDE_C_REGION (PHOBIUS); SIGNAL_PEPTIDE_N_REGION (PHOBIUS); NON_CYTOPLASMIC_DOMAIN (PHOBIUS); SIGNAL_PEPTIDE (PHOBIUS); SIGNAL_PEPTIDE_H_REGION (PHOBIUS)	None			TCTCGAACCCTTGTATTCATTCCCATCCGTTCCTGCTTTTGGTCTTGTTCATCCACAGACCACAGAGAGCCAGCCACTACGTAGATAGATAGATAGATACATACATACTCAACGAACTGGCGGCGAGGATCTGAGGAGATTAGGAAAAAAGAAGGGTATGGAACAACCCTTGAAGCTCAGGAGGGATAGCGCCTAGGAAAACACATAATCGGAGCCGGCCGCGAGGAGAAAGAAAGAGCCAAGAGATATGTGTGATGAATAATCTACATGGATCTTGCTAGCTTTTGTGTTCTCCTCTGGAGGCGTGGTTCTGTCTATCAATCTGAAGCGCTATCTATCCTGAGCCCACGGCTTGTTCTTACCACACGCCGGCGGCTGG
XLOC_020625	chr1:292580061-292580858	785	S	None	11.7222	0	0	0	-None	no IPS match	XLOC_010633	HC-lncRNA		CGAGCCGGATCTTCTACGCCGCCGGACAGCCATACACCCCCGCGCTGCCCAAGTGCCCATGCCGCCCAGTGCTCACAATCGCAAGCTCTCATTGATGGTGGCCAGAAACAATACACTGATCTCGTTCTTCTCGTGAGATTTTCAATGTCTTTCTACTAGTACTCTACCACGTACTGCTGCTAGAGCACAAGTACTGCCGGGTGATATAATAAGAATATTACTAATATTAATTGAAATCCAATGTACCCTGCCCCCAAAATCTTCAATGTTCTGTAGACTCGGCTGGCAGAGGAGCATTTGCTCCCCCAACCCCACCCCACCCCACACCCAACCCCTGCCCGTTTTTTTTTATATATTTTCATTTTCTCGTACATATCTGAATCGACGCGAATTTATCAT…
XLOC_020634	chr1:293665132-293665472	335	O_ES	None	0	0	0.42913	2.00636	-None	no IPS match	None			CAGCCACATCACCAAGAAATGCCACACTCTGCGCCAGTTGGTTGACTTAAGTTCGCTAACCATGATCAAAAAATCAAGGGTAGAAGTATGAAACCCATTCTGACTTACAAAATGATGTTACAATGAAAGATGTTGCTCTTAAATTTTCCCAAATGACATCGGTATGGTTGAAGCTAGTTTCTCCAAGATGGTTCCGCTTGAACTAAGGACAACAAAGACTACCACCTGAGGAAGATTTAATAGACTCAGACAAAGATGCTTGTGGAGTTTGTTGCCATGACTTATTTGGAGATGTCAGTTAGACTCACATAGTACTTAGACAAAGTGTCGGGTAC
XLOC_020639	chr1:294924712-294924940	224	ES	ES	0	0	0	15.9575	-None	no IPS match	None			GATCTCAGGATGCAGTATTCAAATCACCAAATTTTAACAGCTCCGCATGGTGTCAGGATAGGTTGCAGGGTGCCCAGCCAGAGTGTGTGTGTGAGAGTGAGGACTATATAGCCGATCAACCAATCAGCGTTTCTGGTCGTCACGACAAAAAGAACACCCATCAAATAAATACTCAGTCTCAAACCACCCTCCATTCATAAACATATACATCGTTGATTTTTTTT
XLOC_020641	chr1:295192410-295192626	212	O_ES	None	0	0	6.23294	23.8396	-None	no IPS match	None			TAGTGTAAGCATGGATGCTTCATTGTTCATATTTAAAGCGCTGATTCACGATCGAGTACGAGTTACTTAACTAGAAATGAGCTAGCTAGCTAGCTAGTTTGTGTTCTGAACTTGACCGCTAAGCTATAGTGGCCTGCCGGTTATATAACGGTTTACTCGTTGCGTCAAATAAACGAGAGTGCTAAAATTCCAACCCATCCATCCGCCAGCCA
XLOC_020647	chr1:295886779-295886994	211	S_O_ES	None	6.6895	0	1.68822	7.89736	-None	no IPS match	None			GCGCACACAAAAGAATTCTTTTGTTGGTCCGGACTAGTAGTTAACAGGTAACCGCCATAGATAGAAAGCCCAAAAACCTGACGCCAAATCATCCAGCCCCAAACGCCCAAATCTCGTTACTTTACGTCACGAAAACGACAAAAGTTCTTTGTTTTTTTAAGCAAAAACAACCGCGAGCAGAGCAGCAGGAGTAGTGAGCGAGGGAGGACAT
XLOC_020652	chr1:296250642-296250993	345	O_ES	None	0	0	0.647857	3.47532	-None	no IPS match	None			GTCAAGATGTAGTTTTGAAAATTTGAATATTTTAAAATATAAAAAACGAAAAAAGTTGCGTAAGGATTAGGAATGCCATTGTGATGTCCGGGGCGAGTTGGGCTGATGGGCTTCCGTTCAGTGGTGATCGACTAAAGGCCAGTATAGTTCCATTCTGACGGGCCGTTTGAGGGGCCTAGCAAGGAATGCTGTTGAAGTTGAACCGTACTGAAGCGAGCGGTACCACGTCAGTCTGAGCTCCCGCGCCTGCGCCACGACAAAGGTCCGTGTCGGTAGCCTGGGCATTCGGTTCTTCGGTTCGGTTCGGTTCGGTTCCTCGGTTCTTGTAGAAATTCGGTTCTTCAA
XLOC_020654	chr1:296252403-296253246	830	S_ES	None	0.698811	0	0.0993126	1.49806	-None	no IPS match	None			CCTCCCGCCCGTGGCACAGTGATACAGTAGTGGACGGACACTCCAGTCCGGTCGTCCTGCGCGTTGCCTTGCCTCTGCCTCTGCCGACGAGAGCGAATCGGTCAACCGAGCGGCAGAAACGAAACGTAACCAAGCGTTTACGGACCCTCGGGGTCGCTAACGGCTTTCAATGCCGGACTAATGGCGTCCCGTCACATGGGTGGTGTGTGTTGTAACGACGGGCGGGCCCGCGACTTCCTTTAAATCCTGGCCAGTGACCACCACTACTCGCAGTCGAGAAGCAGTAGATCGTTACCATTATTGTCAGGGAGAGCTAGCTACGGCAAGGCAACGAGAAGATCTTGCCGATAATTTCATCACTGCCATGTGGGGCCTCCCCGCTCCCAGGGCAGCACACGT…
XLOC_020655	chr1:296340451-296340901	443	ES	ES	0	0	0	2.33371	-None	no IPS match	None			TTACTAAAGAATTCTTATGCATACACATGAAACTCAAGAACCGTGTTATGACCAAAAGGTTCAGGCCTGCAACTGAAGATTCAAAAGCAAGGGCACAAAAATTGTGAAAAGACAACATGATCCTTCCACATCCTAAGAAAGCAAAAAAACATCTCTACTTGGGTAATTGATTTTTCAGTCGGCTAAAAGTAATAGTTCGATTTTGCCACAAGATCAGCTATATGCTTGTAGAGTGGAACCTGCACAGCAACAAGTGTCCAATGATCCGAGAATAAGATTATATGCGGTGGCATGACATATTTATCAAATCATGATGATTTTAGAAGAAAAGCAACAACTCTTTTTAGAAGCACCAGCTTTGCAAGCTATAGTTGACACAGCCAGCATAGCATTTCCACC…
XLOC_020658	chr1:296965483-296966078	586	O	None	0	0	1.82332	0	-None	no IPS match	XLOC_010690	pre-lncRNA		GAAGCTTGCTTTTTCATCTCGCTCGGTATCCCCTCTCCGTCGCTAGCCATGTTTGCCGAGGCACTGTGATCATCATCTCCCGCCCGCACGCTCTCTCGCCCGCTCCCGCGCCCTCCCGCTCTTGCTCCTGCACTCGCGCCTTGCGACCTCCCGTGTATAGCTCGCGTCGCCGCATTCTTCCCTCGTCCTCATCCATCCACGTTCAGGCACCGCGTCCTCGCCAACTGAGGCTAGGGAAACTAGTTCTGTACCGCATCTGCAGGGATGATTCCAGTTGTGCCAGGAAGGGTGTAACAAGAGGTAGGTCGCCGGGGGAAGAATTTGATGAATCTGGTGTCGGATCTCGCTTATTGCTTTGCCTGGTTTGGTACTCAAAGAGGAATCTGCTAGATCCGACCT…
XLOC_021350	chr10:24425664-24426310	560	S_P_O_ES	None	1.08433	1.79379	6.24306	0.108653	uncharacterized protein LOC100278590	no IPS match	None			GATCACGAGGTGTCTCCTTCTATTAGGTCGTTGTGATTGAGTCTACGGGACCCTCCCCCTCTTCACTTGAGTATTGGGGTGACCTTGCCGCTTCTCGTGCAGCCCTGGATGTGGCCGATGATGAAGTAGGCCTACTTCGGACCAGTTCACCAAGTCTGATGGTCGAGTTGCTGTTTTGGAAATTGAGTTGGAGAAGCTTCGTCGTTGGCGGACTAGGTTGTGGAATATGTCGGAGCCCGCGGCTCTTCCTTGGTGGAAAATTTGAAAAATATCTTGGTCACAACTGGGATATCGTCGACTTCAGTGTACAGCGAGGGGTGATCAAAGCCTTGGTCATCAGGGAGCCTTGTCTGGTTGCGATCTCTAGGATGTCATTGGCCTTCCTTAGGATATACCGAA…
XLOC_021961	chr10:61089185-61090832	455	P_O	None	0	8.82862	37.1143	0.0771706	-None	no IPS match	XLOC_011244	HC-lncRNA		TTCTTCCTATTATTTATTTCCTAACTACAAAACTATCTCATCCAGACGCCATGATGTTGTTAGCTCATTCCAACTAGTGCCGCTTACATGTAGGGCCATGTCGTCAGCTGCATCTGCTCTGGATCCAACAGATCGCATTGCCTGAATTCGACAGACGTTGGATCCCTTCGCAACCCACCCTCGCATAACTGTCGGGATTCTAGCTAGTTGTTAGGATCCGCCCACCGAATACTTAAGCAAGGGTCACGATGCCGGTTCCTTGGACCCGTTTTCCTCCTACAGCCGAACTCGAGCCACCATCGCCATTGCAGGGAGGACGACGCCATGAGAGACCGAGCATGTTGCCTCGAGTTCATACCGTGGAGGAGGTTCGCAGGGGACCTCTGGATCCGTCAGACT…
XLOC_022572	chr10:87173072-87174713	370	P_O	P	0	2176.8	9.54117	0	-None	no IPS match	None			GGGGGGGGGCGAATCGGCCGAATTGCCCTCGCCTGTGCAATAAAAACGGACCCCGTGCCCTCGCCTGAAGAACCTCTGTGTCGGAGTCGTGCCGGTGAAGAAAATAGAGAGAGGTAAAACAAGGGAGGGCCGCCGCCAGGGCAATTCCTTCGTAGGTCGCCGATTTTGCCTCTGTCGGTGGTCAGGGAGCTTCGCCTCGATACGTGGTGATGTCCGTGGCATCGTCGTGCAGCTAGGAGCTCCGGCTGCGGGCAATTTCGCGCCGGCGTTGGTCCTCGCGGCAGATCCGCCTTGTGCCGCGAGTGGTGCTCCTCTGCGCGTCATCCGTGTAGTGAGGTCACGAGATCTGAAGAATCACCCTGGTATCTGG
XLOC_022773	chr10:95000993-95001719	624	P_O	None	0.0216632	369.738	0.922766	0.0869148	hypothetical protein	no IPS match	None			CCCTAGCCGATGATGACTCCATCCCATCATTCACGTCGCCTGGTCTATTTGGGGCACCGCCGTGTGGGTCCACGGGCAGAGTAATCAACGGATGCCTCAATGTCTTGCACCTCTGACGGGTGGGGTTGAGGGTGTCAGTTCTTCTTTCCTGGATGCTCGGCCATGTCCGTTGCTGCAGCCGCAATTTCTTCGTGCCCTCGGGATTTTGGAATATGGTTGAGATCCTGCCTAAGCAGTACATATAACCTGGTGCCGGCCTACTCCTCTGATTAACGAGCCGCCGAACCACCTCCTATCGCTACCAAACCAGCAACGCCAATGGGGTCAGGGTGAAACCGCCCACGCGTTCCTCAACTTCGCCATCGGTCGGAGTCTGCCAGGCGGCCGGGTTTGGGAACG…
XLOC_023939	chr10:136070819-136071878	909	S_P_O_ES	None	1.25119	0.855254	1.96062	0.380623	-None	no IPS match	XLOC_012084	pre-lncRNA		AGCCGCCGCAGGCGCACAAGACGTCCGCTCCCGCCCGGCCGCCTGCTCGTCGTTACGTGCACCCGCCGCACCGCCTCCGTATGGCTGGCCGCCGGCTATCCGAATACGACTGCGCACCCGTGCCTTACGGAGTCACCGCTCGCAGGTTCTAGCCTCGCGCGCTTGCTAGCCTGCTGGTTGGCCGTGCTTCGCCAGACGACTACTGCTGGTGCTCAGTTTGCTGCTTACTAGCCTGCTTCGGCTGCTTGCTTGGCTTAGCTGCTTGCAAGCCTGTTGTAGTTGCTAGACGGCCTCTTCCCTAGCCTGCTTTTGCTGCTTGCTAGTTGCTAGCCTGCTGCCCTGCTTATTTCAAAAAGATTGGTTTGAGCAATATAATTGGTTGGAATACAGTTTGGTAAA…
XLOC_023958	chr10:136883934-136888556	853	P	None	0	405.06	0.0382007	0	-None	TRANSMEMBRANE (PHOBIUS); CYTOPLASMIC_DOMAIN (PHOBIUS); NON_CYTOPLASMIC_DOMAIN (PHOBIUS); NON_CYTOPLASMIC_DOMAIN (PHOBIUS); TRANSMEMBRANE (PHOBIUS)	XLOC_012093	HC-lncRNA		CCTCTGCTCTGCTGATACTGAGACACAGACACACAACACTACTCTCTCTTTCCATCCCTGCGCGTCGTGACCTCGTTCCATGTATCTGTCAGCCTGTTCGTACGCGCGCGGGGCAGGAGGTGCCGTAATTTCGTTTCCTTGCGTCTTGACAAGGGGCGCCGCGCGCTACCCCGCCAGCTTCTGCTTCCCTGTGGCGGTCCGTGCTCTCGTTTCATCTCCTCATGCATTACTAATTTTGTTTCACGGGGCATTTGTATCGTCATGGAGAAAGAAACTCTCCATTCCGTCCCCGGAGTCTATGGCCGTGAGACCTCTGGCCCGCAACGTCATGGACAGCTACCACCGCGTCCGGAGGACGTACGACTGCACGAGCGTCCACCCCACGGTTTGCGACAGGCG…
XLOC_024530	chr10:1427051-1427593	266	S_O	None	54.4514	0	7.65121	0	uncharacterized protein LOC100191205	no IPS match	None			ACGTGTGATCTTCTTAAATCTAAGGTTGGATTGCTCGAGTTCCTTCAAAAGCTCAATGGTATTCAGAAGCAGTAGGTCAGAATGGTGCAGTTGAACCTGACACATCATGGGATATAATAACGTCAGTGGATTTGTGGGAAATGGTGGCTCAGATGATGGATATGTACTTGTTAAGCATGAGGATGTTGTTGATGGGATGACTTCCTTATGGCTGCATGCTTGGTGTCAATTAAAAAGACCAAGGATCTGCCCCCTGATCAACTTCA
XLOC_024645	chr10:4020581-4022364	1140	S_P_O	None	15.5822	1.96391	7.18644	0	btb poz domain-containing protein	no IPS match	None			ATAGCTTCAACCGCCAGCCCATCAAAGGTGCTAGCTCCGGCGGCCCTCCTCGCGTCGCCCCTTCGCCACCCCCATCGCACCCTCCTCACTCAGCGGTCCTTGTCCTCCGCTCCTCCTGTCGCGGAAATCGGAATCCCCGCTCGGCCGTCGTCGCCGTCGCCGCCCCCGCCGCCTCCTGTCACTCCACCAGATCCATAGCGGCTAGCGTGGACGCCGGCGCTTGCAAATCGAGGGTCAGCGCAGCGAATCAGTGCTAGCGGCGGGCAGGCAAATCAGGCGGACAGGTCGCGTATTGGGGTCGAATTGGACCGACGCGTCCGCGCGGGCAAATCCTAGAGGCCGTGCCGTGCCGTACTGATACGGCTGCGGCCTGCCGGCCGACGTTGCTCATTTGCGCAC…
XLOC_024766	chr10:5915691-5916540	713	S_O_ES	None	4.03052	0	5.4978	3.00332	-None	TRANSMEMBRANE (PHOBIUS); NON_CYTOPLASMIC_DOMAIN (PHOBIUS); CYTOPLASMIC_DOMAIN (PHOBIUS)	None			TCGTCACTTGCCGCCGCTGTCACGACTCGACTAGCGAGGCACCGCTGGCTGAGGAAGTTGCTTTTCCCTCTTTTCGTGTGCCTCAGCAAGCAGTCACCTCTTTTTTTTTTTCCAAATACTAGGTACAAATCTAAATGGGCAGCGACGGTTTTGGCCTGTCCGAGGAGGAGCGAGGACTCGAGCGACAGTCGAGCCTTACTCAGATTGCTCCCGCAAAAGACCTCACAGCCACCGAGGATGAATGCGTGACAAATGCCGAGGAGGAGTCCGCGCGCGCAGACTGTCCAGAGGAGAGACGTCGAGGCTGTAGAAGAACCGGTGGATCTTGTTCTCGACGGCGTGCTCTCCTTTCGGCGGCATGCTCGTCATCCCAGTGGCGTGATCATCCTCCCGGCGGCC…
XLOC_024767	chr10:6073913-6075623	899	S_P_O	None	3.2569	2.02009	7.39549	0	-None	no IPS match	XLOC_012501	HC-lncRNA		ACTTATGTGGACTTCTGGTAATTGAGAACTAAATGAGGAATAGCAAGCATTTATCCGTGACTCTCCAACCTCTTACACACTCATCATATATTAAATTGTTGCCATGTGGTAGTGGCAGTGTGGCACGCTGCACAGGAGAATGTACTGCGCGCGTACAAAAAGCTGGCATCTAGAACCACTAGCAGGTACAGAGGAAAAGGCAAATAAAGACACTAGAGATCATTGACTATTCATCAGCATTTTGTAGGCCCGACCAGTTTCATGGGCCAGGCCTCAGTACCTCAATTATGCTGGGAGGCTGGGACTCGTCCACTCATGTGCGTGATGCTTCATGCACATTCATATGGTCTCTCGGATTCTCGGTTAGTAGTGGTCATCATTGTCTGCTTTCATCAGACA…
XLOC_024832	chr10:8083107-8083550	347	P	None	0.0108991	126.377	0	0	uroporphyrinogen chloroplastic	no IPS match	None			ACGGCCGTAGAGGCGGAAGCAAGGGGGTTGGGCTTCTGTCGGTGCTGGACAGCGCGATGCCAAATGTGAAGCCACTCTCGCTGTCGTCCACCTCCCTCTTCCACGGTAGGTTCGTCCGCGCCGAGCCTAGATGCATAAGCGAGCGAGTGACCGCTACAGCGCTGTCAGAGAGACGGTAATGGAGGAGGCATCGCCCGGGACGGTGGAGAGCCACTGCTGGTGAGCGCAATCAGAGGGAAAAAGGTCGAGAGGGCACCAATCTGGCTCCTGAGGCAATCGGGAGGTACATGAAGGCACGTCCACTTCCATTTTGTGACAGTCTTCTATGTTGGTCTGCTAAGCATTCT
XLOC_025170	chr10:21947267-21948566	918	S_P_O_ES	None	1.0814	0.844522	1.85459	0.288984	-None	no IPS match	None			AGCCGCTCTCCTCCTCTATCGCGTCTGACCAGCACGACAGCTTGTGCTCAAGCGCCGCCTGAGGATCGAGCCGGCATCAGCCACGTCGAGGAGGTCGTGGAGCCCCTTGAGCCCGCGCTTGCCCTTGCCTACGCCCAGAGTGGAACAGAGGCTCGGCCTGTCCGGGTTTGGCTCTACCGGTGACTGTCGCCTCGTCTTGCCTCGCAGTCGAACGTGCCTCACGTCACGAGCCTTCTCTGCTGCAGCTACGTGTACCCACCTCCTCCTCTGTCGACCTGTCATCGATGAGGATACGCTAAGCGTCGTCTCGATGTCTGTTGCTGGTGATGGCCACCGTCTAACGTCTACAACCACGCACGTGCTCATCTACGACGGCACTGTCACCACGGTGAGTGGAAC…
XLOC_025963	chr10:68522267-68522861	251	O_ES	None	0.00840153	0	53.9286	0.436217	-None	no IPS match	None			ACGGCGACGACAACAAACAAACAAGGAAATCGCCTCCTCCTCCTCCTCTTTCCCTCGCTCTGCCATCTACCCCAAATTCCCCTCCCCGCTCGCTCGCGTCGCGATAGCAAGCAACGCGCAGGTGCTAAAACTCGTGTATGTTGATGGATGATGACTGTTCCCATGGATAGTGCTAGCGCAGCCCCATCCTCCGCGCGGGACCTTGCCTGGATAGTGCTAGCACTAGCATGAAGCACTTTCAGTTTTATAAT
XLOC_026356	chr10:83130890-83131668	673	ES	None	0	0	0.0365409	0.78376	lipid phosphate phosphatase chloroplastic	no IPS match	None			ATGTATGGTTGTTCCTAATTTTTGTGTATACAAAAGGTTGTTTTCCTTTGCCCAGCTGTGTTTTGACATACTAGGATTAAGTTTGTGATACATCAGCTTCAAACTTAGTATTTTTTAAATAAACTAGTTGATGATGTCAGTATTTTACTTCAAATAAGTATAAACCTGCTCAATACTTCAAATAAGCACAAGCTTGAGAGTATTTTAATGGGTATGTTATCATTTTCCTACCGAATCAGGCTCTCTTTTAACTTCCCATATGGCCCAACAAATGACAACACATCTAAATGCTCTAGATTTTCCCCAAAGCAACACTAGGTTTTTTAAATACCCATGCTATCTTCTGTAGTTTACTTCTTTAGTGTGTTGATTTGCTGATTGATTTGTCGCTGAATAATT…
XLOC_026631	chr10:93401462-93414242	774	S_O	None	0.649652	0	1.20131	0	-None	no IPS match	None			AGGACCCGCACGAAGAAATCCTCTCTCACCTGTACCAGAGTTCTCGGCTGTGCTGCCGACGAGCCCGTAGAATCGCCTAATCGCCGCATCCGGGCGGGATACGGTCCACGCTGCCAAACCATCTTGGGTATAAATTGGGGCTCGTGATCCTGATGCCATCGCCATTGAAGCGTGGCCCTACCACCAAGAGCAGAGAGCTACTACCAGCGAGTTTAAGCAGATGCATGGCGCCGTAGATAGATCCGTGCCTCTGCCATCCATCAAGCTCCCGCTTGGATCTATGTGGTTTGTTAGGGTCAGAAGGATGGAACCATGGAGATGTTAAGCTTGAAGGTCAGCAGGAGCACGATGGCTGCTCGCCGGGGGTTGAGCATGTAGCAGACCAGAACCACGTCGTGG…
XLOC_026677	chr10:95198466-95198828	282	S_P	P	16.1779	3618.7	0	0	-None	no IPS match	None			TCTGAGCCATCCAAGGGGAGAACTTGTCGAGCCGCCATTAGCGCAGAGAGATTTGTGTGCACAGCCGCTCCATCGATCCTTCTCTGGGATGACCACCCGGCCGAGGTGCCATTTAGAAGCTCCGTTGAATCACCAGAACGGGATCGTGGGAGTCTTGAGCTGGGAAACCTAGCTGGTTGCCCGGAATTTGTCGCCGGCGCTGTCGGGCGCCGTGATGCCGCGCCTCAATGTGACCCCGTGTTCCCACACGGCCATCCTAGATGCGGCGGATTGAGTCCTTCC
XLOC_027804	chr10:134051488-134052529	882	S_P_O	None	0.807377	6.33683	6.86719	0	-None	no IPS match	None			GTGGAAGGATAATCCTATTCTACTCAAGTCATCGCCACTACTCGCCAGTTCATCGCAAGGCGTGTGTGCCACGCACGAACCCAAATCAGGTCCACCGTATCGCACACGACCTACACGTCGGCTTTAAGAGAATTCTTTAGTACTAACAGCTAGCCTTTGCGTCAAGAGCCAACAGCTAGCCTTTGCGTCAAGGTTGACCCATCCGAACGGAACACCACCAATCTCAAGGGAATTCCCGTGTTAAATTTGGCAGGTAGAGAGTGAGTGATGTCGCCCGTCGAAGATCAGGTACAGTCATGCAAGAGTAAAAGGCTGTCTAGAAACTACATTATTCCCCAGCTCCCCCCATAAGGAAACGCTGAGGGCGCTGTGCTGCTAACAAATAAATGCTACAGATTG…
XLOC_028157	chr10:143419528-143420753	335	S_O	None	1.95157	0	0.578209	0	-None	CYTOPLASMIC_DOMAIN (PHOBIUS); TRANSMEMBRANE (PHOBIUS); NON_CYTOPLASMIC_DOMAIN (PHOBIUS); TMhelix (TMHMM)	None			CTCTAGGGACCATTGGAGGTGCTCTATGACCCCATTCTGGTGGTAGCTGGTCCACTATTCAAGACAAGGTATTTACCTTAATTATGTTTTTTGTGGAAGAAAGAGAGAGAACTCGTTTGATCGGAAAGGGAAATTCCAGATCCAAAGATATACAAGTATTAGATAGCAGGTTAGCACCTGAACAACAGAACAAGTGAACAGTGACATGGTTTTTCTTTCCAGCCTAACTTCTGCAACACCAAATGCTGATTGGTTTAGTTTCATATAAACTCAATATTGTCTTTGCTAACGCTGATAAACCTTTGGATTAATTGGCAACGTAGTGTTGAGTTGGA
XLOC_028477	chr10:767591-768485	881	P	P	0	41.6546	0	0	-None	no IPS match	XLOC_012377	HC-lncRNA		TAGTCCCGTCCCCTGCTAAATGGTCGATGATCATTAGATCCAATTAAACCATCTAACTGAATGGTGTAGTAAAATTAAAACAATGGTCTGCAGATGAATAGTAGATATTATTATTACCTAAGACTCTTTAATTCTTATGAGGGGTATTTGGCATGGTTTAGCTCTACCCTAGAGCAATATTGCCATCTTCTCTAATATGATCTTTAATATTATATTTTTATAGTAGATTTGGCTAGCTTGATTGGATCAAAAGAGGATAATATATTTTTTTCAATTGTTGTGACTCTTTATGGCCGAGGACAAGGGATGGGTATGCTGCATCATCTGCGTCCGCGCGTCCGTCCACATATATCAGCAAATTAATCCAACTCACCTCATCGATCGAGGTGCATGCTCTGC…
XLOC_028485	chr10:1133372-1133843	464	O_ES	None	0	0	1.03317	6.67008	-None	no IPS match	None			TGTTATTTCCTTGAAATGATGAAAACTGCTGTGATGCTACGCGATTAATATATCTTCATTTGTTCTTCGCATTATATGCAACTCTTGCTCATCCGTGGCTTTAAACCCCTTTTTTTTATGCAAAGTCTAAGCAGTTGGGGTCGTAGGCAACTCCGCTCTTCTTTTCCTTGAGTATTTTCTGAATAGACCTTGTTGCTTTAACAAAATATTAACATCACATATACACACTGCGTTAAAGGGAAAGCATTTACACACAAAACAAAAAATCTAGAAATCTAAATACAAAACAACGAAAAAACCGAGTATTCATTAAATAGAAACTAGCCAGAGCAATATTATCTCAGCTAGGTACGTCCTAATGGTCTGAGAAGGTATGAGAGTCGATTGTTCTGTGAGCCT…
XLOC_028503	chr10:2664100-2664714	605	ES	ES	0	0	0	1.36698	-None	no IPS match	None			GAGATTTACCATTACAACTTTTGATACAAAGTCCTATGTTTGGTTTTCTTAATTGAAATAATCCATGGATAACCTTTTGCTAAGTTTATGATTAAGCTAAGTTAGGTCCACACCAAGATGAAAGAACAATATTTGGAGTAGATGAAGAACGATCAATCAGATCAGAACAATCTCACACTTTGAAAAAAAGAGAAACAAAACCCTATAAGAGAAAGCCCTATGTTTGGTTTTGTTAGTGCTGTTTCTTTGCTGGTCAAAACAAATATAGTGCTTGATAGGTTTATGATGGATAGTCATACTAAGAGGGAGAAACTGTACAACCTAATTGGTTAAGTAAGTTCGACTGGTATATATATTGCATATGAATTAGACATAGTGCCATTGTGAGAAGCAAGTGAA…
XLOC_028509	chr10:3139480-3139740	256	O_ES	None	0	0	1.82778	5.21107	-None	no IPS match	None			GGCCGCGCGGAGAAGGAGAATAGAATCACCTGGCACGTGGGATTAGTTTAATGCGTGATACCATGCTGAGTCGTGCTGAGGCAAGTGGCCGGAGAAATAATAAACAAATGACTTGTGGGCTGGTCGTTTGGGATATCTGACAATGAGTTGGTCGGCTGGTGCTTTTAGTCCCAAGATAGTTATCGTTCCTTTTTTTTGTGTGTCTTCTTTTTCACAATCCAAATTCAAATCAGACATAGACAAAGTTCAAATTTCA
XLOC_028517	chr10:4139775-4140087	307	O_ES	None	0	0	0.672687	3.00071	-None	no IPS match	XLOC_012454	HC-lncRNA		ATTATTACCAGCCGTCGTGCAGAGGAAGGCCTCAATCGCGGCGAGGGGTAGAGCAGCGGGGCTAAGGAACACCGGCAAGCAATTCGGACGCCACCGAACACCGATCTTGCCCAGGGAGAGCACCACTACGTGCAGAGCCCCCACCTTGACCCTGGCACCCGTCGACGCATGACTCCTGACGCGCAGACGCAACGTCCCCAGCGGCGGTCCTTCCTCCAATGGCGAGCTCACTGGACGAGTTCACTAGGGCACGGGCGTGGCGGATGGAACCGAGTGCAGCGCAGTATTGCGGCCGAGCGTGGACTCA
XLOC_028519	chr10:4225344-4225819	468	O_ES	None	0	0	0.230874	0.890174	-None	no IPS match	None			TATAAATTTATTCGATTTGGATAGCCTATAGTTTAGTTTAACCTAAATTAATAATTAATTGGTTTATTTTATTTCACTGGGTAGACCTAGAACAGATAACCGCACAGCAAGTTATATATTGAGTTATACTATCCGTAGCCGTAGTGCATCCCTCAAACTTTAGAGGTATTTTAAAGCCGCGGTGAGGTTGCCCCCAAAAGAGCATCAAAGTTTAGAATAGATCCTCCTAGTCGTAAATGTACATTGTTTTCTCTATTTCTTCCTAAATCTTTTAAAATGGTAGACTATGAATTAAATACAGAATTAATATGTACGTATTATTTTAAACTATGATAACTACATAATTAAAGTATATTAGGAATATGGTGTACCGTGTATAGAGGTGAATTTAGAGGGAGC…
XLOC_028539	chr10:6067159-6067540	375	O_ES	None	0	0	0.283511	3.31937	-None	no IPS match	None			TAAACATGAGCGTAATCAGGGAGGGGCATTAGCATGTGTGTCCTGTCCCCTTATCTCTATCACGGAAGCCTATTCAATTCAATCCAATCGAATTCAACCAGGGAGGAGGAGAGGTGTGTGTGTGTGCGTGCTGCGCAACGTGCATGTGCACGGAGAAAAAAAAAGATTGGTGGGCGGGCTGCGGGCAGGTGAGCTGCATGATTGAAGCGCGACGTGCTTAAATTAACCTTGTTGTTGTTGCTTCTGCTGCAGTACTGTAAATCTGCACCACTTGAAGAATGAAACTTGCATTGGGGACAGAAATCTGCGCCAGTTCTTGATGCATGCGCGCCAACCTTGTTGGAATTGGAGAAGACGAAGTGAGGAGGGGGGGGG
XLOC_028540	chr10:6067604-6068580	962	S_P_O_ES	None	0.194652	4.89957	0.651025	3.96879	-None	no IPS match	None			GAGGTTTTTTTTTTTTTGGTTCGGCGCTTGGGAACTTGGAGCCCCCAGCGACAGCCGACAGCAAGCGAGCAGCGCCGGAGCGGCAGCAGCAGCGCAGGGCCATGGGGGAAGCCGACGACGACGCCGAGTCGACGACGCGCGGTAGACGTACGTACAGGTAATGCCAAGGCCACGTGTAACAAAACCCCACGCGCAGTTCCTGTCCTTCCCCCCTCGACCCCCCTTCCTGCCACTACTAGTCAGTAGTACGCGGTGTCGTCTGATTATCAAGCAAGTACCACCAGCTGTTGTTGTTCTTCATTGTTTGTGTGTGTGTTATATATAAGCACGCATTAGCGCGGGAACAACAATGCAGCATGCATGCATCTACCTAACCTACTAGTACTACTACCCCGAGGG…
XLOC_028543	chr10:6248201-6249103	889	S_O_ES	None	0.215094	0	0.810544	4.60159	-None	CYTOPLASMIC_DOMAIN (PHOBIUS); NON_CYTOPLASMIC_DOMAIN (PHOBIUS); TRANSMEMBRANE (PHOBIUS); TMhelix (TMHMM)	None			ATTCCTAAAATTCTGATTCTAACCGTGTGAGAAAAACTGTTGTATATATGCTGACTTACAATTGTAAACGTTGTAACCGAAGGAGCCGGGGTTTCCAACTGTGACGACCGTGTGTAGGTCAATAAGCGTGCAAACTAGGGCATCCATCCACATCAAATGATACGTCGAAATCTTGTCTATATATATAATGAATAGTGATAATGGACCCCACAGAAGCCGATCTTCCACCTAATTCGTCGCCATTATTAATTTTTTGGACCAGATTGTAGTTGATAGTGCCCTACGATACGACCCTCCAAAAAGCGACACCATACTATATACTGCAAGTCTGCAACCGCCCACAGTCTGTACGTACCACTACCACAACAAGAGTGCCTTGTGTGCCGGCCCAAGCATATT…
XLOC_028567	chr10:7343586-7344721	1118	S_O_ES	None	0.183932	0	1.28518	2.32703	-None	no IPS match	None			ATGTAATCCACCACGACCTATTGGTGGACAGTGGCTCAACCACTTCGTAGCTATTAAGTCAACAAAGGAACTGGATAAACCGCTGTAGGACATGACTGAGTGTAACGACGGGCTCCAGGTTGGCCTAGGTGTGCCTAAGTACCGTGACGGAGGAAGAAGGCGTCATCCATGGCGTCCCTCGACTGATGGGAACCCAAGAGGACAACGACTACACGACAATGCGTGACCTTTATTCTCTTGACCGTTAGGCTCTTGTAACAGTGTTGGTCTTTGACCTGGCCTATAAAGGAAGGGAAAGGGACATGATTCCGAGGACAAGCAATCACACATACACATCACTAGCACAGTCAAAGCACAGAGCACTTATAACCGCACACATATTCACACACTAGAGACTTG…
XLOC_028568	chr10:7377962-7378554	583	O_ES	None	0	0	0.557196	1.32685	-None	no IPS match	None			CATGGGACTACTACAGGTACCTGGTTCCCGGGCACCTGTCACCATGTCAAACGGGGCTTAAGGGGTAAGTATACCAACCAATACAATTTACAAGGAATGGTCATTAAATTAGACACTGCACCCGACCACCAGGGCGCGTATTCCTAGGGTCGTATTACTTTAGCCATTACAGAGGTGAGAATGTGCAAGTCTGACTAAGCGAGAGGTCGATTGACAAAAATGGGAGTATGTATGTCAGAGCGCGTATGTATGTCAAATGAGGGATTACACCTTGGTGTGCCCTTCCTAAAATAAATAATAAAATAATATTAAAATTATGGTAGATTCAAAATTTAGGTTTAAACCTTGAAACTAGAATCTAATTTTAAACCCAGGAAAAGAAATAATAGAAAGATTTCC…
XLOC_028593	chr10:8844328-8844738	404	ES	ES	0	0	0	2.05883	-None	no IPS match	None			AAGACCTCCCGCTTACTAAACGGGTGCTCTAACCAACTGAGCTACGAAAGCTCTTATTTCTTTTATTTTTGCAAAAGATTGTGAACTTTCATTTAAAAAATGTAACGGAAATTGTATAAAAAAATTGCTTTCGTTGAGGTTGAACTCAAAGACCTCCCGCTTACTAAACGGGTGCTCTAACCAACTAAGCTACGAAAGCTTTTATTTATTTGTTTTGTACAAACAACTGTTGAACATAATCGAACGTGGTTAATGAATAGGTATGGTATAATAAATGAGTACATATATAATCCACGGCTAAGATACAAATGTCCACCTCTCCCTTATCAAAGCTTTTAGTTTAAATGCACGTACACACAATTTAATATGGTATTGGAGCCAAAGATCTTAGGTTTGAAT…
XLOC_028600	chr10:9236636-9237628	977	O_ES	None	0	0	0.141153	0.930439	-None	CYTOPLASMIC_DOMAIN (PHOBIUS); TRANSMEMBRANE (PHOBIUS); NON_CYTOPLASMIC_DOMAIN (PHOBIUS)	None			GCGTGCGGGGAGGGAGAATCAGAAAGGCAGAACATGGAATTGTGAGAATGAACTGTGCGGGGAGGGGAATGGAAAGGCAAAACAGGGAATGGCAGCCTACCCTAGTCTTCTTATAGATGTTTGATCGAAACTAGGTCTATTTCATCAGAATGAAAATGATAGTCTAGAGAAAATTAGGTATGAAAATATTGAATAATTTATTTTAAAAACACTAGATGCAAGATACTCCTTAATAGAAGTTAAAATAGTATGTGTAATGTTATTCTTTACTTTTTACATTAATGTTCACTGTTATTCTAAATATTGAGATAAACACATTAGAGTTAAATTTTGATTATTTTTATCCTATATATTATATGCTATAGGGTCCATTTTTGTGTTTTGTGCTGGGGCCCAAAA…
XLOC_028603	chr10:9588464-9588666	199	O_ES	None	0	0	9.83153	25.0151	-None	no IPS match	None			CACTACCTCGGTCCAGGTAATATTCTAGTTCTGTTTCTCCTCAACTAAACTTAGGCCCCGTCCATTTGTGTTACGGATTGATCGATGGGCTGCAACGGTTCCTTTTTAGAGAATGGATACCCGTCCAGCTTCACCTCATTGGAGGATTAGTCAACACACTAAAAGTTTTTACATGTAGTGGTCACACAACTAGCCACAC
XLOC_028609	chr10:10180728-10180851	121	S_O_ES	None	1012.98	0	447.858	0.754489	-None	no IPS match	None			TATAAGAATGAATAACTTTCTCAATGGTTTATTTTTTCTTTTATTTATCTGAATATTCATTCCATTTAGCCATTCGCAAGCAAGCACGAAAAAGCTTCTATTTCTAAACGGAAACGCTCAA
XLOC_028613	chr10:10571051-10571271	216	ES	ES	0	0	0	18.0209	-None	SIGNAL_PEPTIDE_N_REGION (PHOBIUS); SIGNAL_PEPTIDE_C_REGION (PHOBIUS); SIGNAL_PEPTIDE (PHOBIUS); SIGNAL_PEPTIDE_H_REGION (PHOBIUS); NON_CYTOPLASMIC_DOMAIN (PHOBIUS)	None			AAATTTATCCTAATAATTCGAATATCCAATTTCATCCCTAATTAGGAGAGACAAAGATAGAGGGTTGTGATTGAACCCACCAATTCATCCACATTATATGCAACTTAGACAAGAAAACAGATCGAACTACATTGCGACAACAAACTAAGTCACAACAAAATTGAGGATGGAAGCATATTGAAGAAAAAACATCCAAACTAACTAACCATCTGCGGA
XLOC_028623	chr10:10981132-10982364	1214	ES	ES	0	0	0	1.50197	-None	no IPS match	None			CCGCCGCGCGGGACCCGCGTGTCAGCGCATCTTCTCCCCCAAACCCTCTGCTCGCTGCAACAGACCGCGCGTGGAACCCGGATCTCTCTCCCTACCTAACGCGCGGGCGTCGCGGGTTAGTTACTGCTTGACTCGCACAGCCGTTGGGAGCTCGTGGCCGGAAATCGCGCGCTGGCTGGGTTTAAAGGCATGCGACCGGGGCATTGGGACTTCGGTCCGCCACAGTTGAGCCACACCGGCGACGCCAGGGCCCCTCTCTCCTCCCTACGTCCACTGATTCTCTTTCCCCTCGGCGACCGCGATGGGGCGCTGGGAGAACGGCACCGGAATCCAAAGCAGCAGGAAAGATGGCCGTGTGGGGAAGCTAGTGAAGGTGCACGGTGTGACCCTCTGGAGTCT…
XLOC_028629	chr10:11304740-11306415	1651	O_ES	None	0	0	1.09846	1.32054	-None	no IPS match	None			GCATCTGATATATAAGTTGTGGTCATGTCCTCCAACCAACAAGTTCAATTAAACATAGTTCTTTTAGAATACAATTATGCCAAATCATAAAAAGATTGACCGACATAATATATTTGCAGGATGAAATAAGGAATATAATTGGGAGCTCTAGCGTTAGTGATATTTCCATTCATATAAAGACCTTGACATTTGCTTTTACTTGTTCAAAGAGATCAATCAATTGGTATCTCGAGGTAGGATCTTACATGTTAGAGTATTAATAAGTTGGATGAATTCATCTTTCAAAGGATGAATGTTAAGCAAAGTCAATAGCTATCGCTTGAGCCATTAGACCACCATACTTCATGCATCTATATTATCCAACAACTCAGTAACTTTATCATATAGATAGCAACATGC…
XLOC_028636	chr10:11724508-11724950	435	O_ES	None	0	0	0.255853	1.71058	-None	no IPS match	None			TAATTGGCGTTTAAACATTCCATCCGATGAAACGCATACATCTCTAGAGGTGGGCAGTTTCCTTGTAGCTACGCCCAAGTCTTCCGTGGCTTCCTTGCCAAGGACACACCAGCCAGCCCAGCCCAGCCCAGCCCCTAGAGACTGGCGAAGAACACGCTGCGGTTGGAAATAATCGCCTGTAGTATTTATTAACGTTGTCGTGTTGACAGGGGTCCACTCTGCGCCTCCGCCGGAGAAAACTTGGGAGAGGGGGCATGCAGCCATGCAGGGGCTAGCAGGCGGTGGTGCTCGCTACCGGTTAAAAGCAAACTACGTAGTACAACTCATCAAACTATAGGTGCCTAACCTAACCGCACGATCATACTATGAAATGAAACTACTATGAATTAAAAAAAACTC…
XLOC_028638	chr10:11862517-11862899	376	O_ES	None	0	0	0.834648	3.09496	-None	no IPS match	None			TGTTTGACGGAGAGGAGGCCGGCCCCGAAAAGACCATCTTTTGCACGCTTATTACGATTAAAACTGTAGCTCTTTGCTGTCGAGGCTATGGTCTTCCGAGTTTTGGGTCTCGATGCACACCCTAGCACTAGCACTAGCCTAGCACTTATTAGATTTATAGACTAGAACTGTTGCAGCTCTAAATTATAGAGATTAAACATCGTACTTATCTCTATGAGTTATAGTTGGAGTAGTCTGAACAGTTGGTTTACAGCCGCAGACGTAAGTACGGAGGAGGTTCGAGTGTGCCGCTGGTTTAAGATCACATACCACAGTGCCGAAAGAAATGGCGTAGAGAGTTTAATAATGGGAGTCTCGAGACGCAATCATTCGTCCG
XLOC_028656	chr10:12355457-12355729	268	ES	ES	0	0	0	3.59957	-None	no IPS match	None			ACGCTAAATTCAGCGTTTCTTCCATTATCCGCTATCCTGCCGTGCATCCTATGGACCCACCCACTTTCTGTGTCGCAGGCCGTTGAGCCCATCTCCTAGGCCTAGACTCTCAACAGACAGCAGCATGTTTGAATCTACTTGTCGTAATCCAATTTCAACGTACATGAACATTTTTTGTTTCTTAATACAAAAAGGCACAAATGTATATAAATAGTTCCAGTAAATTGTTCATGATTTTTTTTGCAACCGAACAAATCAAAAATAGTAG
XLOC_028664	chr10:12916187-12916453	262	ES	ES	0	0	0	4.4761	-None	TRANSMEMBRANE (PHOBIUS); CYTOPLASMIC_DOMAIN (PHOBIUS); NON_CYTOPLASMIC_DOMAIN (PHOBIUS)	None			TATTTCATATATAGATCAAACCTCAGGTTTGTCAGATTGATCTGATGTTGTCTGACACTATACTCATTGTTTTTCTTCACATTTCTTCATTGATCTTTCTTCCAACCAAGTCCCTAATCCAATAAATACCAATTAGGATAGTGTAAGTAACCTCTCTCAAACCATCAAATTTCTAAAATAGTTTGACATATGATAGACACATTTGTAGAAAATAGATAATAAAGGGATCAAGGTGTCATCATGTGATTATCTAATAAAATTT
XLOC_028677	chr10:13836533-13836688	152	O	None	0	0	9.83547	0	-None	no IPS match	XLOC_014094	HC-lncRNA		AACAAGGCTGGGAACAATAAACCATGCAAGGGGCTACCAAAAGGACGAAACAGACATCAAAACAGCACCTCTACTGAAAGTGAGTGTCTGTCATCCAGCTGAAAGCACCGAAAAGGATATTTTACGAATTATATATGCATATAAACTGCCCA
XLOC_028691	chr10:15253073-15253456	377	P_O_ES	None	0	3.29688	0.34502	4.30948	-None	no IPS match	None			CTACCTTGCTCATTTGCCTATTCTACGTGACAGATGTTGATGAGCAGAAGTGTTTTGTTAAGCCCTACCGAACATTTCTGGTAATTATAAGCTCATCGTTGGTTTAATTGTTCTATATTGTAGTTTAGTGCTCCATAATATACAGATTTCCACTTATAATTCACAATCCACACAGCACATTAGTTAACCATGGAATTTAAAGACTTTATCAGTAGTACAGAACCTAGACATGGCGGGGCTAAAGCAGCAGTCCATCTGCTACGATGACCATTGTTGGAAGTAGAAGCTCTATTCTCTGGGCCACACACCGGAGGATTGCCAACCATGTCTTCCATATCGAAAAGCCAAAGTCACTTCTTAATTTACACACAAGCTCG
XLOC_028706	chr10:16406269-16406535	262	ES	ES	0	0	0	4.19634	-None	no IPS match	None			TTATTATGAACAGACTAAGGTAAATTGAAAGGATTGTCGCGCGACGAAACACGCGACACAACACTTAAATTAATTAAGAAATAAACGACTCGTCGCACGATGGAGCGCACAACGAGACACTTGCATTGATTATAAAGAACGTTAAGCGTCGCGCGATAAAACGCACAACGGCATACGTCAACTGAACTGAATTTAAAACGAAACGTCCGCGACACAGCTCATTAATAAAGATGAATTTAAAATGAATCATCGTGCGACGAAG
XLOC_028727	chr10:18093222-18093571	344	ES	ES	0	0	0	3.3957	-None	no IPS match	None			TAAAAATAATGATTGTAAACATAGTATTGTTGACCTACTTTGTGTGCACCTATTAAAGGGCAACATCTATGTGCAAACTTGCAAGCGAACATCCTAGTCCATTCGATCATGATCCAACCGTAGATATAATTGTGCTTTTTAGGGGTATTTTTCAATAAATCTATGTGAGCCAGTGGTGTAAGATTTAAGTGTTAAATATGACATACATTGAAACATGATCTAACGGATCAGAACACCCACTTGCACGTTTACACATAAGGTCTAATTGTATATTAGCGTTGCCCCTATTAAAGGCCTTCATACACCTACATATAGAAAAGATGCCAAAGGAATACATTATGCAG
XLOC_028755	chr10:19344803-19345162	353	O_ES	None	0	0	0.762146	4.58256	-None	no IPS match	None			ACCGGCTAAGTAGCGATTTCAGACTTGAATAAATAATTTCTTAGATGAAAAGGGAGAAGAATGCTAACCTAGTGGAATTTTTTATAAATATGTATAATGTCCAATTTCTGCCAGTCTTATTGATTATTTTAGAGCAGTGATGAGAGAAGAAAATTGATATGACCAAAATTGAATTGACCACCTCAGATAAGTGTAGTTCTCAAATGGATATAGAATACCTTGAATCATAAAACATACCAGGTCTCTCAACTATATTATACAGTCCAGGAAGTCAAAAACATATCTTGTGATAGGAATGCATCAATGACCTCTCTAATCTTTGCTTTTTATTGTGTGTTTAGCTCATTACGTAT
XLOC_028757	chr10:19517890-19518122	228	O_ES	None	0	0	3.3054	6.76055	-None	CYTOPLASMIC_DOMAIN (PHOBIUS); NON_CYTOPLASMIC_DOMAIN (PHOBIUS); TRANSMEMBRANE (PHOBIUS); TMhelix (TMHMM)	None			GTTAGAGTGCTACAATTCGAAATACAACTCAGATTATGACTCTGGTTGGAGATGCTTTAACATAGTAAGGAAAACCATGTTCTAGTTGAGCCTATAGAGAAAGCAAAAACATGTATGTGAACTATATACTTAAAGAAGAGAAAAAAATGTCGGTGTATGTTGTGTTTATAATCAGACCCCCTTTTGTTTTCTTCCCGTTGTATATTTTCCGTCTTCTTTGAGACATTC
XLOC_028794	chr10:20317139-20318202	1047	S_P_O	None	2.62262	2.08201	0.97474	0	hypothetical protein SORBIDRAFT_07g022390	no IPS match	None			CCATAAGGTGGGATGATCGAGGCAGGTTGCTGGCTGGTGACTTGAATTGTTCTTCTGGAAAAGCGTTCCACTTTCGATTCTGGAAAAGCTTTGCACTCGGTTCTCGGTGGCTCTCCGGTGGGTTTTCATGTTGTTGAGAATCGAACAAACACTTTTGATTCTCGGTGGCCTCCAAAAAAGTGGGTTTCATGGTGCTTGACCTAAAGCCATCATCTCTAAGAGCTTTGATGTTTACTTCCATCTTTAGAGGAATGGCGGCCCCAATTGGAGGAAGGATATGCGCTTTGGTGTAGAGAGGAGGATGATCAATGGACTGTTGTTAAACACAGAAATTCTAAAAAAAATGAGATTGGTCTTTTTCGCGAAGAATTTGATGCAAGACTCACCAATCAAGAAACA…
XLOC_028809	chr10:21129811-21130385	565	P_O	P	0	126.962	0.167993	0	-None	no IPS match	None			GACAGGGACAAAAATTAAATATGCTATGGCAAAAAACTAATAAATCATGAAAGTTGTTGGGCACTGACAGTGGCTGCACTGTCACGTGGATCCAAACACTTAAAGAATAGGTGAGAGCTTAGGAGTGCAACAAAATGATAGCATAGAACTGTAGTGCGAGGGTATTTATAGACCTGTTCTGGGTAGGTGGTCCAAAGTATGGCCCTATCCATCTACAACTATATCTAGGGAATATTCCTCTCAACAGAGTAATTACAACGTCGTGCATACCACGGGGACACACACCAATTAGTAGACTCGTACCCTACGCTGACAGGTGGGCCAATGAAGTCGTCATCCGATGGGAAGTAGCGGACCGACGTGTGGTCTTCACTGGCGCTGTTGGAGCCTTCGCGCCTT…
XLOC_028815	chr10:21803698-21804100	396	S_O	None	0.860613	0	3.06625	0	-None	no IPS match	XLOC_012654	pre-lncRNA		AAATTAAAAAAGTAAGTTTAGATCCACAAACAGAGCAAAGGAAAAGTGGTTTTTTTGTGATTTAGGTGTAATCCATGGAAACCGAGCTCGGAGATTCCATTGGCGGGGTCGTGCAGCACACCATGCGCCAACCGAGCACCTCTTCATGTCAGTCCAGCGCCGCCGGATACACCGTTTGCCACAGTTCGCCGGCGCTGGATCCACTCCGACGAAGTCCGACGGCGGTCGAAGCTGCGGGGACTGACGACAGGCTGGCGGGACAGACATCACTGTCAACATGGGGAGAGGTAGCGTGAAGGTTGTCGTCGAAATGAGGGACGATAGATGCTACCGTTGTAGCGTTTAAGTGGTTCTATTAGCCTTAAAACGAGAGGGAGGAGAGACGAACGGGGAACC
XLOC_028828	chr10:22601142-22601371	225	P	None	0	383.907	0	0	-None	no IPS match	None			AGTAATATCACTAACACATAGACAACGTCATTACAAAACTAACGAAATCTATAACGTGTCACAACAGATTACAACGTGAATTATATTGAATAAGTGATCTCTTGCGGATTAAAGTCGATGTGGAACGATCTCATTGGCAACCACCTACCACGCAGACGACCGCGCATACGAACGGAACCGTCGCAGGGAAACTCGGCCGAGGAGGTCTCGCCTGGTGGGGTCCAC
XLOC_028829	chr10:22636623-22637156	525	P	None	0	38.7123	0	0	-None	no IPS match	None			GACGAAAGCCAAGCGAACAGGCTGACCTTACGGAGTCATGGGCATGAGATTTGAGGCACACATACGAATTCTGAAATCGTCTGAATCAGTGGCGTTGCGGCCTAATAAAACCTGATGGGCCTGGGAACACTAGAGCAACGTGTATTTTACACACGGCATCACACATTCACATTTCTCTGTGGCCAAACGTGCTTCCACGCCAACGAAGATAAAATCCTTAACGCACCAATTGCGTTCGTTCGCTACCTCAGTACGAAACGAAGCAAGTTTGATCGGAAACGCCGTGCCGTGTATAGCAGAGAACTTAGAACCCGAAGAGGTTTGCAAGGCACGAGTAAGCGATCCTCACAACTTCACAAGTCACAGACCACATCACTTGCGTTGTGCTGCAACCATGAG…
XLOC_028837	chr10:23208619-23209018	393	O_ES	None	0	0	0.259016	1.2275	-None	no IPS match	XLOC_014201	pre-lncRNA		ATATAGGTCACAAAATATTGAGCTCATCTCTATTTTCTCTTTTACACTTTTGGGTATTACAATTTTATCCATACTTTTTCATCTCCTGCAGCGGTCCCACTAAATAATCCCCCTATACCCTCTACAACCATAAAATATATTTCATATACTTACTTTTCATCTACTATCATTTTTTTATCTACTAATAATTACTCGCGGGCCCACCACACAGGAATAAATAGTGCTAGAGGAAATGAACACCGACACGCCACGAACCGAAGGAGAGAGAAGGGGGCGACCTGAGGGGCCGCGTTGCACATGCCCCTGTAGCCGCCATGCGAGGGGAGGAGCAAGCGCGTCTGCGCGGGCCAGTGCTGCGGCCAGCCTAAATTGGCATGGTCGCGACCTCATACT
XLOC_028869	chr10:24653568-24653969	395	O	None	0	0	2.42606	0	-None	CYTOPLASMIC_DOMAIN (PHOBIUS); TRANSMEMBRANE (PHOBIUS); NON_CYTOPLASMIC_DOMAIN (PHOBIUS); TMhelix (TMHMM)	None			GCGCAGCGCCGTGGAATCTTGAGGCCGGATGGACGGACAGATAGGGCGTGATCCAATTGTGGGGAGAGGGAAGGGTGCAGAGCTTCAGCTCCAAGAAGGCAGTGGAGGGAACTGACGGAGAAGAAAGAATGAATGCTGCTGTGTGCTGTGACCTCTGAGCGCTGCCGCTGAGACGTGTGGATCGTGGAGGATATATATATAGTATAGTAGACAACGCAAATAGAGCTGCAATGCAATAGGGCACGTACACAACTACACACAACACAACTTGGTTACAGTAGGGCCCAGGACTGGATTTGGTAGCTGTGCTTGTGCTTGTGCAGCAGCAGTCCAGGCGTCCAGCTAGAGGTGCCATGGATGGGGACTTGGACGGGTCTGGGTCACCGGGACAGTTT
XLOC_028871	chr10:24656481-24657137	646	ES	ES	0	0	0	1.53114	-None	no IPS match	None			CATGCGTCAAGAACAGAGGTTAGGCTGTTTCGAGCGGATCTCGTGTAAAATATTATTTTTACTCTAAACGCAATATTTATATAGTAAAGTTTAAAATAAAAAATAAGATGCAATATATAATTTCTAAGCTAATGGAGAAGTCTTAGATAATGTAAGATGACACTGTAGAGCATGGCGTCAAAAATAAAGGTTAAAACTAGCATGATTACGACGTGATGCTAAAATAGCAGGCCACGTTCTACATTGCTGAGCCTTGATGCCGTAAATTATGGTATCTTTTAAATTTAGTTAGCTCAAAATATTTTATTGTGTCTTAACCACTTGAATTTTTTTACTATAATTGGAACTAAAGTTTTATAAAACTCTAGTGAATAAGTTATATTAAAATGCCAGTGGATA…
XLOC_028878	chr10:25017662-25018499	825	O_ES	ES	0	0	1.05781	5.01081	-None	no IPS match	None			AAGCGAGGCGGACAAGTAGTTTTTATATGAATTTTGTAGTTTTATTTGTTTTTAAAAATTTGTTGTATTTATGAAGTTTGTTTAATTTATATAGTTTTATTTTTGTAACGAGAATGTTTTTTTTATGTTGGGACAGATGAGTATAGTAGATAACACACTACACACTAGTGAATAGATAGGTATAAACTCGGTGCATAGCTGTCATCCTGCTACTGATTCAATGCCATGAACAAACGATTGGCACATGATTTGCATGCACATATGGTCCAGCAGAGATCCAAGTATGACCGTAGCACAGTAGTAACACTGTGTCATCAATTCGGTGCCGGCCAGTTAACTATGAGCGACGACGATCCAATTGCCCATGCATCGCCCAGCTCTCACAGCACCGTCAGATCA…
XLOC_028897	chr10:25713466-25713847	375	ES	ES	0	0	0	2.17834	-None	no IPS match	None			AAAAAGGGTTCTACACAGGGAAATAAATCCATAAAATTTGAATTTTTCAAAACAATTCAAACAAAATATTGCTCCAACATGAATTCATCAAACACTTGACAAAATTTTATCAATTCAAAAAATAGTTAATATGTTCATTCTCCATTTTCATTATTTAAAAACATAAACATTTTTCTATTAGAAACTAGTAAACTAAAGTTGGGTTGCTTTAGGTGGTGGATTTTGGGTGTTACAAGACTTGATAGCATTAGCTCTTCACTTTTGTATTATCATTTGTAGTGTTTTTTGCTATTCTAGCTTGTTGTTACCTTTGATCATTAGCATGAGTAGGAGCTCTTCTCTATGTTGTTGTTCTAGTCATTTAGATTGATTGTC
XLOC_028907	chr10:26410023-26410182	156	ES	None	0	0	0	44.1176	-None	no IPS match	None			GGATCATTGCATCACCGATGCAAAAAACACGTCATGATTCACTTCTTCCAATGACACATGATGATTTATGATTTTAGTTTTTATTTAAAAAGAAGAAGCGGAAGGCAACTTTGCCTATATAATACTTCCTCTATCCTAAATATAATTTATTTTTAA
XLOC_028938	chr10:27965755-27966132	371	S_O	None	8.43225	0	4.10843	0	-None	no IPS match	XLOC_011068	HC-lncRNA		GCCCCGGAACAGCTGCCTCAGCACGCTGCCTGAATGAACTCGCCGAGATCGTGCGTGGGGATCTCGCCGCGAACCGGCCCTGCAGACCTCCCCTCGCCTCAGCACTATAAGGCCACTTCTCTAGTTTTCGATGCGATTACCTTACCCCATTGCCCAGATTAAGAAAACCTAGCTGCCATCACTAGAGGGAGAGCTTAGAGAGGCAAGCAGAGAGCACGGCGCCACGCCGGGAAATTCTAGGATTGGGGCGTACCTCACCAACACTCGCATCGAGGTACCGCTTTGGTGCAGGGAGGTCGGGCGTAACACTCTCACTTGGTGCCGGAACTGGGAGCGTCACCAATCACCGTTGATTCGAGCCAGGGCATAGC
XLOC_028944	chr10:28584503-28585252	738	O_ES	None	0	0	1.27202	2.06341	-None	no IPS match	None			TTCTAGAGAGATGAGAGAGAGAGACATGCATGCCTGCATGGCCGGCCGGCTCCCTTGCAGATGAAGAGCAGCAGAGGGGAGGGGGGGCCTGGTAGCCAGACGTACACTCCATGCAAAGGCTTCCACGCATGCATGTTTGCAGCTTACTACAACAACTCGATCAGGCGGCCGGCTGCATGCATCCACATCGACCGGTCTGTTATTGCAGCACATATTATAAGCGACTGTTCCGATATACCCCTCACTTGAAATCTATCACTTTGTGTCATGATGCCACTGTAAGCAAGAGAGAGAGAGAGAGAGAGAGAGAGAGAGAGAGATTATGTGAAGTGGAAGCAATTATGTACTTGGTGAGAGCTATGGGTATGCTTCATTACAAAACAACCCCAGGGGGCAGGG…
XLOC_028945	chr10:28615696-28617131	1414	O	None	0	0	0.245924	0	-None	no IPS match	None			TGTGGCCCCAAGTACTAGCAGGCATAACTCCTTTGGGCCCCTCATGTCCTAGGGCACTTGTAAGAATAACCCTTAGGCCACTCTCCTCCTTGGGGAATGTACGCCTAAGTATTCAGGGGGCCATGTGTCATGGCAAATTGTAAGCCTAAGTCCTTAGAGCCCCTCGTTTCATAAGGGACTCATAAGCATGTGTCCTCAAGGCCCCTTCGTCCTGAAGCACTTGTAAGTCTTCTGGTCATCTCATGTCCTAAGGTGCATATAAGACTAAGTCTTTAGGCTCGTCGTGTCTTCGGGTGATAAAGTAACAGGTGCATGAGATAGTCTATTAGACGAGAACTACAACACAAACTGTTTGGGGCTACTACTAGCCCATGGTCCTTAGAGAGTCCCTAACCTCAT…
XLOC_028979	chr10:30783259-30783483	220	ES	ES	0	0	0	11.9167	-None	TRANSMEMBRANE (PHOBIUS); CYTOPLASMIC_DOMAIN (PHOBIUS); NON_CYTOPLASMIC_DOMAIN (PHOBIUS); TMhelix (TMHMM)	None			GGGGTACCAACTCCGTCGCCGGAGTTGGCACACATGCGGAGAGGAGTGGTAGGTAGGACTCTTCGAGAGGGACTATAGCGTGACATAGGCAGTGAGGAAGACAATGCAAAGGAGAGCGAGAGTGGCCAACCCTAGTGCTGCCTGGTAGGGATGAAATCGAATAAATATCTGGATATCAATTGTTTGTTTTTTGTTTGATTGTGAATAATGGGATATAGAT
XLOC_029010	chr10:31992621-31993778	1140	ES	ES	0	0	0	0.987506	-None	no IPS match	None			GACTCCAGGGACGAGAACGCGCGGCCCACGGCAGTCCGAGCAGCTCCGACAAGCAATTCGAGGTCGACCCCGCGCAATCCGCCGAGGCGAAGTCCCGGTCGTAACTCGCTCGACCAGAAGAAGCTCCCGCACCCAGACGAGGCCTAAACACTGGGGAACCAGCCGGTCGACGACGGCGGCCCGAAGCTTGCCCCGATCGCGATTCAAACGACGAAGCCCAAGTCCTGCCAGGTGCCGGATTCCTACCAGAGTTGAGCGCTCACAGATGAGGGAGACAGACGATTGCATGGGAGGGAAGACTCACCAAGCCACGAACACGGCGGAGCTCAATTCCACGACGAGCTCACCCGACGGAGCTCCCACGGCGCCAGAGCCCACAATCCCACGACGCGGCACCAC…
XLOC_029038	chr10:33453247-33453989	731	S_P_O	None	0.278287	1.5756	2.02776	0	-None	no IPS match	None			TTTTTAAATACTGACGCATGACATATGACCGACCGATCCAAAATCAATGGTGCATAAGTCATCGGACGATGGGTACCCAACCTCTAATCTCGACCGCCCGATTGCGTTTGGACGCATCGGATCGCCCAGCACGAACCATATTCGTAATCTAATCCAAACCGTTGCTTGTTAGATCGTCGGTCCATGGTGATCTCCCCCCTAGAATACCCGGCGACGATGGTGCTCTACTCACCGCGGCAGCGCCATTGCCGCTCCACACCAGAACTCACCCCCGAGGCGATGCTAGCCCCTGTAAGGTGCAAAACCAAATTGAAGGCAATACGAAACTGAGAGGGGTGCTCTTACGCGAATTATACGACCAGGCACCTAGGACACGGCGCAAGGCAGAAGCGCGATGGT…
XLOC_029043	chr10:33771341-33772737	1376	S_O	None	0.739553	0	2.08699	0	-None	CYTOPLASMIC_DOMAIN (PHOBIUS); TRANSMEMBRANE (PHOBIUS); CYTOPLASMIC_DOMAIN (PHOBIUS); NON_CYTOPLASMIC_DOMAIN (PHOBIUS); TRANSMEMBRANE (PHOBIUS)	None			ATTTGTATTATTAATTCGATCACATGATTTAGATATGTCTACCCTTATCCCTCATATGAATCACATCTAAATATTGATTTCAACACACATGCTAAATCAAGAAAATCATCGCATTTAATAATTTAACTAGCAGGAATATAGATCAGCATACCCTGATCGAATCGACCCGATAACCGCGAGGGCGACGACGGTTCCCCAATTAGACATCGGTCGAGCTCCTGGCAAATGTTGCACAAACTTCTCTTATATTTTCATTTAACTCAAGGATCACTCCCCGAAAACAAAGCTGACGATGAGCCCCATGGAGTGAACGACGTCGTTGTGACACCCACCACGTAAAGACAACGACGACAATTCCATAACGGCTTCACAGACATGGCGAGGACGTAGGGCATGACA…
XLOC_029045	chr10:33871521-33872718	1179	O	None	0	0	0.701301	0	-None	no IPS match	None			ACGACGTGCACAACATCATCATGCCACAACACCACCATGGCTAGGCTCGGCCATGGGCGCAACGAGCAGAAGGACACGCGGCCAGGATCCCGGCGCGCGACCTGCAGAAGAACATGCATGCGCGACACCAAGAACCCGGCTCGCTACAACATATCATCGAGCAAGCAGAGGGCGCGACGCAGGCAGCCATGGGACCAGAGAAAATCGGCGGACGGCCAGAACAGAGACGGCGAGCAGGGCCCAAGCTCAACGGTGTCCGCGAGCGAAGAAAACCAACTGAGGACTGGACAGAGCGCGGACGGCGGGATTCGACGGCTGGGAGAGGGACGTGCCACCATGGGCGAGGCCAGGGAACTTAAAGGCCGAGCGAACGCGGGGAAAACAACATCGTGGGGAAGA…
XLOC_029048	chr10:34003859-34004085	222	ES	ES	0	0	0	9.56085	-None	no IPS match	None			TACTATACCATGGCACTGATTTAGTTAACTAAAACAGAGTTTTAGTGTTTTTCATCAGACTTTGGAGCTACTTGTGTCTGATCCATAGGGTTATGAGCTACACTCCCTATAGCAAAGAGTTAGAGTATAATTTGGTAAAAATTTGCATTAAGGTTGTTTACTCTGTTGTGTCAGTAACATAGCAAGGGAGATAGATGAGGAAGCACCCTGGTGCAGGGATGA
XLOC_029050	chr10:34123085-34123509	417	O_ES	None	0	0	0.391117	1.09146	-None	no IPS match	None			ATCCCAAATAAAATAACTAGTAGGAGTGGAGTCTTGTTTTGTAGCTCTTGTAGCCATGGTAGCAAATACTCATTAACAACTTCAAATGGGAACCAAGCTTCTTGTAATACTACATGGTATATATAATTAAGCCACAGAAGTGATGAAGAATCATGCAAATGTTCTTAAGCCTTTGGTTTGTACCTTCTTTATCCTATTGCAATCCTAATCATCCGGAACTGTCTTTACTTTCTTTGATGAGTCGACTTAGGGATTGTCTTTGATCTGTTTGATGAGCGATTGGCTGAGCCACAACCATGTACTATTCCTTTTTTTACCTTTGCTCTTTATCTTCGTCATGAGCTCCGTCTGATCGGTAATATACATTCATTTTCTATTTATATATATACCAGAGGACTT…
XLOC_029058	chr10:34537310-34538225	901	P_ES	None	0	1.58407	0.0372235	0.475589	-None	no IPS match	None			TCGCAGCCATGCCCCCGAAGCCCCATACGGAAGGATACACGTAGCGGAGGTAAAAAGTAACCTACTAAGGAGTTCTCACCGCAAATCACAAAGTGACTAGCTCAGTCCATGGTAGACTGCAGCGCTGCAGTTGTAAATTACTCCGGTGAGCAATTCACATCCCATCCGCCATTCTCCGTAACCGCCACCGCCATACACACGCTCTATTGATCCCACGATGCTCCAAAGCCATCAGTCGGTGTTGGAGCGACAGCGCTCCATGATTTCACCCGCGGTGATCTATCCTTCCACCTATGGGTGCCCTCGGTTAGCTTAGCTCTTTGGTTGTGCTCGCCCTATTGGTTCTGGGGAGGGGGCGGTGCACGAGCCACATATATAGGCATGGATTAAAGAGTCCGA…
XLOC_029070	chr10:35379348-35379551	200	ES	None	0	0	0	11.0446	-None	no IPS match	None			CAAATTTTTTTCAAATTGAAATCAAGGTCTAAATATCAAACTCAAAATGCACAAGCAAAATTCCAACATGATGCATAAATATTAGTTTATATTTATATTGATTATTTCATTCCCTTTATTTAGGAAAAATGCTCAAAAATGCCATGTCACATATTGCTTCATTTTAAAGGAAATATTACTCCCAATGTATACTATTTATT
XLOC_029102	chr10:36774537-36774898	355	O_ES	None	0	0	0.696225	1.98028	-None	no IPS match	None			ATGTTGGGTTGAACATAGTATGGAAATAATGTATTTATTCCTAAATTTATTTTGTTTTGTATAGTATTTTCCCATTCTTCGTTATTTCCAATTTTCCTAATTTGCACCTTTGAGTTGATTCCAATTCTCCTCTTATTATATACTTTCATTCATCTTACTATTTTATTAAATGCATAAACAAACTAAACTCCAGCATGATGCACGAGTATTTATGTTTTATTGGAAAAATTAGTCACTTTAAATATGCCCATTAATGATTCTCATGAAATAGAAGGCATGCACATAAAGATTTATTCCCTTTCTTTTATATTACAAAAGTTGGGTATTACACCTCTTCACCCTTCTGACAAGAACT
XLOC_029107	chr10:36966442-36966625	180	O_ES	None	0	0	19.9193	30.7129	-None	no IPS match	None			ATTACTATTGTTTTAAATGCACAAACAAAAATACAGGATTATGCAATGGATTACTTTTGTCTTGGTGGATTTTACTCTTTTTTTAATCACGATCAGGCACATGTGATGATAGATAGAGATGCACACACATACATGATTTAATTTCTCTTTTTTTTATTTTCTTACAAAGTGGGTATTACA
XLOC_029121	chr10:37705010-37705542	524	S_P_O	None	2.43854	1.90923	1.97679	0	-None	no IPS match	XLOC_014378	HC-lncRNA		CTAGGACCCCATTGTGAACGTGGGTTTGTGCATATCATAGAGTACGACGTGGTGAATTAAAGGGGATGGTCTTACTAGCAATCGAGATAACAAGGGGCCCTAGAATAGTGCTTGGCAGCTCTGCGGGGAAGCTTGGCATGGTGAGGAATCCCTAAGACTCTGAGTAGTCGATGTGCGCGACGCCGCTATGTACAGGTTCTCAGAGACCAGAGGAACACCCACACCCCACAGGGGACCCTAGCTAGCAGCGAAGGCATAGGGACACCGTGGCGGCCATTCCCTCTCATCTCACCTCACCTCCCTGTGCTCGGTAATGGCATCTTCACCCACGGCAAGCTACCCCTAAAGATCCTATGGCCAAGGAAAGGTGCGGCCGGACCTATATATCCTCCTAGGCCA…
XLOC_029185	chr10:40263774-40264643	856	O	None	0	0	0.388793	0	-None	no IPS match	None			ATAAGTTGGCGCAAATATCTAGAGTATGAAATGATAACAGAGAACTGCAATAGCATTCCTAAAAAATAATAGAAAGCTTTCATAACAGAAATTCAGTCTGATCACAATAAATAACATCCACGGCATGCCACCAAGTCTATCACAAAACAGCAAAGGTCTCTTAATTTATAAGGGAGGCGCTGCTGGCTTGGCCGGACAAAATTGATGAAGCAAGGCATCGAAATTGCAAATTATCTATGTAATTTCAGTAAGTAATCATACAAATTTCTCCAAATCACACTAATTCCCATACTAATCTTGTTTTTCGCTTCTCATACCCACAACATCTTATTACATGAACATGAACTAGAACATCACAACATAATTGCCAAAAAAACAAAGCAGCATGGACACGTTAAC…
XLOC_029190	chr10:40756909-40757088	176	O_ES	None	0	0	5.25842	26.7377	-None	no IPS match	None			ATATTTGTGGTGATCTTGTCCTTAGTTAAATGTACAATTTGAACACACCAGTAGTGAAGGAATTTATTCTATTATGTAAGATTGTCGCTTCCCCTTTTTAGGTCATTTTTCCAATTTTCTAAATTGAGCATTTTTGGTAAACCCTAATTTGATTATTAGCATATTCCTAGTAACAT
XLOC_029203	chr10:41284390-41284540	147	O_ES	None	0	0	10.4788	52.5199	-None	no IPS match	None			CAAGTTGTACTGTGCAAACAGAAATTCCAGCATGGAACTGCAAAAGTATTTGTCATTATTTATTCATTATATATTCCTCCAAGTAAATGCTCCAAAGCATGACATGCACACATATTGTTCTATTTTAGGAAAATATTATTTTGAGTT
XLOC_029244	chr10:43477136-43477444	303	ES	None	0	0	0.0392408	2.61077	TPA: hypothetical protein ZEAMMB73_218299	no IPS match	None			TATGCAATGACGCGTCCTCTGGAATTTCTGCAAGTTTGCCCTAAAATCGGAATAAATGTTTGAAAAATGAAAGTCCTATTTCCCATCCAAATTTGGGAATTTTAAAAACAGCAAATCCGTCAAAGCCGGAAAGAATCGATGCAAAATTTAATTCTGTGCGATTTGAAAAAAAAATGGGCCCGATTCGAGTTCCGAGGCGAAAGTTACGCTGTTTTAAGTTTGGACTCCAAATCAGGGTTTCTGGCGAGGTGTTGGAAGGGTGGGAGTTCGATTTTGGGATAGGGTCGGTTTTAGAGATAGGAT
XLOC_029299	chr10:45548832-45549054	218	ES	ES	0	0	0	13.1799	-None	no IPS match	None			TTTTGTTACAGAGTAAATGAGTCAAGCCTAATAAACTAACTCTAACACTATTTTTCAGTGTTGGCTGACTGGCTCACAAGTTTGACCCCTTCTTGCTTGCGCATTCACTGAGCTGCTCAGCCTGCCAACTCGCATAGCCGTACCTCGCAATCATTCAGTCACGCACTCACACCAACATCATCGTATTTGTTTGTACCATTATTCCCGTATCTCTGTGA
XLOC_029305	chr10:45724359-45724731	366	O_ES	None	0	0	0.218225	3.38233	-None	CYTOPLASMIC_DOMAIN (PHOBIUS); NON_CYTOPLASMIC_DOMAIN (PHOBIUS); TRANSMEMBRANE (PHOBIUS); TMhelix (TMHMM)	None			ATATAATTTGTATACGAGTTTTCTATTCAAAAGTGTTTTCTAAAAGGGTGGATAGTGTGCGAAGTATTCGTATAGAATTATATGTTTTGAAGCAAGGATAAAAGAAATCAAATACATAATTATTATTTGCATCATGCTAACTTTTGCTTGCGCATTCAAATCAAATTTAAATTCAACTTTTACTTGAATTTTAACCCAAAGGGTACATATTAGAATTGGAGAAGGAAAATACTATACAAAATGAAGAAAATAAATATATAAATAAATTCCTTCCATCTTGTTTGTCCAATTTGTACATTTGAATCTAGGTACAAAGTTCACAATCGGAATGGACTTCAAATTTAATTCTAGAAATTAAAAGGAAAA
XLOC_029388	chr10:49880220-49880599	373	O_ES	None	0	0	0.902505	1.36343	-None	NON_CYTOPLASMIC_DOMAIN (PHOBIUS); CYTOPLASMIC_DOMAIN (PHOBIUS); TRANSMEMBRANE (PHOBIUS)	None			AAGAGTTCACTTAAAGAAATTTTACAGTCTTCCACAGTTGAAAATTGGCAGCTCAATTTAGCCTGTAGAATGACTGATGATATTCGCCCGCAACTCTACGTTCTAATAACTTCACCATGCATGACCTACCATCTGAGTACGACTCTACTAATATTTGAATAGTTTGAATAGCACGAGAAATAGCACATTTAATATTCCTGTTTTCCTCTTTATATGCACATTTCAAGAATTTACAAGTGATACTACAAGGTTTAATTTGTCCATGTTACTCACGATACTGCATACCAAGGGCTTCTATTTGCATAAATAAATGTTATTCCGTGCAACCCACAATAGGCAAATTTTAACTCAAACCACATAATACAACTATGAT
XLOC_029389	chr10:49985707-49986465	747	ES	ES	0	0	0	1.5565	-None	no IPS match	None			ACGAAAAATCTGGAGGTCTTTGATACCCTCATGAGATTCGATTCTATTTTCCATGAATTTGATGTTGCGGTAGGACTATATAGGTGGTATTCATCTTGGCGGCTGCCATGACATCTTGTCCGTTTTTGCCCTAAATCCCGCAGCGACAATTCGATTATAATTGTCTTATTTACTCTTAGAATATACCACCTCACCGTGTCAATGTCTCTTTGTTGTTTTTCCTTCCAAAAAACAAGAAAACCCTTCTATGAACGGTCAGCTCAAGAGATGCTCGAGAGCGTCGCCATAGAAGGCTGGTTCAGTGAACAAGGAAATAGAGAGGATCCAATTCAATCTCGTTATGGACCCCTCTATTTTACTTGTCATCAAACTAGCTCGAAAGGATAGCGCCTTCGTTGA…
XLOC_029420	chr10:50968552-50969675	1106	ES	None	0	0	0.0289166	0.880491	-None	TRANSMEMBRANE (PHOBIUS); CYTOPLASMIC_DOMAIN (PHOBIUS); NON_CYTOPLASMIC_DOMAIN (PHOBIUS); TMhelix (TMHMM)	None			TTTAGGCTAGTAATTTTAATTGAGAACTTGATCTCTGTGTGAAACCTATAAACAAATTTGAATTCAAAATCAAAACTGAAATCCAAATAGAAAGAAAAGAGAACAAAAAAAGGGAGACGGGGCTTAATCGGGCCTGGGGCGCAAATTTGGCCCATCCGGCTAACCATACCTCTAGCCCACACTGCTCACACACGCACTTCCCTTCCTACTCTGCCTGCGGGACCCGCCGTGTTAGCCACCGATCGGCTCTCCCGCAGCCACGCGTGTACCTTTCGCTGCCACCGCCATGTGGGGCCCGCATGTCGGGTTCATCCCCTTCGCCGATGCTTGCGCTAATGGAATACCATGCCGCCGGGATCGTGGGTGGCTATTGCTCTCTTGCTTGGGCGTTGACCTGGG…
XLOC_029455	chr10:53091182-53091734	544	ES	ES	0	0	0	2.0888	-None	no IPS match	None			GGCTCCGCGGTGGTGAGGAAGACGGTGAGAAATTGGAACGATTATGGGGCTCCCTCCTACCAGCAGATGCTTGGGAGCATGCGATGCATCAGTCAGAATCCTCTGTGCCATATAGAGTGGCCCGAGCAGCGGTGAGCAGTGGTTCATCAATGGCGGCCCTCGCAGTTGGTGGTGGTCAAAGGAATGTGGGGAAAGGGGAGGTCGCGGCATGGATTTATAGCCGGGGATGGGGACATCCATGGCCGACCCAACCCCGAGATCAGCGCGGGATTGGGGGGTCTGTTGCGGCGAACTCGGCGGAAGATAGCTCCAGTCGCAGCACCATTCGGTTGAGATGGCGATGACGGGCTTCTGGCGAAACGGTCCCACCAGGCAGAGGGGCAATCCGCGAATATGAAC…
XLOC_029459	chr10:53292272-53292840	559	P	None	0	35.1714	0	0	-None	no IPS match	XLOC_014535	HC-lncRNA		AATGGGTATGTCTTCACCAGAACTGCCCGATCAGGATCCTATGGATCAGATTAGATCCACCGTATACCAAGCGGTACATGTTACGGGCCGCGCATCATTCGATCAACGATGTAGATTTTAAACACCCACGATACAACGCGGCCACCCAATTTGATTCCAACGCCTCGGATGCCATTTAGCGAACAGGTACGCGATCTTATAATCCTGCCACCCAATTAGATCCAACAGCGCCCGCACCTTCTTCCTTCGATGTTGAGGCTCAGTGGCGCCGTTTTTGCACAGCGAAACCTCGTCGTCGTAAGGCCATCACCCGCTACGGCCTGCGATTTGATGCCTCGACTACCGTACACGAGGCCTAGATGAGAACAAATTAAGGGAGTAAGTTCTTACTGGCCATGG…
XLOC_029464	chr10:53538206-53539694	1466	S_ES	None	1.40355	0	0.0207793	2.02586	-None	TMhelix (TMHMM)	None			CATTAACTTTCAATGGTCTATGCATTTCCCTGTTTGCTGGATTGTTTATTGGTGTATTTGTAGACCTGTTGCTGGTTAAGAACTGATACCTGTTTATTAGTCTATTTTTAGACATGTTTGATGACATGATGTTAAGAAATATATCTGTTTGAGAACATATATGCTAGTTGATGATTAAGAACTGATATTCTACTCTTGTTCTTACAAAATTGACGAGTTCGGTATATGCCTATGAAGCTATCCTAGTATGCAAAAACAATGATCAATGAAAGCTAAGCTAATCTTATTTATTGGTTCAAAGAAACAAGTGTAAATTGTGTAGACAATAGCTATTATTACTATCTCGTCAAGTTGTTACTACTGTCAAGCTGTTACTACTGTCAAACTGCTGCTGTCAAG…
XLOC_029489	chr10:54209758-54210017	255	ES	ES	0	0	0	7.47494	-None	no IPS match	None			AATTTAATGTGGAGGAGAACGATGATGAAAACTGCGGAACCCTAGAACGGAACTGGTACTTTATATAACGAGATAAACCAGACTTCACATGTTGAGAGAAATAAAGATCACCACCTGTTGAGGCCATCAATACTTGTGCCGGCCGGGTTTCTCCTTGCCTTGCTTCACCACAAGAAAGCGCACCTGTCCCTGAACCAAAACACATCCTGAGACCATGAACGTGTATGGTTGGGCTTGGACTAGCCGGCGGGCGGC
XLOC_029493	chr10:54260010-54260274	260	ES	ES	0	0	0	6.34001	-None	no IPS match	None			ATTTTAAGTACACATGTTGCAAAACAATAGACCCAGCATGGCACAAATATTTATTTATTATTCTATTTTTTGCAAATACTTCTAACTATGTAGCTCACACTTAAATAGTTCATTCTAGAGAAATAATTTTCTATTAAGTATGATCTCTTTAAAGAGTACCTTTCAATGTTTAGGTCAAAAAGGGATAACCTCATTTATCTAGTGATCTTTCATTTGTTCTTTTACTAAAAGCATATTTATTATATAGTGTTGGGGGCCTT
XLOC_029506	chr10:54970372-54970615	239	ES	None	0	0	0	4.54609	-None	no IPS match	None			TCACCCTTTTCTGTATTTAATTTATTATCCAAAATTTTTCCACATGATAGCTGGTTCAAATTAATTCCAAGGTGGTTGATGACACATGACTTGCTCACAAAAAGTTTCACAACAATATTAGAGGTTTTGCCATTTATTCCTAATTTCTAAGAAATCAACAACTTAACCTTTTAATCCATAAACATAAATTAATCAATAGAACATACTCCAAAATATTTATCACAGGTAGACAATAACTA
XLOC_029529	chr10:56046211-56046430	215	ES	ES	0	0	0	12.8768	-None	no IPS match	None			CCTCGCCGTCACCACCGTGCCTGCTAACACAACCACTGTAGCCATCCCTACCGTCGTGTGCCTGGTCCGCCATCCCTCGATGCCACGGTGTTGTCCCCACTGCGCTGTCGTCCTCGGTTCCTCGTCCCCTGTTCCTTCTCCCTGGCTCCAGCCATCATTGTGCTCCCTCTTCCCTAGATCTGGCTTCGTCGTCCTCGACTTCTCGTCCTGGTACT
XLOC_029532	chr10:56149881-56150569	678	ES	ES	0	0	0	0.580148	-None	no IPS match	None			GACAGGCAGAGAAGACGGGACGACAACGTCAGAGCATCTCTACACATGGTAGCGCTTCAGCCTACGCCAAACCTACTCCTGTGCTATGCCCCGATTAGACGAGGCAAGGGTACGGCGAGCAGAAACACTCCAGCCTACCCTCAACCTACTCCTGCACCCTGCCTCGATTAGACGAGGCGAGGGCGCTACGGGCCAGGAAATCTACACAAGACTAGAAGAAGATCTGTTCCATGCACACGTCTGGCCGATGCGATCACGTGCGCCCGAGAGGCCGATGACTCGCGCCCGATGCGTGACGAACCATCGCAGGAAAGGGTCCACCCCTTACACTGCATAAACCTCCAACAACCCACACAGATTACTAAGTGACTGAAGGACTACATCTAGCACATGCGCTCA…
XLOC_029549	chr10:56836077-56836947	857	ES	None	0	0	0.0948852	1.26866	-None	SignalP-TM (SIGNALP_GRAM_POSITIVE)	None			AGGACACACACTAACTGTGAGAGAAATAATAGGGGAAAATGCTATATCCTTAGTAAACAGTACGATTTACTTCAAGCAATCATCTTATCTAAAATAAATCTAATTGTTCAACATAGGTAGTCCATGTAACATATTATTACAAAAGAGGTACTTAAAATACAAAATTGCTTCGCTTCATATGAGTTCACGCACCTTACAGGGGGAGAGAGTAGGGATTCAGTGGTCCAAGGATCCAAACTGTATAATAAGGTGAACATATGCAGTTATGAAAATATGACATGAAACTGAACATGAACACAAGAGAACAGAGGATTGGGAAACTTGACTGGGCGAATCTGAAACGGGAAGATGCGAGGAGGATGGGTGTCGGGTGGCGACGTCGCAGTGTCATCCCTTTGG…
XLOC_029555	chr10:57397754-57397963	206	ES	ES	0	0	0	17.6827	-None	no IPS match	None			GGCGGTAGTGGAGCTTCCTGCACGCGTGGGCAGAGCAAGAGAGAGGGCGAGAGAGTCTAGCAGAGGGCGAAATGAGCGAAGGGAGGTGAGCGAGCAGGGCGCGAGGCTCAAAAGGGGTGCGGGTGCGCGGGCGTGGCCGAGAACGCGCGGACGTCGGCGCGTCCATGGCGGGGAGATCGTGGGTGAGAGGTTAGTGACGGCTGACA
XLOC_029561	chr10:57814227-57814456	225	O_ES	None	0	0	1.39342	7.23829	-None	NON_CYTOPLASMIC_DOMAIN (PHOBIUS); SIGNAL_PEPTIDE_H_REGION (PHOBIUS); SIGNAL_PEPTIDE_C_REGION (PHOBIUS); SIGNAL_PEPTIDE_N_REGION (PHOBIUS); SIGNAL_PEPTIDE (PHOBIUS); SignalP-noTM (SIGNALP_EUK)	None			TTATTATTATATTTTTTTCTCATACAAATTTTGGGCCTTACAATAGTGTTACGAAAGCATAGGCAACCTATTATAAAATGGGATTGTAGATCATTTAGTGTTATTTTTATATTAAGGATTAGTTCTCAGGGGTGTATCGCAAAGCCACAGGGACCCGTGTGCAAGGGTCCACCACTGGCAAGGGACGGTGGGATAGTAAAGTAAAACCCAAAGACTCATCTGCAA
XLOC_029584	chr10:58982403-58982714	306	S_P_O	None	7.93414	7.45025	10.6866	0	-None	no IPS match	XLOC_011225	pre-lncRNA		GCCGCCTTCTGGGAATCACGCCAACCGACTAGGCTCGGATGGGGTAATAAGTACCCGATCCTCGAGTGCTCGTGACCTCATTTGCACCAACCTCATAGCGACCCAGCATCGAGAGAACAAACCAGGGAGGAGGAAGAGGTCAGCGACGTCCGTCGCAGTGTTCTGGGGCCTACGTTGGTGATTGGTGGCCGTGAAGGGGTCGTGGGTCTCGACATCGTGCACGGTACGTGTGTGCAAAGAATCGCTCTCGGGGATCATTCCGGGTGCCCAGAATTGTTGCCGGACTGAGAACTCGCTGCTATGCCG
XLOC_029601	chr10:60163224-60163685	454	ES	ES	0	0	0	3.75058	-None	SIGNAL_PEPTIDE_N_REGION (PHOBIUS); NON_CYTOPLASMIC_DOMAIN (PHOBIUS); SIGNAL_PEPTIDE (PHOBIUS); SIGNAL_PEPTIDE_C_REGION (PHOBIUS); SIGNAL_PEPTIDE_H_REGION (PHOBIUS); SignalP-noTM (SIGNALP_EUK)	None			GATAATCTAGGAACAAATACAGTGGCAAATGGAAAAAGGAGAATGGACCTGTGGTCCACCATAAGAATCCAAAAAAGGATATATCATCAAAAGTTGTCAATATGTTTTCAGTTTCCACATGACCTTTGTTTGGATGAACTTAGGAAAAACGCGTGAACAAGAAGCAATGGGATTGGAGTGGATGTTATAGTAACTACATCCATGGGATGGAAATCCTACACCCTTCCTTTGTTTTCTCTAAAATCCAAAGGGGTTGACAGACAAGCTGCCATCTGAATTGTTGCAGATTGTCCGGTTGGGAAAAATTACTACATTTTTTTTCCAATAGCAGCACATACATGACGCTTAGTAGGAAGCGTATGCAGAGAAGCATATAGTACACAAGCTAATGCTGGACCG…
XLOC_029615	chr10:60535548-60535819	267	O	None	0	0	0.864273	0	-None	no IPS match	XLOC_014617	pre-lncRNA		TGAGAGCAAGTTCCAACAGGCACCATCAAGGAATCTAGTAACTTGATTAAGCTCTTCTTGGTTTCAAGTCACCTCTCCTCGGCATCGAAGCACCATCGAGTCATAGCTGAGGAAGCAACACACAATCATCAAGAATATAACGAGCAAGAGAAGAATTAGAAAGGGACGATGTAAAATACTTACCATCGTTAGCAGCCTTCAGGTCATTATCCGCTTCTGAAGAACACAAGGATCCCACTACGACAAAGAAGATATTTGTACACCTGA
XLOC_029622	chr10:61068033-61068380	342	O	None	0	0	5.38385	0	-None	no IPS match	XLOC_014620	HC-lncRNA		GATCCAACAGATCGCATCTGCCTGAATTCGACGGACGTTGGATCCCTTCGCAACCCACCCTCGCATAACGTCGGGATTCTAGCTAGTTTGTTAGGATCCGCCCACCGAATACTTAAGCAAGGGTCACGATGCCGGTTCTTATAGACCCGTTTTCCTCTCTACAGCCGAACTCGAGCCACCATCGCCATTGCAGGGAGGACGACGCCAGAGAGACCGAGCATGTCGCACTCGAGTTCATACCGTGGAGGAGGTTCGCAGGGGACCTCTGGATCCGTCGACTACGCCGCACGATGATGAGAAGTCTCTGCATCTGTCGCTGGTGAGTCACCTTGAGTTGGTTCA
XLOC_029640	chr10:62154503-62154693	187	ES	None	0	0	0	19.3949	-None	no IPS match	None			GCTGAGCCAAACTAGGTTTTCGAGCTCGATTCAGCTCGCGAGCCTCAAACTTTTTTTTTAAATTCTAACACTGGCTCTTTGACTCTTTCCTTCCTACTCCAATAAGAGTACCCCGATCATTTATGACTAGCTTCCAAAGCATGCCGCGTGGCCGTCATGTATCAATGAGTATTCCAATCGATACTAT
XLOC_029651	chr10:62791994-62792447	446	S_P_O	None	3.24131	2.3284	9.69866	0	-None	no IPS match	XLOC_014641	pre-lncRNA		AGGTGGGCCCCACCCGTCAGAGCCATCTCCTCCCTTGCGCATGCCATAACAGAATTCCGTGCAAGGTTAGGAAAGATCCCTATTCCACTGGAACCCGCGCATGCAGGACCTCCTCCTCTACCTTATAGCAAGCTCTGCCGTGCTGTAACCACCTCTGCCAGGAGCACCTTGGGTGGTTACAAGTCCGTGGCCTCCGCTTGCTTCGTAAGCACCATAGTCACCCCTTGCTATAAGCCACGGGCTGGCACCTTGAATACCCCACCGTGGACGGAGAGAAGAGCAGAAAGAGGTAGAGAGAGAGGACGCCAGCGGGTGCCAATCGATCGGGCAGCACCTTTGGAGCTCAGCAATTGCTCACCGGGGCATAGCTCTGCCGTGGAGCCGCCATGAACCCTGGTC…
XLOC_029673	chr10:64334721-64334946	221	P_ES	None	0	31.2992	0	6.12113	-None	no IPS match	None			AACATTCTTTTAAAATTATTACATTAAAAGTATCTCGTGGTAGAAATTATAGATTAGAGCTTATTTTTCATTAGAATAAATGAGTAATGAACATTGAATATTGGAATTGACTTTTGATTACACTATATGAGCAATTAATCTTAAAATACATATTTGTGTGTGTACTACATGTTTTGGAGCATTTGCCTAAATAAATAATTGAAATACAAATAAATGTGACT
XLOC_029711	chr10:66412498-66412792	289	P_ES	None	0	15.2543	0	3.96124	-None	no IPS match	None			GATCCGACGACCGCGAACTTATCCTCTACCCCAGGTTGTCGACCATGGCGGTGCCCCTGCACCACGCTGCGGCGCCCACCGGACCACACCACCCAAGTGTCTGATCGCTCGAACTCTGATTAGACGAATGCTACGCAAGCGAGATGATGGCAAACTCGATCCTGGGCATCATACCAGTGATGATGTTGCAGCGAAGCCGAGCCACGGGCGAGTAGGATCCAAGGCGGGGCAATGGCGTCGGCAAGAAATTATAGGCGCCTCGATCATCCCTAGGGCCCGCAACTCCGCT
XLOC_029718	chr10:66959843-66960218	369	ES	ES	0	0	0	2.78861	-None	TMhelix (TMHMM)	None			AGTTGAAATAGTTACTTACTTTGTTTGTAGTCATATCTTTTTAACTAAATGTGTAGTCTAATTTGCTTGCCTATTTATATTTTTTCTACAACTTTCACTAGATACGTACTTCTAGTGATCTCAATGGATCAAGGCACTTACGTAACCTTAGCTCTATGAGGAAGCCAACCAATGTGTTATAAGAAACACTGAACCTTCTAAATGATTATTCTTATCATTCGAACATAGCTCTCTAAACCTGAAGGACCAGAAAGGAGACCAGAGGGGGTGAATGGGGCCACAAAATTTCTCCAACTAGAGAGCACGTGATTTGATTACCAAAATCAATCCAACCCCAAGGGCTACTTGAGAACTCAAATCTCCTTTGGG
XLOC_029734	chr10:67739446-67740205	748	O_ES	None	0	0	0.113392	2.66834	-None	SIGNAL_PEPTIDE_N_REGION (PHOBIUS); NON_CYTOPLASMIC_DOMAIN (PHOBIUS); SIGNAL_PEPTIDE (PHOBIUS); SIGNAL_PEPTIDE_C_REGION (PHOBIUS); SIGNAL_PEPTIDE_H_REGION (PHOBIUS)	None			CCGATGAGGGCTAAGGTCACTTTTGTCAGTCGGATCGTCTTTGTCAGAGGATGCTCCTCCGTTGGTGATGCTTTCATGCTCTAGGGGAGTCTCTTGGTTGCCTGGGTCACGCTTGACGCTGCTTACATTGAGGCAGTGATCTCTAGGCTTGTTTGGTTGAGTTCAACAGTAGCGTGGCCAGTAAATCTCTCCTTTGTCTTCCTCTATTCTGTCTCATCGAGTTTTCCTGTCGGGTTGAATGACCGGTGAGACGACCAGAGGGGGGTAAATGGGATCACAAAAATTTATCTAGCGAGAACACACGTGACTTAGTCCCAAATTCAATCCAACCCTAAGGGACACCAAACTGCTCAACATAGTACATTTCAATCCAGTGTTGATTGACCGCACCAAACTGTT…
XLOC_029737	chr10:67902619-67903344	714	ES	ES	0	0	0	1.47428	-None	no IPS match	None			ATAACAAGGTTTTTACCCCCTACCAGTAGCTTGGTTCAAGCTTGGAGGGAAACCTTCTATTAAGGGTACTCTGTCGCCTCCTCCTCCTTATTGTTTGGGTTGTTACCATTCTTGTTTTCTCTTGGATTGGCCTCAACAACACAGAGAGAGAGAGAGATAATACTAGTGAGAGTAAAATAATAATAAGTGGCATTGATATTAGTAAGGAGTTTAGTATAAGAAACCTCCGACTAATAAATGCTTTGTTCAAGTTTAACTTATCCTAGAAAATGATGGTAGTTGCTCTATGATTCTAATAATATTGACCCAAATAAGTAGTAGGACTAAATATTGTTTTGAATGTGCTATGCTAAGAGTAAACAAAGCGTTGTACTTTGTCCTTGCCATTCATTCTTATAA…
XLOC_029739	chr10:67908381-67908956	566	P_O	None	0	3.94846	0.801315	0	-None	no IPS match	XLOC_014693	pre-lncRNA		AATTGCCCTGGTCGGCCCACTCTCCCTTCCTCTCCTCAGCCCAGCAACCATCCCGCTAGCACTCCTCCAGCGCCCACTTGCGCTGAAAGGCAGGTCCCATGACCCATAGCCGGTCTCCCTCTCACGCACGCGCAGGCGTGACTTGTGGGCCCAATGCGTCGGTCGTCTTCCACAAGTCCGAATCGATGTCAGCTTTGGGTCGTTGTGAACCCCACCGGGGATCGCGGGATCCCGATCTGGCTGAGTCGGTTGATTCACCCTCCCCTCCGGGCTATAAATCGAGCTCCTGTGACCTCCCCATCCCCCACAACCGAAACCATCGCTGCGCCAAAGCATATCTGAGAGAGCGTCGAGGGCAGGTAGGGGTGACGGACACCGCCGTTGTGTCACGTCATGCCT…
XLOC_029740	chr10:67929239-67929459	216	O_ES	None	0	0	4.10729	7.62422	-None	no IPS match	None			TGGCCGATACCTCTTCGGTCTGTAATCTTCATAAAGAGCCCATGCTCTTCTTCGTATTTAACCCACCGTCCCTCGCATAGAAAGATCAATGTGCTTAAGTCCTGTTATTCATAAATTCAACCCCAGGCTTTCCGGAATTGTGTGCGCAATCCTGGGATTTAATAAATTAGGTAAATTAATATAGAAAATGATTTTTAATATGAAAATATTCCAGAA
XLOC_029742	chr10:68119216-68119752	528	ES	ES	0	0	0	2.41223	TPA: hypothetical protein ZEAMMB73_576106	no IPS match	None			ATTTCTCGTTTTAAATATTTTTAGGCTGCACCTGAAGCTAAGGTGGCAGCTGAGATTAGAGAACTCCCCCTATTTGAGTCGAATAAGCTATTGCCTTGATAGTTCACAGGTTACACCTTTGGAGTCGCTCCTAGAGAGGAAGAGGAGAAGGAAGAGGAGTGAATATCTCCGAAGATGAGCTCATTCTTCGATGTTGCCAAAGATGAACTAAGGAAAAGATACTGCCAGTACAACACTAGCGCCGGAGGGTACTGCACCGCCTGCTGCGTATGTGGCAATCCAAGTAGCCCAGGGTTTGAACAGATTACTGCAGCGGTGAAACCTTTGACGATCGTGGTAGCTGAAAGAAAGGTTCTTTCAAGCCTGCTCTGGCATAGGACAAATGGGAAGGGACCTGCT…
XLOC_029777	chr10:69009064-69009468	398	P	P	0	83.7644	0	0	-None	no IPS match	XLOC_014707	HC-lncRNA		GCCGGCCGCGACTGGAACACATGCGATGTCGTGTAGGTGCAGTGCAGGCAGCTGGTGATTAGCGCGTTGAGACGGAAGCCAAGGACAGCGACAGGACAGACGTTCCTGTCAAGGGTATAATGCAAAAGCACATGAGGAACCGCAAAAGGCAGCGGTCTCTCCAGCCTCCAGCGAAGAGAGGCGGCAGACTTTGGCTAAAGCGTCAATTAATGGGGAACAGGGCGACGATGCTCTACCGTCGTCTCTCCGATCCGTGTCATCTCGATCTGAGTTCGTCGTTGTATCAACAATGCCCAACAACTGGTATTATTAGTGGACAGCACATGTATATATAGAACCTGCGCAGCCGGAGCTGGTTCGTGATTATTAAGTACTATATAATATATATACCTGCGGGA
XLOC_029779	chr10:69107126-69108559	1412	S_P_ES	None	0.139968	0.952428	0.030466	1.10406	uncharacterized protein LOC100275642	no IPS match	None			ATGCCGATCGAGAAACATGCAGGACAGGAGTCGGTGTGACCGGCGTACGAGTACGTGGCAGACGGGGCCGATGTCTGCGTGGAAGATGATGCCGCGGCGGCGTCGCGTCGGTACACACGGATGGCGGATCCAGGGTTTTAAAAGGCTTGGGCTAGTTTATAAATAACTGCATATAAATATATAAAGACATGTATAAATTTATTTGTGCCGATAAATTTTTCGGTGTTTACATTACCTAACACACATGCAAACATTTTAAATAAAAACATAAAAAGAAACAATAATACCTCTAAATATATCTAAAGGAGATGATTTTGTATAGTCTACTTTCTAAAACGCAGCGCTGGGCCTGGTCACGCCTTGAATATTGGAGCCTTCTTGGGCCATAGCAGCAGGCCC…
XLOC_029799	chr10:69743182-69743560	372	O_ES	None	0	0	0.829401	4.42944	-None	no IPS match	None			GATGGCTTTTGTGGTGTTACAAGAAATAAACAGGTTCTTAGTCACTGAAACTAAAATGATACTTTAGTGCAAAGTGGCGTCGAGCCATATACTTGTATTTTTCTTCTATTCATAATATCCTGAAAACCCATTTTGCTATATCTAATAATATTATTAAATACTTGTCAAAAATCAATATAATTAAATATGATTTACTTGAGTAAAACGTACTGAACTTTTATCTTATCAAGAAGACGAACTGGATTAACGTGGGTTAAGGAAGGGAACGAAAAAGAAATCAATTGTCGATAGAGAAAGGAAACGAAAATATCCATGGGAGCCAGCCACGTGTCATATGACAGGAGCATGAGCTATGACCCCTTCCGGGTCGCG
XLOC_029825	chr10:71945428-71945676	244	P_ES	None	0	16.2988	0	11.2823	-None	NON_CYTOPLASMIC_DOMAIN (PHOBIUS); CYTOPLASMIC_DOMAIN (PHOBIUS); TRANSMEMBRANE (PHOBIUS); TMhelix (TMHMM)	None			ATGTCCATCAAACAATACCAATGCATGTCATCAAATCACTTGTTCAAATACAAATATTTTTTTGTTTAGACAAGCAAGCATTAGTTGTGTTGGTTACAGACGTGAGCTTTAATGTTTGTCGTTGTTGGTTCAAACCCCATAGACTCATGTTTTATTTGGTGTCTCCATTTATTTTGTACACTATAATACCCAAAGTTGTAGACCATAAAAACAAGGATAACACTCTTGTGTATTTTGCTTCTAC
XLOC_029827	chr10:71958519-71958870	345	O_ES	None	0	0	0.882376	3.34102	-None	CYTOPLASMIC_DOMAIN (PHOBIUS); TRANSMEMBRANE (PHOBIUS); NON_CYTOPLASMIC_DOMAIN (PHOBIUS); TMhelix (TMHMM)	None			GGTGAGAATTTTTGAAGACCTTTGAAAATCTATTAGGATTCTTCCTTCTAATATTCAAACAATAATATTAATTAGTTAAAGTAACTAATAAATTGATAAAGAAAGGTTGATCTCTTGATGATGATTTTGTGGTGATGCTTCTATGGAACACATAAACTTGACCTCCAATTTTAAATAAAAACATAAAATATAAAATGAAATGAAATGTTAGGAAACCATTTATTCATCCCATAAATAAATGACAAAGAAAATAATAAATAATAATATTGGAATCAAGGAAGATGTATTCACAATTGAATGGTAATTAATATTTGAAAATCTGGACTTCAAAACAGAAATTAAAAA
XLOC_029836	chr10:72896929-72898776	1820	ES	ES	0	0	0.081374	2.07843	-None	no IPS match	None			TGATGGACACTTCTGACCATTGCATGAACTCAATAGTAGTTGGCTTGACTACAAACACTTCTCTAGCCTAAGTTTCTTATTCCTTTGACTCATAAGAATGAGGTCCACCCAAAATGTACATGATATCTTGAGATGGCTTCAGAATTCACTATTATCAACTTTGTCTGAGTCCTTCTGCTTGACTTAGGCTTTTGGGACTTGGGCTTATAAGTTTGAGGACCTTTGAGATGGAAACAATCCTTAGTATTTATGGTTGCTCTCTAGGTGATAAATGCACATCCCTCCATAATCTTTTGAAACTTATCTTGGTTAGGGACAACGGATCAACACTGAGCCCCCTGTTCATTGTTCAATAATATGTCTTTCGCCTCTTATCTTTGTTGTTATTCGACTCAACCT…
XLOC_029840	chr10:73055053-73055200	144	S_O_ES	S	5637.71	0	819.978	165.603	-None	no IPS match	None			GAGGCAATCATATTTGTTTTGGTAGATATGCTCTTCAAGTACTTGAACCCGCTTGGATCTCTGTGAGACGATAGAAGCAGGACGAAGAGCAATGACACGATATGCACGTCGTGGTGGAAAAATATGGGTGCGTATATTCCCGCT
XLOC_029860	chr10:73982093-73982879	774	ES	ES	0	0	0	1.28896	-None	no IPS match	None			CTTGAGTTGAGGGTTGATTTGGGGATTGTCTAGTGGTAAGAAACAGTCTTTGGACCTCTATAATCATCTGTTTGAGCAGTTTGTGGTCCATAGCATAATTAAGCGAATGGATGGCTAGATACAACCAAATGGATGTGGAAAGTCATGTACGATATCAGAGTCATATTTATTAATATTGTTGTTGTATAGATGTTCATTGTTTTATTTTTTATTTATTTGCTTATACATTTTACTCCAATGTTTCACATATGTTGCATGTGGCTTGCTTGCTATTCTAAGCAATCGATTTCAAAAATTATGGTAGGCCTAGGACTGTGATGGACACCAATGTACTACATATGAACATAGTTTTGTTTGAAACTTACTTTGGACATGACCCTAATAGTCTTACAATAGGTT…
XLOC_029867	chr10:74484646-74485342	686	P	P	0	64.7248	0	0	-None	no IPS match	None			ATAAAATATTATTTCTATACTAGGATTTTAATGTGTACACTTGACTCAAAGGTGAAACTCATGAAAAGATCAGATTCAAATTTGGAAATTCAAAATAAAAAGAAGACAAACTAGGAAAAAGAAAAGAAAAGAAAAGAAAAAAGGAAAACATGGCACGTGGGCTGGCTTACCACATTTCGGCCCATCAGATGGAACCACCGCGCGGCCAATCTGCTTACCGCGAGTGCGCTAGCCACTCTGCGGCTGACCGTGCGGGTCCACCAGGCAGTTCCTCAATATCGCGCCCCCGTCTTCTCCGCACGTCACCCGCGTTCCCCCACGCAGACTGGGTCGTGCCGCTAGCTCGGGATTCCGTTGCGGCCGCCCCGATCCCCATCACGCCCTCAAATACCAGGCTCC…
XLOC_029889	chr10:75455700-75456602	889	O_ES	None	0	0	0.525284	1.93606	-None	TRANSMEMBRANE (PHOBIUS); CYTOPLASMIC_DOMAIN (PHOBIUS); CYTOPLASMIC_DOMAIN (PHOBIUS); NON_CYTOPLASMIC_DOMAIN (PHOBIUS); TRANSMEMBRANE (PHOBIUS); TMhelix (TMHMM)	None			TTTGAGAGGGGTTACGAATAAAAAAAGATATACGTAAATAAATATTTTTTGATGGAACAACATATACAGTTGACATTTTTATATTAAACATGGTGTCTGACAACCTAGGGAGAGTGCAGTAGAAAGACAGATTTAATAGACACATATTATTTACATATTTCTTTCATATGCAGTTATAAATATCATTTTACAGTAAAGGTCACCAAATTGTCAATCTCCTATGAAATAGCAGAACTGCAAAATTACTTTTATTTTTTTTCAAAAAAACAACTATGTATTAGTGGCACCAGCACAACTTGGAATGAAGTGTGGTATCATTCAGAAGAACCAATTGTTTTGAATGCATGATTCAGTTCATCTATTTCAGAAGAACCAATGGGCTCAATTGATTTTTCCCTC…
XLOC_029897	chr10:76040568-76040802	230	ES	ES	0	0	0	8.95627	-None	no IPS match	None			TGTTGACAAGCGCACGGCAAAAATTATATCTAAGAAATATTTATTCTAGGTCGAGTTCTCTGTTATATTACTTAGACGTTTGTTGGAAATAAAGAAAATATAATACATCGTTTGGATGTCGATATTAGAGAGTATGAATTGAATTGAGTAATTTATAGAATAATAAATTACTCATAATGTTGTTTCAAATTTATATAATGTTAATTCCTAAATAATGCAATAACAAGTAT
XLOC_029898	chr10:76040963-76041576	604	ES	ES	0	0	0	0.68514	-None	CYTOPLASMIC_DOMAIN (PHOBIUS); TRANSMEMBRANE (PHOBIUS); NON_CYTOPLASMIC_DOMAIN (PHOBIUS); TMhelix (TMHMM)	None			GAGTGTGAATATTAAGACAATAATCATACTTTAAACTCCTACTAATGTACCATTTTATCTTATTTTTTGAGAAAATAGTAAGGGAGAAATAGACCCACGACGATGGCGGAACGATACTAGAGATTATAGCAACCCTTGCGTACATGGTTTTAGCAACAAAATCAATCATAATTATATATTTTAAAGTATCTGATTTCATATCAATGAGATTTCATTATTGATATATTGAAAATGGTATTTTTAATGCGTAACCAAAATTACCCAAATATCAAAATGTAATTACAGCAAAAATACATGGTTAGGATAATTTGAGGAGAAAATGGGCCAATATGCGATGAAGCCCAAGTGTCACCCCTATCGTTTCAAGTGGAGAATTGATGAATTCAACAAATAATCTAT…
XLOC_029919	chr10:77102554-77103055	493	O	None	0	0	2.50586	0	-None	no IPS match	XLOC_014801	pre-lncRNA		AAGTAAAGATGAAAGCAAACAATTGAACTAATCGATTCTCAGAGCACAAATTTGATTATCAATACAAAAAATTGAAGGTTGAGATAAACAACCACTACCGTTCATCGCGTGCTCCATGGATGTAGACAAGTCGTCAATCGGGAAAACAAGGGAGCTGCAATTGGATCTGATTCAACGTCGACACAGGACACATCCTCCCATTTCAGACGGAGTTCTCCTTCACCTCGCATTTGCATTCCATCCTCCAGGTCTAGGTTGAGGCTGATCATTGCGGTGGGTTGAGGCTGTAGATTCAAAGCAGCCGTCTGTCTCGACTGGGTTTCAAAGCTCTAGCCATCGACTCTGCGCCGCCTCCTACACTTGTGATGCCTCTCGCGCCGCCACTCTCCATTCCTTCCT…
XLOC_029945	chr10:78767379-78767555	173	ES	ES	0	0	0	38.9359	-None	no IPS match	None			ACCAGCGACACCGGTGCAGAGGGCCCTGGGGACGATGACGCGTGGCCCTCGGCGAAATGAGTAGCGTCGCGAGCAATTCCGGGTTGACCGCCGCGCAATTCGCCGAGACGAAGTCCCTTCCGTGACCCGCCTGACTTGTGAAGCTCCCACACCCAAGATCGGGGCTTGATCGC
XLOC_029953	chr10:79148544-79148765	217	O_ES	None	0	0	1.72279	11.4878	-None	no IPS match	None			GTGTGAATTTAAATTCACATCTAAAAATTGGAATTGGAATTAAACTTTTTTCTAAAAAAAATCAAAAAGTTTTTTATTCGTGTCCTGATTTTCTGATCCGGTCGTTAGAACCGTCTTCCCCGAGTTCTATCAGGACTTGTTCCTTGTACGCGCACACTGTCGGTGTTTAGTCCAGACGACGCACTACGGGGTAACCCACACAGAGCTTTGGGAGGAC
XLOC_029964	chr10:79816983-79817272	284	O_ES	None	0	0	1.91429	2.29876	-None	TRANSMEMBRANE (PHOBIUS); CYTOPLASMIC_DOMAIN (PHOBIUS); NON_CYTOPLASMIC_DOMAIN (PHOBIUS); TMhelix (TMHMM)	XLOC_014832	pre-lncRNA		CTCCCGTCCTTTTCTTCAACTGTTCCGTTGCTATTTTCGATGTTATTTTTGGGTTTCAACTATCTTTCATTTTTCTTATAGACACAAAAAATAAATAATACTATAGATTGTTTAAATCCTTTATCCTTCTCTAGACTCAATAAATAAACAAATACTTTTATTACTGCACTATTGGTGTAGCTTTGATTAAGAATAAAAAAGTTCTTATAACACCTAAATTGTTGGGCGAATTAATAAAATTATGAACTGAAATTTGAAACAGTTTGTTGGGCTAATAATAAATT
XLOC_029968	chr10:79986038-79986522	477	P	P	0	164.272	0	0	-None	TRANSMEMBRANE (PHOBIUS); CYTOPLASMIC_DOMAIN (PHOBIUS); NON_CYTOPLASMIC_DOMAIN (PHOBIUS)	None			CTATAAAAATAAAACACCGTAGAAATAGAATATGCAGTGTTCGGCTTAATTACTACTACCTACCACGGGTAGGTGTAGTGTTGGTTTCACAACTTTCACTGCGAGTAGTTGAATCTCGACGACCATGGCCATGCATATCATGCATGCATGAGTTCTAGACTTGTAGTACGTTTTACGATGCGTGCGTGACAGATGACGACCAAGATTTATTCTACTCAGACTATTACACACCTTCATCAAATCCATGCATAGAGAACCTCTCCAAGAATCTCTAGCGCTAGCAGGGTTTCACTTGTGACACCAGACCACACGTACGGTAATTAATAATCATCCATGCACGACGACGCGAGGCGGAGGCAGAGACAGACAGCGACCTTCCCCCCGTTCCCTGGCCCTCTG…
XLOC_029987	chr10:82305599-82306149	542	P	P	0	107.383	0	0	-None	no IPS match	None			AGATTGAAGTCACGAAGACCTTGCCATTTACCAGCAATCAACACACAAGAGACCAGTCCCCTTTTTCTGAGAAAAGCTTATATTATATATATTCAAGTTCTAAATTTCTTTCTGAAGAAATGTTATGAAGTAATTGACATAGAACAAAACTTCTTAATGGTACTGATGTAAGAGTCTTTACAGGAAGTTACAGGGAGGGAGCTGACAAAATTGTTGTGTCCAAAGAGCGACAGAAAAGTAGCACCGGAGTCGGGCCACCATTGGCGTATGCTGCCGAGCCCGACCATCCACGCCCACGCCCACGGCATCCCACCGGGATCAACATGCACATGTCCTGTCATTTTTTAGGCAAGCGCGACGACGCCGGAGATCGACTATCGACGCCTGCAATTTTATGGT…
XLOC_029991	chr10:82749940-82750157	213	O_ES	None	0	0	4.91774	12.7334	-None	NON_CYTOPLASMIC_DOMAIN (PHOBIUS); CYTOPLASMIC_DOMAIN (PHOBIUS); TRANSMEMBRANE (PHOBIUS); TMhelix (TMHMM)	None			GAGAGCGACTGCTCATCTGCATGCATGCTGCTCACTGGTCAGATTATGCAGTTATATCCATTCATGTGTGTTCGGAGTAGAGGCAGATCCCTACAAACTTTTAGAAAGAACTAAATTAAACTGATATAATCCTAATAATGACTTGTAATAGATAAATATAATAGTTTGGATTAGTTTTATATTAAAACATCGATGAGCAATATAATACACAAA
XLOC_030000	chr10:83313446-83314213	756	O	None	0	0	0.131568	0	-None	no IPS match	None			TCTCAGTCTCTCACACAGTCACACGCTATGCAAGTCTCGCGTGCAATGAATTCTGTATATTTGTATATTACATTATTGTGGAATCGTGCTATCTTCTCATATTATCCATTTTTACTTTAAATTATAAAAAATCTTATACATATTTATTGGCGCGAAACCATTGACTTATCTTTCTAAATAGTCTATAGATACATTCGTCCGTCCGTATCGCGAGTTACTAAAGTAACTTCTAGCATACTCTTTAGTACAATTCCGTACTTATCTTTCAATATTATCATATCCGTTTTCAATATAAGGATGAGAAAGGGGCTTTTAGCATACTCGCTAGCGCAAAACCAAAACCGTGCTTTATTCTATATTTTCAAGTTGCGCGTAAATGTGTCCTCCTCTTTTTCATAC…
XLOC_030017	chr10:85590026-85590284	254	ES	None	0	0	0	3.48172	-None	NON_CYTOPLASMIC_DOMAIN (PHOBIUS); CYTOPLASMIC_DOMAIN (PHOBIUS); TRANSMEMBRANE (PHOBIUS); TMhelix (TMHMM)	None			CCGCCGCCCAGTGTATGCGTGTCACAGTACTGTACTCTCGGTCACGACCATGACCACCGACACTTGTTCCCAACTACCACCACGAAGCATCATCGTTTCCGCTAGTTGCTCTCAACGCAGACGACGCCACAGCTAGCGCCAGATATAATACAGATCGAAATCATATAAGTAATAATAATATAAAGCGACTCCTCACCTTGCAATGTAGTGTGTGACCCGCCGATGCAGTGCAAGTGTGTGCGCGCCACCATGCC
XLOC_030020	chr10:86012244-86012704	453	O_ES	None	0	0	0.28797	2.31688	-None	no IPS match	None			AAACAAGATATAACATAAGAGTATCAAAAAAAATCTTGTATGCCTGTCATATATTTTCTGCTCTAACTTAACAGACTGTTTGACAAATTAAGCTACCTTAAACGCAAAAACTCACAACACAAAAATTGTCTGTCTCCTTTTATCGTTATTTTAGATATATGGAACGCCTATTTTGGATAAATTAAGTGGGAGATATTGACCCAGAAAACAGACTAATCCTAAATTTCAGGATCACAAACATATTTACTTCCAATACAGATAACTCCTTAGTTCTGTGTTTTCTAGAAATCTTGTACATAATAAAGTTTAACGTAGATAATTTTATAAGCTTTCTAGAAAGTACAAAACACTTAATTCCAAGTTCGTATGCGAGATTTATGCTCAAAATACCGAACTGGA…
XLOC_030022	chr10:86095159-86095497	333	O_ES	None	0	0	1.25534	5.96961	-None	no IPS match	None			TCCTCCTCAACCTTTCAATTATTCGTACCCTCCTCCATACTCGTACTTGTATGGGTATCCATATGATGCCCTCCCTCATTTCCACCTCTATATGATGTTCCTCTAATATATGGTGCTCATGCTTCTTTTTACCCTTCTTAGGCACGATAATGACCCCAAGCAGCCATAACGATGCGACCTCCAACTAGTCCACGTACTCTAGTGTGATTAGTTCCAATGACAAAGGGATTGGACTAATACGGAGGACAAAAGACTCGTAAGTAGTAAGTACATATAAATTTTATAAATCGGACACAAGTTTTAGGCTGACAACATTTTTTGACTTCATAAACT
XLOC_030027	chr10:86707819-86708021	199	ES	None	0	0	0	12.5075	-None	no IPS match	None			AGGTCTTGTTTTTGAATTACATTAATCTGGATTGCTATAATTCAATGATCTAGGATGTTTGGATCGCCTGAGATTATTTTACGTAACTACTATAATCCAAAGGTAATACAAATATGTCAATACAGACCCTAATAGATCGAACCCCATTGATTTTACAAATAACATGTGAGATGCAGCAAGCCAGGAACCATGGAGACGG
XLOC_030054	chr10:89063012-89063689	667	O_ES	None	0	0	0.29883	2.17612	-None	SIGNAL_PEPTIDE_N_REGION (PHOBIUS); SIGNAL_PEPTIDE_C_REGION (PHOBIUS); SIGNAL_PEPTIDE_H_REGION (PHOBIUS); NON_CYTOPLASMIC_DOMAIN (PHOBIUS); SIGNAL_PEPTIDE (PHOBIUS); TMhelix (TMHMM)	None			CGATATTCTTTCATCTTATCCGATTAATGTACATAAAATCTGAGATATTGACACAGAGAACACGCTAGAAAAAAAAAACGAGAACAAATTTATAGATGCATGCATGCATGCACTGGTGTATTCGTATGCATGACAGGATAAATATATTATTTTCTTTTTGTCATCTCGTTCTCGTGTAGGGTCGTAAAGTATACAGTGTGATCTTATATGCTATGTGCATTGTTCTCGAAGGAGAGAAGAGAGAAAAAAAATGATTCTCGGACCGACAATCTTTCGATAATTAATTAAGTACAGCTAGAGCTAAGAGATCTGGGAACCCTGTTCAGTCTTGTCGATGGGACGTCGAGCTAATTGATTCCTAGGTTTTTCCACCAAAGGAGTAATAAATAAATGCTCTAG…
XLOC_030063	chr10:89708922-89709152	226	O_ES	None	0	0	1.53138	14.6912	-None	no IPS match	None			AGCGCGGTCTCGGTGGCGATCCCTAGGAGGAGACTGATGCCGAGGGTCATGCAGCCTCTCCCGAGCCAATGGCTGAGTGTTGGGCTGTTTGTAGAGGTTGCCGCCGACTCTGTCTAGGTTACGCGGCTCCGTGCTAGTTACCATGATCTCGGTCATACTCTTCCCATCACCTCATCTCACTTTTGTGCCAGTGATCGCATGAAGCATGATGTTGCTCCCCGCGTCT
XLOC_030116	chr10:93348093-93348593	492	ES	ES	0	0	0	0.941957	-None	no IPS match	None			GGATGGAAGGGGACACCATATTTTACATAATGTTGAAGATGAGAGTCACACGAGGATAAGTTAAATACCATGTAATTTTTTATAACAGTGTAATCTCAAAAAATCGAGAGAACGATATGGTTTCCCACTCATCCTACTTGATACCAAATCAAACACATCATTATTGCTAGTCTGCGTTAAACAGGGACCACATTGAGCTGCATGATGGTGGTCCATGCATTGGTCGCATACTGTGGTGGTCATGACACGCTCCTAACCACGTGAAATGCATCCATAGTGTTGCACATAGACCCTACATTAGTAGAGAATGTACTTGAAGGTACTTAGTAATAACAATAATAATAATAGTGCAACTTCCGCCGTTCGTACACATGTGGTTGGCAGCTAATAAAGCATTCA…
XLOC_030120	chr10:93665987-93687059	1011	P_O	P	0	138.044	0.76078	0	-None	no IPS match	None			GCCAGCCTCTCTCGTCACGCAACCTCATATCGCTGCCAGACCGGGCCTCCTTGCCGGCCGCACATCGTGCACATCCGCTCGTGACATTTTGCTGCCGGGTGGGGCCACCTTGACAGGTGCTTCATCCCCCTGTGCGAGGTAACAGACCCGACGCCAATCACGCGACCGCCGCGGGCCAATGGAGACCGATAGGAAATCTGATAGGATTGGCCCCTCCGTGACCATAAAACTGAGCACTGTGACTCATCCATCTCACCCAACCTCTGTCATGGACCTGATTAATTGCTCGCCGACCTCCATCCTTCGCCTCGGTGCCGCCATCCGTCGTGGTTATCCGCCCTTACTATGTTGGGTCCTCAGAGCCTGGTTAGGGCACTTCGCCCTGATTCGAGGCTCCGT…
XLOC_030131	chr10:94535387-94535795	402	O_ES	None	0	0	0.124143	3.61473	transposon en spm sub-class	IPR027806 (PFAM); PTHR22930:SF5 (PANTHER); IPR026103 (PANTHER)	None			GACTTCAACATACTGGCTTGGAGATATATGATATGGTTGGTGGTCAAGCCAACCTTCCTCACTATTTTTCCTCTAATTATGTTGTGAAAAGCAACATCTACTGCTATCCTGATTTGATTTTGGATAGGATGAAATGTGCAACTTTGAGAATTGGAAACCTTTTCTTCAGAACACCAATGGCTCTTTTGATGTGGTTGCGAAGAATGGGATGGTTGAATAGCTCTTTGTAGTTCACATAGCTAGCTTGGTGATAAATGACACCTTCTAAACTCGCTGGGTGATACCTAACTCCTCGGTATGGGGCAATATAGGATAATGTATTTGCATACCCACCATCCACAAGATAAATTTGGCTTCTAGCACACTGAACCCTTTGCTGATAGCGGATCGAAGGACCCA…
XLOC_030152	chr10:95895552-95895684	130	ES	None	0	0	0	98.4955	-None	no IPS match	None			GTGAAAATTAAGATCCGATGTTGTGTGGTCCAGATTAAAATTATGTCAAAATCATGGCTGAGTGTAATACAAATTATAGTAAGTAAAGGACATAGAATTTTGAATGTATATTACATGAATTTCTTTCTTT
XLOC_030153	chr10:96198478-96198730	248	O_ES	None	0	0	1.45049	4.90207	-None	SIGNAL_PEPTIDE_N_REGION (PHOBIUS); SIGNAL_PEPTIDE_C_REGION (PHOBIUS); NON_CYTOPLASMIC_DOMAIN (PHOBIUS); SIGNAL_PEPTIDE (PHOBIUS); SIGNAL_PEPTIDE_H_REGION (PHOBIUS); SignalP-TM (SIGNALP_GRAM_POSITIVE)	None			AGAGCTGCGGCTAGGAAGAAGAAAGGTGCAGGGACTGGATATTTGAAGACCCCACGGGCGGTTACGAGAGAGAACGCAGAGGAGTTCGCTCGGTGAAGATAAGAAGAGCCGGGAGAGAGACGGTACGATGAAAAATCACAGAGGCGACGACGGATGGAGGATAAGGCTCCTGCGCGTGTAGGAGATGAGGACAGCACAGGAAAAATCAGGCCCGCGGCAGCAGGAGGATAGAGACGAGGGATTTTCTT
XLOC_030157	chr10:96402746-96403448	691	ES	None	0	0	0.0527374	1.16563	-None	SIGNAL_PEPTIDE_C_REGION (PHOBIUS); NON_CYTOPLASMIC_DOMAIN (PHOBIUS); SIGNAL_PEPTIDE_H_REGION (PHOBIUS); SIGNAL_PEPTIDE (PHOBIUS); SIGNAL_PEPTIDE_N_REGION (PHOBIUS); SignalP-noTM (SIGNALP_EUK)	XLOC_015036	pre-lncRNA		AGCTCTAGCGTGTGGAGATATACTTTCTGTTTGATTGTCTGCTTTTCCGTGGAGCCATGTAGCTACGGAGCAACTTTTGGCAGGATGACTTTGTTTGTTCTCCGATGCCTACCAAAGGGGCGCGTGGCCAGCCTCTCTTGTGATTGCACGCTTCGGTCGCCGTCACGTGGACCCGGGTGGTCAGCATCTCCCCGCCACCAACGCTGCCGAAATCGAGCAACCGCCCCCGAATCTCAACGGATTTCTGCCAGGTCCGCGCCAGCTAGGGTCATAACTACCATCGCCTTGACATGCATAAATACGAGCGTCACGCCCCTCACCATCCTAGTGTGTCACCATGACCTACACCGGGAGGAATCGCCAACGGGAGAGAGATAGAGAGGGGGAAGTTTGGAGAGT…
XLOC_030163	chr10:96807173-96807959	774	P	P	0	76.5818	0.0905858	0	-None	no IPS match	XLOC_015039	pre-lncRNA		AATGACCAACGCGATGACAGAAATGCAAGCACAGATCCATCAAGAACGACAGGAAATGAGGCAAGAACGCAACAAATGCGCGACTGTCGCGGAGGTCCTCGCCGATATCTGAGCGCTGCAACGACTCCCCCCTCGGCGGGACTAGGGCCTTCTCATAAAACGGGGTTGCCATGCCCTCTGCTGGCGACTCGCCCTAAGCCATACTGTCCCAGAGCCCTAACAGCACCATCGCCCGTCACCACGGGAAGGGCGAAACTCATGACCGCCATGGTGGGGGTCGTGCGTTCGTCGGTGTTGCGCCTCTGGCGAGTGGGTGGTGTGTTCACTCAGGAACTACGCTTGTGTTGTGGTCTCCGCTAGTCTGAAGGGGGCATGGGCGACCGAGAATTCGTCGTTGGA…
XLOC_030174	chr10:97454565-97454884	314	ES	ES	0	0	0	2.98369	-None	no IPS match	None			TCCCCACATCCGTAATTGAAGTGCTACCATGTGGGTGCAGCGGGATCTAGCTCGTCGGTTTTGATATCCCCGCCGCCGTCAGTAGCTAGGTTCAAGTGTCTCCGCGGTCAAATTAAGTGCATGGTCGTGTTCGCTGTATCCAGGGTATGGGTTGGTGATGTCGCCTCGTCTGCGACGAGCTACTATGGCGGATCAGGTGCCCGGTCGTAGAGTTGAGCACGGTGTTGTCATGGCCGGGAAGTCGTGAAAGTGATGAAGTCGAGGGGCTTAAGTGCGGAGTCAGTGACTCATGTTAACAGAAGATCGGGTCCATG
XLOC_030192	chr10:98311883-98312374	483	O_ES	None	0	0	0.214262	1.42405	-None	no IPS match	None			TGTTTCAATTCTAAGTCAGGAAAATTCAAAACCAACCACAAAGGGGTAAAACTTGGAAAATAAGAAGAAGTATGGTTTCACACTTTGGATAAGTTACATACACCCACAGGAACCTATTTGATACATCAAAAGAAGTTGAAAGCTTAGATTCGCAAAGTCACCATTTGTAGCACCCAAAATCATATTTTGGTGATGTGAAGAATTCTCAAAATGGATTTGAAATAAGATGTCTTTTAATAAGGTTTTTTGTACCTTTATTATATTTCTCCTAAAATAATGGTAATGTTATATTTGATTATTTCAAAGTTGGATTTGAATCTCAAGACGTGACATTGAAAATTTAGGAAAGAAACATAAGGAAAATTTAATTTGTTTAAATTGGTTGAATTATTCCTTTTA…
XLOC_030216	chr10:100319517-100320538	1006	P_O	P	0	40.4517	0.22729	0	-None	no IPS match	None			GGACTCAGCCTAGCTAGGGTATAAAATCGTGCCCTCCCAGTCCCCTCGAGCATCCATACCACGCCGAATACGGTCGACGGTTGAGGCAAATGCCTCACTTGCCTCCGTGGGGGTTTAGACGGCACCGGAATCGGAATAGGCGGGAGTCATGGCTATCGCGACGTACGTGTCGACCTGGACACGGGTGCGACCCAAGCCATCGAGGAAGAGGACTCGCCGTCTCTTTCTGGCTCTACCTGTCTGTCTCCGCCAGGCCATCCTCGGTGATCCTCCACCGATCACAGCAGGAGATGACACCAAGTTGTCGTTTTCTGCTTCGGGTGAAGGAAACAACATGCTTCTCTTCCGTTGATGGGTCTGCACTGGATTGGCCACCGCTTTCGATCCAATTGCTCACCG…
XLOC_030223	chr10:101049283-101050828	1522	S_O	None	0.255478	0	1.07657	0	-None	SIGNAL_PEPTIDE_C_REGION (PHOBIUS); NON_CYTOPLASMIC_DOMAIN (PHOBIUS); SIGNAL_PEPTIDE_N_REGION (PHOBIUS); SIGNAL_PEPTIDE_H_REGION (PHOBIUS); SIGNAL_PEPTIDE (PHOBIUS); SignalP-TM (SIGNALP_GRAM_POSITIVE); SignalP-noTM (SIGNALP_EUK)	None			TTCTTTTTTTTAGTTCATTATTACTACTGAGATAGTATTTGGTTCACAATGGCAACACAAATGGTAATCTAACGAAAAGCACCTGGATGGAAACTAATCAAGATAACAGAGTATTTGTTTGGTTGGGAACAAATGTAAAGAAACAGTTGAAACTATGGCCTTTCTCCTCTTGCAGATTTTTAATTCTCACATTGGACCATCAGCAGCAGCAACCAGAGAATGCAGTAAAGTGATACACAGAAAACCAAGTCCCAAAACGAACACTTCCACAAGAAATGTAACTCCTAGAATCACATTATCTTCTTTAGTTAATGGCTACCAAGGTAATTTGGTTCAAAATGGGATATGAAAAACGACTGATGGAACAAACCAAGACAATAGAGTATTTGTTTGAACTTT…
XLOC_030236	chr10:101861787-101862001	210	ES	None	0	0	0	8.11203	-None	no IPS match	None			TAGACGCCTTTGCTCTATATAAAGTGCTATCCATGTGATATAAAAACCGTAGCAATGCACGGGTCTCCTGCCCGTCTCACTGCTAAACGCTATTGTTGGCGCCTGATTTAATGAAGTTAATGCCGGTAGGATCCCTTGAGCAACATAAGCAGCAGAAGTCCAACGAGTAATGACATGGATGCAGACATGTAGTGCCTTCGTTTGTTGCTT
XLOC_030237	chr10:101863150-101863527	371	O_ES	None	0	0	0.48931	1.06053	-None	TRANSMEMBRANE (PHOBIUS); CYTOPLASMIC_DOMAIN (PHOBIUS); NON_CYTOPLASMIC_DOMAIN (PHOBIUS)	None			GCTCCTTAAATCGAACGTGAATGTACGTTTTCGTTCTTATCGAAGGATGGCAACTAACCGGACGTCCAGTCGCTGACAGGTTCCCTGCTGCGGGCCGGGATTTGCAAAACCAGCCAGGATTTGCCGCCGTCCCCCTTCTCCATATGCGCAGGCCAGCGATCTGTGACTCTCCGGTTGGCGAGGAAAAGATGGATCAATCAATCACACGGCTGGTCCAATCCCTCTGGGCTCTGCTTCTTCTTGCCTTGTTGCCCTGTTGGGGCTTCCAGCCCACTACGATCGGGGAAAGTGAGGAGTGAGTATGCCCGCCGTCGCTGTCAGTCGTCGTCTCCAAGCATTCAACACCTCCTGCTGCTTTGTTTGAACTTTGA
XLOC_030240	chr10:102226873-102227718	832	O	None	0	0	0.378424	0	-None	no IPS match	None			TTTTTTTTCTTTGGTGGTACTATTAAAAAGGACATGGATGGTTAGCTTGACCTAGGTAAGTCTAGCGGTAGTGGTGATGCACACTTTTAAAATCTAGTACTAGGTAACCCTATGAAAGCCTATAAAAAGTTTGAGATCAATCTAACTCAGAAATCATTTAAAATTAGTGAATTGGTGATACAACAGATGCACTAGACCTATCTGGTAGCACTTAATTTGTGCCACTATATAGGGGGGCAATACTTTTTTGGAATTGAGCTAACGCTGGCATATCTATGTGGCACCGTACATGACATAGAATAGGGCACCTAGGGAGGTTACAACCCGAGCGTGAGATGTTGAGTATCATTGGATGTGTCTGGTGTGGTACCAGACACAACACCGTACATTGCACTTATA…
XLOC_030249	chr10:102720954-102721832	865	O_ES	None	0	0	0.258716	1.69949	-None	no IPS match	None			CTTCCAATCAACTGCTTGTGAGCGCAAAAAAGTCCCTATACATTTCTAGCAGCAATATTTCCCCTTTTCAATTTTTTCGTGATGCTGAAATTCACTTACTATCCATTGGCTACTAGTGATGGTAATGCACTTTTTTGGACAAAGGTGCCATGCCTACCCATTTCCATCCAATACCCTTTTGCGGCAGGCCAGGCTTCGTCGAGCCATTGCCTGTCGCTCAGGCAACCAATCATACTGTTTATGACTGGCAGCATTTATACACCATACTACTACAGAACAATGAGATGGCTGGCATGCAAAGTATTATGTAGAAACTGATAGAACATTATCTTATATCGTAGAGGCTAAGTGACTACTCGTATATACCATAGACTCACCAGAACATATTCTTGAAACAGG…
XLOC_030265	chr10:103225211-103225646	428	P	None	0	72.4113	0	0	-None	no IPS match	XLOC_015103	pre-lncRNA		GTGCCGGTCTGCTGCCCGCTGGCGACAGCATATCTATCATTCTATCATCGTCGGCTTTCTGCCATAGACCCAGCTCTGGAAAAAAGGTTTCGGCTGGACGGTATCACGGCGAAGAAGGTTCTGTGTCAGACCAGACGGTGGTAGAAGAATCCTGCTGTGAACACCGACCAAGAGCATCCTAATCTAGGCGAGGGCAAAGCATCTGATATTCCACTTGCTTATCAGAATAACGGCCAACGATGTATATATAGCGATGTCGAGCAATATGGTCACTAAAGTGATAGGTCTATATATGGCACATAATATACATTCGTGCTAGTAGCATCTCTGGTCAGCATTGTAAATTGCAACACAACAGTAACGGGTATTAAAAGCTAGGGAGCGGAGAAGTCCTAAGAT…
XLOC_030297	chr10:104994370-104996503	2102	O_ES	None	0.0104653	0	1.3919	3.0539	poly polymerase-like	no IPS match	None			GTAGCTCTTTCATCTGAATCCATCGTCGCAAGGAAAACAGGTACTGCTAATAGATATAGCCTTTAATCTCATTATATTCAAGGCATCCTGTGTAGATCAATTTACATTTGGTGGCTGCAGAAGCTCTTGCATTATCGAATGGACTATGACTACAGTATGTCGTTCTGTCCTTGAAAGCTATATTTTCTGTTACTCCCAGTTTTTCAGTTGTAGAAGCTGTACGGAAGGCCCTACTGCTATGTATTATAAAGAATATTAGGTAACAAAAACTGGTATACCCTACTGATGGATAAACAGATTGTGGTAACATGCCCAAATCTGGTATGTTTTTTGGAGCGTTGTAACGTGTGATTTAGTTCCATGCCATCCTTGTCCCAACTAATTTGAGTGCTTCTCTCA…
XLOC_030300	chr10:105483095-105484038	929	O_ES	None	0	0	0.708478	1.42396	-None	CYTOPLASMIC_DOMAIN (PHOBIUS); TRANSMEMBRANE (PHOBIUS); NON_CYTOPLASMIC_DOMAIN (PHOBIUS); TMhelix (TMHMM)	XLOC_015134	pre-lncRNA		TACCGTACAACCCTCGGGTGCATTAATTCTTTCCCTTTTTGTGGGATCAAATAAATCCATGCACATTTTCCTTTTTTGTGCATGCATTCACTTCATAGGTGCTATTCATCGTTTGTTTAGATTTATCAGTAATAACCGACGTTTCGTCGGTAATAACCAAACGCTTCGTCGGTAATAACCTAACGTTTCATGGATAATAACCGAACGTTTGTCGATAATAACCCAACACTCTATCGATAATAAACTCAATGCTTCGCCGATAATAACCGATCGTTTGTCGGTAATAACCCAAAGTTTCGTCTGTAATAATCGAACGTTTCGTCGGTAATAATCGAACGCTTTGTTGTAATAATCAAATATTTCGTCGGTAAATAACGCAACGTTCCGTTAGTAATAATT…
XLOC_030304	chr10:105850831-105851527	686	ES	None	0	0	0.0752361	1.29385	-None	no IPS match	None			TACAAATGTTGTATTTCAATAGAGACATTTTAAACTAAAGTTTGTGAACAGTGACCGCACATCGGATCTACTTCTATGTTTGCAAAGCGCTCCGACTCTGTTGGTGTCTTTTTCGATAAAATATATTTGATTTACAAGGTCCAATACTTTGGAAGCATAATAGACACTGAGCTTCAAATGTTTGGTCAAGTTCATCATTGTTAATGCGCAACACCAATGAGCTCCTTCTCAACACAATGACATTGTTTACATGTATGTATTTTTTTCTTGCTATTGTATGAAAAAGCTTTATTTTTTAAATATTAATTTTTTAATTTTTGATAGTATCTTCCGTACATTTCTTAATTCTTTATTCCAACCTCAAGATACTACATAATCGTTCCAAAAACAAAAAATGAG…
XLOC_030312	chr10:106104370-106105143	761	S_O	None	0.56403	0	1.4907	0	-None	no IPS match	None			CTCCCACATTGGAGTATGACATGACGACCAGGGCGTCGTTCAATCTCTGGCACATGGGACCCCCACCTGTGCATCCCCACGTTGGTTACACAGTTACGCCTGCGTAATCACCTTCGTTGTAGCAGGCTAGCACGGAGTCGCCCGGAATTCTCGCTGCGCCGTAACAACCTCGTCACGAGTTCCAGCCATAGTAGAATTACTGGAGTTCGGGATTTCTGTTGGGACCCTGGCACAACCTGGGCATAAAAGGCGGCGCGCTGTGCCCCTGTGCCACCCGCATCCCCATCCAGAGTGCTTTGCAGGGAACGCACTAACGCCAACGGGGGAGCGCAGAAAGATGGTGCAGCCGACTGGGTATCGTCGCGTGGAGGTGCCCGTGGAAGATCTCGGGCAACGCAA…
XLOC_030315	chr10:106268221-106269557	1316	O_ES	None	0	0	0.117929	1.41457	-None	no IPS match	None			AGAAAAACTACAAGTCACTGAGATGGTTGTAGGCTCACGACAAAGATTGTGGACTAGAGCGTAGGCTGAGGTGGTAGATACAGACCAAGCGATAGTTGATATGACAGTAGATACTATCGGTATGATAATTAGGGGTACTAGATTACACCCCCAAAACACGCTTAAACCCTAAGGACATCATCAAAGTACGTTGCAGCAATCAAGAACTCGCCTCACCCAAGGTCCCCCTCAGGGGTCTTCCCAAAACTCCGCCTCGCCCGAGCTCGATCTCGGACGGGCGTGCGCACGGGAGAATCTCCGTCCCAACCGAGGTACCCTCACCCCAGGACAACAGAGTCCGCCTCGCCGAACCTATCTCGGACGAGAAGGACAAAACCTAGAGCAAGGCTCACCCGAAGG…
XLOC_030350	chr10:108461800-108463186	1366	O_ES	None	0	0	1.22799	1.97671	-None	no IPS match	XLOC_015168	HC-lncRNA		AAACGATAGAATAATAATAGTAAAAGATATACTTTGCATCATGCTGTGTTTTTGTTTTTGCATTCAAATTGTGGATCTCAACTTCAAAACTAGATTCAAAATAGGAATTTGAAAATAGAATAGAAAAACAAAAACAGAAAGAGAAGAAATGGAAAATGACATGCTCTCAAGCTAACTTTTTTCAGCCCAACTCGCCTTCCCGCTGGCCGAGCCTGCCCAGGCGTGTGGACCTGCTCTTCGCGCGGCCCAGCCTCGTGCTCGCTCGCCGCACCATCCCGACAAGTGGGCTCCACTGCCCTAGGACAACACCGCACGCGAGGGGAAATCAGACGTTGGAAGGTGGGTCACTGCATCAGCCGACCTATGCTTAAACATCGTGCGCCATTGACCGATGTCTGG…
XLOC_030357	chr10:109218305-109219099	782	ES	None	0	0	0.0446921	1.58955	-None	SIGNAL_PEPTIDE_N_REGION (PHOBIUS); NON_CYTOPLASMIC_DOMAIN (PHOBIUS); SIGNAL_PEPTIDE_C_REGION (PHOBIUS); SIGNAL_PEPTIDE_H_REGION (PHOBIUS); SIGNAL_PEPTIDE (PHOBIUS)	None			TTTCATTTTAAAATAGTGATATTTTTCTTATTTGCATAGAAGCAATGTGTGTTGTGGACTTGTTTGAAAAACTTTTGTGCTTTGCTCACCTTTCTTCTCTCGTGTTGACAAGTTGCAATGGTTTTTCCCGCTTATTTTTTAATTCTTGCGTTCATCCCCAAGGAACTTCTATGGCCTCTATCTTTTTATAGTCTGGTGGGCAATCTCTCCCACGGCCACACACACTGTTATGCAAATTGTTTTAAAATAGTATGCTTCTATTTTGCTTGCAATCCATAATAGGTTGAAGTTCGAGGCTTCCAACATGGTGGATCTCTGCACCTACACGCAAGGAGTGAAAAGTATGAAAGGTACGTGTCAGTTTAGATGACATTATTTATGCTACCGTACCATTGTACT…
XLOC_030368	chr10:109880322-109880996	664	P_O	None	0	23.6812	2.26761	0	-None	no IPS match	None			TGTAGCTTTTAATCTCACACATCAGTTACCGGATCCACGGCTAACACACCATCGCCTTCCCCCGGTCAGAGGGCAGAGGCGATGTGCCCCACACGGCGGCCACCATGGCCGGCCTTAGCCGATACGATTTTCGAGTACCCCACACCCATTTTTAGGTGCAACATGATGCTAGGCGCGTGGTGATTTGATAGGGAAGCACATACCAGCAACCATGGTGCGAGAACCCCCACCCACGGTGAGGTGTGAACCGCGGCAAGCTCTTCAACGCCGGCGCGAATTCGGCCTAACCCGAGGACCCCTTTTTCGCTCTAGTGCCACAGACCTTGCTCCTTGCGCCTCCACCAGCCTTCCGAGCCACCAGCGCAGACAAACAACCCCAATTGCCACGATTCCTCGGCG…
XLOC_030375	chr10:110630204-110630528	319	O	None	0	0	2.12272	0	-None	no IPS match	XLOC_015191	pre-lncRNA		GTTTACAAACAACAAGGAAATCAACTTCTTGCTACATACTGGTAATTAAACCAACTACTGTAGAAAGCAAAAGCAAGCATGTCAAGAGTTTCTACTGAAGCAAGCAATCAAGAATGGGAAAAGTTTCTACAACCATATTCCCGCTACTAGTACTAAAACAAGCTTGACAATTACTGTAGCAAGCTAGTAAGCAAAGCAAGCGAGTTGCAACCTTTGAACGACGATGAGGAAGACGACGACGATGATGTAGGCACAACCAACAGTAGACCAGGGGTGATAGATAGTGGCGTGAAGGACTGAAGCGTCCCGATTCTCTGGG
XLOC_030390	chr10:111691222-111691599	371	O_ES	None	0	0	1.87961	4.9845	-None	no IPS match	XLOC_015200	HC-lncRNA		AATAGAAGCAATGGATCGGGAGAATTTATGTGTGTGTACGTATGTATCGTCGTCGTTGTCTTGCCTGGTAACTTTTTCGTCAGTTGTTTTGGCAAAAGGCAAGCACTACTCTAAGCTTCAGTTTCCTCTGAAACCTACGCATCCTAGTCTGCAAATAATACGGACATGAGCACTTCCCGGTGGTCGGTCACTTTTATATCTCAAAAAAATCGATACGGGGTATTGGTCTGCTGATTATTCGGGACACTTGGCGGGGTACACAAATTAATCGTGCTGGATTTGGATTTTCTGAAGAACTTATTCAGTTTCTTGTAGTGCCTGCCATCTCTACCAGCATCTTTCCGATGACAGAGAATGTTGGCAAGAGTTTT
XLOC_030424	chr10:113651700-113652037	332	P_O	None	0	150.22	0.36869	0	-None	no IPS match	XLOC_015243	pre-lncRNA		TCGCAGAGGGGGAAAATGGAGAATATCGAAATACTATACGGCCGGCGCGCGGAAAGTGGTAATTAATAAGACGTACAGCCAACAACCTTTGCACACGTATGAGCTTTGATACGATGATTTGATTTGCAGCGATATTGCGGGGTGACGCATCAGGCTTGCGTGCTCCTCCAACGCCCCCAGCTAGCAGAATGCTTACCTTCCCGCGTCCAGAATGCTGCTTACCTAGCTTAGCTCCTCGCTCGCTCGTCTTCGCCATACCATACGTACGTGCACGCTTTGTAGGAGAGAAAAGACAGCGACGAGGATACCCATCTTCGCGCGCAAACGTTCGT
XLOC_030437	chr10:114728242-114728518	272	O_ES	None	0	0	1.26317	3.65867	-None	no IPS match	None			TATTGAAACATTTTTTTCAGCTCCATGATTATAGGCTTAGTCATGCTCTGAACAAATGCTTTAGAGATCTATGTGTCATCGAAACATGATTATTTAAACAAAGGTTATCTAGAGGTGCATTATGCAGTTGCGGACAACCAAACAATCAGGCTGAAGGGAATTATAACAAACAAATGCATGAAAGTTTATGAACCTGTGTTATAATCTTCGGCAAGAACTCCAAAGTTCTATTAAAATAATTGTTACAATGATCATTGGCATTGAGGGCATAG
XLOC_030450	chr10:115379387-115379786	393	S_P_O_ES	P	0.873756	133.83	1.08256	0.849806	-None	no IPS match	None			CGGTCGGGCGGCGGGGGACGACCAGCGGGCGATCCGGTGATGCCAACTGAGCTGAGCCCAGGACTCCACCTCCAGTCACTCCCCAGGACGACAGAGGAAGTGAGGATTCAGTGATTTACGAATACAAGCTGCGACGTTACTTGTTCTCTAGTTTGCAGCTAGAAGTCCAGAAAGCAAATGTTTACACTTATTGCTATTGATTTGCAAATAAAGAACAGATCGTTTGATTCGTGGGACATAGTAGCAAACATATATATAAATATATATTCTTCCATAAGTGGCCAAATAATTGTCCGTGATTTCTCGAAGGGACTGCACATAATGATGTCCATGCATGTTGGTTAGATTAGCAAGCATGCGTGGCCCTGTTTGTAGCGCGCCCCACTGAGGAGC
XLOC_030460	chr10:116535442-116535745	298	O_ES	None	0	0	0.8088	4.52594	-None	no IPS match	None			ACATATTTATCATACCCTCAAATATCTTATACATGTTTTAGTTACGCTCAAATTGTTTTCTAAAGTATAAAATGGACCAAGGAGATGAGATAGTGTATATGGAGAGGAGTAAAATGCAGTAGTGGGAACTTGGCACGCGGGTCACTTGGGTCACTGAACTCAGAAAACTATCAGAGTGGGTGCTCTAACATAGTCAGACCATGCAAATCATTCAAATCGGATTTACTTGTAATACCTCACAAATTCTATTGGTGGAATTTGGTAAAATTCTTCAAAAGTTTGAATCGAACCAAAAATA
XLOC_030468	chr10:117751054-117751930	863	S_P_O	None	1.27358	2.18075	1.61222	0	-None	NON_CYTOPLASMIC_DOMAIN (PHOBIUS); TRANSMEMBRANE (PHOBIUS); CYTOPLASMIC_DOMAIN (PHOBIUS); TMhelix (TMHMM)	None			AATCGTTCAGGCTAAGAGGAAAGACAATAAGACAGTGACAGTTGTCACAGTTGAAAAACTAAGAAATGTCAGGCTAGCAAGAAAACTCCAAGCTGTTTATTCATACATAGACACCAATTTTATTGTTTCTACTTATTATGCACTTCTCTTTTTTTTAAGAAGAAGAAAACAAATGAGTTCCCATGAAATTGTGACTTAGAGATGACCGAAACAATTACTAGAGACTAGCACAAAGTACGCATGGAGTAAAAAATTCTCGGCTCTGCAAACTTTACATTGGCTGGGGCTCTATGAGATGGTGCACAGCTGCTTGGACCCAGAGTGTAGCCAGTTATCACTTATTAGGCATATCGCCAGGAGCTCACATGTTGAGCAATCATTTGCCAGAGCCGAGCTTCT…
XLOC_030469	chr10:117752332-117753087	744	S_P_O	None	0.814084	27.3369	0.935298	0	-None	no IPS match	None			AAGAACGGCAGGAATGGGAGTCATTGGGAAACACCGGACAAAGCTTCCACCTCTGTTTCTCAAGGAGGAACTAGTGTTTTCTCAATTTTCCCATTCCCACTGCTCTTAGGCCCTCTCTTCCTCTTCCCAGCTCACTCAAAATCCTACAACTACAACTTTCCATATGCTCCACAGCAAGAAAACCACTTGGATTGTTGAACAGAAAACCTCTCTCTGATGTATATATATAGACCTGTAGTGTACTCTGGAGAAACCAAGATGCAGAAGGAGCATGCGTAGCCAGGCCACTGTCCTGCATTTTTAAATGTAGAGCACGTGCAGATCTCATGCTCATCTATATGGTCATCATGGATAAATGATAACCAGTATTAAAGCATGCATTTAGAATGGAAAAGAAAA…
XLOC_030491	chr10:119883298-119883524	222	O_ES	None	0	0	1.50389	5.97553	-None	no IPS match	None			CCACTCACATCTCCTTTGCCATGAAACTTTCAAACCATGTATCCATGGACAAAACCCCACTAGATCAAAGAGATTGCACATCACTGCCTTCTAGCATCCAAACACGCTTGTTCCTATAGTGAGAACACGAACATATGATCCCTGATAATTCACATCTAGAGCATGCTTTTGAGCAGTGTAAAAAACTTTTTATCGCTTGTTATGTAAGGGTTGTGATAATCT
XLOC_030505	chr10:121240268-121240635	361	O	None	0	0	0.965424	0	-None	no IPS match	XLOC_015337	pre-lncRNA		GGCTTTGCTACCTATCAACGACTGATGAACCAACGCACAGGAAGAAAAGGAGAGATAGACATGTGGGTTAGACATCAACTATGTGAGATCTTTTACTTCTATAAAACACCAGTTTTCCTTGTTTCCACCATCATTCTTCAAAAAAAAGTCCTTATACTTCTTTCTAAAATAACCCATAGTCCAAACATGTGCGTCTAATGTGTTCCTCTCCTGCTTGACGATGATCGACTGAAGCATGCATGTCTAGGCACAAGGAGAAGGAGAAAGGGGAGGTATTACTTGGTTGATCGTGTGTTATTTTGTTTTCGTTGTAACGTACGAATGTATTTACGTAGTAGACTAGCAAGTAATATACGTGGGC
XLOC_030506	chr10:121310813-121311247	427	O_ES	None	0	0	0.264225	2.09026	-None	SignalP-TM (SIGNALP_GRAM_POSITIVE); SignalP-noTM (SIGNALP_EUK)	None			GTATGTACAGTGGGAAGGGTAGTGACGATTGTGATGCAGTCCCTGTCGGTCTATTTTATAGCAGCGCAGGCAGATCAGTGGAGCGCTAGCCTAGTAGCAGCAGTAGATTCTCATCATGATTCTACAACTACCAGCCCGCTGTGCACTGCCTGCAGCAGCGCATGTGGCGTTGTTGGTCAGAAGAAGGCTGCTTCGTGCTATTAAAACCGGCTGGTCGGGCATCATGTCTGTCGGCTTCTTTTCCACTCCACTCCACTCCACTCGCCGGGCGCGGGAACGGCGAGAAAGATTCTCCTCGTCTGTCGCGTCGTGCTAGCTCCTCAGGAATGGAACTCTTCTGCCTCTGCTTGCCGTGACGGCTTCACCGACTGCTCCACCGCCGGCGTCAACTAGGGTACG…
XLOC_030516	chr10:122269621-122270410	777	O_ES	ES	0	0	0.108376	3.91135	-None	no IPS match	None			GGTGGCCGGCCAATACGTAACGTACTCCCGCCGGCCCATGTATGCATATGCCGCAGTCTGCTGCTATGTCTAGTATGCCCTATATATAGCTGCTGCCTTGCCTACGCGAGCGAGCGAGAGAGAGAAGTACGAGGTGATTTGATGGTTCGTTCCTCCACTGGCGCCGCTGGCACTACTGTGCGATTGTAAAAAGCGATGGGATAGATGCTTGTCAATGACGGATTGATAGGCGCGCGCGTACTTGCCCTCCAGACACTGTCGAGCGCTGTACGTAGTGGCATTATTGTAGGAGATTGTACAGCCCTATGAGCAACTCTGATGCTTCAAAACTAGTAGAGATTTTTTAGAAATTTGAAACCCAACACGAGCTACAGCGGAATCTCACAGCTTCCAAATTTG…
XLOC_030517	chr10:122271370-122271677	302	O	None	0	0	1.60187	0	-None	no IPS match	XLOC_015352	pre-lncRNA		GAGGTAGCATACTAGCATGAGCTTCCTGGGGATACGTCGAGAGCAGTTGTGTGGGCCGAGCAAAGCAAGGACCAAGCGGTGTGCAAGCAAGTGTGTGGGCTATGTGACACGTTGGGCTACAATGGGTCAGATGAAATTACTCCCACTCCCAACACAAACCAGATGAGGAGGTGTTTTCTAGCTACATAATTTCTACTACATTTTTTTCCCTTCTTCAGACTCCATAGAAAGAAAATGACAAGGTATAAGGAACAGCATAAAGATTAGCATCGGAAGAATTTAAATTGCTGCTGCAATACATG
XLOC_030522	chr10:122845817-122846432	606	O_ES	None	0	0	0.421673	1.50007	-None	no IPS match	None			TCCTTTTTTGGATTAAAACATGGAGAACCTTGGAAAAATTGTAACTCGGTTTTTGAACTCGAAAAATGGGAAACAAATTTTGTAGGACTCCACTAAGTCAGATCTACGGTTTAAAAGTATTGTATGTCAAGATTTGAAGTTTTTGTACACGGTTTGAATTTAAATATGAAAATCAAGTTTCTTTATAAGTGATAAAATAAATAAATCAATGCCAGAAAAATAGGAGTTCAATTTTTACTAGGTTTCTTTAGTTATTGTCTACCTGTGATAAATAATTGGAGTTATATTCTGTTGATTAATTTATGATTATGAATTAAAAGGATAAGTTAATGATTCCTTAAAATTTGAAAACTAATAGCAAAACCTCTAATATTGTTGTGAAACTTTTTGTGGACAAAT…
XLOC_030527	chr10:124148176-124148290	112	S_O_ES	None	719.201	0	1926.62	69.7541	-None	no IPS match	None			TTAAGCACTCCAGTTTGTGCGCATGTGGAACACTTTTGAGAAACTGTTGTGCTTGTACATATGCTGATATATCGTTCTCATGAATAAACGATGCTTTTTACTTTGAGTGAAA
XLOC_030528	chr10:124148556-124148882	321	O	None	0	0	2.18896	0	-None	no IPS match	XLOC_015373	HC-lncRNA		GAACCTGTGGGTGATCAAATGACAAACAGACTCACCCCTTTTTGGAATTCCCATCTTGCACCTGCCTGTTGCTGCGTCCCATCTTTTAATTTCCATCTTTTATCCATCATTTCTTCCAATGCCAAATTCAAGTGTGACTTTTCATCCTAGTTACCACAGACCAAAACAAGCGGTCATCATTCTGGTATCTTCGGAGTAAGTACGGCCGTTGTTAGTAACGATTGAACCATTGTAGATTGTTTTACAGGGTGGAGTGAATCAACCACTCCAACAAGCATTGCCATGGACAAAACATATCTGCATTAGAAGAACAAAGACCTC
XLOC_030533	chr10:124674481-124675373	879	O_ES	None	0	0	0.183824	0.737046	-None	no IPS match	None			TATCATATAGAAAAAACAAATTTACATGGAATATCGAATAGGGAAGATAATATTTTCAGGGCCAAGAAAAAATCAAAATTTTTACCGGTGTCAAATAAAGAATTGTTTCTATATTAACACCATATTAGCTCAATCAAGTTTGATACAATGTTCAATTAGAAAATATCCATACCATATGTATAACTGTATTACTAGGTAAAACTACTTTTGTGTGCATCAATAAAAATGAGAGATACTTAGGTTACAATTCATGATTTCAGAGAAATTATACAGGAATCCACAATAATCAGTTAATTTTCTCACGAAAAACATATGGAACCAGAAAATTCCCGCATTCCAAATGGGTCGAAAATTGTGTTTTCTCACGAAACTGATGATATATACAACTGATGATATATA…
XLOC_030535	chr10:124681085-124681941	843	P_ES	P	0	44.7939	0.0973526	0.575857	-None	no IPS match	XLOC_015379	pre-lncRNA		TCTCATGCCGAAGCATATCTATTTTTTATTTGATGAATGAACTTGATGTGCAGTCTTTTTGATTTGTGATTGTGCTCGAGTTTGAAATTAAATAGAAAGAAAAGGAAAAATATAAAATGAAAACCTTTTTTTCTTTTTCTCCCCCTTCCCCTTTTCAGCCTAGCCTCTCAGCAGCCCAGCTCTCGCTCGCTGCCATGCCCGCTCCAGCGTGCCCCTGCCATCCCCTCGCGACCCTGATCGGCAACCGCCTTGTCGTGCGTGCGGTGCATGCAGGAGTCGAGCAGAGAAACCAGTCAACCCACCTATTTCCCCTCCCCATCCTCTGCTGCATGTGCATGCCATGGTGTTAGAGTCTGTAATTCTCTCGCAAGCCTCTATGCATGCATGGTCACGATGCAC…
XLOC_030540	chr10:125436740-125437225	478	P	None	0	61.7055	8.42622e-05	0	-None	SIGNAL_PEPTIDE_N_REGION (PHOBIUS); NON_CYTOPLASMIC_DOMAIN (PHOBIUS); SIGNAL_PEPTIDE_H_REGION (PHOBIUS); SIGNAL_PEPTIDE (PHOBIUS); SIGNAL_PEPTIDE_C_REGION (PHOBIUS)	XLOC_015389	HC-lncRNA		CGACGAAGCCCCATTCGCACTTGGGCAACATCGATCTTTAGAAATTATAAAGGAAATGTGTCTATCGTAGTAGGATTTTTTTGGTGATCGAAGCCCCTCTTTTCCTTCTTGCCAGCGACATATTCTTCTTCTTTCTACACAGCAACTTCTCTCTGTTCTCGCGAGTACTGCTGATAACAAGCTCATCGATTTTCAATTGTTGCTTGGTTTAGGAATACTGCTAAGTGATACTGGACTTCCTTGGTGGTTTGCGTTCATCCATTCAAGATGGAGGCTCAACACATCTCTTCATTATCTGTGTCTGTATTTATCTGTGTAATGGCAGTATGGTGCTCCTAACTTCCAGCTTCATTAAACAAGGAAACTGAAAGTGTCAGAACTGCAATTCATATAGACTGG…
XLOC_030560	chr10:127933088-127933549	454	S_O_ES	None	1.23883	0	2.0652	1.51466	-None	no IPS match	None			CACTTTCTCCTATACCATAGTAACGCCTGAAACAAGAGGACATGCCTCGCGACCAATTGGACCTGACAAGGACATCAAGAAGATGTCCGGCTAAAACCGAAGGCCTGCAACGATCCGGGCATCAAGTTGATGCCCGGTAGAGAAGCCAACTGCATTGCTACCCATTAGAACGATCCTTTGGTTCCATCAAAGAAAACAAACGATATATGGTTCAGTACCTCATTGACCTAGCTCAGTCCATCTTATTGCTGTGATTGTGAACAGTTACAAGGTATATAGGAATTTGTTCCTCATCCCATTCCAGTAATGGTTACCTTAATTACCTTGAGACTTAAATATAAACTTTAACTGAGCTGCTAAGGGGTCCTTGAATATTTATTAGAGTGCCTAGTGAAAGAA…
XLOC_030564	chr10:128372276-128372491	211	ES	ES	0	0	0	11.846	-None	no IPS match	None			TTTAATAACGTTGCTCTAGGAAATGATAATCTCCTATCATGTATACATGATTCAAACTATGTTTAACGATGTAAGCAGTCTTACAAAAACTTAACTTGCTTATGCCTTCTCTTCAAAGACCTTCATGTAGTTCTCATTCTTATGGTACTTTACTACCCTATAGTCTTTATCTTTAGTTTAATAGCCACGAATGCTCAAAAATTGCATTATG
XLOC_030576	chr10:129241912-129242261	344	O_ES	None	0	0	0.170387	3.14416	dna-directed rna polymerase chloroplastic mitochondrial-like	no IPS match	None			TAGCTCTAGAAATGTGAGTGAGGTACTGAGGTCCTAAAAACAAAACAAATTTAGTAGAACTAAATAAAAAAGAGTTACTGCATCGGTGACCAGCTTCTCCTGGTTTCCACTCAACCTTCAGCAAACTATAGGACTCAAAAAGATTTGAACCCAAATGGTTCAGGTAAGGATGCACTGGATAAGACTGGCCTCTAAAATCAAGGTTGTTGGATAGTAAAAACGTAAAATCCCTTTTCATCCTTCATTTTTCTAGCAACATGTAATGAATGTGTATGATTAGATGAATGAGACGTTAAAGATTGAATAAAGTATGGCGCTACCCCTTAGTATCTTACAACAAGTTT
XLOC_030581	chr10:129705510-129706280	759	P	P	0	329.772	0	0	-None	no IPS match	XLOC_015439	pre-lncRNA		TATTTCGGGCAAGCGAGCACGTACGTACGGCGGGCGGTTATTCTATGCGCGCATCGCCGTCTCCGGGCCTGGGTGCGGCGACAGGTGTCGCCCGCTCCGCCAGGACCACCGCCTTGTTTATTAATCGCGTCGCCAACTCGGCGAGCATAAAGCACGGCCGCGCGGACCACTACAGAGACGGCGGCAGATCGCTTGCTAGTATATAATATCTATAGGTCGTTTAGCTAGCCTTGCAGTGCATGTTACGGCCGGCCGGCCGGGGTCTTCATGATTCGCCTGCTAGCTTTCTGTCAGCAGCTGGTTGCAATTGCATGTCGTCGTTTGCTCTCGGCCATTGCACGTAGGCGCGTCCCATTATTATTCGGCCTGCTGGGTTTTCATTAATGCTTTCGTGGCTGA…
XLOC_030584	chr10:130208940-130209159	215	O_ES	None	0	0	1.51991	8.5331	-None	no IPS match	None			TGCAGTCGCCGAGTGCGGCTAGCCTAAGGGCTGCTGCGCTGCGGTGCCAGAGCCTCCAACAATACTAAAGGGTGTCTTAAATTGAAATATAGTACTCTAAATAAAAAAATACTCCAACAATATTTTATTTTATAAAATTGAATAAAAAGTTATAAGACACACTCTCAGATGTCTCAAATATACTATAACATAGTGATTTATCTTATATCTAGATT
XLOC_030585	chr10:130209288-130209991	692	ES	ES	0	0	0	2.10148	-None	no IPS match	None			GCCCAAATTAGCATACGGCACGGGGCGTGGGTTATTGCGAAAAGAATAAAGACTGTCGGAACCGTAAAATTGCTACACATATCCAAAACTGAGCAGTAAGTGTTTTGACATTTCGGAGTAAAATCCTTCAGGAACTGTTCATCAATCGCGTGCCTTCGCTGTACTTTGCGTTAAGAATTGGAAAAAAGGTCCTCCATCCTAAGTTCTAGATATTTTAGCTTTTAGAATCAAGATATACTACTTTTTTATACAGTTAAAATATCAAGTTTGCCTAAATTATATACTAGAACAATACTATTTATAACATCAAGTAAATAAAAATTTGTTTCTTCATTAATTAAACTAAATATGGAGCGCCCTTACGGGCGCCCTATCCAAATAACCGTGTGTTCTAGAAAA…
XLOC_030602	chr10:131894755-131895062	302	O_ES	None	0	0	0.352222	2.26688	-None	no IPS match	None			GTGGAACATTTTTTGTTTCCATGTAAAAAAACAAACCGATCACACCACAGAAACCCTAACCAGCTGACAACATTCAATTGGCTTGCCGTTTTTTTGGTTGACACTCACGCTGCCAGGTTATTTTGTACTATGTAGTTTTCTTTTCTATGATCATCACTTTGTACTGATCTTCTTTCTTTTTAAGGATAAGGAAATACGTATTTCACAGTAGTATAAAAACATTTGTTGACATTATTATGTTTCAAAAATACTTTCACAGTGTATTGTTTACATTTAAAATTAAGGTACGTATGACCTGAAAA
XLOC_030603	chr10:131895122-131895423	296	O_ES	None	0	0	1.1579	3.69126	-None	no IPS match	None			CCCGTAGTGTATTATTAGAGACTGCGACGATCTCTTGTTCAACTTATATTCAGTACGTACGATTAGCTAGGATTGTACCCGGCTACATGTGCAATGAGAAATGAAGACTTGTCGTTCAACGAACTGTATAAAAATCCTGCACTACTGGTATGTGAATCGGCACTTGCAGCCATGGCTCGTACGATTCCCGTCGCTGTCCGGGTACACGTTGAAAAGTTGGCAAATAATAGCGGCACGTACAGCGGCTAGTTGGGCGTTTGGCATGGCCGCGTCCATCCACTCTCGCAGGAATTCCA
XLOC_030606	chr10:132350545-132351413	855	P_O_ES	None	0	2.70356	0.469801	3.05388	-None	no IPS match	None			CATGGTCCCGACTGCCTTGCAATCGAGATTCGTGTCGTGAAAATTAGCAGAGAAGAACTGTCCATGTCAATACAAATACGGTCAATTCTACCGATCGCTATTACTACCTACGGGCACCACTCGGACGCCACGACTGAGTTGGCACTTTGCCATAGTTCTGAAATCCTCGAATACTTTCTCCGCGCAAATGCCTGGAACGCACATAACAAGACGGATTACAGAAGCCAGCGACGAGCAACCACAGAAGGATCCGGTGGCGGTCCAATTTTAAGGGCAGTGACAAAATTCAAAATAGAGGCCCTTCTAACTGTTTTATACATAAATGTTACCAATACAAGCACTTAAATACTTTTAAAAAACATATCGAACAACAAGTAAATAATAAAATACATATCTTCT…
XLOC_030609	chr10:132583853-132584091	234	ES	None	0	0	0	5.48362	-None	no IPS match	None			AAGAACCAATAAAAATCTTTACGCTCAGTTAGTTTTGTCTTGCTTTTTAATGTCACATCCTAACCTCCAAACTCCAAATAGCACACAAGAGATGTGGAAAAGTTTTTAGGATGCACGAGTCCAACAAAACAAACGGATATAAAATGGATACCTAAGATATGGAAGTGAACCAGTACTCTAGCCCTGCCACTATTGTTGCCAAATTAAGAAATCTTAGATATGTTGGAAGAGAAA
XLOC_030613	chr10:133545061-133545486	418	O_ES	None	0	0	0.260052	3.37433	-None	CYTOPLASMIC_DOMAIN (PHOBIUS); TRANSMEMBRANE (PHOBIUS); NON_CYTOPLASMIC_DOMAIN (PHOBIUS); TMhelix (TMHMM)	None			ATGGGATTATTATATGCTAACCAAAAAGATTAATAATTGTTAAATAAGAATTTCCTTTCCTTTCAAAGCCCTCTCTAAAAAGGATCAAACTTAATCCTGAATTTTCTTTTAGGGACTTAAGAAAAAATATAATAATATAGAATAACCTTATATGGGTCGAGTTATTAAATAATATGTTTAAGTCTATACTACAAAATATTTAAGTTAAAGTATCTTTTAACAAATAAAAAGGGATTAGAGATTACCTTCTTAATATACAATGTGTGTAATTAGTATCTCGACACTAGTTTCGAAGACAGGGTAAAATAAATAAATATATAAATAAAACAAAATTATGGATTGCATCATGCTGAGTTCTTTTTGTTGTGCATCAATGTGGGAGTGCAAAAGTCGAAACCA…
XLOC_030616	chr10:133750268-133750667	393	O_ES	None	0	0	0.259016	3.21038	-None	no IPS match	None			TAGCTCTTGAGCTTCCAAGGAGGAGCTAAAACTGACTACAACATGTACTTTACAGCCCATACGACCAAACCTTGGTCCACCCACCCCACTCACATCCCTCGCTCGGTTCTCTCTCACCTCGGTTGTTGCGTCTGATGCCATACATGTCCTTTTTTAACATCTTAGTATCAGATTAAACAATGATCATTGCCTATTTTTCCGTATTCTGGCTCCAACGCCAGTACACTATTCGTTTAAAACTGCAGTTTACTTAAATGGACCGTTTTTAAGCTGGAATCATGTACATTAGAAATTGCCAAAAAGCATTGTGCTTGTTACTTCTGGCTTTCGTTGTATATGTAATGTGAAACATGATTCTTGTAAATTGTAAACAATTATTTTTAGCAGGTTGTT
XLOC_030623	chr10:134052752-134053073	316	O	None	0	0	0.491047	0	-None	no IPS match	XLOC_015503	pre-lncRNA		ATGGCGAGACGCCAGTACGCTGTACGCCACCGGCCACCGCCCACCGGGCTCCTCCCATGCCCAAGGGCCAGCGCAACCGTGAAGCATTTGGGCAGCCGTTTTCCTGGGGAGGCGCCTCCGTGAACGAGGAAGTTGTTGCTGCCTCAGCCCTCAGATCAGATGCCACTACGGCACAGCGCCGAGTGCGCTCCTTCGCCTTTATGGCGGCGGCGCCAACGCCAACGATCATCCGGACGTCTGGCAATCAAGATGCCTACGTACCTCAAGCGTCCGCAAGAGTACGGTTGAAACAGAGCCTGAAAAGACAACGTGGATA
XLOC_030635	chr10:135798861-135799326	458	ES	None	0	0	3.88598e-06	2.34446	-None	no IPS match	None			TAAAAAAATAGCGGGTGATATATATATAAATATTGAAGAATGGAGGATGTATTATTGAGTGCTGGACCTCCAACTGGCCCCAAATGTCATCATACTTTTCTTTGGTGCTTTTGGAGCACTTTGGCCCGGAACATTCGGATCGTTGGCTCACACGTGTCGCGTGGGGTCCACCTTATGTTTGTGCAGGGATTTCCTGTGTCCGCACATGTGGACAATAGCTGGTGACGAGGGGCCGGGAACCTGGAATTAGTCATCAGCGAGTATGAACAAAGAAAGGACAAGCGAGTATGAACTTGGGTGTTGTTTGGTTCAAAAAATGTAACGCAAATGGTAATGGTAATGGTTCGGCTCGATTATTGACGGTAACAAATTTGAATAGGCTGATATCAAATTTTAGTG…
XLOC_030638	chr10:136072201-136072993	780	S_P_O	None	3.99607	2.97105	1.12313	0	-None	no IPS match	XLOC_012084	pre-lncRNA		CTCCGAAGTCTGACATGCGAAGTTTGTTCACAATTCATCACCACAATTTCAATTTGCAACGAGGCAAACCTGGAACAGAGGAAACTGATCGACTCGACGCAAAAAAAAGGGCTTTTGCTCGAGATCAGAAGGAAAACAAGACGGTTGTCAGTCACTGAAAAAAATCAGAAACACGGACCAATCTTTCCTTCATCACATCCAGCGCAGTCCAGATTCACAAACGAACACAAAAAGGGGGGAAACGGCGACAGCAGAAGCATTTGCGATGGCAGCACGAGGCCATCAGAGACTTAAAACTAGGAATCATGTCCTGGATCATTTTGTTGCAGTTATTCTCTAATCATCGACCATGCACACCATTGCAGCCGAGAGATGCAAAAAAATGATCGGAAAAAAAAC…
XLOC_030648	chr10:137610749-137611155	400	P_ES	None	0	3.1661	0	2.64593	-None	no IPS match	None			GTTATATATGCCGGACCCGGTCACTGAAGACCGTGATGGACGGGCCGTTTGAACATCGACCATCCAATATAGATTCCCTATCGGCAGTGCTGCGCTGCGATGACGAGCCCCTATACGTCAAACTGTTTACGAGATGGTGGCTGGGCTCTCCGCTCTCGCAGAGTAGCAGGATGACACGGGCGGCCTTGGCGCCTGGGCGGTACCTTTGGCATATCTGCATCACTATACTATGCACAACATGAGTTTCCTTCACATGCGCACACAGGACCCCGGCCCGTTGTTTCTCTGCATCACTATTCACTGCTGCACGTCGCTGTTCCCGGCCCGTTGTCTACTATTGGATGGCACTTCGCTCAGGTCACTTCGCTCTTCTCTAGATAGATACGTTCCAAATTACAAT
XLOC_030649	chr10:137821152-137821583	424	ES	None	0	0	0	0.939964	-None	no IPS match	None			CCATCCCTACTAGAGGTATAGCATCTTCTACCCCGTCAAACGAAAACTTTAGTGAGGATAAATGTACCTACCACTGAAGCTGTGTTAAAAATTCGTATTTTTTGTTGCCAAGCCCATAGGAGTTTAGCAGATCCAAACAGTGTTGTAGGTATGAAGTTAGGAAGTTTTTCATCCTTGATTTATGCGCCTGGTATACCATACTTTATGTCCACGGCATCCAGTGGTGTTCATTGGACTCTTCTTCATGTTTGACAATGTATTTGTGGCTTTTATGTGAATGTTACCCTTTCGCACTATATGAGTATGCACCAATATAAGCGAAAACACTGAATCACTTAATTTCTGGCCACGATATGTAATGTTTAAGACTTAAACTTGTCTTTCTCTCATGACATTACC…
XLOC_030652	chr10:138042050-138043430	1360	S_O_ES	None	0.631129	0	0.975095	0.688952	-None	SIGNAL_PEPTIDE_N_REGION (PHOBIUS); SIGNAL_PEPTIDE_C_REGION (PHOBIUS); NON_CYTOPLASMIC_DOMAIN (PHOBIUS); SIGNAL_PEPTIDE (PHOBIUS); SIGNAL_PEPTIDE_H_REGION (PHOBIUS); SignalP-noTM (SIGNALP_GRAM_NEGATIVE); SignalP-noTM (SIGNALP_EUK); SignalP-TM (SIGNALP_GRAM_POSITIVE)	None			CAATGCGAGCTGTCAGTCCGTATTGCCCTTGGCACCAACATCAGGAGAATGACTCAAAAACCATACTACACACAGCTAGCAGGTAGCTTTTGACTCGCTTAAACAATTGCGCCATGCATAATAACTGCATGGACTTGCATAATCGTCTCACTACTCGCCACGCCTGCTTTGGATTTGCCAGCCAGCCGGTACAAAAAATGCTCGGATTTGTCGCCGAAACATAGTCAAATCGCCTCGATAAAGATAATGTTTTGATAACCATGCTGCTTCGTGCATGAAAGCCGAGTATACTTACCAATCTCTCCAATTGCCCACACCCCATTAAGACCGATGGTCCTTCAACCTGAGATCATCCCTTCATCAGCACCTCAAGACAAGTCTATGCATGGTACTCACCTC…
XLOC_030655	chr10:138138188-138139388	1182	O	None	0	0	0.736391	0.0378041	-None	SIGNAL_PEPTIDE_N_REGION (PHOBIUS); SIGNAL_PEPTIDE_C_REGION (PHOBIUS); NON_CYTOPLASMIC_DOMAIN (PHOBIUS); SIGNAL_PEPTIDE (PHOBIUS); SIGNAL_PEPTIDE_H_REGION (PHOBIUS)	None			TAATCATCGCGACTACTATATTTATTCAATCCAACTATTCTTATACTCACGGGAAATAAATAGATTAGCTACCATGTCCGAATCGACTCGGAGCTATGATTTCGACGAGGTTATCCGGTTTGAACCATTCATCGAACACATGTGTGCGTCGATCTTCCCAAAATCAAACAATCAATATTCGGCAAGAACATCGGTGCCGATCTCCCCACACGCGACGAGCACCAGTCCACTCATTTTGCCAAACAGGGAGCTGCAGGGGCGCACGGCCAGCGGGCAGAGGAAACGACGATAGCGGGGAGCGAGCTCGCGGCGCAGCACGACGTGACTGTGGTTGCCGGTGAACTCGCAATCACGATGCGAGGAGCAGGAGAACGGTTGGGGCGAGCTCGACAGGGAACA…
XLOC_030667	chr10:139045143-139045322	176	O_ES	None	0	0	35.2524	22.2814	-None	no IPS match	None			AAGGCACGCTTAGTTACATTTGGTTGCATGAAAAAGTTTCTTAGATTGACATGCTCTTAAGGAGTTCTATAAATAAGATACAAGACTTAGATACGGGTTTTATGAATGAGTTTTTTTGTACATGTAGCTAGTGCTTGGGAACCGCAACACAGTATTTAGGTTGTAAGTGCACTCAG
XLOC_030672	chr10:139297395-139297797	396	O_ES	None	0	0	0.304005	3.44217	-None	SignalP-TM (SIGNALP_GRAM_POSITIVE)	None			AAACTCCCTATGCTTGTTTGAGCTAGAGTAACTCTCCTTAAATATGGAGTCTTGGGTGCCGCTAGAGGACTCGATCGAAGGAAACTCCTCATGAATTTCCTTGTCTTTTTTGACATCCTAATTGATAAAATAAGAGTCGTATTAGAAAAGCTAACAAAGTGAAATATGGTACGCGCAAATTACCAACATAATTGAAAAGTGTAAATATATTACTTGCCAACTATCATCAAAATGAAGATCAATTTGTCTGGTAGCGACCGTTTGGTTCGCTGTCCATTTATCATATTTTATCTGACTTTTTTTTAGTTTTTCATTTTAGCCTACTAAGATACAAGTTGTAGTGCGTTATCCGACAACCAAACAGAGGGGGAGTAGCTAGGTTGAGGGAAAGAGAGT
XLOC_030683	chr10:140051242-140051710	461	ES	ES	0	0	0	2.52912	-None	no IPS match	None			GTGATTTGAATTCAAATTGCGTCGTCGGTTTGGTCTCTCGACGCAATAATAAGCATACACATATTAAAAAAATCCATCCACAGTGTCACGGTACTGACCAACCTGACGTGTATATGTATAATAGGTAGAAATAGATAAACATATCTGCGCGACTGCGCTACTAAATCCACGGAAAATCTGGTGTTTTTCAGCAACCAACTCTATGTGAGGCTGGGCTTGATGAGGTTCCGGGAAACGATTGGGTCGTGGACTGGATCCGGTGAAGAAAGAAACCACGAATTTAGATGGAAAATGGTCGCGCACCGCCACCGAGAGACTCACGGCTCGTGTCCAAATGGAGGAGAGAGAGTTGTTTGTCATCCCTCGCACGCCAGAAATTAGGGAGAGTCGTTAGCGAGC…
XLOC_030685	chr10:140169016-140169563	539	S_O_ES	None	0.433488	0	0.180687	2.22743	-None	no IPS match	None			ATCTAGATGATTCCTCTCGCTCGAACTTAGAGTTGTTTAAGAATAAGCTTATTATTTGTATTGATTTTTTTGGCTCCAGAGATGTGGCAAGAGCATAAAACCTTCAGTTGTTTTTTCTATTAACCTTGCTCTGCGATGTGTACCGATGGTCTGGTACTCTGGTCACTGGCTCACTGCTGCAATTCCAGTTTCGGTTCCTCACTTCTTTCTACCTCGCTAGTGTAGACGTATGACGGTATGAGCACAGAGGTCAAAGATGAAGAGGTGTAGTGCCTATGCACCAGTGCAAGTCGCTACGGATCAACGCGACCCGGTAGGCCGGTACAGCCTCGATCCTTTTCAGCACGCGATCAGCCACGTACGTAACGTAACTGAGCGCTACGGATCAACGCCGACATG…
XLOC_030686	chr10:140169615-140169863	244	ES	ES	0	0	0	8.64973	-None	no IPS match	None			GCCTACGAAGGCGGCAGCTCTCGCTCTAGCTACCTCTACGTAACACCTCCACGCAGAGGAAGTCGCCATCTGTTCCTTTCTTTCTTTCTTTCATCTGCGTATTCACTGCTTGGGTAGCTAGTATGTGCTTGTCCCGGGTCAGGCATCGAACGCTGCCTGCACGTTGGAAACGCTGGTGACGTTCTCGGCCACTGCCCAAGAGCAGTCTCGCTGGTACTCGGACGCATGCAATTGGGCTAGTACA
XLOC_030689	chr10:140275399-140275588	186	P	P	0	7000.58	0	0	-None	no IPS match	None			TGATATAAAATAGCAAAACTTTAGATTATTTTGATAGGAACCGCGCGAACGTGTATCCCCTCTATCACAATTATGATGTCCACTCTCCTTTAGGAGATGGTAAACTAGTGCTCCTCCCAAGTACAATGGAGGCCACTACCTAGGCCATGGCTCTTCTTGATCGGCCATAAGACCCCATCCAGGTAA
XLOC_030703	chr10:141468132-141468653	513	O_ES	None	0	0	0.823842	2.05477	-None	no IPS match	None			ACTGTTGGAGGGTTGAATGAAGTCCACATGGTAGGGGTTGCATGCATGTGTGTGGGGCCCAGCACGAGCTGACAGCATGGCCTGGGACTGGTTGGTGCCTAGCTGCCACCTATTTATGCCATCGTCATCTCTCCCTCCCCCAATCCACCCCCCGCATAATACAAACACAGACGTTGTACGCGAAATGCACGCAAAAATAGCATATGATCGGATATAATATATAGAGCTACGACGACGCGAAAAATAAAAAGATATAGTATATAGTATAGTAGCCAGAGGAAGGCTAGCTTCTTCGTCGTTATTAAGCTCATTAGCGAACGGATCTATATATCTCTCACTATCTATTCGAACGTCACGTCATCTATATAGTGTCAGAACACTATTTTGTACGCCCTGTAT…
XLOC_030704	chr10:141472142-141473250	1092	O_ES	ES	0	0	0.222623	1.97822	-None	SIGNAL_PEPTIDE_N_REGION (PHOBIUS); SIGNAL_PEPTIDE (PHOBIUS); SIGNAL_PEPTIDE_C_REGION (PHOBIUS); SIGNAL_PEPTIDE_H_REGION (PHOBIUS); NON_CYTOPLASMIC_DOMAIN (PHOBIUS); SignalP-TM (SIGNALP_EUK)	None			TTGGCTCATCATCCTTTCAAAAGATCAGTCCCCCCCCGGTGGGCTAGCTAGCTCTATGTATTATACGTAACAGTAATGTATGGCCTCTTCCGACAGGACGGGCAGAGCGAAGCCACAATAATAAAAATTAAAACCAATTTAACGCATTTCGAAGAGATCAGTTGACGAATGAGCTTATATATTATTATTACCCATCACTATTCACCTAAAACGATTCGTATGCATGCTACCAGTACTTGTGTTTGTGGGCGGCAGTTGCGCAGAGGAATCACACGTTTCCATAATCCAGCAATATTCAATCATGCACCGACGGTGAGTATACCATAAACTACAATATCTACCGATCTGATCATGCATCGATCGCCCTACGACCAAAAAGACCATTTAAAAATATTTTAA…
XLOC_030711	chr10:142036649-142036940	286	O_ES	None	0	0	0.829742	4.08941	-None	no IPS match	None			AGTCGTGACATAACAGTCTCCTGCAAAAGGATTAGTGGCTTCATCTACGCATGGATTAGCGCTAGTGGACTAGTACCGCTTGGGACGGAAAAAATTCTTTGCATCCACGATCAAAATGCAAAAAACTCTTTTACAGTTCTCGCATCTAACATCTGGTGGTCTATATAAATATTAAAAAAAATGCTAAAGATTAAGTTATAAATTTTATATGTTTTTATTATTCTCCATATGATGATGAATGTGTGGAGCCGTAAAGATGATGTCTACATCGGGATAATAATTTTTT
XLOC_030726	chr10:144032312-144032527	211	S_P	P	6.95641	3425.05	0	0	polyphenol oxidase chloroplastic	no IPS match	XLOC_015649	pre-lncRNA		CGACCTTACTTGAACAGGATCTGTTCTATAGGATTGTACCGTTGCATCCTTGACAAATAAAGGAGGCAACACTAAAACCTGGTTGATGAGACATGACCTGTGGGCCAGAGCGTGAATAACGGCCAGGATCGGGCTCAGTGCTTGTGTCCGGTGCTGTAGAGGATCGTTCCTCGCTAGGGTGTCTACCCTGGCTGGGGGTGGCTCATGGTTG
XLOC_030735	chr10:144792161-144792383	218	ES	ES	0	0	0	8.56692	-None	no IPS match	None			TCTAAATAATTACATCCCAAATAAGGAATAAGATATCTCCAAAGTAGTGATTTAAAAAAGATTAAGAAACTCAGTACTTGAGGGAGATGAGATTAGAGCATAAATTGAATATGCTCTAAATAAATTAATTAAATCTACCTTTTCTAAATAAATTATTTAAGGTCTTGTTTGAATGCGCTAGAGCTAATAGTTAGATGCTAAAATTAGTGAAGATATAC
XLOC_030737	chr10:145014883-145015875	977	P	P	0	179.427	0	0	-None	no IPS match	None			CGCCGGGCTCCACGCACGGAAAAAAGGTCGTCGATCGGCCGGCTCGCGCTCGCCGCCTGATGAGATATGGTTCACACGAGCCCTCGTCTTCTTGTCACGTCGCAGTCGGATCTGCGTGAATGGTGACCTAGGCGCGTCATCTCTCTCACGGCCGCCAAGGTGCACGACATGAAAGCATCGACGATAGATTGATCTCCATCTCCGCCGGGTGGTTACAATACACTCGCGGTGGCTTAACTGATTGCGCACGCATGTCGGACCGTCGAATCTATCGGCGTCCGTCGACGGAGCAAGCCAGCCGGGGCGCCGCGATCGAAAGCGGCGCAGCTAGGTAACCGGCAGCAAGCTCATACGTCTACTTGCATGCCTGGCCTGGTGATCAGAAACGGCGGCGACGAC…
XLOC_030739	chr10:145104429-145104963	526	S	None	16.9928	0	3.48677e-07	0	-None	no IPS match	None			CAAAATAGCTGATGTGGCAGGCTAATTAATACATGAAACACCCCATGAAACCTTCATTGTGAATAGCCTAAAACCAGCAAGGAAGTAGCCCCCTCATGACTCATGAGTCCCTGATCCTGATCCTGACAAGCTCCACTGACGTCATGTGACGACGGCTTGGCGTTATTGATCAAATGCACAGAATCCGGGGCCAGTCGAGCGCGATGTACATTCTGCCTGCCTTTGTGACGATCAGATCCCCATATGGATTTGCATATTTTACAGCAAGCAAGCTAGTAGCTCAGTCATGCAGAACAGTTCAAACAATTTCGGAGTACGCGCTAGACTCACTCGGCAACACTTGCAAAGTCAAAGGGCAAAATGATGCAAACGCTGTATCACAATAGAATCAAAGGGGTA…
XLOC_030740	chr10:145106364-145106748	378	S	S	62.956	0	0	0	-None	no IPS match	None			ACACCCGGTTCTTCGTCTTCCACTCTTCCTCTCCTAGATCTCTTCAGCCTCTTCTATCGTTGCCGCCTCATAGACCCAGTGGATGTCCTCCTCTCCATCCAGCTTTAATCTCGGATACAGAGTGACAGCAGTGACATGAGAAATCCGGTGTAGGAGCCAGTTCCCAACCAATATTGAATGCACAATCCGCAGCAGAGAGTGCACTCGTCAATCAGCGTGCATGTTGACTATGCCAGCTGCTTAACGGTACTGGTGAAACTGATCTCTCTCTCTCTCCTCTTTGCTTTGTGTTCAGTAGTGTCTAGCTCTTCGTCGAGTTGAGTCCAAACTAAAACGTCCCAGAGAGTCTGTTGTAAAGACCCGTGTCTAATATGATAT
XLOC_030748	chr10:145347463-145347683	216	S_ES	None	5.74314	0	0	7.62422	-None	no IPS match	None			CAATTCATACAAAAAAAATGGTTATGTAGAGACAATAGCGCTCCTAGTGTATAAAATATTTTAGAGACATATATATTCATTGCATAAAGGAATAGCTAAAATCATATAGGGATACTTTTATTAAAAAATTTATCAGAACAAAATTTTGAAAGTTATTTTAATTCAACATTCTTGGACAATTTTACTTTAATACCAACATAGGATTTTAGGCGTTAC
XLOC_030750	chr10:145609538-145610931	1373	ES	ES	0	0	0	1.29952	-None	no IPS match	None			CTTACTTTGAGCACCCTGTTCTTGGGTTCCTTGGGGAAAGCACTACATGAAATTAAGATGTGTAGGGGCAAGTAGAAGTCTGAATGGAAAATGGGGTCACATTCTGTTCATTTCCCTTTTCTTGTTTTGGGACATACAGAACGCAGGGTTCAGTTGTCCTTGTTCTGAAACATGCTATAAAAACCAGGAGACAGAACAAAACGAATTAAAACTTTGGTAGTAAGGCAGAATAATTTCTTGCAAGGAATACTAGTGCTGAATATTTGCTGAATCCGCTGCTTTTGGACATACATTTGACCATTGGCCACATTAGTGCAGTGTTTCTTTTGTGTCATACTAGTATATCTAGTGTAGAATTATGTTCCTGAATGTTTAGATTCCAATTGTCACACTCACTCT…
XLOC_030757	chr10:146175813-146176401	579	P_O	None	0	8.8418	0.420383	0	-None	no IPS match	XLOC_015702	HC-lncRNA		CCCACATATAAAAAAAAAAGTACACCGCGATGGCGTTGGCTCCTTCCATAGGCCTAACGCGCGAATTAACAGTGTCGTTCTAAATAATGGTCTGACGATAGACCTCCAGCAGCATCAACCTGCAGGCGTACAGATGGGCCATGAGGAGCCCGCAAGAGGTGCGTGTGTGTGTGTGTGTACGCGTTGCATTGATGATTCGCCAGCGATATGCATGGCGGCGTCTCTCTTAGGGTTAGGGACCGTGGCATGTTACCGTAACATGTCCCGGGCTGTATTATCAGGCCAGGCAGAGGAGAGCTAGGGCATGCAGCAGGACGATGCATGGTCTGCCGTGCCGGCCGTCCTCTTCTCCATTCGATCGGTTCCTTCCAGGCGATGGATGGGATGGACGTATACATA…
XLOC_030758	chr10:146176653-146177183	522	P	None	0	19.3741	0.0794882	0	-None	no IPS match	XLOC_015703	pre-lncRNA		CATGCATAGAGAAGAAGAATCGGTTGGAATAATTAGGGGTCGTTTGAACGTAACGACGACCCTCCCTAATCACGTGCCGCCCTACCGCCACCATGCTGCTTCACGTTGTCTCTCCATTTAGCAGTATATATACTAGTATATATAAGCATTCTTGAATTCCGGGAAGGAATCGATTTGGCTAGAAACCACCGCTGCTGATGAACCCATATTCTTTAACACTTTCTCCTGCTCGAGAGAGCGACGGTGTGACGACTAGTTCATGTTCCAGGAAAGTGTGTCCGGCCGGTCTACCAAAACCTACTTTCTATATTTTACGGAAAGCGACGATCGTGAAACATGTTGACGCAATTATTAGCCGCCGGGATGGATCAACGACGGGCCTGTCGTCGTTACTGAGCA…
XLOC_030759	chr10:146178783-146179234	444	P_ES	None	0	7.25968	0	2.09952	-None	no IPS match	None			ATGGGCATTTATTTAGTTTTAGAACTATCTAGCTAGCGTTGATATGAATTGGAAAACCGGAAGCGGCAGAGGACTCGCGCTGCTGTCAGGCGTCACTATTCGGCCTATTTGATTGCCTTTAGTATGAACTGTTTTCTATGTTTATATAGTGACTAGACTTGCAGCTGCATCAGCTCGTTGGGCCCTCCGTCCGCTGACCAAGCCGCAACGAGCTAGGGCTAGTGGTGGAACCGTGGAAGGCGGCTCGGACCGGTAGGAGCCACGTCGGCATCCCTGGACAGAATTCCCTGTTTTTTTAGTCAGTCGTCTCTTCCCTTTCTGATTTCTGAATAGCCGTTCAACTGCACTGCTCCTTTGTGGCCGTGCGTGCGGCCAACGGAAGGAACGCGCGGCTGCTGT…
XLOC_030761	chr10:146397270-146397708	431	S_O	None	0.629761	0	2.88129	0	-None	no IPS match	XLOC_015707	pre-lncRNA		GAGGCGAAACAGTCGAGAGCACTCCACATATGGGGCAGGGAAGGAGCTCACCGATCATAGGGGAGGTAAGGTGGAGTTCCGTTGTTCGGCTTAGGATGAGGATCGTAAGTACATGCTACTTGGGGTTCGAGGAGATGTCATGGCGTCGTTGGAGAAGGCGCCTAAAGTCGAGACAACAATATATCATCAAAGCATAAATAGGATGACCACCAATCGTAAAGTCAGATAGAGGAACCCTATAGCAGTCTACATATGGGGCAGGAAAGGAGCTCACTGTCGTGGGGGAGGTGATGGGGGAATGAACTCCGGTTTAGGGTGAGGAACTGAGGATCATACATGCTACTTGGGTTTGGGGAGATGTTTAGGTTGTTGTCGGAGAAGGCCTAAAGTCGGCACAAC…
XLOC_030771	chr10:147357224-147357548	319	O_ES	None	0	0	0.504925	3.16655	-None	no IPS match	None			GTCTAAGATTAATAACACTTTCTTTATGAAAAAATCATTCAAAACACCATTCTTCTTGTTAATCAGCTAAATGACTTATACAATCTAAAGAAGCTCCTAGCTGAGTTAAAAAAAACTAGAACGTGCTTCTCACATCTCCAAGCAACAACACATTAAAAAAACAGGTGCTTCACATATTCCTTCTTGCATAAAAGCGTAAGATATCACCTATAATTTTTGTTTCTCATTAATGGTTTCTATCTGATATAGCTTTTAAAGTCGCATTAGGAGGCTCGGGGACCAAACCAATTGTTCTGTAAAATGATTCTTGCTTTCGTAC
XLOC_030772	chr10:147567286-147567429	140	S_O	None	285.809	0	300.065	0	-None	no IPS match	None			TTCTCTAAGCTGGATGGTTTTGCATTAGCTTGCAGGTCATCAATGAATGCTGAAAGTATCTGATAAACAAAGTCCGAAGAACATCTGCCATGATATAAACTTTCTTGTGCAGGCCACTTTTTTGTGTGCTTGCAATTGAA
XLOC_030776	chr10:147856839-147857993	1137	S_P_O_ES	P	0.180258	32.5826	0.111943	0.614176	-None	no IPS match	None			TCGGAAATACAAGAAGTGAACTGGAAAAGCTTGTCTGTCCTTGTCGATTAGCAGCAGCAGAAGAAGAAGAAAAGGGAGAAAAAGCTGGAAAAGTTTGCCGACCTTGCAAACCAACAACGATGTTCCTTTACCCGACTCCATAGTCACATAGCAGAAGCAGGAGTATCCGCATTCACGTGCGTGGATGAGATCTGAATCAGTCTGATCCTGACTTCTCACCCGGTCTGCAGGCAGACACAGACGCTCAACGCTACTGCCAGGTTTTTCAGTGCAATGGAGGCTTGCACTCCTCCACTGTACGGTCCAAGCTGGACGTTCTTGCACTGCCGTGGAATGCCAACTGGTCGTACCGAAATGAGGTACACTACAGGACCGGAGGAGGAGGATGAGGAGCGGGGG…
XLOC_030780	chr10:148429191-148429502	306	ES	ES	0	0	0	3.53189	-None	no IPS match	None			GAGGTCGCCGGCCTCCGTGAGGGTGCGGATGTGGGGTGGTCGCCTTTGTTCGGGCCCGGAGCGTCGACCAGAAGAGTGCCTCCGCGTCGCTAACCTTGACAAGTTTTAGATATTAGTGGTGCCTGCTATATCTTCCATCCATATGTTCTTCAATTCTCAAGCAGTCTCTCTTACTCCACAAACATGTGTCTTTGGAGGACTGATCTATTGGAGTGACACAGTGGCATCAGCTACTGATACCATTGCAGGTTTAGGGCGGTATTCTGCGTCTAGACGGTTTATTTGGGCCTCGAGCCAACTATAACC
XLOC_030782	chr10:148711396-148711646	246	P_ES	None	0	15.712	0	3.98997	-None	no IPS match	None			GTCAAGTTAATAAAATCGCTAGAGAAACATAAAAATAGGTTTCAAATTAGTAAAAAATAATTTTATTAGAGAGGCCTTGCCCGTCTGTCTCCGTTGAGGTGACTTTGTTTTTCGCGCATGCGTCTACACTACCCGGGGATTGAAACCACGACCTCCCCTCACGTGTAACCCCCTCGACCACTCCTCTTATCACTTACTTCATATCTAATTGCAGAGCTGAGTGTAAATTAATTGTTTGATGATGTA
XLOC_030786	chr10:148835805-148836263	451	P_O_ES	None	0	8.83411	0.972851	2.18881	-None	TRANSMEMBRANE (PHOBIUS); NON_CYTOPLASMIC_DOMAIN (PHOBIUS); CYTOPLASMIC_DOMAIN (PHOBIUS); TMhelix (TMHMM)	XLOC_013883	pre-lncRNA		ATTAAGGTTCCATATATATTACTATCAATATATATAGATATATATATAGTTGAGAATATCTTTAGCACGCTTGTATATCAAGAGCATAATCTAGAGTACATTAATAAAGAAACAAATCAATCAAGTCCAGTCAATCTACTATTGCTATTATTTACCCTTCCCTGTACAATTACATGAAACCGATCGTGTGCATGTTAAAAGGTCCACGCAACTCCTAATGAAAGAGAAGAAAGCCTTCCATTTCCATGCGATTAGGACTGTCAGGAAGAAACGTAAAATCACTGACTTGTAGCCAGAAAGAGAGAGATGAGGTGAGGAATTATCTAGCTTGAGCAGCAGCATTAGAGTAAAGTGAAGCAGACTTTGGCAGGTGACGGCCGGTGTGGTGTCGCCATCACA…
XLOC_030788	chr10:148837853-148838252	393	ES	None	0	0	0	0.944229	-None	no IPS match	None			ATTTGAGGATATGACAAATATATATATCTGTAAAAATTTTGAGAAAAAACGTCTCTAGTGTTATGGGTCTTAACATATAGAGGACAAGATCACAAGACGTACAGAACATTGTTGTAGATTAATTAAAATATAGAGGAATCTTTTGAGAAGTCAATAATAAATGACAGATAGAGTACAAAATTTAAGATCACGATACGGTTCAAATGAAAGCTTGAAACCTTAGCTCAAAACGCACCATGTGTAGTAATACGCTCGGTGCAAAATAAGAAACACAGGTCTCGAAAACATGTATATACAACAAGGCCCAAAATCTAATGCATTGTACGAGTCTTCTGAAAGAAGTCTGGAAACTACTCATAGGTACCTCTGATTTAGTACCATACAGATAAGTGC
XLOC_030791	chr10:149202121-149202340	215	O_ES	None	0	0	1.51991	14.2218	-None	no IPS match	None			ATACATGTCTATATATCCACATAAAACAAATATATGCCAGCCAGTTCGCCACTGGACAGCCCGGTCCCAATCTCATGATGCTTCAATTTCATTTTCTTCTTCTAGAATGTTATACTTGGTGAATGCAGCAGTCACGTTTTTTCTAAACAAGGAGATTTATAGTAAACATAGTAAAATATAAGAGTCATGCATCTATCGTAGCCGGTGTTAAAGCT
XLOC_031001	chr2:4469846-4471561	465	S_P_O	None	5.3884	47.173	6.12737	0	-None	no IPS match	None			TTGTGCATCTGTGGTGTGGGCCCGCACCGGTTAGAGGGTCTTCTTCTTTCCCTGCGCGGCTCGCTCGCCGCACACCGGCCACCGAGGAATCCGGAGGTGGTTGTGCTAGTCATGCAACCCGCGCCCACCTTCTCGGACCAGCCTGGGTATAATACCATACCTCCCCTCGCCCCTTCGATCCGCTCCATGCCAGCACCTAGGAACTTGGCCGGAGCTTGGCGTTCCGCTGTTCGCAGCCGCGAAGGAGAGCTTGAAGACACCGCCGCACCCGTATTTGTCTGTGGTGCCGTTCGGCTCCCCTGCTATGGGCAGAGCGCATCATTTGCGAGTGAGGAACCTGGACAGGCGACTCCGGGGGCGGTGAACCGGTGAGTCTCAGTGAATTGCTCGCCGGCGACA…
XLOC_031107	chr2:6894538-6895370	820	S_P_O_ES	None	404.121	1581.76	625.458	7.61017	-None	no IPS match	XLOC_015957	pre-lncRNA		GATCCTAATTCGATTCGATCCTTAAGTTTTATAGCGTAAAATTTGAGGCCCATTGTCAGCCCTACCCACGCAACGGCGTTCCGTCTTTTATATTTCTCGTCAAACAATTAACAGAAAAAGGCAATTATTGCCTCTCTTCTTGCTCGCCACAGCTTCGTCAAAGACACGCGGAAAAGAAGAGGAAGGGGGAGGCGACTCGACCGAGGCCGGTTTCGATCTCTGGTCCTCCGATTGCGTCCAGATCTACCAGGTTCGCCTATTCGTGGCCTAATCTTTCTCTCTGTCCTGTTTCCTCCACATCAGTACCCACAGGGTGAGGTTACGTGTCTATTGGGATCTCGGTAGGTCCTTCTGGGGAACGACGGCTGGGGATTTTGGTGATTTTATAGACGGATACGC…
XLOC_031194	chr2:8867146-8867906	315	S_P_O	None	8.43566	26.3335	1.21306	0.0123256	-None	no IPS match	None			AAACTTTACAACGCTACAAAGAACTTCAGGACATTATCACAATTCTTGGATTGGATGAATTATCGGAGGGGATCGTTTAACTGTAGCAAGAGCACGAAAAATCGAGCGGTTCTTGTCACAACCGTTCTTTGTGGCGAATTTTTACCAGTTCTCCAGGAGAGTATGTTGGGAAAGAAGCCAAATTCGAATCCACAAGTGGGGAACTAGTGTGCTATGAAAAGGATGCTTATAGTTATTGCATTCTCCAATAACCGTTGCAGCAAATCTCAAGTTCGATTTGAGTATAGCTTTGTTAATAATGTTAGAAGACATGAA
XLOC_031584	chr2:19133005-19133756	658	S_O	None	0.931583	0	2.08742	0	-None	no IPS match	XLOC_016226	HC-lncRNA		AGGGCAACTGGGGGTCCCTTGACATTGCACAGATGGACCTGACCACTTTGAGATTCCCCCGGCTTCTATTCCTTTTCCCTCCCCTTGGATCAAATGAACAAAGGAGCGCATTCTCTCTCTCTCTCTCTCTCTCTCTCTTCTCTCTCTAAAAGATTAAAAAAAAGCCTGCATGTAGTGTTCTTTGACAAGGACAAGGAAGCCCTTTTAATCAATACATCATTCATCTGGAGCACCTGATCTGATCGTGTGCGCTGGTTTACTGAACCTTGGGAGGGCATACGCTTCGTACGGGACATACCAATTTCAGAGAATTCAGTTATCAGGTAGGTGGTTCAATCATTCCTCTTGTGGATTTGTGGGAAGTCAGAGCTCGCAAGCATCGCCAAAACTTAGAGAAAA…
XLOC_032033	chr2:32511812-32512228	332	P_O	None	0	4.97896	4.3433	0	-None	TRANSMEMBRANE (PHOBIUS); CYTOPLASMIC_DOMAIN (PHOBIUS); NON_CYTOPLASMIC_DOMAIN (PHOBIUS)	None			CAGAACTTGAACAGGGAGCACGGAGTCCTCAGGCAGAAGATGGAAACATCTTCTAGGTCGATCCTGCTGGACTGCAACCAGACCTAAAGGCATGTAAGGAACGACTGATGGCGTAAAGATGGGCCACGAATAAGGAGTTCCCATTTTTCTATGGTCTATGGGGGAGTTATCTGTAGGTTTTAAGTGTAACACACTTCAGAATCTAGGATTAAGTTGGTGCTGTCGAGTGCCGACTAGCTAGGGACACTAGCTAGGTCGACATGCAAAATGGAATGAATGTGTCGCTCTAATTTTATTTGCTAGAAAAATGGTGATTTCTTTGTACTGAAAAT
XLOC_032556	chr2:50031525-50032862	412	S_P_O	P	3.18679	22668.7	5.39272	0	-None	SIGNAL_PEPTIDE_C_REGION (PHOBIUS); SIGNAL_PEPTIDE_H_REGION (PHOBIUS); SIGNAL_PEPTIDE_N_REGION (PHOBIUS); NON_CYTOPLASMIC_DOMAIN (PHOBIUS); SIGNAL_PEPTIDE (PHOBIUS)	None			GAGGCCCCTTCTCCCTCCAACAAACAGACGCCACATCTGCCAATCTCCCCGTGGATCCGGCTCGGGTGCTGGCTTCCCCGCTGACAACATCGGCGCTAGGCGCGGCTGCAGCAAACCCAACGCCATCGTCGAGTCCGGAAGAACAGCTATTCGGTGATCCTCGCTGGAGTTTCTGTTGCAGTCCTAGGGGCGTTGCATGCTAGCTCTGTGCCACTCGTGGCCACTTCATGCAAGCGCGTTTGCCGGTGCCGTGCTATTTCCTCCTCGCGTTGATCCAAGCCTGGTGGAATCGCGCCAGTGGGCCCTTGCCTCAGATGCGCGTCGTTGCTTGCTGCCCACCGCCGTGGGCAGCGCCACCGTGCCACCCTACCTGTGGCCCACGCTCGTCTCGTCACGGTT…
XLOC_032584	chr2:51745711-51747315	529	S_O	None	22.5559	0	3.81948	0	-None	CYTOPLASMIC_DOMAIN (PHOBIUS); TRANSMEMBRANE (PHOBIUS); NON_CYTOPLASMIC_DOMAIN (PHOBIUS); TMhelix (TMHMM)	XLOC_021939	pre-lncRNA		ATGAATCATCTCCCACGCGATCGTATTCCATTGCAACCACCTCCGTAAACATTACATGCTCAAGCTCTTGTTCCTAGTCCGTTGAGATCCCTTCCGGGATTTTCGTGGTCGCTGCAACAAACCCCGAGTCGGGCTCTGACAACCTCTGCGAGATCTTTGGGGCCGACGTGGCCAACTCGCCAGCGCCTCTGGGCTATAAAAGCGAGCCCCGTGACCTCCTCATCCCTCGAATCGAGTTCTGCCTTGGATTAGCGTCACCATGTCTACAGGAGAAGAGAGTGCTACCGCAGGGAAAGAGAATCTGGTCCGCCGCCATAGCCATCCCGCACTCCCGTCGTTATTAGGGCCTGGGGCTTGGTCCGAGAGCTTCGGACCACACTATCGCTTGGGTATCTGGCG…
XLOC_032767	chr2:59319428-59320560	934	S_P_O	P	0.2301	41.4532	0.919612	0	-None	no IPS match	None			GCGCGCGACTGTGGTCACCGCCATGTGGGGCCGCGTCGTCAGGACCTTCCCTGTCCCTTCGGATTTGGAGCGACGATCTCGCAACAAGCTCCGCTCGGCCGTAGTTCTCGGGTAGTTGTAACCATGTTGCCAGTTGTTATCCCTATCCCCGAGTATAAAGCTAGGCTCGCCCCTCGGCCAACTCCATCAAGCTTCGGGTTGGAAGAAGTCGTCTCTCGCGAGGATACCGAAGACTGGGGTAATGGAAAATCGTCGTCAAGGTTCGAACTCGCGAAGGCCATCGCCTGGGGCTCGAGGAGTTGTGCAGTCGCGTCGCGGGGGCGTGTTCAAGCTGATGGGGGGAATGGAAGGCAGTACTAAACCTCTAGATGACCTTAATTTCTCGACGGTGTGCGCAGA…
XLOC_032817	chr2:61083248-61083784	392	S_O	S	35.5144	0	0.189391	0	-None	no IPS match	XLOC_016738	HC-lncRNA		GCGCCACCGTGCACAGCGCTGCCAGCACGCCTGTCGTTCTCCTCCTTGTGTCGTACTCCTCCCTTCACTGTTTCTAATCCATACCACCGGTGCCAAGCATGTCGGGAGCGCCACCGTGCATAGCGCTGCCAGCACGCCGTTGTTCTCCTCCCTGTGTCGTACTCCTCCCTTCACTCATTTCTAATTCATACCATCGGCACCAAGCATTCGGGAGCGCCACCGTGCTCCACCCAGTGCCGCTGTGGTCCTTTGCAGGCTTCTCGAGATGGTGTCAGCTTCGGTTGTTAAAGTTTGTATCAAGAGGCATAAAGGTTCAAATCCATATCACCAGGAGATTCTGTGCGGGAGAATGCGGCAGAAAAGTTGCTGGTGAAGGTGTGCCACATGGGAGG
XLOC_032950	chr2:67081718-67083026	389	S_P_O	P	3.38628	94.0325	1.49269	0	-None	NON_CYTOPLASMIC_DOMAIN (PHOBIUS); SIGNAL_PEPTIDE_C_REGION (PHOBIUS); SIGNAL_PEPTIDE_N_REGION (PHOBIUS); SIGNAL_PEPTIDE_H_REGION (PHOBIUS); SIGNAL_PEPTIDE (PHOBIUS)	None			ATGGCTCCCTGTCTGAGCTCCGCGCGCGCGGCAACAAAATGCGACCGAAATTCTTGCCGGCTGCGCTATGTAGCGGGTTGTTAGCGGCCAAAACTGAGTATAAAACACTCGCCCCTCTTCTTGCGCCATGGAACTACCGGTTGTGCCCTGAGCTAAACGCAGAGAGAGGCTGGAGAGGGCGCCATGGGGAGAATCCGGTATCGCCATTCTTCGGCAGGGGCATATAGCCTAGGAACACCGCGTCTCATGTCGAACACGTTCGTGGAGGTGGTGGGCCTAACAGATGTGGTGGGGGAACAGATTGCCACCGGAGCATTTCCTCTCCGCAAATCCGCACCACGTCATGTCGGGGTGACTGCGCGCTAAATCCTTGTGTGAGGTCACGAGTC
XLOC_033135	chr2:77408867-77420522	331	S_P_O	None	25.5742	24.196	23.4757	0	-None	no IPS match	XLOC_022209	pre-lncRNA		ACACCCTTAACCACGATCTCCTCGCTTGGGTATATAAGGTGAACGCCGCATCCGATGACCCTCCACCCAAAACCGAAATCGGAGCTAGGCACGGAGAACAAAGAAGTACATCGTCGGCGGTGCCGAAGGGAAGATGGGCGCCATCTCCGGTCCACCTTCGGACTTTAGCTAGGGAGCTCCACTGCGACGCGCAGTGCGTGGTGGTATGAGCCCGAGCGCGGTGGACTGCAGGAGTGACCGGAATCCCTAACCAGAATTGGAGATCCACCAAGGATCGCGTGCTGCCACAGGTGGCCCTGCTGCCGCCTCCATCGTCAGTGAGGTACCATTC
XLOC_033776	chr2:111209037-111210377	273	S_P_O_ES	None	7.41961	27.7571	1.96488	6.56212	-None	no IPS match	None			GTCATCCCCAAACGGAACTCCGCAACAAACTCCACGATCGTGAGGCGTCCTGGCCAATGCGACCGTGCTCCTCCCCTCCGATCCGTGCATTACTCCACTATAAGGACTAGGTCTGGCATGACCTTGGCTAGCTAATACCCAGACACCAGGGTCTTCAGTGAGGTTGGCCGCCGCGTGAGGGAGCGATCCACCGTGACGAATTGACGCGCATCCATGCTCCGCTCTGCCTCCCTCGCCGAATAGCCAGTGGCCGAGGATCCCGGGGCTCAGGAG
XLOC_033861	chr2:115316816-115318588	868	S_P	None	0.296578	1457.84	0	0	dnaj subfamily b member 4	no IPS match	XLOC_017103	pre-lncRNA		GGGAAAGGCCAGAGTGCATAAGAAGCCGACGGGTCCCTGCTCGCGCGCCTGTCGCTCGAGGAGCCTGTGATGAGGAGCCCCTTGTTTATAGACCTCACCTTTTGATATGTGGTGGTAAAAGTGTTGGACTCATAGGGCGTTCTTCTCAATGAATAGATAGTATCATATTGAGGGCCTTTTTCTTTCCACTTAATGATGTGTTTTTGGTTACCAGGATCATGTGGGACCAGCTCCGATGAAGCTTTTCCATTTTTCTTAGGCATGCAACTCCGATGAGCTGCTGGCCATGTCGTCCTCCGCCGGCCTATTTCCATGGCCACGACAAAATTGAGGATCGGTTCAGCCCACCGCCTACTGTGGGGAGGACAACATTGTAGTTTTAGACTGCTGCTCTACAAG…
XLOC_033883	chr2:116787457-116788173	489	O_ES	None	0	0	0.361251	2.08791	-None	no IPS match	None			GGAGAGCACATACCTGTAGGCATGCGGCGGTGGGACTCCTGCTCCAGTCTCCAGGTCAAAGTTGCGGCGCGGCATCACGGCCCAGGCGCCCAGCGTGGCAGCGCGGCTTCTCCCTTCGCCCATTCGGCCCTGCTCCGTGCTCGGCTTCTCCGGTTCTCCCTGTGACAGACGGCACGTCGGCACGCCAGCGGCCAGCACCAGTGCACCCCGACGCACATCTTTAGCAGCACATCTCGCCAGCTCCAAATCAAGTATACAATGCATCGAACGATGAGGACCAAGAGGACATAATGTGCAAGTGACAGTAAGGGGATTCCAGGGTCTTCATCTGTAGTAGTAAAGAGTTTACTGACGGTGATGCTACTGCTCCTTTATCGCTTGAACTAGGGACTAGGATTG…
XLOC_035224	chr2:175835356-175837917	520	S_P_O	None	0.642508	404.879	0.517093	0	-None	no IPS match	XLOC_017574	HC-lncRNA		ATCCCCTACACGTCGGCTCGCCTTCCTTTCCGCGACGGGGCGGAACTTTCCCCCTCACGTTCTCTTCCCTCGCAAAGGTCTTGTCCATGGCGCCGGCTAGTTTCTAGTGGGATTTCTCGGAGCGGTCTCGGAGCTGGGTCGAGGGGACCACTCGGGTCGAAGGTGCCTCCTCGCGATAATCGGCCAAGCGATGTGTGCCCTCCTCGAGCTCAGTGCCGAGAAAATGAATCGCAGTCTGGATCTGTCATCCTCGTCGTCTTCGATTCAATCGACGCTCTAGATCCAAGCCAGCGAAGGTGATTGCCTCCTCTTCCATGCGATTGGGTTCCTTTCTACATTTCCCCACCATGCTACATATGTGAACCCTAACTGTTGGGGAACGTATAGAATCATACCATT…
XLOC_035392	chr2:180408956-180415131	281	S_P	None	2.10383	32392.1	0	0	-None	no IPS match	None			TTGTGTGGTGAGTGGAAGCCGAGGGCCGCCGCGGTTGCAAGAACTGGGCTGTGGTGCACGCCGAAGCGACCATGGGCTAATAGAGCGAAGGTAGTGCTTGGAGTTCGAAGGAAAGTTTGCCAGAGTTCACGTCTCGTGGGAACTTCACTGTGTCGACGATGGCCAGCCTCGTCGTCGATTGTGTCGATGGCCAGCCTCGTCGTTGATGAGCATCGCGGCCAAGTCTGTTGTGACCGGGATTCTTCAACACGTTCCACCTCGAGTGAGGTCACGAGTACCTG
XLOC_035939	chr2:197755479-197756633	130	S_P_O	None	810.245	471.014	572.779	0	-None	IPR002618 (PFAM)	None			CTGGACAAGCTCGTTGTGCTCAAGCTCAACGGAGGGCTCGGGACGACCATGGGTCTGCACCCGACCCCAGTCTGTCATTGAAGTCCGCAATGGGTTCACATTCCTTGACCTTATTGTGATTCAAATCGAG
XLOC_036088	chr2:202350557-202351618	468	S	None	13.2867	0.000517666	0	0	-None	no IPS match	None			GAAATGGCAGGGAGAGAGAGAGAGAGAGAGAGAGAGAGAGAGAGAGAGAGAGAGAGAGAGAGAGAGAGAAGAGAGAGGTGTGGTAGCATCATCCTCATGTGCATGTGCCTACCATGTTCTTCAAGCTAGTATGTAGCATAGCTTTGTAGTGGTAAAATCACTGTTTAATAAGTAGTGTAACTGTGTAAGGTCATCTAGTGCATAACTGTGCTCTACCAGTAGGAGTGTCCAGTCGGTCTACAGACAGTGAGGGGATCGATATCTGCTAAACCAGCCGCCGGCCTGCTTGTCCTCTAATTGAAGGGCCCTAGCTTAGCTAGATAGCACTACTTTGCTGTCTGCGGCTTACTTCCTGGAGAAGGATGCGCCCTTGCCTGCCCGCCAAATTATGGGTGTGAA…
XLOC_036148	chr2:204168974-204169369	301	S_O	S	53.5434	0	5.18777	0	-None	no IPS match	None			GCTAGCGTGGCGTGCGACTTCTCCGGCGCCGGCGTCGTTGTTTACCAGCAACCCACGGTCGGAAACTGTTGCTGCCATCGAACGGCTGATCAACCGGACAAACAAAGCTACAACAGTGACGTCTTGAGGCGATGGATGTGCATGCTACGTGCTAACATCTCGATCACGATCAGTATACAGGATATCTTATTGGGGTGGGCATAAAATTACAGCATTCTGTACGGCAAAACTCTAATAAAATCCGGCACCTGCAAAGAAAAAAAACCGCGGGTGCTTTTACTTCCTCTCAACCTGTGCAATA
XLOC_036270	chr2:207637524-207638086	345	S_P_O_ES	None	1.16404	65.5669	33.0495	12.4857	-None	TRANSMEMBRANE (PHOBIUS); NON_CYTOPLASMIC_DOMAIN (PHOBIUS); CYTOPLASMIC_DOMAIN (PHOBIUS); TMhelix (TMHMM)	XLOC_018044	pre-lncRNA		AAGGCCAGACAATTCTCCCGACGATTCTCCCGTCCTCATCTCGTCTCTGTCATGCCGCAGCTAGCGCCACCCCATGCACGCCTCCTCCGACACCATCCTCGCGACCTTCATCTTTGCGCGCCTCCTCTGATGTCGTCCCGTGAGCTTCTTCGTCGTCGCTCCACCGTCTTCTCCGACGCCACTCCCTTCCCCTCGTTCTGCGACGCCCTCCCTTCCCCTCGGCAAGATTCATCCATCGAAGTTAGGGGATGCTACACATATGTTATTTGTGCATCCGTTCTTATGCTTTATTGGATTGTTGTATTGCTCATCTTTTGCAAAACCGCGTTTATTGTTGGCAAGGTC
XLOC_036448	chr2:211657893-211658836	688	S_P_O	None	0.22516	2.46946	0.932753	0	leucine-rich repeat transmembrane protein kinase 2	no IPS match	None			TCCAAACTTGGTGATGGTGCAGTTGCAGGAATCGTAATATGTTTGCTGGATGTTGGTGCAATAGTTGCATCCTTGTAATCAAAAGGAAATCTTGGAGGTTATCATGGGGACAAGACCCGGAACAAAATGAACCTCTCATCCTCTTGCTTCTGGACTTAAACAGATGAAATCTATCAAAATCATATCGACAATTGGCAAAGAAGAACTCAGAAGACTGTTTAGATGAGTTTGAAGCCGCCAACAAAAATTGACCTCCACAAGTCCTTTGATGAAAGTATACCACTAACAAGTCCATCTCAAGGTAAAGTAAGTTTGTCTTCCATAACAATACCTGCATAGACGGTGCAGGCCTTCAGGTGCAACAGGCAGCTTCGGTCCTGACAGTCTTATCTGTGAGGG…
XLOC_036454	chr2:211718846-211719585	514	P	P	0	62.4745	0	0	-None	no IPS match	XLOC_018118	pre-lncRNA		ATAGGCGAATACCTTCGTCTATCGTGCAGCAGATCAAGAGAGAGCGGTGTCTCCGAACCACTGCCGGCGTTTGACGACATGCACGGGTGCCGGCGAATCAGGTTTCTGGGAAGTGCTACGCGCACGTCCGCTCGGGTTTTCTTGAACACTCGTGGAAATCAATGACCGGAGCACCGGACGGCGACGACGGTGGCGGAGTTCAAGCGCGGGTGAAACAGTTCGACGCGCGGGTGGGTGGAGTGAAGATGGCGCGATCGCTGCGGCACCTACTGTACGCTCTCGCTCTTCAGTTCAGAGCTCATATATACTCGAGGTTGAGGGGGTTGCTTTGCTTGCAAGTTTCCCGCCAATTTACAGGCCGGACAGGACAGAGTACACGAGTCCTTCGCCTAGCTAGTC…
XLOC_036808	chr2:220257423-220259231	345	P_O	None	0	42.256	5.75215	0	-None	no IPS match	XLOC_018278	HC-lncRNA		CAAAGTCTGCAGACCTACGCGTCAGCCACATATCGCGCAGACCGTCTTCTAGAGCGCAGAGCGCGGAGACGGACGCCATAACCGCCTCCTCCGCTGTTCCAGATGACAAACCGCCCAGGCGAGATGTCCTCGCTGCGACCTCGGCCACAATATATGAAGCCGACCCTCCCTCTCTTCCCTTCCTTTCACTATCGCCGCCGTGAGGGAATTATGAAGAACAGAGAGTGCGCGGATGTCGATTTTCTATTGTGCGTGGGCGCAAGCCGTTCGGCTCCACCTCGTCTAGGGCCTTCGATGAGCAAGCAACCGAGGATCCGGGTACTCAATAGGTGGAAAATACTGAGC
XLOC_036851	chr2:221432446-221433658	289	O	O	0	0	42.1738	0	-None	no IPS match	XLOC_018297	pre-lncRNA		AATCTGAGACCCTCCCTTTTTCCAAACCTCTCGAGCGCCATACCAGTTTGGAAGGAGACCGGAACCCTAGGCTAGTGTCGAGAGGCGACATTGCTGGCATACGCTCTACGACGACAAGGGCCTCGACGTTGGGCTGAGAGTTCGGCAAGGTTGCGCGCTGGGCGCCTGGGGTCTTCCCCTGCGTGTACGGAGACTCGAGAGGAGGACTCATCGCCATACGTTGAAGACCGGACCGGACTGCCGCGGTGCGAGGACTGCTCGCCCCTGTGTCGGACCTGACAAGCAAGCA
XLOC_036914	chr2:223286134-223287704	599	O_ES	None	0	0	0.735431	1.37843	-None	PS51257 (PROSITE_PROFILES); SignalP-TM (SIGNALP_GRAM_POSITIVE)	None			GTGTCAGGCCACAACCAATCACTGCCCCCGTCTTGAAGGCCGTGCGCGCGCATGTGCGGCTGGATCTACGCCGCCGCCGCCGCCGCCGGGACGTGCGCGCTCGTTGCTGCTTCGGAAGTGCAGGTGAAATTGTGAAAACTCCGAGTTGATGCATTGCAGTGTGCCTTGGACGGTTCTGGTCCAGGCTACAAAAGAGAGAAAGAGGAGGAGACCCTGCGCCGCTGTGAAGGTGTTTGCTTGCAGGCAGCGGGATTCGCTCTGCGCCGGCGTGCTGCAGTGTACCGTACGCGTCGCCCTGAGACCGGCGGCGGAGCTCCGGCACCCCGTCGCGCCGGTCAGACCAGGCGGCATTGCATGACGGAGGCGCAGCATCGCGGATTCCTTCTAAATGATCAAGGG…
XLOC_037012	chr2:225579766-225581201	1414	P_O_ES	None	0	31.0128	1.83939	1.07097	-None	no IPS match	XLOC_018373	HC-lncRNA		CACCATGCAAACGATTATTTCGTGCATAGGTGTGTGGAATTCTGATGACACGTGTTTCAGAACATCAGTCAAACATACTGCAGATTTAGTGAAATGAGAGTCCAGTTACCTTGTGGTCTCAAATTAAGATACTCTGTCTACAATAAATAATTTGACTTTGTTTTAAGTAAAGCTAATTTGATTTTGGTCAATTTTTATAGAAAATAAAAATCATATTATAATACTAAATGGCATCATAGATCTATTATATAAAATATACGAGCCATACTTTATCTATTTATTATGCGATGATATACATGTTAATAGTGCAATACTAAATGAGCATGACACTAATTCCAACTCCTTTGTGTTTCCGTGATCTCATGCAGTGACGCAACCGCAAAGATTACTCCAGAAAAT…
XLOC_037104	chr2:227650389-227651073	593	S_P_O	P	2.66013	851.639	2.59374	0.00604728	TPA: hypothetical protein ZEAMMB73_899186, partial	SIGNAL_PEPTIDE (PHOBIUS); SIGNAL_PEPTIDE_N_REGION (PHOBIUS); SIGNAL_PEPTIDE_H_REGION (PHOBIUS); SIGNAL_PEPTIDE_C_REGION (PHOBIUS); NON_CYTOPLASMIC_DOMAIN (PHOBIUS); CYTOPLASMIC_DOMAIN (PHOBIUS); TRANSMEMBRANE (PHOBIUS); TMhelix (TMHMM)	None			TATAACTTTCATTCATGATCAGTTAGCATATAAGTAAGGCATTAATGATTATCAGCAGCAGCAGGTTTTCTCAGGTGTTAAGTATATGTGGCGGCGATGGTAGCCTTGATCAGGGTTTCCAGCTCGTCGTTCCCGCGGTCGCCAGCTGAAGAGAAGCATATGGTGGCCATGGCTATGCTATTTAGGAACAGAAGGCAAAAACAGAGAGGAAATTGAACAAGGAATAAACAAGAGATTGTATAGGAAGCTTGATACGAAATGGAAGCAGAGCATTGTGTCAGACCAGCACCATCTCTAAGGGAGAACAAAGAGAAGGCAAGCAGAGCCTGTGCACGTATTAGTTGGTCAGTTGTGCGGTTGCTCTTTTTGGCTCTTATCTTCGAAATGCACAGTTGCTGC…
XLOC_037149	chr2:228748064-228749759	517	P	P	0	388.547	0	0	-None	SignalP-TM (SIGNALP_GRAM_POSITIVE)	XLOC_018436	pre-lncRNA		TCCCAGTGGTGCTATTTGAGAAAGGGAGCTGCCGTCGTCGTATCTCGTGTCCGCCGTCGATCTGGGGCGGTATATGGTCCGGGAGAATCGCCGGGACACGAGCGAACTAATACTCCCTCCAATTTGACGATGTGATGACGGGGCGGGCAGAATTGATCGCCGGAGCGTCAACTCCGCCACGGTCCCACGCTACGCCATCGCCAGATCAACACCACTCTGATAACGGTTGTCGACGCTCAAGGCATTGTGGTCGTTTCTGTCGTTGTGCGCAATAGCCTCCAGCACAGTGGTATTTCAACATCGTACGTGTGGATACCATGGAGACGTTGTTCTTGTTGCAACAGTTTGAAGAAAAGAGTGATGTTCTACTACTTGTGCTATGTTGACGCCTTCTTCTTA…
XLOC_038132	chr2:11406428-11410731	931	S_P_O_ES	None	11.9032	6.74504	5.91443	1.55937	low quality protein: dna ligase 4-like	no IPS match	None			GACCCTTAGCTGCATGTTTGGCAACAAGATATACATTTGTTTTAATTTCCGTTAACCTTTTTTTTGTTTTGGATCTGTTTCCTAGCATATGTCGGCCTAGGTTTAATGTTTGCTCTCAAATTTCCAGATGTTTTATATTTTTTGTTTGTCATGTTTTACTTGACACTAGCGATGCATAGATGTTGTTTTTGACATCCTTTATGCTGGGACACCAGTGTTATCCACCAAAGTTTGACGGAGCGGCATCAAATTCTGCAGAAGGTTGTGAAACAGTTAAGGGTCATCTTGAGATTTTGATCCCAAGACGTGGTTTAAATGTCCCTCGCCCTTCAGATGAACCATGCTGTCGATTATTGCACATAATGCTGAAGACGTTGATAAATTCTTCAAAGAGACTAT…
XLOC_039149	chr2:40591330-40592116	566	S_O	None	2.4572	0	2.57507	0	hypothetical protein SORBIDRAFT_06g019300	no IPS match	None			GTCCCCGTCTCCCACCAGCAGTTACGGTCACAGCTTTATTCGTCCTCCTCCTCCCTACACATCATCCTAGACTTTGGATCCATCTCCTGTCTCCTATGTCAGCTCATCTCTCTGGAGATGAAGACTGGTCATGAAGACGAGCCTGCAATGTTTTCAACGGCACACGGGTCAGATATTTCAGAGGTCCACTTTACACGAACATAGCATCCCTACCATGCCAGAGTGAAGAAACTGTGGGAAGCATGCGAAGCAAATGGATTATTATGTAGACTGGAGAGTGGATGCCGCATGGTTTGTGACATGGTAAGGTTTGAGCCCCAGCTGTTCTTGAGTATTGTTGTCCGAGGAACACACTGGCGTTCGCTGCAGATTCAATTGGGCGGAACCAGATGGAATCAC…
XLOC_039538	chr2:54766417-54767917	1140	P_O_ES	P	0	532.177	0.602769	1.677	-None	no IPS match	XLOC_021979	pre-lncRNA		AGTCTTATGGTTAGATCCGTTATAGATTCTTTTATTTATGTGTTAATCTTGTTGAATTAGTTTAGATCTTTCTATTCTAATGTCATGGATATTATCTGCAAGTATATCTTGGTTTTACGTTTTATGCTGCATTATCAATAAATCTTAGGCGCTGTTAATTTTTCCAACAATTTTTATGTGTGTGGTGGATCGGAGGTGCAAGAGAAGAAATTAAGGTCGTGTTTGGTTTGCTAGGGATAATAAGGATCCAATTACTACACAAAATCCAACAAAAATCAGTGGAGGCTTGATAAGGTAATATTCTCCTTTGCTGCACTAATACCAAGGGCTTGATAAGAATGCTCGTAATACGACGATTCCCACCGACAGGACGACGCAGTTCACCCGCGGATATTTTGG…
XLOC_039818	chr2:67565663-67567088	652	O_ES	None	0	0	4.10428	3.97095	-None	no IPS match	None			TCGTACGCGCGTTACCGCTTGGCCAGTTCGTGCCTGCACCTGCCCATGCCCAGCCTCCGCCGCGTTAGCACAATCGCGCCTACTGAGTCGTCGTTTCCACAGCCACCGTGAATGGCAATGAAAGCTACCGTTCTCCCAGAAATCAAGACGCTTCAACGGCATTTAAATCACAAACAATCTGGCACTAATTTCTCTCCCTCACTCGGCTATAAAAGCTGCCTTAGAGCCCCTTCCTTCATCCCGTTGCTTGCTCTCGTGCTCTGCATACAGCCGATCAGTGCCCGCACTCACCATCCCACTGCGTGCCTGCTGCTGCTTCTCCATTTCTGTTCGTGCCATCGACGCGGAGCTCCACTGCGGTGACAAGCAACTCGGCCTCGATCTGCGTCCTCAACATCT…
XLOC_040383	chr2:101363985-101365452	494	S_P_O	P	7.95162	651.533	0.123851	0	-None	no IPS match	XLOC_019744	HC-lncRNA		ACCCACTACGCCGCGGGCCCGCTTGTTAGCTTCCCAGCGCCTCACGGTTATCACTGACGCGTGGGGTTCCTTGTCAGCTGCTCTCAATCGAACCGCGCGCATGGCGGATGTCACCGCCACGTCTCACGCGAGGATAATCCCGGGGAGTCCGCGACCCTCCTTCCCGACTCATCTACGTGGGGGATAACTATCCTCCTGGCATCTCGGCGCAGCACGTTCCTCCATTCCCCGGCCATCTCCGTGAACCGAGAAAGAGAGAGAGGGCTGAGAGCCGCCCGGTCGGTGTCGGGCAAAGTCATGACGCCAACCGCGTGAAGAAGCTGAGGGAGGTCCTCAAGTGGTGTTGTCCCGTACGGTGCATTGCCTTGCATCGGGGTGGTCGGAGCGCGGGGAATTGCA…
XLOC_040475	chr2:106335799-106338894	2404	S_O_ES	None	2.63623	0	15.7375	0.191148	-None	no IPS match	None			TGTTATTTCACGCGCACATGCTTGGTCCACCGTTCCAGCTTCCCAGCGAATAAAAAAAAGGAAAACAAACGGATGTGCGGATGTGCCTAGAAGCCTCTCGGTGTGCCTCCAGTTCTTACTACGGAGGCCACGCTGCCACGGCGGCAGCGACGGCGCTGCTGCGTGCGCCTCCATCGAGCCCTCGCGGATGTCGTTTCCTGGACAATATAGTGCTGCTGCATCCGCCTCCATCCATCCCACGTTTCCTCGAGGAGATGATCCTTTTTGATATATTCAAGATGTAGTGGGCATAACCAACTAGGATCATATATAAATACCATTGCAAGGGACATCTAGCTCCACGTTATATTACTGACGCCTAATGTTGACCTTGGATTAACAATATATATCGTGGGTTCA…
XLOC_040514	chr2:107791201-107791529	103	S_P_O	None	7003.49	2733.65	3627.43	0	-None	no IPS match	None			AGCATGCATTATCCACCGATGTGATTCTTATTTCTGCTAATTTGAATGTGTTATTATGCTCAATTATCAATCTCGTGTACGCTCCGAGTTGTAAACACGTAGA
XLOC_040534	chr2:108482689-108484040	418	S_P_O	P	20.4166	813.408	2.59431	0	-None	no IPS match	None			GCCGCTGGTGGTGGACTCAGGGTCAAATCCCTCCCCACCTTGCCTTTATAAGTTGTGCAGCAAACGTTAACGGCTCCTCTTCCACCTCCGTGAGAATCACCGACCGATAGCACCGTGTGCGGGAGAGCTATGAGGAAACGTGAAGGGAGGCTCGCCATTGGTGATTCGTGGCCCTTGGGGAAACCTGGTCGTGATTGTGGCCTAGGGAAGACCACGGAGCACGCCGGGCGCATACGCGAGGAAATCAAGGGCTGATCACCCATGCTGCGGGGCGGATACTCACCGGTGAACAATCCACGTCGCTTGGCCGCCAATCCTCGTCGGTAGGGCGCATCACTTCAAAATGGAGACAAGCAAGCTACTGAGGACCCAGGTGTTTAGTAGGAGGAAAAATTATTG…
XLOC_041007	chr2:134438171-134448092	197	S_P_O_ES	None	10.7794	1415.83	12.8878	11.011	duf246 domain-containing protein	SignalP-noTM (SIGNALP_EUK)	None			TGGATTGTCAAAGAGTTGAACTAGCTTCCGCTTATCTGGTTTTATTGTCTTTGCATGTCCTCCATACATTAACGTCTGTGCCCCATCAGAAAGTGAGGGAAATTGCTTCCTTGTGTCATCACAAACACTTCGCTATGAGACAGATAGTATAGTCCAGTGCTGCAAGTCTTGATGAATGTACCTTGAACTGTGCAAGC
XLOC_041056	chr2:137042880-137043702	433	S_O	None	1.28687	0	9.04384	0	-None	no IPS match	XLOC_019970	pre-lncRNA		AAAGCACGCGGCGATCTCAACAGCTCCCAGGAAATTCGTCACGCCGTTGCTCCCTCCGCGTATACGTGGTTATGTGCCCGGCGCGGACCCTGCGCATCTAAATCCTAGACCCATGAGACCCCTAGGTCACTGCTATCCCATCAGTAGAGAGACAGCGAAGAGAGAGAGAGAGAGAGAGAAAGAGGGTAGCTGCCGCGTCATTTCCTCGAACGCCGCCGTCCTGGTTCGGGGAAGTCACAATTGGGGTTCGCGGAAGCACGCGGGTCTTCAGTAGTCAGCCGCCATGAGTGTCGGTCTTCAGAATACAGTTAATTCGTCGCCGGAGTAATTCACGCGGCGGATTTGGGTCGGCCGTGGCCGGCTGTTTTGGGCACCAAATTAACCGGACGGTGTGGAGAA…
XLOC_041558	chr2:160031596-160032410	723	S_P_O_ES	None	0.322832	6.63324	5.62578	1.07136	-None	no IPS match	XLOC_020127	HC-lncRNA		ACCCATTATGGGCTATATAACCCAAATCGGCATCACCGTAACCCTCACCGCAACCGTCGCTACATCACGAACTTGGGGGGACCGGATTTCACCCACATCGGCGGAGGGAACGAGAGGGGTCGTCGTCAATTTTCGCATGGCCATGGCTGCGCATCTTAGAGATTAGCTTGGGCGCTTCATCGAGCTCCTTGGAAGGTGATCGTAGTTTGTCACTCGAAATTGGCTGCTAGCGCTGCCACAATTGCTCACTGTCGAGCTGGGCGCCGCCGCGGGCCGTACCCCACGTGGTGGATTGGATTTAGAGTCATCGGGGCCGAGGATTGGTGCCGCTGGTGATGTCTCCACGTGGACTGGGTGGCGGCGCCGTGCTTCCCGGTTGGGGGAGGGGAAGACCGTAGC…
XLOC_041561	chr2:160174652-160175042	288	S_P_O	None	1.89625	7.72428	13.3872	0	-None	no IPS match	XLOC_023206	HC-lncRNA		CATGGCCGCATGCAGCAACAAAATAGCTAGTAAAAAAATTCCTCCTGGTGCCGGCTGGCCGTGGCCGCTGGAGTCAAGGTCTGGGCGGAAGGTGAAGACGAATTGCTGCCAGTGGGGAGCGCCAGCGCGAGGGCCTGTCCTCATCGCGGAAAGCCGGGGACGGAGTCATGCAGGTACGGCGCACGTAGACTTATCGGAAGCAGCGACGCTGGGCAGCTCTTCGGTAAGTGACTCCCCTCCCTCGCACCTGCTCGGCGTACCATCATTAGCGTAGCGGCATACCACTGT
XLOC_041564	chr2:160292698-160294239	333	P	None	0	367.675	0	0	-None	no IPS match	None			CTCGGACTCCGGGCGCCGCCTGGGTATAAAAATTGTGTCGCCGCTTCTTTCCCCTGGCTCCTTGGATTGAGTAGATAGGCGAGGGCGGTCGCACCACCATTGTAGCAGTGCATGCGGAGCAGGTTGGAGAGAGAGAGAAAACTCACCGCGTGCCTCGCGTGCGTTGGGGGTCTGGCAGGTTGGCCATGTCGCATGGATTGTGCGCGTGTTGGCAGTGGGGGGAAACTTGGGGGCACCGATCGAATTTCTCGCCGCCGCGGGTCCGCCTCCCGCCATGTTAGCCAATCTGCCACCACCCCATCAGCGCGAGGTTTTGAAGATCTGAAGAATCAC
XLOC_041843	chr2:171446515-171446826	221	S_P_O	P	176.216	1607.12	2.03427	0	-None	no IPS match	None			GAGCTGGTCTCGGGAGGAGAAGGACCACTGCCTGGAGGAGACGGAGAAGTCGTTCTCTTACTCAGGAGGCTCCTCCGCCATATATTCACCTGATCTATCATTGCCGGTTGATCCAGTCTCAAACACTGTAAATACATATCCTCTTGACTGTTAAAACTTTATTACTGGTGAGGGGGATCTCCTCCCCCAGGTCGTTACATGACTAATGAGTCGACCCCTTC
XLOC_042174	chr2:183688748-183689617	783	P	P	0	66.9514	0	0	-None	no IPS match	None			CATTGAATCGCCCACGAGGATGCGCAGGCGCCCTTGGGCCAGGCCGTGTAGGCGCAAATTCAGGGCTCAGAGCTGTCGTGACCACAGGAGGTCCAGAATCTGTGGCTACACGGCTTTGTCGGGTACTCGCCTGCTTCTGGGTAAACGGTATTTGGCGTACACAGGTGTGTGGATGCTATGGAGACACTGGTATTGATGTTGCATCGTCATCGACAACGGACTTGCATGAGATGGACGTGTGAACGTGTTGTTGCCGGTGGTGGTATCCAAGGACGTCGACTACTTCCAATACATCGATGTGTTTTTATTCCACTATGTTGCGCGTCTAATGTTAAGGATCATGATCTCTCCTCACATGCTAACTTGGTTGAACGGAGTACATGTTTTCCTAGGCTTGCT…
XLOC_042303	chr2:187631641-187632291	538	S_P_O	P	2.67672	64.4012	0.216044	0.0984358	-None	no IPS match	None			AGGCCTATGGGGAACCTCTCCGTTCGAGACGGGGACATGACTAGTTTCTCATTTGTGAGGCTAGTCGAGGGGGCCCGTAAATAAACACGGCAGGGATGGGGAATAATTTTCCCCTTGGGAACCCGAATAGCCATGAAACAAGTGATGCCCTTATTGTCCCTGTATTAGAGAACAATTTTTGGGGTGCAGTGTTCTCCACGGGACAGAATGGGGATGGATTTGTCCCTGTTAAGGCTTCCGAGGCAGGACAAAGAATTGGTTTTCGAGAACGGGACATCTCTGCTCGTCCTGCTCCATTGCCATCCTTATTCATTGATGTTTAGTGACTACATGAGGAATGAGGAATGTAGCCCCGATGCTCGTTGAATGGTTTGCGCCTAGGCCATCGGACTCTAACTT…
XLOC_042459	chr2:191859322-191860007	568	S_P	P	0.84597	163.685	0	0	-None	no IPS match	None			GACGACCGAGTGACCACGGCGGAACCCAGTCCCCATTTCCTCCAGATTCTCAGAAATGCTCCATGCATGAGAGACCAGAAAGGAACAAAACCACGCACACGCAGCGCGCGGCATGTCCCTTCAGTCCAACTGCACGTTATGGGTGTGGGAGGCAGCATGAAGCATCGGAGCTCCGGCAACTACGGGCGGCCATGGCACGCTAGCTATTTATTCCGAGCATCCATCCAATCCACCATGTTCGCGGTGGGGAGTGGGGAGTGGACGTCACGCGCCATTCGGTGTGGGTGTCACCAATAATCCCACGGCAAAGAAACTGATCTGACAGCTCAAGGCCATGGAACCCCCGCTTGTCCGGGAACCGATCTCTGTCACTGTCACAACCTTCATCCAGTTCCTGAA…
XLOC_042774	chr2:202131656-202132161	390	S_P_O_ES	None	22.7022	11.7572	5.45141	2.52913	-None	no IPS match	None			GGGGGGGAACCCCGTGCTGCTTCTCTCTGCTCTCTGGTCTGCCGGCCGGAAATGGAGCACCAGTATTTTCTCACGGATGGACATACACAGGTCCCTTAGCAAGGGACTGGTCGTCTTGTACGTACGCTATTCTCAGCTGGGACTGGCCGAGGCCGACTGCGGGATCCTTTTGCGAATAAATCTACAGTCCTGTTCTACAGTGGCCGCCTGGACTGATTGATTCCGATGAGGTTGCCTGCAACTACCACTACCACTGCTAGGGGATGATCTTGCAATTGCAACTACCGCTCGTTGTTTATTGGCGGTATAGTGTATAGCTACGTGGTTTTGAGGTCTCTGAGGCTGTTTCCAGAGTTCATCACAAGTGGCAGGAGTACATGACTGATGGGA
XLOC_043153	chr2:212121384-212122186	696	O	None	0	0	3.10546	0	polyadenylate-binding protein 2	no IPS match	None			GTTACAAATATCAACATATGGATTGCGTCGTTGAGTGATTGGTTTAATTACTTCTGTACTACGCGCTTTGGTCTGGTAAGAAGATGCAGCTCCCCGTGCTGTTCAAGAACATAATGGTAAGAAGATAAAAGACAAAGATGGTATGTTGAAAGAGCTCGGAAGAAGTCAGAAACAGAGATGGAACTAAAAAGGAGATTTGAGCGGATCTGAAAGATGTTGCCAACAAGGCAACAAATATCAAGGACTTCACTGAACTTATATATCATGAACTTGGATATAGCAGTGGAGATGATCAAGTTCGTGAATTGTTCTCTAACTATGGAAAAATTACTTCGTACAAGGTGAGAATGATCAAAATGGTCTCAGCAAAGGCTCTGGAAGGGTTTCTTTTTTATTATT…
XLOC_043171	chr2:212533116-212533760	543	S_P_O_ES	None	1.03303	3.60275	10.4764	0.846571	-None	CYTOPLASMIC_DOMAIN (PHOBIUS); TRANSMEMBRANE (PHOBIUS); NON_CYTOPLASMIC_DOMAIN (PHOBIUS); TMhelix (TMHMM)	None			GCTAAACAGAACCCAATCTCGTCGGTCGGTCCTCGCACTCGCAGCAGCACCAGTAGACACCGTCCCATGGTCCAGCTCGTCAGGTCTCTCTCGCTTGCCATGCCATTGCCATGGCTGCCGCGTCCACGAAATCAAGGGGGAATATTTGACTTGTGCACCTCCAACTGCCAATCAATCAATCATATCGGAAGGCTGCCCACCACCGCGCGGCGGCGCTAGCTCGTGTCCCCGTCACCGTCACCACAGCTCCCGGGCTGGCTTCCATGTGTGGAGGGGAAGAAGACAGAAGAGGCGCGCGCGACTCGCGGTCATTTTCACCGCATACTTTTTTTCCCCCATTTATGGTCTGGATACCATCCGTCAAGCACCCACTTTTAACTCCCATTCTTGTTGATCGAG…
XLOC_043593	chr2:223582590-223584341	278	O	None	0	0	6.8443	0	-None	no IPS match	XLOC_020950	pre-lncRNA		CCCTTTCCTTCGCTGCCTAGCTCCAGCCGCCAAAACACCGACGTACGTGGGGGAAAACGGGCCGCTGCCTCGAACAAGGGGACGGAGGGCACTCGGGCACCTGTAGGGCATACTAGTGTTGCGCCGTGTCTCCTAGAACTTCGGCGATAGCAGATTCCGCCGTTGGCGTCGCTGCACCGGTCGAATCGCTCATCGGAGCCGTGCACTCCGCAGATCCGCTTTGGCGCGTGGGCAAGCGTCGTTCCGCTTCGACCCTGAAGAGTCAGTGACCGAGGACC
XLOC_043892	chr2:229841445-229842303	767	P_O_ES	None	0	70.2194	1.93382	0.439644	-None	no IPS match	XLOC_021056	HC-lncRNA		GGGGCTGTGGCACCCCTCCCTCGACCCGGTATAAGGCTCGTGTGTGCACCCTACCCTCCCGACTATCCAGTGTGAGAATCGCTGAGACCAATCCTCGTACCGTCGCGGGCGGAGAGGGGAAACGGGAGTCCGCCGCCGCGTCGAACCACGACATCATAGCCGCTCTACTCCAGTAACCTGGTCCCGGGTGTTTGGACGAGTGCGTGATCACGCTCGGGGGAAGAAGCCGGGTGCACGAGGTTTCGGGGAGACGGGAATTTCTCACCGAAGTAGGAGTCCGCAGTGGGCTCGCGCCACCACGTGGACGGGAGGGTCTCCACTCCGAACCAAGAGCCCTGTTGCGCAAATTGGAGAAAGTACGGCGATGGGCTGCCGTACTTCGGGCGGCGCCGCCGCGGT…
XLOC_044121	chr2:235343564-235349347	238	S_O	None	79.7791	0	16.0109	0	-None	no IPS match	None			ATCTGTTCAACTTGTTTGATATAGCATCCTTTCTATTCGAATTACTGGAACTGTTCAAGTTGCTAAGCTAAGCCTAGCAAACCAATCCCAGTAGTCCTCGCTATGAGAGAAATCTCTCTTAAGGTCATCCAGGACCTCAGTTTTAACTCATCAGAATGTGCCAAGTCAACACTGTTTAGTATCTCCAAGAATTTCTTCCGCAAGGTTAGCTTGACGGAAGAGCTTCCACGGCACCATG
XLOC_044201	chr2:366038-366344	301	ES	ES	0	0	0	3.1679	-None	no IPS match	None			GCACTAGTAGTAGTATAGGATCTTATCATGCATGCATGTAGCTATTGATGACCTCTGTAGCAGGTGAACGAACCCAAAGATAATAAAAGAGAAATCTCTTCAATTAATTAACTCGATCATCTGTTCGTAACCGGCCGGATATGTCATGTGAGTGTACATCTATCTACAACGACGTACGCAACCAAAAATCAATTCATGTTCATGTCAGTCATGCATGCAGAGGCCGCGACCGGGAGGGAGGAAACAAACAATGCAACATCCAACACGTACGTAAATTTAGATTCAATTTCTTCATTAAAAG
XLOC_044203	chr2:659693-660114	414	P	None	0	67.9801	0	0	-None	no IPS match	XLOC_021197	pre-lncRNA		ACGAAGGGCCCACTGGTCAGGGGCGTCGTCCTCACCATAGAGCTCGGGTCGCGCCAACAGATGCTGCCGATCTCGGCTGGGGAGCTCCAGTGATCTCGGTCGGGTGGTTGGTCGGCCCTGGTATAATACCGAGCCCCGCGCACGTCACAATCCCATCGCAATCCACGCCAGGAGCCAGGCCGCCAAGCCCCGCCGTCGGGATAAAGGAGAAAGCACGCCGCCGTCACGTCCTCTCGCCATTGTCGTCGGCTCTTGTTGAACGAACAATTGGGGTGGTCTCCGGGGGGTGCAGTGCGTAAACGCAAAAGTAGTGAAGTGGGTGGCCGTTTGTTGGCATCGATTTCAGCCGAGGATCCAGCACCGTCGTGATTCCGCTTCCCATTGTGGGCAGCTCGGTCG…
XLOC_044212	chr2:1652203-1652499	291	ES	ES	0	0	0	4.8502	-None	G3DSA:1.20.1580.10 (GENE3D)	None			TAGTTGAGGCTGCATTAGCATGCCCATGCATTTCTCTAACCAAAAGAAGCTTGGCTTTCTAACTCATCCACTCAGTGCCAAATAACAATTGTTACTTTCTTGTAAAAGATTACAATGATTGTAACTTCCTTTATGCAACAAGATGGTCACTGCACTGCGTGCGATGGTGATACTGTGGTAGATATACATATGGATCATCTAGCTAATGGCTATGATGCTTGTTTTGGAACTACTTGGAAGCTTAGCTTTTGCATGCATAGGAAGATTTTTCTTTTGGTGTGTTCTCATGGC
XLOC_044215	chr2:2083796-2084246	443	O	None	0	0	3.19133	0	-None	no IPS match	XLOC_021214	pre-lncRNA		CCCATGGACCAGCCCTCACGCATAAGAACACATGTCTCTACAAGTCCCTAGGAAGCTGAGGAGGTGCTCCAGTGCATTTTTCAGAAGACACTATAGATACCATACATATGCATCGAAGATTAGACAGGCCCACATATGTGCACAAAATCATCCAAACATAGTCCAAGTGTGTTGTGCATTGGACATAGCACACCAAATGTGTTTGGTCAGCACCGCGTGGTGGCGCACCGGATATGGCACTCAAAAAAAAAAACACGTCGAACACGTGTTTTGGCTTATTGTGCACCACACGTGTCTAGTGTGGCATCGGATGCCACACCGAACAGGGGGACTCAGAGAGCATGTTCTTGTACACTTCTGCCCAACTTGTGATAGACGTGTCTCATGATGTGTTTGGTG…
XLOC_044216	chr2:2088140-2088296	153	O_ES	None	0	0	43.8357	43.8005	-None	no IPS match	None			AGCTAGAGGAGAAGCCGAGAAGGCAGTCAACCTTAAAACTGGACGGGGCGGAAGAGGTGATTGATGAGATATAATTTATTCGTTCGTTCGTTTGTTAGTTAACTAAAGAATTGATGATGCTGCCCTTTACCTTCATCGCTCCGCCTGCACTGC
XLOC_044219	chr2:2203400-2203731	326	O_ES	None	0	0	4.38147	3.5708	-None	SIGNAL_PEPTIDE_H_REGION (PHOBIUS); SIGNAL_PEPTIDE (PHOBIUS); NON_CYTOPLASMIC_DOMAIN (PHOBIUS); SIGNAL_PEPTIDE_C_REGION (PHOBIUS); SIGNAL_PEPTIDE_N_REGION (PHOBIUS); SignalP-TM (SIGNALP_GRAM_POSITIVE); TMhelix (TMHMM); TMhelix (TMHMM)	XLOC_021217	pre-lncRNA		GGGACGAATAGAGGGTACCGATGCAGTGGATAGCAGTCTACAGTTACCTCTAAATGGAGGGAGGGGGAACAAACCGCAACCGTTGCAGACAGTCTTATACGGAAACAAGGGCCCCGTGACACACCGAAGCTGCCAAAACATGCGTGCGATGCACATGCACCACACACGAGTGTCGTCACGTACTGTGCACACGCACTATTCTGTACCATATCACACAGACACGCGCGCATCAGCATCACCACCACCAACAGGCAGCACGGTAGTATCAGCTCTTCCTGGTCCATGATGCTTTTGCTCTTCGTTTTTTTTCTCCTTCCCCGCATTTC
XLOC_044222	chr2:2635917-2636196	275	P	None	0	138.136	0	0	-None	no IPS match	XLOC_021229	pre-lncRNA		GGCGCGGGGCGCATCCGGATGGCGATGGCCGTTGTAGGGTAGGAGGGCAGCAGGCATCGTACCGGCCGGTTAGGCTTATCGGGTGAAGTGCGTGGCCACGGTGCCTCCTACTGCACCAATTGCTGCTCTGCTGGCTGCGCCTGCTGCCTGCAGGTGGAATTGGGAGCCACCGGAGCCGGCAGGCTGCTGCGCGGGTGCAGATTGCATGAGCCTTCATTGTGACAAAAAAAAAGTGTGGGTCGCGTTGCGTGTCTTGTCCACCGTTATCCTCCTTG
XLOC_044224	chr2:3097296-3097606	305	ES	ES	0	0	0	2.37568	-None	no IPS match	None			CTCGCGCGTACGTGCATGCGAGGCACGGCGTGGCTCTCGCTCGCCAGTCGCCATGGAACGAAAGCGCGATGCGAAGCGGCCGGAGCCATCAGCGCCACCAATCAATCAATCATTCTTGAGCTGATGTTGCTTGGGCGCACGGCGGGAGCGGATCCCATTGCATCACCCGTGGATTCCTGACTCCGACCGGATCGGCGTCGGCGACGAGTAGCTAGGCAGCTAGCCATCTAGAACGTAGCAGGAAACCTGCTTCCCTTGTGCGGTCGTGGCAACGGACGGATGGAGGTCCAGCCCCTCCTTGCTTC
XLOC_044229	chr2:3867998-3868337	334	O_ES	None	0	0	0.270475	4.71479	-None	no IPS match	None			ATAAAGGTATACTATGTATAAGAAGTGAGCATTTCATGATTACCCTAGCTAGCTAGCTCAATCGCATGCTGTTGTTATGGACATGCATGCATGGGCGTTTATGATTACGTACCCTTTTACTTTGGAATGGGCAAAGAACGAAACATCCCATCCATTGCATGCATGGTAGCCGATAAGGACGACTAAATAAAAGTATACTCCTTTTTTGCTTTATTTCCCATGTTTCTCGTCGATTCATCAATCGTCTACTACACTACATATACACTCCATATATAATTGCACGCGATGTGCATGCATGTGGGCTAGCTAGTAGCTAGGCAACTCATCATCGTGT
XLOC_044240	chr2:4874845-4875220	369	ES	ES	0	0	0	4.50467	-None	TRANSMEMBRANE (PHOBIUS); TRANSMEMBRANE (PHOBIUS); CYTOPLASMIC_DOMAIN (PHOBIUS); NON_CYTOPLASMIC_DOMAIN (PHOBIUS); NON_CYTOPLASMIC_DOMAIN (PHOBIUS); TMhelix (TMHMM)	None			CATGGAAGATGCCACACCACAACAGTAGTGTGCTGCTGGCAAGGCTTTATTTACAATGATCATTCATAGTTGATCTATTGACGAGTTGTATTTATTAACTATTTGAAGTACATTGCTGTGTTTGTTGCTGATTGATTGGCAAAAAAGATGGCTGCTATAGCGTTGAGCAGCGTGGGCAACATCATCTGTATCGTGCACGAGATCAACAGGCAGTGAGGAATGTGAAACAGAACAAGGAGTGTCGCGACATCGAGAGGTGTGTGGCCTGAGTCACTATATCCTGGATTGGTTGGGTCGAACACTAAAGCACTACGATGAGGCCAGTACGACGACAATAGAGGCACGGGCCATCGGCGAATAGGCAGTGGC
XLOC_044242	chr2:5073322-5073812	483	O_ES	None	0	0	0.180235	2.0135	-None	no IPS match	None			GCCGTAAAAAGGCATTAGCCGGCTCTCTCAAGCTATCACAGGTGGTGTTTAGTTTCTCCATGTCTTGCCGACATTTCGCTTAAACCATGTGCCGTGGGAGCTCAGCCGTGAAAAAGAAAATTTGGCCCTTGGCCGTCTTCGAGCAAAACAAGTCAATGGAAGGAAAGGGACTCACTGGCTGAGGTCAGTACAAGCGTTTTTTTCGCAGAATTTACCCCCGACAGCTTAGGATCCACTAAAGTACGTTGACCACATACACATACCGTCAAGTTATCAGCGATAAACAACAGTCAACCTAAATTACTCTCTACTCAAAGCTAACTAGTGCTGCGACCTGCGAGTAAAGCCGCTCCAATTGGCTGGCGGCGGCAGCCGGCGCACAGACCGGAATCCAGAGTC…
XLOC_044243	chr2:5372469-5373038	560	O	None	0	0	1.29261	0	-None	no IPS match	None			TCACCGTCCAGCATGAGCCTCCACTCCAGAGTTGCTGACGGCTATCAGCCTTCAGACCAGAAAATTACACGCTTGATGCCAACTTTTTTATGATGGTAACCTTGAGTATAAAGCAAGGTTAGCATTTGGTACGATGCTGTACTGGTGACTGGTTCTATCTAGCTGTGTTTCGGAAAACTGTGCAGAATGATGCGCGTCGTTGGGTTTGAATCCGTGTCATTATTACGAACGCAGGGGGGACAGAGGCGTAGGGCCACAAACTGACGAGATGGGGCCAAACACAGGTCAGTGCCGCGTGACTTGAGTCGGATCGGAGATGCCACTGGCCATGGGTGTGGGCACACAGCAGTCAGGGAAGAAAGATGGAAGTGAAGAGTGCACGTATAGTGTTCAACTGCT…
XLOC_044245	chr2:5509692-5510228	528	P	P	0	68.9231	0	0	-None	no IPS match	XLOC_021312	pre-lncRNA		AGCCCGATATTCTGTCCATATACAAATTCCATGTCAAATCGTCATGAACCTCGACAGGAAAGGTTGAAAGAGGGGAGCTCCATGCGAGAATTTTTACCTTTTCCACCTTTCTTACTGCGCCTGCTTTTCATGGCTCCGTGATGATTGCGATTCACCACCACTACCACCACTGCTGACGCCCTTCCATCAGCGATCTCCACATTGACTTCGCCCCCGGGCCATGAGAGGAGAGCACGTCTTTCGACTGTTACCTCGATCCCGCTGAGTCACTATCTATTGATTGGTTGCCCGCATCATCTTATTCTGTATTATCGTGTGTGTTAATTTTATGTGAGCTACTGTTTGTTACTTGTACGTAGGAGACGTGGCCTACATGAACATATGCAATATAAGTCATTT…
XLOC_044254	chr2:6009430-6010162	721	P	P	0	66.9932	0	0	-None	no IPS match	None			ATGGATACATGAAATGTTTGATCCAATAATCAGGTTGTTTTCTTTGTACCGGGCCTGGAAGAGGAGTACTTCATAGCTTGAATTTGCACTCGATGCTTTGAGGAGTACATTCGAAGTTGCTGAGTTTGAAGCAGGTATGTATAAAGGAGTTGCCTTGCAAGAAGTTTGGTATCAAGGTCTATGAAGGAGTTGTACCGTTTGAGTTAGATTTGGTTACTACTGCGACTGCGACTATTCTTATGGAGATCTTTGACAAAGGAGACCCATGAACGTGTATGTACTTTGCAGAGTTACGCTGACAAATCCAAAAGCTCAGTGAACGAGCGTCACCACTTTGCAATGAACGTGCATGCATGGGCAAAACTTGCCACGAGATGGTACTCCAACAATGCAACAAGC…
XLOC_044255	chr2:6011656-6012032	370	P_O	None	0	72.8994	0.213231	0	-None	no IPS match	None			AGGTCGTGCCTACGTGCCCGTCGCCGAACAAGGCAGCAGGAACAGCACGCTGCCGTTCTGGTGAGGCTGCGACAGTTTGGTGCATACGTTGATACAAGCATTGAGCGGCGCAGCGGAATGCATGGACCAACAAATGTAGACTGGAGAGTGGAGACACATGGTCGATCGTCTGGTTGCCATCAAGATTATGCATGTCACTGTCACATAAGATTCATTACGCTCCTACTATCTGAACGATTTGACAACGATTTCATACATGATTGCCTATGATCAGCTTTCGTATGTCAGAGTACAGTACAATACTACATAGAGATAAAAAAAAGAACATGTACTGAACCTAGAAAAAAAGAAACAGATTTAGGGCGTCGCC
XLOC_044266	chr2:7406128-7406307	176	O_ES	None	0	0	3.97936	35.6503	-None	no IPS match	None			ACAGAGCTAATGGACAGAGTTTCTGAAACATTGTGAACAGAGCTACTGCAGTTGGTGTAGTTTACGTTTGCATATCTAGGATAGATTACAACAATTTTATTTCTTCTTTGTCCTCCTCATCAGATTTTCTTCCATGAAAAGCATTTTATCAGTTGGTAGCATCTTTCTATTCATTT
XLOC_044267	chr2:7650864-7651608	733	O	None	0	0	1.72462	0	-None	no IPS match	None			ATAGTCTCAGATTTAAAAGAGTAAAAGACCACACGTCCACACCACACAGAACAATAGTGCCATACGCCATGACGCAAAAAATATTATGCAAAATACAAATGGTTAGCTAATTGTTGCTACTTATACTTCTCATATTGAGCTACATGGAAGACGTTTCATGTACCATTGCACAAATAAATATAACCAGATTCCATAGTCTATCAAGTGTTGTTAAATTTTTTAATGTTTGGTCATATTTGAAATATAAGCAAATCATATCCAATATTTGTTAAAGTTTGGTCAGATTTGAAATATATGCAAATTATATCCAATATTTGTTAAAGTTCGGTCAGATTTAAAATATACTAGATTATGTGAAGTCTTATGGTTGAGTACCCGATGGATCGGTAGATCCCGTGC…
XLOC_044273	chr2:7950477-7950913	429	ES	ES	0	0	0	2.63068	-None	no IPS match	None			AGCGTGCGGTATCGATGTGCTGTAGGTGTATATATCACACACAGACTGGATTGTGGATTATTATGTATGGTTGACTAGCTAGTAGTAAAACCGCGCGTAGAGCTGTACCGTGAAGCCAAGGCCAATCTGCTTGGTGCTTTCTTGTTCCCAAGTGTTAGTCTAAGCAAGAGTGGTGTGTTATTAAGTAAACGGCACACACGCGACGCAGTGAGTAGACTCTGGAATTATGTGGGGTTGACCTCTCGGCTGCTGGACCGGAGGACGGAACACGCACGCCCTAACCTGCCCCCCTGGATCACTCTGGATTTCATGTTAGGCCGGCTGCACACTCACACACACACACACATCCGACAGTCCGACGGGCACACTCGTTCGCTCTCGTCGCACTGTCATGATTCG…
XLOC_044275	chr2:8136184-8136481	292	O_ES	None	0	0	1.58603	4.80106	-None	no IPS match	None			ATACTGTAGTGATCCGTTTTGTATTGTATCGTAGCAGCGACAGGATCATACGTGCGCGTGTGATCGGATAAACCAGGCTACCAATTTGCGCTGCTCGTTTGGCCTTCATCGGTCCAAATACTACTCCAATAGGCAATACCACGAACAATTCTGCTGACACCTCTAGCTAGCTAGATGTTTAATTAGGGACGTAGGCCGGGCCATGGTACGTAATCCGCCCGCGCGTGCCTTCTTCGACAGTCGACACACTACAGCTGCTACCGTGTGTTGTAGGCAAGAGGTTGATGTTTAG
XLOC_044280	chr2:9366521-9367149	619	ES	ES	0	0	0	1.76322	-None	no IPS match	None			GTATAACCGAGAAAGGTAATGGATCTCTAATGATTGAATGCAATCTAACTCACCTAACCTCCTAAGGTTAGTGAGGCAATTGGTTATTAGCCAGTGGAACGTAGTATGAATAAAATAATAGGATAAGAACAATGCAATGGTTATTAGTCGGTGGAACCTAAGGTTCATATAGTCCTTGTAATATTTTTGTTTTTTACGTTCATCAATGATGAGTAGCAAGGTAATGTATAGTATTACATGTACTATGGCTCAAATTCCTCTAATTATTCGTATGTTGCTCCCACTCATGTCTAAGTACGTTTGGCACGATCACATACCTATGCCATGCTATCTCATAATTCCCTCCATTTTCTGATACTCTTTGTACCCGGGTCGAATTGATGACGATTAGCTTTACCC…
XLOC_044281	chr2:9368325-9368652	322	P_O_ES	None	0	18.3949	1.28259	1.91454	-None	no IPS match	None			GAAAGTTACAGCTGCCGGGCGTTTGACCCTCCGGCGTTCTCTTCTCTGGACTGGACCTATTGATTGTTTTTTTTTGTGCGTGGCGGGGGCGTGGCGGTGAGTGGGCGACTGGCGGTACGTACGAGGGGCAGATCGGGCGAAAAAGCGGGAGGAGCGGAGAATTCCCCGTCCGTTGCGTCGTCCGTATGCATGTGCCCTGACGATGGCCGTTCACGTCAACAGCGTGAGCCTTTTGTACATGTTTGTTTGTTTTGTCTCGCCCGCCGCGCGCGGACTTCTCTTTCCACTCTACTACACGCGAGCACTGCTCTGGCTCCTGCTG
XLOC_044284	chr2:9515988-9516470	475	O_ES	None	0	0	0.217903	1.60046	hypothetical protein ZEAMMB73_602240	no IPS match	None			AAGAAGCCCTGGTCTAATTGTACGTCTCGGTCCAACCATGCCATTCGATACCTCACTTCACCGTTGTGGCCATTAAAATACATTCACCAAATTCACATTTTTCTTTACCCTAACATTTCTAGCGCACACAGCCGCCGCGACGTTTCTTCATCTCCCTTCCCCATCTTCCTCGCAGATCGCTCCTGTGATCCGACGGGACGACGAGCAGAGCACCTGGACCACCAGACATGGCGAGCACCGCCTGCCTCACCTTCTTCAGCGCGACGACGACGCGCTGCAGACGTAGTAGGTGGCGGCGCTTTTCATCTCATACAAATTCGCAAGGTGCTTCTCACTCTGGTGGTAGGGCCAATGGCGACGAACCTCAGCGGGCACCACCTCCGGTCGAGTAAGTCCACC…
XLOC_044285	chr2:9592683-9593207	516	O_ES	None	0	0	0.519898	1.97767	-None	no IPS match	None			ACAGCCAATCCAAAAGACCACTAGAGAGTAACAACCTAACGCGCGTATTTTTTTAGTAAGAGAGGGGCTTATATATTATCGGTAGAAAGAAGAATTATATTGTTGACCACTAGTAATTTGTTTCAGATAAAATTGGCATACATGGCGCCAGAGACGGTTTCGATCTTAGCCCATACTTGATGTACTACCCTCCACGTATGGTGGAGAGTTGAACCGCTCGCTATATAATCCAAGTGTTTATGTGGCGTTGGATGCATGCAAGCAGATTCATTTAGGGCAATTGCGGCAGTGCCCCTATTTTAGAGGGTAACTTGTAGATCTGTCCTAGTTTTTTTTTTTGGAATTGCATATTTGCCATATTTTTTTCAATACAAACTGTTGTATGCCCCTACTACTACG…
XLOC_044287	chr2:9608744-9608954	207	O	None	0	0	35.1224	0	-None	no IPS match	XLOC_021372	pre-lncRNA		AGAGAACACGTAGTTCTGAAGTCTGAACATTTCTACCTTGAGAAAAAAAGGGGGGTCAAGCAAGATCTTCATCACGAAAGCGTGGAACATGTACTTGGACCGTGGAGTATACACAGAGAAAATCCCTTTTCATCTCGTTTGGGGTCAAGCTATCTTTACGACCAATGGTGAGCAAATAATAACTCTCGAAAACAAAGCATAGTGTGT
XLOC_044306	chr2:10562530-10562951	414	O_ES	None	0	0	0.916819	1.61672	-None	no IPS match	XLOC_021426	pre-lncRNA		CCTTATGGTGAAGCACAGAAGTTACACACTGTCAGATTTAGATCAAAAGGCTATAAAAAAAGAAAATGAGTGGCGCTTCGAGGGAGGAGCTTTGCTCCGCTGTTTAATATATAGTAAAGTAAAGTAATAACGCATTAGTGACTCTGGAGGGGAACCATCGACGATGGTGTTCGTTGCGAGATCCTCCTGAGCCGAGTTTTGTCCCTGCTTTCGATCTGGCGGGCTGTTCCCTTTGAATTAAAGTTATTGGATGATACAATTACAATATAGAGAAAAAAGAAGACGTTACGTTTTATTTGAGTGTTCAGCTGTTCTGTAGCCATAGCTGTAGTTACTACTACTATTGGACTACTGTAATCCGTAAAAATAAAAATATTGTAAAAGTTACGGACACAGTCA…
XLOC_044308	chr2:10661653-10661811	155	P_ES	None	0	153.386	0	107.373	-None	no IPS match	None			GCACACACACATTGGGGTGCAGCAGCAGCATGCAGTGCAGCTCTGTAAAGTGTAAAGTGAGATAAGAGTGTCTCTATACGGCAACACACACACAACCTAGTGAATGGATGTACGCATGGAGTAGAAGCTCCCCACATTTAAACTTTTATTATTAT
XLOC_044312	chr2:11308053-11308722	659	S_ES	None	7.62809	0	0.0563778	2.37408	-None	no IPS match	None			CTTTTACCGTACGGTTGAGGACAACAATAATCTCAAGGCAGAGAGTAAGCTTGGAAAGAGATAAGGGCGTTTTCCACCATATAGTCCAAAAGGTAGAGAACAAGCTTGCAGTCAATTTCTCTTAGCTTAATAGAACTTTTTTCTTACTCCAACTCTTGGCCGCTTTGAGGGTCAATATTGGAAGTCGTAGCTGTTATGTGTCGACAAGATGGCCTATTGAGAGCTTTCGCTTCTGGCTGGCTGTCTGTTTTAGTTTGGTTAGCCTGTAGGCTGCCAGGGAAGTCGAAGCTGCTCGATGCTCTGCATCCTTGTTTGGCAATGATGACCTTAGCAGTTTTGTGTGCCTCCTACATCGTGTTGGTTGGTTAGCCCTTCGTGTATCATTTGTTTGCTCCGTGC…
XLOC_044314	chr2:11314062-11314599	529	O	O	0	0	5.51333	0	-None	no IPS match	None			AGTCGTCGCTTGTGTCACAGTCACACTCACAACTCCCGTTGCTCCTCTCCTCGCCCTCTGTCCAGCAGCGCAGCCACCGAGGGACGCCGGCGTAGGGCAGCGGCGTGTACGCGTGGTCGAGACTCGAGACGCCCTGGCTGTACGCGTGTACGCGTGGGCCGACGCTGCTCCTCCTGGCGCACGAGGACGCTGCTGCTCCTGACGCACAGGACATTGCTGCTCTGTTCGGCTCTAGTCTCCACTGTTTGATGAGTACCGGAGAGCGCTCTGCGGCATGTGAGCGGGTTAGCTTTGCATTGCAACTCAATTTTAGGTTCAGCCATAGATTGGTTTAGCTCGATCGATGGTATCTGACGGTGGTGGCTGAGTTTGCAGCTGCGTTCCCGGCTGGGCGTACAA…
XLOC_044319	chr2:11836324-11836680	350	ES	ES	0	0	0	2.16327	-None	SIGNAL_PEPTIDE_H_REGION (PHOBIUS); SIGNAL_PEPTIDE (PHOBIUS); SIGNAL_PEPTIDE_N_REGION (PHOBIUS); NON_CYTOPLASMIC_DOMAIN (PHOBIUS); SIGNAL_PEPTIDE_C_REGION (PHOBIUS); SignalP-noTM (SIGNALP_EUK)	None			CAATCTGACGTTCTACTCTCCCCTCGGTGTGAAGCCCTATTGACCCTTGATAGTTAGACCATACGGTCCACACTTGGTCTGACAATTGGTCCAACACTCCTACTAATGACGACTAGGGTTTTCTGTCTAACACCCCTTTGGTTAGTCTGAAGCTTTGGTCCAATGCACTTCAAAACCCCCTTTTCACTTTTATTTCATTGTGATCTTGCATTCGGCTTGGTTTCATCTCATACATTAAACTTTTTCTTTTGTTTGGAGGTATTCAGCGACAACATGCTTCTAATGTCTTGTTTGAGTTGTTCATCATCTCGATCACTCCTTTGCCTTAGTCCAAGTCCACTTTTAATCCT
XLOC_044320	chr2:11990323-11990522	196	S_O	None	9.88687	0	26.8895	0	-None	no IPS match	None			TACAGGCGGAGAGAGGCGAGGAAGGAAGAAATCGACGAGGGGATTGGATTGGACTGCGACTGTTGTTGATCTCTCTTGCACGCGGCGGTCCTCCTCCAGAGTCCAGACCCAATCCCAAATCCCTAATCCTACAGAGGGTCCCAAATCCGGCGTCCAGTCCAGTCCAACCTGTAGTAGATATCCCCGCCGGCTTGGC
XLOC_044322	chr2:12065408-12066025	608	S_O	None	0.414046	0	2.89282	0	-None	no IPS match	None			ATACTAAATAATTTGATCTGGTATCTTATGGTATTAAAAGAAATTTTACAAGACTATTCACCTTCCTTTGGCATCTAATCCTATAGCATGCCAATTGCCATGCTCGAGATGAGGGATGCTTCGCTAGCTAAACTCCTTCACGGCAACAGCCGGTAGTCTCTTCATGTAATCCGGCCTTCGTTAGCACGACTCCGTTCCGCTCCGCAAGCTAAGCCGAAGTTTATGCAAGAGCTTATCGACGTCCATCTTGCTTCTCCCTTGACCGATATGATTCATCGCCATGGCTGTACAGTCGAAGACCAGGATCCTCTACTTCCAAAGCCGGAAAAGTGCGTAGAGACAGTCCGTCCCTGAGTCCGCCCGAACTGAAAAGAGACCACAAGAAGATGAGTGAAGGTT…
XLOC_044323	chr2:12135055-12135435	374	S_O_ES	None	0.829608	0	0.427512	3.85915	-None	no IPS match	None			ATTGGTATGCAAGAAGTGGAGAAAAACTGACTGACGCACTTCACGCGTGACGCACGACGTACGAACTCGACTTTAAAGGAGTAGAGATTATGTATGGGTATTTGTCTAATATATATTATTGTATAGCCTCTTTGGACAATTTATCTTTATTTCATATAACCTGTCGAAAGATTTTTTTTAACATCTAGGACCTTCTTTCCTTCTACTTGTCTTTATTTCCTCTTATAGAATCCTATTCTTTCACTGATGTCCCCTTGATTCCTATTGCTCTCTTCGTCCAGTTACTGGTTGCTAACACGTAGGGAACTAAATAAGACAAATCTATGTTGATACATGCTACACAACGAGCGACATGTAAGGCTCCAGTAAGCCTG
XLOC_044325	chr2:12240574-12241291	706	ES	ES	0	0	0	2.2638	-None	no IPS match	None			CAACATTGAAACAGCACACAGAAATCAACCCCCTTTTTTCACTACGAAATCCTCGTGCTGTTGTGGAAGGGTTAGCGTGGTGTTCGTGTCGTTATTGATCTCTGAATGAGACCGGCCTGTTTGTAATGTAGCCGTTGGTCTGTTTGCTGGGGAAGCTTTTGTTTTTCTTTTGCATTTTTTTGTACGTTTCGCCCCCATGCTTTAATTGGTCACCTTTTATGCTGAAGTCGTTTGCATTCGTTGGATGCATGGTACAGTGATGGATCGGCAAACTGACGAGTTCGTACCGATAGCCTGCCGGTTTCTCCATTTCCCCGCTTGTTTGATCAATCATTCAATCCACATTGTTGGGTTGAGTTTGTTTGAATACCATGAATCCACGTGTTGTGTTGGATTACA…
XLOC_044327	chr2:12281006-12281661	645	O_ES	None	0	0	0.138746	1.16124	-None	no IPS match	None			AAAATTATACATAATAGGAAAGGACCAGTGTCCCTTGATTCTATTAGGCTTGGGTTGCGTCCTTTAATCTGATAGTGTTGTTACCTATCATATACAAACTTAGGGTTGCGCCCCATAAACTCGACAATGTTGTTATCTGCATGTAAATCATCATCTTATATATATCTATATAAATAAGTATAGTAAGATAGCCTTGTCTTGTGCCACTTTAAGACTGGCTCCCTTTAGAACATCCTTGCATTGCGCTACTAGACAAACCATGAAATGAGCAAAACCATGAATCGAAATCGAACCCCTTCCTGTGATCTGACTGCATCTCTATTCCCTAACTCAATAACTAATGTATAGCCTATTGTCGACCGCCAACACCCATGTGGCAAGATTAAGCGCGGCTAAAGG…
XLOC_044330	chr2:13289948-13290829	868	P	P	0	57.0305	0	0	-None	no IPS match	XLOC_021482	HC-lncRNA		TACAATTCAAGACTGACTCGGAGGATTAATTAAACTCCTAACCTATAGATTATGCATACAGATAACAACGAGAATTCTCTGTGTGGAGGGATATATGAATCCTAACCTAATTTCCCTCACGCGAGAGATTTGGATCGAACACATCATACAACAAGAGACGAGCCCAGCACTATGCATGGAACGGTGACAGATCCACGAACGATCCCTATTACCGTGTCTTGATTCTCGTGTTGCTTGTTTGTTCTTCTTGCTAGGATTGGTGCCTTGAAGTGTACTAAAGATGAATGACCGGTTGATCACATCTGCCGACTGCGCGAGCCATCAGAGCAATGTAGATTATATGACGACAGGGCTGGGAGCAAATTAAGTTCGGATAATGAAAGTAGTCTTCGGGTCAGA…
XLOC_044331	chr2:13543169-13543945	764	S_P	P	0.299169	45.827	0	0	-None	no IPS match	None			ATCGACCGACTGACCGAGGTTGCATCGCATCGCATTGCAGTTATTATGACGATGATGATCCGAGCCGGGGCAATGATAGATATATAGCATATGATCGGATGCATATGCATGCCCCCGGCATGGGTGCATGTTTCATTCCCTCCACAACTGGAGCTCCCCTCCTTTCCTGGCTGGATCTCTCCGGGAGGGGTCCCATACGGCCATACCGTCCGCCGGAACCCACAGCAGGGGAACAGGCGTCTTTCCACGCGATCATGGAGGCCGGAGCCAAAGCTTCACGAATAATGCACGGCAGGCATGATGATTGGCCAGACACGCCGCGTAGCTTTTCAAATAAACGCCCCCGGCGGGCATAGGCTCCCGACGAGGAGCCCTTTCCTCGCAACCGCGGTGCTGTCC…
XLOC_044334	chr2:14112680-14113194	506	ES	None	0	0	0	0.600105	-None	NON_CYTOPLASMIC_DOMAIN (PHOBIUS); CYTOPLASMIC_DOMAIN (PHOBIUS); TRANSMEMBRANE (PHOBIUS)	None			CAACAACTCACAATTGAGATTGACTATATTAATAATGTGACTAGACAAGGGTTATCTTAACAAATAACTAGAAGTCGTTTTACCAAATGGTTTTTTCTTGTTAAGCAACTTTGATAGAGAAGTCACATCAAAATATTTTAGAAAAAGAAACCCTATCAAAGGAGGCCTAAGGCTTATCCAGTGGCAAATCCTAGTCCACCAAAGTGATCGTTGCCAGTCGAGAATTCGATGCATGGCAAGAAAAGAGAAGAGTCGGGTCCTATACTCCAATACCAGGTAGACTCCTTGCGAATAAATAACATAGTAGAGCTAGTTGTTGGTGTGGTTCGTGTTGACACAAAGATTATTACACATCAGCTTCAGTTAGATCGTCAATATCAGCATGGATCAAAGAACACA…
[truncated: 2,492 more rows]

## Sheet: Repeat-related
Table S3C. Expression and position of repeat-related intergenic gene models
gene_id	locus	transcript_length	tissues_above_0.1FPKM	tissue_enriched_(significant_2-fold_increase)	S_FPKM	P_FPKM	O_FPKM	ES_FPKM	BLAST_BestHit_transposable_element_or_repeat	RepeatMasker_match	Overlap_lncRNA_Locus_Lietal2014	lncRNA_Type
[truncated: 27,685 more rows]

## Sheet: Blast2GOinfo_NonRepeatXLOCs
Table S3D. Detailed BLAST2GO Output for Non Repeat-related Intergenic Gene Models
[truncated: 941 more rows]
