# Supplementary material for: Discovery of novel transcripts and gametophytic functions via RNA-seq analysis of maize gametophytic transcriptomes
Source: Genome Biol. 2014 Jul 31;15(7):414. doi: 10.1186/s13059-014-0414-2 (PMC4309534; doi:10.1186/s13059-014-0414-2)
Supplement: Additional file 4: Table S4. — All FGS genes with expression greater than or equal to 0.1 FPKM for each tissue, sorted highest to lowest as extracted from Additional file 2. [file 13059_2014_414_MOESM4_ESM.xlsx]

## Sheet: Sheet1
Table S4. All FGS genes with expression greater than or equal to 0.1 FPKM for each tissue, sorted highest to lowest as extracted from Table S2
Genes with Seedling average ≥0.1	Genes with Pollen average ≥0.1	Genes with W23&B73 Embryo Sac average ≥0.1	Genes with W23&B73 Ovule without Embryo Sac average ≥0.1
GRMZM2G374263	GRMZM2G088371	GRMZM2G128832	GRMZM2G015605
AC216353.2_FG005	GRMZM2G133129	GRMZM5G892124	GRMZM2G153292
GRMZM2G586702	GRMZM2G095895	GRMZM2G121308	GRMZM5G892124
GRMZM5G837022	GRMZM2G163099	GRMZM2G015605	GRMZM5G868973
GRMZM5G875675	GRMZM5G887514	GRMZM2G118873	GRMZM5G822237
GRMZM5G868973	GRMZM5G876285	GRMZM2G168651	GRMZM2G152466
GRMZM2G308907	GRMZM2G175243	GRMZM2G124317	GRMZM2G409726
GRMZM2G158394	GRMZM2G419209	GRMZM5G868973	GRMZM2G124317
GRMZM2G306345	GRMZM2G319875	GRMZM2G125520	GRMZM2G419891
GRMZM2G360821	GRMZM2G317406	GRMZM5G829038	GRMZM5G803735
GRMZM2G070605	GRMZM2G390896	GRMZM5G812298	GRMZM5G875675
AC207722.2_FG009	GRMZM2G146551	GRMZM2G088861	GRMZM2G088511
GRMZM2G011523	GRMZM2G109842	GRMZM2G074293	GRMZM2G144387
GRMZM2G121878	GRMZM2G019328	GRMZM2G153292	GRMZM2G118637
GRMZM2G132929	GRMZM2G030265	GRMZM2G152466	GRMZM2G066222
GRMZM2G050131	GRMZM2G153268	GRMZM2G088511	GRMZM5G835323
GRMZM2G114945	GRMZM2G160113	GRMZM5G875675	GRMZM5G815894
GRMZM2G018627	GRMZM2G073155	GRMZM2G080603	GRMZM5G882806
GRMZM2G414192	GRMZM2G133113	GRMZM2G409726	GRMZM2G153541
GRMZM2G077333	GRMZM2G172664	GRMZM2G374263	GRMZM5G863656
GRMZM2G083841	GRMZM2G041493	GRMZM2G006601	GRMZM2G031545
GRMZM5G896196	GRMZM2G024887	GRMZM2G483273	AC217050.4_FG006
GRMZM2G080107	GRMZM2G120563	GRMZM2G537039	GRMZM2G144653
GRMZM2G113033	GRMZM2G122230	GRMZM5G835323	GRMZM2G108474
GRMZM2G172204	GRMZM2G153368	GRMZM2G419891	GRMZM2G112165
GRMZM2G016066	GRMZM2G135570	GRMZM2G144387	GRMZM2G113696
GRMZM2G364252	GRMZM5G865672	GRMZM2G066222	GRMZM2G303374
GRMZM2G071450	GRMZM2G166044	GRMZM2G042118	GRMZM5G850966
GRMZM2G059083	GRMZM2G080056	GRMZM2G173023	GRMZM2G169372
GRMZM5G882806	GRMZM2G106899	GRMZM2G118637	GRMZM2G394827
GRMZM2G409726	GRMZM2G027782	GRMZM2G178576	GRMZM2G013457
GRMZM2G013342	GRMZM2G431856	GRMZM2G114952	GRMZM2G343543
GRMZM2G056500	GRMZM2G098278	GRMZM5G898755	GRMZM2G027451
GRMZM2G010348	GRMZM2G450501	GRMZM2G099353	GRMZM5G854585
GRMZM5G854585	GRMZM2G139431	GRMZM5G850966	GRMZM2G498613
GRMZM2G073150	GRMZM2G181202	GRMZM2G303374	GRMZM2G439201
GRMZM2G385622	GRMZM2G321978	GRMZM5G822237	GRMZM2G121308
GRMZM2G042118	GRMZM2G047699	GRMZM2G175165	GRMZM2G017805
GRMZM5G806774	GRMZM2G137037	GRMZM2G326111	GRMZM2G001327
GRMZM2G034152	GRMZM2G158593	GRMZM2G489627	GRMZM2G326111
GRMZM2G098520	GRMZM2G139513	GRMZM2G167733	GRMZM2G080603
GRMZM2G337113	GRMZM2G127106	GRMZM2G483275	GRMZM2G105996
GRMZM2G419891	GRMZM2G418644	GRMZM2G394827	GRMZM2G178576
GRMZM2G046284	GRMZM2G074361	GRMZM5G863656	GRMZM2G160687
GRMZM2G162748	AC189771.3_FG001	GRMZM2G157517	GRMZM2G477325
AC210003.2_FG015	GRMZM2G020852	GRMZM5G815894	GRMZM2G116292
GRMZM2G134264	GRMZM2G071327	GRMZM2G015355	AC207427.3_FG005
GRMZM2G033885	GRMZM2G448511	GRMZM2G108474	GRMZM2G122871
GRMZM2G450762	GRMZM2G047055	GRMZM2G079962	GRMZM2G088847
AC233788.2_FG002	GRMZM2G309944	GRMZM2G498613	GRMZM2G091155
GRMZM2G561188	GRMZM5G886913	GRMZM2G027451	GRMZM2G163081
GRMZM2G122337	GRMZM2G139695	GRMZM2G109388	GRMZM2G159032
AC190623.3_FG001	GRMZM2G041448	AC217050.4_FG006	GRMZM2G066024
GRMZM5G804323	GRMZM2G004927	GRMZM2G088847	GRMZM2G048371
GRMZM2G537039	GRMZM2G325474	GRMZM5G892341	GRMZM2G060373
GRMZM2G351977	GRMZM2G125356	GRMZM2G031545	GRMZM5G898755
GRMZM5G849275	GRMZM2G409726	GRMZM5G869269	GRMZM2G066528
GRMZM2G402936	GRMZM2G160526	GRMZM2G172342	GRMZM2G411764
GRMZM2G001653	GRMZM2G020131	GRMZM2G438301	GRMZM2G358059
GRMZM2G000326	GRMZM2G160626	GRMZM2G358059	GRMZM2G430600
GRMZM2G480850	GRMZM2G174565	GRMZM2G146331	GRMZM2G149178
GRMZM2G094388	GRMZM2G378547	GRMZM2G586702	GRMZM2G065868
GRMZM2G124317	AC197143.3_FG007	GRMZM2G153541	GRMZM5G837108
GRMZM5G834758	GRMZM2G462635	GRMZM2G113696	AC233866.1_FG006
GRMZM2G116292	GRMZM2G173738	GRMZM2G006704	GRMZM2G172342
GRMZM2G057186	GRMZM2G128491	GRMZM2G343543	GRMZM2G154312
GRMZM2G477325	GRMZM2G152328	GRMZM2G439201	GRMZM2G073535
GRMZM2G085646	GRMZM2G139517	GRMZM5G895313	GRMZM2G108348
GRMZM2G015295	GRMZM2G350662	GRMZM2G144653	GRMZM2G066460
GRMZM2G157007	GRMZM2G064698	GRMZM2G066528	GRMZM2G374263
GRMZM2G010884	GRMZM2G108766	GRMZM2G411764	GRMZM2G175818
GRMZM5G890561	GRMZM2G487322	GRMZM2G169372	GRMZM2G147791
GRMZM2G162529	GRMZM2G180272	GRMZM5G847707	GRMZM2G116135
AC209208.3_FG002	GRMZM2G151755	GRMZM2G118003	GRMZM2G069651
GRMZM2G161295	GRMZM2G156857	GRMZM2G013457	GRMZM2G154218
GRMZM2G104549	GRMZM2G157929	GRMZM2G160687	GRMZM2G091715
GRMZM2G080603	GRMZM5G875675	GRMZM2G091715	GRMZM2G079908
GRMZM2G304947	GRMZM2G066191	GRMZM5G837108	GRMZM2G071630
GRMZM2G155242	GRMZM2G129064	GRMZM2G122871	GRMZM2G002825
GRMZM2G051879	GRMZM2G097122	GRMZM2G108348	GRMZM5G814991
GRMZM2G158568	GRMZM2G046824	GRMZM2G175818	GRMZM2G104025
GRMZM2G153292	GRMZM2G012263	GRMZM2G112165	GRMZM2G156673
GRMZM2G326111	GRMZM2G309063	GRMZM2G104025	GRMZM2G117582
GRMZM2G048313	GRMZM2G130055	GRMZM2G314328	GRMZM2G149768
GRMZM5G892341	GRMZM2G030531	GRMZM2G132759	GRMZM2G455828
GRMZM2G052869	GRMZM2G110025	GRMZM2G105996	GRMZM2G100467
GRMZM2G329047	GRMZM2G323418	GRMZM2G006676	GRMZM5G803952
GRMZM2G152466	GRMZM2G152466	GRMZM2G152891	GRMZM2G118873
GRMZM2G549584	GRMZM2G463471	GRMZM2G455828	GRMZM2G158568
GRMZM2G010929	GRMZM2G006765	GRMZM2G046011	GRMZM2G442658
GRMZM2G154397	GRMZM2G075077	GRMZM2G066460	GRMZM5G812298
GRMZM2G382914	GRMZM2G162461	GRMZM2G044137	GRMZM2G537039
GRMZM2G132623	AC203535.4_FG006	GRMZM2G158568	AC190609.3_FG002
GRMZM2G162233	GRMZM2G117603	GRMZM2G073535	GRMZM2G154397
GRMZM5G892124	GRMZM2G320175	GRMZM2G177828	GRMZM5G887054
GRMZM2G116273	GRMZM2G153292	GRMZM5G854585	GRMZM2G152891
GRMZM2G306258	GRMZM2G082517	GRMZM2G065868	GRMZM2G702426
GRMZM5G825759	GRMZM5G860318	GRMZM2G060702	GRMZM2G060702
AC155610.2_FG009	GRMZM2G072886	GRMZM2G002825	GRMZM2G030016
GRMZM2G001696	GRMZM2G023020	GRMZM2G060373	GRMZM2G030915
GRMZM5G847707	GRMZM2G060937	GRMZM2G147791	GRMZM2G549584
GRMZM2G130678	GRMZM2G052869	GRMZM2G069651	GRMZM2G044137
GRMZM2G071959	GRMZM2G065012	GRMZM2G079908	GRMZM2G042118
GRMZM2G064096	GRMZM5G840582	GRMZM2G015784	GRMZM2G044800
GRMZM2G149428	GRMZM2G089699	GRMZM5G803952	GRMZM2G019325
GRMZM2G161154	GRMZM2G022347	GRMZM2G314361	GRMZM2G087233
GRMZM2G112912	GRMZM2G171559	GRMZM2G041493	GRMZM5G829038
GRMZM2G057281	GRMZM2G042421	GRMZM2G006985	GRMZM2G006704
GRMZM2G405519	GRMZM5G871013	GRMZM2G149930	GRMZM2G181192
GRMZM2G048907	GRMZM2G126922	GRMZM2G116292	AC195340.3_FG001
GRMZM2G009320	GRMZM2G000044	GRMZM2G305280	GRMZM2G054136
GRMZM2G060702	GRMZM2G314292	GRMZM2G477325	GRMZM2G155931
GRMZM2G463913	GRMZM2G074356	GRMZM2G496821	GRMZM2G419844
GRMZM5G863656	GRMZM2G089409	GRMZM2G064136	GRMZM2G046804
GRMZM2G092311	GRMZM2G088208	GRMZM2G149178	GRMZM2G052869
GRMZM2G163988	GRMZM2G152891	GRMZM2G364252	GRMZM2G083253
GRMZM2G058070	GRMZM2G468788	GRMZM2G043127	GRMZM5G808756
GRMZM2G377168	GRMZM2G454497	AC190609.3_FG002	GRMZM2G088060
GRMZM2G017290	GRMZM2G167149	GRMZM2G702426	GRMZM2G067985
GRMZM2G427444	GRMZM2G068682	GRMZM2G041317	GRMZM2G146331
GRMZM2G088847	GRMZM2G116427	GRMZM2G168330	GRMZM2G015784
GRMZM2G118637	GRMZM2G031329	GRMZM5G837022	AC155610.2_FG009
GRMZM2G064302	GRMZM2G099167	GRMZM2G088060	GRMZM5G805545
GRMZM2G119471	AC233885.1_FG002	GRMZM2G015985	GRMZM2G168330
GRMZM2G180625	GRMZM2G154397	GRMZM2G022403	GRMZM2G132759
GRMZM5G850966	GRMZM2G327357	GRMZM2G154312	AC233865.1_FG001
GRMZM2G130358	GRMZM2G313216	GRMZM2G436593	GRMZM2G114952
GRMZM2G137839	GRMZM2G083243	GRMZM2G163081	GRMZM2G094051
GRMZM2G155216	GRMZM2G045278	GRMZM2G156673	GRMZM2G144030
GRMZM2G050412	GRMZM2G102347	GRMZM5G877423	GRMZM5G847707
GRMZM2G059191	GRMZM2G144856	GRMZM2G366910	GRMZM2G129450
GRMZM2G451224	GRMZM2G127236	GRMZM2G150295	GRMZM2G057823
GRMZM2G038519	GRMZM2G124317	GRMZM2G430600	GRMZM2G044963
GRMZM2G078641	GRMZM2G091338	GRMZM2G573903	GRMZM5G890561
GRMZM2G088511	GRMZM2G047632	GRMZM2G169890	GRMZM2G151252
GRMZM2G160268	GRMZM2G138516	GRMZM2G001327	GRMZM5G895313
GRMZM2G109244	GRMZM2G096897	GRMZM2G061487	GRMZM5G803276
GRMZM2G153541	GRMZM2G064136	AC233866.1_FG006	GRMZM2G130678
GRMZM2G472696	GRMZM2G309847	GRMZM2G179462	GRMZM5G821439
GRMZM2G110063	GRMZM2G321870	AC233865.1_FG001	GRMZM5G896196
GRMZM2G448344	GRMZM5G868973	GRMZM2G083253	GRMZM2G177828
GRMZM2G175562	GRMZM2G394259	GRMZM2G065757	GRMZM2G151193
GRMZM2G047954	GRMZM2G003838	GRMZM2G087233	GRMZM2G043127
GRMZM2G013798	GRMZM2G007708	GRMZM2G012631	GRMZM5G846097
GRMZM2G089136	GRMZM2G038001	AC230013.2_FG007	GRMZM2G124791
GRMZM2G448389	GRMZM2G399921	GRMZM2G116135	GRMZM2G171181
GRMZM2G170120	GRMZM2G128078	GRMZM2G104876	GRMZM2G007276
GRMZM2G085924	GRMZM2G454608	GRMZM2G319747	GRMZM2G586702
GRMZM2G181258	GRMZM2G106424	GRMZM2G071630	GRMZM2G171426
GRMZM2G167549	GRMZM2G374375	GRMZM2G102471	GRMZM2G044498
GRMZM2G000223	GRMZM2G005798	GRMZM2G019325	GRMZM2G145280
GRMZM2G015419	GRMZM2G094811	GRMZM2G115357	GRMZM2G053652
GRMZM2G012397	GRMZM5G820735	GRMZM2G091155	GRMZM2G340251
GRMZM2G394827	GRMZM2G139223	GRMZM2G030016	GRMZM2G125527
GRMZM2G305046	GRMZM2G005643	GRMZM5G852505	AC230013.2_FG007
GRMZM2G082998	GRMZM2G075222	GRMZM5G896196	GRMZM2G144153
GRMZM2G099352	GRMZM2G144898	GRMZM2G048697	GRMZM2G479684
GRMZM2G102356	GRMZM2G438301	GRMZM2G117582	GRMZM2G058522
GRMZM2G066460	GRMZM2G319684	GRMZM2G155931	GRMZM2G132929
GRMZM2G178576	GRMZM2G059052	GRMZM2G066024	GRMZM2G009936
GRMZM2G472852	GRMZM2G442008	AC205122.4_FG003	GRMZM2G012631
GRMZM2G152908	GRMZM2G366254	GRMZM5G851654	GRMZM2G078641
AC233865.1_FG001	GRMZM2G348959	GRMZM2G009412	GRMZM2G314328
GRMZM5G866345	GRMZM2G025175	GRMZM2G415359	GRMZM2G100462
GRMZM2G104025	GRMZM2G136170	GRMZM5G846097	GRMZM2G022403
GRMZM2G169372	GRMZM2G382413	GRMZM5G803735	GRMZM5G813584
GRMZM2G174807	GRMZM2G089288	GRMZM2G132929	GRMZM2G046011
GRMZM2G092427	GRMZM2G140774	GRMZM2G106424	GRMZM2G120432
GRMZM2G172342	GRMZM2G128549	GRMZM2G419844	GRMZM5G805627
AC206201.3_FG004	GRMZM2G408768	GRMZM2G305046	GRMZM2G100146
GRMZM2G043162	GRMZM5G836222	GRMZM5G890561	GRMZM2G109388
GRMZM2G133844	GRMZM5G829894	GRMZM5G887054	GRMZM2G074898
GRMZM2G047732	GRMZM2G043141	GRMZM2G112795	GRMZM2G030293
GRMZM2G154218	GRMZM2G012611	GRMZM2G134797	GRMZM2G165619
GRMZM5G829038	GRMZM2G028247	AC208023.3_FG001	GRMZM2G063700
GRMZM2G153184	GRMZM2G439422	GRMZM2G324248	GRMZM2G004703
GRMZM2G109165	GRMZM2G001332	GRMZM2G044963	GRMZM2G169890
GRMZM2G153488	GRMZM2G122816	GRMZM2G057823	GRMZM2G305154
GRMZM2G056039	GRMZM2G136236	GRMZM2G154218	GRMZM2G119809
GRMZM2G001327	GRMZM2G108624	GRMZM2G159032	GRMZM2G093574
GRMZM2G540403	GRMZM2G109973	GRMZM5G806774	GRMZM2G110509
GRMZM2G055936	GRMZM2G052006	GRMZM5G817301	GRMZM2G106574
GRMZM2G116135	GRMZM2G406026	GRMZM2G129450	GRMZM2G415359
GRMZM2G091189	GRMZM2G011951	GRMZM2G067601	GRMZM5G869269
GRMZM5G814314	GRMZM2G163095	GRMZM2G074898	GRMZM2G084465
GRMZM2G030606	GRMZM2G080871	GRMZM2G165619	GRMZM2G088064
GRMZM2G088060	GRMZM2G004354	GRMZM2G479684	GRMZM2G030784
GRMZM2G312910	AC233959.1_FG006	GRMZM2G044800	GRMZM2G009412
GRMZM2G108348	GRMZM2G142584	GRMZM2G172244	GRMZM2G067601
GRMZM2G374302	GRMZM2G084440	GRMZM2G443343	GRMZM2G148744
GRMZM2G016677	GRMZM2G071959	GRMZM2G125527	GRMZM2G015355
GRMZM2G148744	GRMZM2G419452	GRMZM2G100467	GRMZM2G108780
GRMZM2G146331	GRMZM2G367110	GRMZM2G181192	GRMZM2G150295
AC190609.3_FG002	GRMZM2G305280	GRMZM2G145466	GRMZM2G056039
GRMZM2G085381	GRMZM2G136400	AC209208.3_FG002	GRMZM2G177720
GRMZM2G003762	GRMZM2G066950	GRMZM2G054136	GRMZM2G047727
GRMZM5G846097	GRMZM2G043069	GRMZM5G805627	AC208023.3_FG001
GRMZM2G016890	GRMZM2G029716	GRMZM5G849275	GRMZM2G181551
GRMZM2G081114	GRMZM2G160027	GRMZM2G078641	GRMZM2G319747
GRMZM2G025171	AC234515.1_FG003	GRMZM2G124791	GRMZM2G032003
GRMZM2G174984	AC211164.5_FG003	GRMZM2G360339	GRMZM2G180625
GRMZM2G153476	GRMZM2G121256	GRMZM2G013652	GRMZM2G104017
GRMZM2G096792	GRMZM2G063435	GRMZM2G073150	GRMZM2G027995
GRMZM2G328908	GRMZM2G146573	GRMZM2G078799	GRMZM5G814314
GRMZM2G094051	GRMZM2G134752	GRMZM5G866947	GRMZM2G110378
AC216067.3_FG002	GRMZM2G158649	GRMZM2G051879	GRMZM2G112795
GRMZM2G027478	GRMZM2G027173	GRMZM2G125452	GRMZM2G360677
GRMZM2G106061	GRMZM2G386824	GRMZM2G014975	GRMZM5G834758
GRMZM2G085019	GRMZM2G301513	GRMZM2G171426	GRMZM2G165511
GRMZM2G124434	GRMZM2G050364	GRMZM5G834758	GRMZM2G004959
GRMZM2G493903	GRMZM2G411956	GRMZM2G098298	GRMZM2G078985
GRMZM2G342515	GRMZM2G130348	GRMZM2G176595	GRMZM2G176307
GRMZM5G878073	GRMZM2G060583	GRMZM2G053652	GRMZM2G416388
GRMZM2G163406	GRMZM2G322866	GRMZM2G310368	GRMZM2G125452
GRMZM2G032003	GRMZM2G307404	GRMZM2G058522	GRMZM5G827266
GRMZM2G157517	GRMZM2G056539	GRMZM2G549584	GRMZM2G006676
GRMZM2G047055	GRMZM5G882986	GRMZM2G084465	GRMZM2G016928
GRMZM5G814089	GRMZM2G097533	GRMZM2G159397	GRMZM2G172244
AC210193.4_FG002	GRMZM2G323558	GRMZM2G304947	GRMZM5G892341
GRMZM2G152891	GRMZM2G036288	GRMZM2G007276	GRMZM5G866947
GRMZM2G102499	GRMZM2G318681	GRMZM2G066197	GRMZM5G857786
GRMZM2G130379	GRMZM2G112984	GRMZM2G442658	GRMZM2G068496
GRMZM2G156673	GRMZM2G034924	GRMZM2G448389	GRMZM2G089491
GRMZM2G387076	GRMZM2G309479	GRMZM2G305154	GRMZM2G081102
GRMZM5G805293	GRMZM2G397242	GRMZM2G108780	GRMZM2G366910
GRMZM2G046804	GRMZM2G161512	GRMZM2G360677	GRMZM2G561188
GRMZM2G035708	GRMZM2G057823	GRMZM2G094051	GRMZM2G132623
GRMZM2G134797	GRMZM2G003059	GRMZM2G046804	GRMZM2G151807
GRMZM2G004528	GRMZM2G148374	GRMZM5G805293	GRMZM2G147424
GRMZM2G361569	GRMZM2G137864	GRMZM5G814314	GRMZM2G074735
GRMZM2G011592	GRMZM2G172244	GRMZM2G030915	GRMZM2G126928
GRMZM2G401139	GRMZM2G104118	GRMZM5G804652	GRMZM2G110328
GRMZM2G118003	GRMZM2G364349	GRMZM2G081536	GRMZM2G354604
AC204212.4_FG001	GRMZM2G476555	GRMZM2G116273	GRMZM2G081536
GRMZM2G012276	GRMZM2G105933	GRMZM2G083642	GRMZM2G115750
GRMZM2G474534	GRMZM2G000122	GRMZM5G846071	GRMZM2G160351
GRMZM2G081462	GRMZM2G112377	GRMZM2G380656	GRMZM2G382914
AC195340.3_FG001	GRMZM2G100650	GRMZM2G144030	GRMZM2G130544
GRMZM2G126821	GRMZM2G020915	GRMZM2G181551	GRMZM2G030228
GRMZM5G815894	GRMZM2G439306	GRMZM2G030784	GRMZM5G816042
GRMZM5G851051	AC205122.4_FG003	GRMZM2G145396	GRMZM2G130207
GRMZM2G158835	GRMZM5G854585	GRMZM2G171181	GRMZM2G051879
GRMZM5G883075	GRMZM2G015127	GRMZM2G450763	GRMZM2G083642
GRMZM2G171181	GRMZM2G056221	GRMZM2G411652	GRMZM5G833625
GRMZM2G022206	GRMZM2G461791	GRMZM2G009936	GRMZM5G881775
GRMZM2G358009	GRMZM2G060732	GRMZM2G048371	GRMZM2G305280
GRMZM2G101958	GRMZM2G357124	GRMZM2G119809	GRMZM5G805387
GRMZM2G348512	GRMZM5G896902	GRMZM2G151252	GRMZM2G078409
GRMZM5G836250	GRMZM2G123373	GRMZM5G821594	GRMZM2G134668
GRMZM2G096695	GRMZM2G150107	GRMZM2G493903	GRMZM2G395844
GRMZM2G323024	GRMZM2G166035	GRMZM2G549274	GRMZM2G336875
GRMZM2G162200	GRMZM2G470452	GRMZM5G805545	GRMZM2G060647
GRMZM2G090718	GRMZM2G177636	GRMZM2G180625	GRMZM2G066197
GRMZM2G044137	GRMZM2G167276	GRMZM2G030293	GRMZM2G010669
GRMZM2G084279	GRMZM2G377161	GRMZM5G899315	GRMZM2G035017
GRMZM2G129453	GRMZM2G090505	GRMZM2G154397	GRMZM2G149105
GRMZM5G874578	GRMZM2G305264	GRMZM2G126928	GRMZM2G135727
GRMZM2G016622	AC195340.3_FG001	GRMZM2G577677	GRMZM2G168651
GRMZM2G100225	GRMZM2G479608	GRMZM5G873455	AC203173.3_FG004
GRMZM2G328500	GRMZM2G349655	GRMZM2G004703	GRMZM2G103617
GRMZM5G878205	GRMZM2G138527	GRMZM2G132623	GRMZM2G073622
GRMZM2G071021	GRMZM2G108777	GRMZM2G067985	GRMZM2G073275
GRMZM2G375607	GRMZM2G141034	GRMZM2G120432	GRMZM2G126594
GRMZM2G163081	GRMZM2G071630	GRMZM5G833625	GRMZM5G811797
GRMZM2G355752	GRMZM2G007685	AC216353.2_FG005	GRMZM2G123969
GRMZM5G845906	GRMZM2G086502	GRMZM2G057608	GRMZM2G166659
GRMZM2G025954	GRMZM2G009370	GRMZM5G813584	GRMZM2G078314
GRMZM5G852185	GRMZM2G129635	GRMZM5G857708	GRMZM2G305046
GRMZM2G140116	GRMZM2G138701	GRMZM5G850758	GRMZM5G806774
GRMZM2G090422	GRMZM5G835323	GRMZM2G082390	GRMZM2G129034
GRMZM2G377855	GRMZM2G164182	GRMZM2G025992	GRMZM2G137930
GRMZM2G427531	AC233881.1_FG006	GRMZM2G093962	GRMZM5G801409
GRMZM2G401147	GRMZM5G834758	GRMZM2G128268	GRMZM2G154344
GRMZM2G013652	GRMZM2G340224	GRMZM2G177720	GRMZM2G102356
GRMZM2G419806	GRMZM2G151122	GRMZM2G100462	GRMZM2G125300
GRMZM5G827266	GRMZM2G064302	AC155610.2_FG009	GRMZM2G011355
GRMZM2G013457	GRMZM2G161154	GRMZM2G354604	GRMZM2G022180
GRMZM5G839422	GRMZM5G845021	GRMZM2G018728	GRMZM2G318475
GRMZM2G063756	GRMZM2G029558	GRMZM2G081102	GRMZM2G124143
GRMZM2G144387	GRMZM2G024693	GRMZM2G092296	GRMZM2G023242
GRMZM5G899315	GRMZM2G339781	GRMZM2G063503	GRMZM2G115357
GRMZM5G877985	GRMZM2G433959	GRMZM5G870752	GRMZM2G013652
GRMZM5G859130	GRMZM2G078804	AC207427.3_FG005	GRMZM2G092578
GRMZM2G181192	GRMZM2G057717	GRMZM2G080274	GRMZM5G851698
GRMZM5G873455	GRMZM2G436856	GRMZM2G063700	GRMZM2G056501
GRMZM2G035017	GRMZM2G120304	GRMZM2G145280	GRMZM2G102829
GRMZM2G068316	GRMZM2G134797	GRMZM2G045664	GRMZM5G852505
GRMZM2G094224	GRMZM2G307402	GRMZM2G306258	GRMZM2G016439
GRMZM2G081529	GRMZM2G071883	GRMZM5G800112	GRMZM2G324248
GRMZM2G067985	GRMZM2G105996	GRMZM2G142640	GRMZM2G549274
GRMZM2G126397	GRMZM2G369432	GRMZM2G151826	GRMZM2G104876
GRMZM2G126361	GRMZM2G072292	GRMZM2G073622	AC197246.3_FG003
GRMZM2G096348	GRMZM2G106578	GRMZM2G110328	GRMZM5G857708
GRMZM5G845611	GRMZM2G098099	GRMZM2G147424	GRMZM2G075844
GRMZM5G803952	GRMZM2G049238	GRMZM2G154344	GRMZM2G116273
GRMZM2G343543	GRMZM5G853513	AC195340.3_FG001	GRMZM2G051848
GRMZM2G469380	GRMZM2G168439	GRMZM2G173128	GRMZM2G063340
GRMZM2G027451	GRMZM2G153369	GRMZM2G025062	GRMZM5G837022
GRMZM2G063700	GRMZM2G368662	GRMZM2G130207	GRMZM2G058866
GRMZM2G164229	GRMZM2G114613	GRMZM2G055151	GRMZM2G061487
GRMZM5G840887	GRMZM2G155836	GRMZM2G023242	GRMZM2G078022
GRMZM5G862663	GRMZM2G161780	GRMZM2G165511	GRMZM2G125271
GRMZM5G829928	GRMZM2G150724	GRMZM2G149768	GRMZM2G006977
GRMZM2G116258	GRMZM2G045565	GRMZM2G130544	GRMZM2G062197
GRMZM2G163939	GRMZM2G570768	GRMZM2G366313	GRMZM2G018728
GRMZM2G077851	GRMZM2G472610	GRMZM2G074017	GRMZM2G025992
GRMZM2G102471	GRMZM2G137676	GRMZM2G340251	GRMZM2G101446
GRMZM2G092296	GRMZM2G111537	GRMZM5G898768	GRMZM2G168674
GRMZM2G164558	GRMZM2G702996	GRMZM2G093503	GRMZM2G127386
GRMZM2G031545	GRMZM2G170034	GRMZM2G014444	GRMZM5G876773
GRMZM5G837108	GRMZM2G130764	GRMZM2G166141	GRMZM2G407249
GRMZM2G099657	GRMZM2G061749	GRMZM2G058252	GRMZM2G102499
GRMZM2G112165	GRMZM2G399901	GRMZM5G881775	GRMZM2G035417
GRMZM2G046841	GRMZM2G063851	GRMZM2G073275	GRMZM2G134797
GRMZM2G357296	AC190609.3_FG004	GRMZM5G877737	GRMZM2G157758
GRMZM2G119675	GRMZM5G849275	GRMZM2G016928	GRMZM5G870752
GRMZM2G071630	GRMZM2G035996	GRMZM2G166659	GRMZM2G145258
AC217050.4_FG006	GRMZM2G419891	GRMZM2G071959	GRMZM2G092296
GRMZM2G113696	GRMZM5G877985	GRMZM5G862016	GRMZM2G577677
GRMZM2G177412	AC203294.3_FG001	GRMZM2G137839	GRMZM5G849275
GRMZM2G044247	GRMZM2G350711	GRMZM2G056501	GRMZM2G093535
GRMZM2G133802	GRMZM2G010941	GRMZM5G857352	GRMZM2G438551
GRMZM2G057823	GRMZM2G043415	GRMZM2G148744	GRMZM2G087651
GRMZM5G800112	GRMZM2G079661	GRMZM2G012224	GRMZM2G112079
GRMZM2G700188	GRMZM5G839794	GRMZM2G092578	GRMZM5G804652
GRMZM2G479684	GRMZM2G047310	GRMZM2G419694	AC196961.2_FG003
GRMZM2G134325	GRMZM5G837108	GRMZM2G101446	GRMZM2G099340
GRMZM2G105644	GRMZM2G012328	GRMZM2G011513	GRMZM5G851654
GRMZM2G083364	GRMZM2G156365	GRMZM2G149105	GRMZM2G023748
GRMZM2G098298	GRMZM2G053749	GRMZM2G140116	GRMZM2G009894
GRMZM5G846305	GRMZM2G051491	GRMZM2G078409	GRMZM2G118003
GRMZM5G804652	GRMZM2G131358	GRMZM2G100146	GRMZM5G834335
GRMZM2G024150	GRMZM2G027344	GRMZM2G101584	GRMZM5G877316
AC215201.3_FG005	GRMZM2G158304	GRMZM5G852185	GRMZM5G845906
GRMZM2G083253	AC226235.2_FG001	GRMZM2G110378	GRMZM2G097728
GRMZM2G448142	GRMZM2G031545	GRMZM2G151193	GRMZM2G143234
GRMZM2G119071	GRMZM2G053637	GRMZM2G143234	GRMZM2G095851
GRMZM2G078143	GRMZM2G001116	GRMZM5G834231	GRMZM2G040369
AC234522.1_FG005	GRMZM5G841015	GRMZM2G104017	GRMZM2G446960
AC203535.4_FG004	AC195798.3_FG001	GRMZM2G382914	GRMZM2G159397
GRMZM2G012631	GRMZM2G113619	GRMZM2G053898	GRMZM2G018228
GRMZM2G455828	AC210816.3_FG006	GRMZM2G073725	GRMZM2G145396
GRMZM2G122811	GRMZM2G455557	GRMZM2G130678	GRMZM2G041881
GRMZM2G066528	GRMZM2G086136	GRMZM2G165208	GRMZM2G063617
GRMZM2G702426	GRMZM2G062996	GRMZM2G165901	GRMZM2G087719
GRMZM2G056252	GRMZM2G074472	GRMZM2G075459	GRMZM2G142640
AC230013.2_FG007	GRMZM2G071790	GRMZM2G102356	GRMZM2G342515
GRMZM2G018197	GRMZM2G132929	GRMZM2G112079	GRMZM2G082390
GRMZM2G129513	GRMZM2G015418	GRMZM2G134980	GRMZM2G004111
GRMZM2G113349	GRMZM2G083248	GRMZM2G078022	GRMZM2G061928
GRMZM2G130173	GRMZM2G064626	GRMZM2G400714	GRMZM5G858444
GRMZM2G052036	GRMZM2G134192	GRMZM2G093535	GRMZM2G093503
GRMZM2G084881	GRMZM2G027019	GRMZM2G108467	GRMZM2G465333
GRMZM2G121221	GRMZM2G119886	GRMZM5G811797	GRMZM2G073725
GRMZM2G015784	GRMZM2G353497	GRMZM2G093574	GRMZM2G178341
GRMZM2G085661	GRMZM2G098370	GRMZM2G149775	GRMZM2G075624
GRMZM2G149768	GRMZM2G121458	GRMZM2G469593	GRMZM2G041697
GRMZM2G047727	AC199526.5_FG002	GRMZM2G416388	GRMZM2G050875
GRMZM2G180283	GRMZM2G416142	GRMZM2G122481	GRMZM2G099657
GRMZM5G899149	AC212769.3_FG004	GRMZM5G834335	GRMZM2G401147
GRMZM5G844017	GRMZM2G406603	GRMZM2G015024	GRMZM2G151726
GRMZM2G306732	GRMZM2G129453	GRMZM2G074479	GRMZM5G862540
GRMZM2G073725	GRMZM2G060400	GRMZM2G160351	GRMZM2G172932
GRMZM2G147791	GRMZM2G175273	GRMZM5G805387	GRMZM2G152552
GRMZM2G067707	GRMZM2G181018	GRMZM2G144153	GRMZM2G014091
GRMZM2G125271	GRMZM2G014240	GRMZM2G067707	GRMZM2G341405
GRMZM2G003306	GRMZM2G078641	GRMZM2G357296	GRMZM2G135691
GRMZM2G138527	GRMZM2G173483	GRMZM5G885473	GRMZM2G014444
GRMZM5G851654	GRMZM2G044581	GRMZM2G021621	GRMZM2G140051
GRMZM2G172244	GRMZM5G812660	GRMZM2G115750	GRMZM2G058252
GRMZM2G079908	GRMZM5G840145	GRMZM2G140758	GRMZM2G153227
GRMZM2G100403	GRMZM2G024495	GRMZM2G319537	GRMZM5G852185
GRMZM2G009412	GRMZM5G846811	GRMZM2G417523	GRMZM2G158766
GRMZM2G026015	GRMZM2G348512	GRMZM2G020940	GRMZM2G105712
GRMZM2G044800	GRMZM2G038964	GRMZM2G118269	AC216353.2_FG005
GRMZM2G099167	GRMZM2G061695	GRMZM2G004057	GRMZM2G012224
GRMZM2G101859	GRMZM2G131334	GRMZM5G804941	GRMZM2G132000
GRMZM2G395844	GRMZM5G803949	GRMZM2G401147	GRMZM2G135186
GRMZM2G305027	GRMZM2G018366	GRMZM2G308907	GRMZM2G015024
GRMZM2G177508	GRMZM2G045976	GRMZM2G176307	GRMZM2G063503
GRMZM2G125527	GRMZM2G075100	GRMZM2G078314	GRMZM2G332838
GRMZM2G138258	GRMZM2G029107	GRMZM5G853245	GRMZM2G075459
GRMZM2G103101	GRMZM2G143335	GRMZM5G877388	GRMZM2G156517
GRMZM5G835323	GRMZM2G150350	GRMZM2G368886	GRMZM2G088880
GRMZM5G852325	GRMZM2G066612	GRMZM2G157018	GRMZM2G573903
GRMZM2G157018	GRMZM2G133802	GRMZM2G168674	GRMZM2G048013
GRMZM2G101020	GRMZM2G137839	GRMZM2G102829	GRMZM2G405519
AC206642.4_FG001	GRMZM2G154960	GRMZM2G150656	GRMZM2G395244
GRMZM2G081102	AC218457.2_FG008	GRMZM2G084195	GRMZM2G149775
GRMZM2G030016	GRMZM2G158568	GRMZM2G318475	GRMZM5G885473
GRMZM5G877388	GRMZM2G703173	GRMZM2G044498	GRMZM5G819302
GRMZM5G864335	GRMZM2G134045	GRMZM2G071790	GRMZM2G071790
GRMZM2G094928	GRMZM2G365815	GRMZM2G078985	GRMZM2G493903
GRMZM2G102829	GRMZM2G133621	GRMZM2G448344	GRMZM2G122481
GRMZM2G074282	GRMZM2G038988	GRMZM5G869984	GRMZM2G140116
GRMZM2G096680	GRMZM2G046900	GRMZM2G132000	GRMZM2G070199
GRMZM2G149649	GRMZM2G066024	GRMZM2G063617	GRMZM2G157443
GRMZM2G063617	GRMZM2G088245	GRMZM2G004382	GRMZM2G360339
GRMZM2G053458	GRMZM2G028643	GRMZM5G818152	GRMZM2G094928
GRMZM2G113205	GRMZM2G131853	GRMZM2G055936	GRMZM5G877388
GRMZM5G868191	GRMZM2G125507	GRMZM2G103617	GRMZM2G045664
GRMZM2G114356	GRMZM2G062811	GRMZM5G827266	GRMZM2G002786
GRMZM2G448174	GRMZM2G112100	GRMZM2G089995	GRMZM2G102471
GRMZM2G002825	GRMZM2G056799	GRMZM2G125300	GRMZM2G102596
GRMZM2G113470	GRMZM2G084063	GRMZM2G004111	GRMZM2G079397
GRMZM2G319747	GRMZM2G325653	GRMZM2G032315	GRMZM2G156027
GRMZM2G119691	GRMZM5G896196	GRMZM2G060856	GRMZM2G064136
GRMZM2G054136	GRMZM2G129150	GRMZM2G024354	GRMZM2G140758
GRMZM2G449496	GRMZM2G442148	GRMZM2G063340	GRMZM2G013318
GRMZM2G431821	GRMZM2G124732	GRMZM2G077991	GRMZM5G809335
GRMZM5G802232	GRMZM2G087655	GRMZM2G047727	GRMZM2G364252
GRMZM2G165208	GRMZM2G476848	GRMZM2G087651	GRMZM2G057608
GRMZM2G046382	GRMZM2G052434	GRMZM2G472248	GRMZM2G421279
GRMZM2G360677	GRMZM2G027495	GRMZM2G110509	GRMZM2G067707
GRMZM2G145962	GRMZM2G131629	GRMZM2G094742	GRMZM2G075630
GRMZM2G421279	GRMZM2G102471	GRMZM2G126397	GRMZM2G053898
GRMZM2G024354	GRMZM2G008622	GRMZM5G809335	GRMZM2G047018
GRMZM2G073535	GRMZM2G141071	GRMZM2G047018	GRMZM5G873455
AC199526.5_FG002	GRMZM2G165769	GRMZM2G479608	GRMZM2G119675
GRMZM2G010991	GRMZM2G062761	GRMZM2G433365	GRMZM2G109677
GRMZM2G072280	GRMZM2G107495	GRMZM2G077034	GRMZM2G028986
GRMZM2G117582	GRMZM2G141461	GRMZM2G018228	GRMZM2G364178
GRMZM2G154648	GRMZM2G038356	GRMZM2G386817	GRMZM2G137839
GRMZM2G324314	GRMZM2G103382	GRMZM2G355572	GRMZM2G022619
GRMZM2G464328	GRMZM2G035839	GRMZM2G084868	GRMZM2G014300
GRMZM2G155931	GRMZM2G329584	GRMZM2G388882	GRMZM2G312543
GRMZM2G066222	GRMZM2G033359	GRMZM2G342515	GRMZM2G540538
GRMZM2G084195	GRMZM2G101069	GRMZM2G027995	GRMZM2G131577
GRMZM2G003765	GRMZM2G372180	GRMZM2G076826	GRMZM2G419694
GRMZM5G804941	GRMZM2G409724	GRMZM2G014091	GRMZM2G090422
GRMZM2G169458	GRMZM2G078500	GRMZM2G157758	GRMZM2G306258
GRMZM2G060373	GRMZM2G001058	GRMZM5G843748	AC149818.2_FG004
GRMZM2G170870	GRMZM2G120918	GRMZM2G009894	GRMZM2G177659
GRMZM2G068575	GRMZM5G868273	GRMZM2G142109	GRMZM2G123896
GRMZM2G332838	GRMZM2G057186	GRMZM2G421279	GRMZM2G071010
GRMZM2G004111	GRMZM2G101062	GRMZM2G312543	GRMZM2G058057
GRMZM2G178192	AC148167.6_FG001	GRMZM2G117935	GRMZM2G027378
GRMZM2G385287	GRMZM2G015395	GRMZM2G405090	GRMZM2G071959
GRMZM2G105996	GRMZM2G079308	GRMZM2G171387	GRMZM5G844316
GRMZM2G017419	GRMZM2G067752	GRMZM2G135691	GRMZM2G065950
GRMZM2G162369	GRMZM2G052844	GRMZM2G567739	GRMZM2G084868
GRMZM5G887054	GRMZM2G076263	GRMZM2G079397	GRMZM2G357296
GRMZM2G546097	GRMZM2G137550	GRMZM2G125271	GRMZM2G163561
GRMZM2G091155	GRMZM2G147377	GRMZM2G079746	GRMZM2G166963
GRMZM2G120432	AC205012.3_FG002	GRMZM2G113332	GRMZM2G032315
GRMZM2G340251	GRMZM2G353957	GRMZM2G472696	GRMZM2G165208
GRMZM2G119782	GRMZM2G155357	GRMZM2G377797	GRMZM5G899315
GRMZM2G047720	GRMZM2G170276	GRMZM2G068496	GRMZM2G077991
GRMZM2G358059	GRMZM2G701207	GRMZM2G014300	GRMZM2G431703
GRMZM2G119906	GRMZM2G454327	GRMZM2G088880	GRMZM2G146173
GRMZM2G087326	GRMZM2G328500	GRMZM2G029107	GRMZM2G171387
GRMZM2G157443	GRMZM2G153262	GRMZM2G105712	GRMZM2G061447
GRMZM2G033208	GRMZM2G104876	GRMZM2G364069	GRMZM2G090626
GRMZM5G889776	GRMZM2G112579	GRMZM2G066111	GRMZM5G804941
GRMZM2G130544	GRMZM2G327406	GRMZM2G157443	GRMZM2G132121
GRMZM2G157758	GRMZM2G335419	GRMZM2G161154	GRMZM2G060856
GRMZM2G042492	GRMZM2G171622	GRMZM2G106574	GRMZM2G004382
GRMZM2G144030	GRMZM2G046743	GRMZM2G070199	GRMZM5G805526
GRMZM2G032315	GRMZM5G803952	GRMZM2G118355	GRMZM2G123831
GRMZM2G429000	GRMZM2G026568	GRMZM2G134109	GRMZM2G049790
GRMZM2G073351	GRMZM2G315401	GRMZM2G090422	GRMZM2G088212
GRMZM2G010868	GRMZM2G110952	GRMZM2G161560	GRMZM2G117935
GRMZM5G813584	GRMZM2G157034	GRMZM2G163939	GRMZM5G848693
GRMZM2G479608	GRMZM2G424509	GRMZM2G036070	GRMZM2G435338
GRMZM2G015024	GRMZM2G171664	GRMZM2G465333	GRMZM2G173128
GRMZM2G094165	GRMZM2G482245	GRMZM2G171430	GRMZM2G388882
GRMZM2G128971	AC209744.3_FG001	GRMZM2G450762	GRMZM2G074687
GRMZM2G179432	GRMZM2G072089	GRMZM2G048013	GRMZM2G046841
GRMZM2G054300	GRMZM2G064962	GRMZM2G075630	GRMZM5G855672
GRMZM5G848138	GRMZM2G119675	GRMZM2G051848	GRMZM2G074169
GRMZM2G018228	GRMZM2G172932	GRMZM2G022180	GRMZM2G161154
GRMZM2G058522	GRMZM2G082512	GRMZM2G139675	GRMZM2G012052
GRMZM2G113332	GRMZM2G056252	AC205471.4_FG007	GRMZM2G157517
GRMZM2G018375	GRMZM5G882078	GRMZM2G055859	GRMZM2G113720
GRMZM2G051848	GRMZM2G127984	GRMZM2G163561	GRMZM2G179976
GRMZM2G026807	GRMZM2G059106	GRMZM2G360821	GRMZM2G145758
GRMZM2G168149	GRMZM2G359566	GRMZM2G043822	GRMZM2G134109
GRMZM5G862540	GRMZM2G036908	GRMZM2G133838	GRMZM2G094742
GRMZM2G001508	GRMZM2G086841	GRMZM2G127386	GRMZM2G132968
GRMZM2G397509	GRMZM2G018820	GRMZM2G151726	GRMZM2G149975
GRMZM2G164696	GRMZM2G117198	GRMZM2G361210	GRMZM2G469673
GRMZM2G067456	GRMZM2G366392	GRMZM5G844316	GRMZM2G042078
GRMZM5G834231	GRMZM5G876773	GRMZM2G030228	GRMZM2G074479
GRMZM2G360339	GRMZM2G134067	GRMZM2G141679	GRMZM2G472696
AC233866.1_FG006	GRMZM2G438722	GRMZM2G157202	GRMZM2G074085
GRMZM2G030731	GRMZM2G043575	GRMZM2G144464	GRMZM2G129354
GRMZM2G007729	GRMZM2G027851	GRMZM5G836222	GRMZM2G151923
GRMZM5G873519	GRMZM2G395844	GRMZM2G395844	GRMZM2G083497
GRMZM2G125850	GRMZM2G178892	GRMZM2G174347	GRMZM2G020940
GRMZM2G150648	GRMZM2G004799	GRMZM2G407249	GRMZM2G043279
GRMZM2G083243	GRMZM2G350802	GRMZM2G035017	GRMZM2G116034
GRMZM5G854138	GRMZM5G851207	GRMZM2G405519	GRMZM2G000923
GRMZM2G093503	GRMZM2G073535	GRMZM2G041697	AC199315.4_FG001
GRMZM2G100462	GRMZM2G133588	GRMZM2G022619	GRMZM2G078396
GRMZM5G881775	GRMZM2G174140	GRMZM2G000923	GRMZM2G156246
GRMZM5G805627	GRMZM2G002420	GRMZM2G135186	GRMZM2G163939
GRMZM2G158304	GRMZM5G897394	GRMZM2G030731	GRMZM2G022538
GRMZM2G549274	GRMZM2G018941	GRMZM5G882806	GRMZM5G873249
GRMZM2G099984	GRMZM2G135186	GRMZM2G094928	GRMZM5G828630
GRMZM5G857708	GRMZM2G338928	GRMZM2G395244	GRMZM2G036070
GRMZM2G341405	GRMZM2G102499	GRMZM2G078396	GRMZM2G008232
GRMZM2G450763	GRMZM2G441080	AC225718.2_FG006	GRMZM2G150656
GRMZM2G450705	GRMZM2G144782	GRMZM2G561188	GRMZM2G173341
GRMZM2G309193	GRMZM2G050875	GRMZM2G165998	GRMZM2G037094
GRMZM2G046900	GRMZM2G413154	GRMZM2G336875	AC209208.3_FG002
GRMZM5G818058	GRMZM2G128617	GRMZM5G819965	GRMZM2G050833
GRMZM2G073275	GRMZM2G452633	GRMZM5G851990	GRMZM2G087326
GRMZM2G049915	GRMZM2G126190	GRMZM5G801409	GRMZM2G070693
GRMZM2G014444	GRMZM2G049422	GRMZM5G829840	GRMZM2G057865
GRMZM2G025992	AC233910.1_FG010	GRMZM2G116204	GRMZM2G080274
GRMZM2G011213	GRMZM2G079499	GRMZM2G117811	GRMZM5G846071
GRMZM2G088138	GRMZM2G079574	GRMZM2G001887	GRMZM2G095657
GRMZM2G030915	GRMZM2G143211	GRMZM2G032003	GRMZM2G040702
GRMZM2G074898	GRMZM2G045270	GRMZM2G041881	GRMZM2G081682
GRMZM2G083497	GRMZM2G111344	AC206642.4_FG001	GRMZM2G099352
GRMZM2G151193	GRMZM2G027726	GRMZM2G158766	GRMZM2G180720
GRMZM2G354604	GRMZM5G836182	GRMZM2G056039	AC205122.4_FG003
GRMZM2G150058	GRMZM2G053387	GRMZM2G101859	GRMZM5G898768
GRMZM2G084465	GRMZM2G149281	GRMZM2G101497	GRMZM2G390160
GRMZM2G121075	GRMZM5G839743	GRMZM2G088064	GRMZM2G106105
GRMZM2G145496	GRMZM2G469523	GRMZM2G052100	GRMZM2G116204
GRMZM2G054123	GRMZM2G080603	GRMZM2G099352	GRMZM2G029107
GRMZM2G012324	GRMZM2G087245	GRMZM2G126594	GRMZM2G366313
GRMZM2G009048	GRMZM2G043530	AC197246.3_FG003	AC195331.3_FG008
GRMZM2G074300	GRMZM2G451028	AC225147.4_FG002	GRMZM2G329144
GRMZM2G177720	GRMZM2G047296	GRMZM2G074687	GRMZM5G800112
GRMZM2G112640	GRMZM2G011559	GRMZM2G332838	GRMZM2G438301
GRMZM2G352415	AC191401.3_FG013	GRMZM2G038024	GRMZM5G886688
GRMZM2G057852	GRMZM2G053458	GRMZM2G018941	GRMZM2G181194
GRMZM2G321725	GRMZM2G056627	GRMZM2G140051	AC204212.4_FG001
GRMZM2G171444	GRMZM2G161787	GRMZM2G163998	GRMZM2G084195
GRMZM2G078985	GRMZM2G045106	GRMZM2G145258	GRMZM2G074017
GRMZM2G380414	AC206201.3_FG004	GRMZM2G152573	GRMZM2G157018
GRMZM2G077531	GRMZM2G132759	GRMZM2G061950	GRMZM2G048335
GRMZM5G805545	GRMZM2G321725	GRMZM5G814991	GRMZM2G165998
GRMZM5G851990	GRMZM2G124434	GRMZM2G131577	GRMZM5G834001
GRMZM2G038833	GRMZM2G172376	GRMZM2G042078	GRMZM2G181151
GRMZM2G038032	GRMZM2G362883	GRMZM2G127404	GRMZM2G133838
GRMZM2G036880	GRMZM2G002173	GRMZM2G075624	GRMZM2G386817
GRMZM2G011129	GRMZM5G882708	GRMZM2G004298	GRMZM2G010348
GRMZM2G366077	GRMZM2G177461	GRMZM2G123969	GRMZM2G173563
GRMZM2G102838	GRMZM2G021725	GRMZM5G888793	GRMZM2G076826
GRMZM2G145258	AC216731.3_FG002	GRMZM5G851698	GRMZM2G161560
GRMZM2G004703	GRMZM2G070978	GRMZM2G050833	GRMZM2G156785
GRMZM5G876898	GRMZM2G091435	GRMZM2G015295	GRMZM2G314361
GRMZM2G169890	GRMZM2G178972	GRMZM2G078779	GRMZM2G107896
GRMZM2G018941	GRMZM2G073814	GRMZM2G096100	GRMZM5G853245
GRMZM2G154523	GRMZM2G071844	GRMZM2G046841	GRMZM2G079746
GRMZM2G127609	GRMZM2G139093	GRMZM2G075844	GRMZM2G094712
GRMZM2G123234	GRMZM2G109472	GRMZM2G156785	GRMZM2G114954
GRMZM2G027479	GRMZM2G381357	GRMZM2G166963	GRMZM2G075839
GRMZM2G072315	GRMZM5G828887	GRMZM2G438551	GRMZM2G134980
GRMZM2G304575	GRMZM2G134219	GRMZM2G525084	GRMZM2G151826
GRMZM2G171430	GRMZM2G003640	GRMZM2G080263	GRMZM2G069316
AC194341.4_FG002	GRMZM2G175779	GRMZM2G153227	GRMZM2G004996
GRMZM2G030228	GRMZM2G036464	GRMZM2G134668	GRMZM2G167932
GRMZM2G383052	GRMZM5G829038	GRMZM2G146173	GRMZM2G001887
GRMZM2G120619	GRMZM2G061234	GRMZM2G172932	GRMZM2G118355
GRMZM2G115621	GRMZM2G047131	GRMZM2G431821	GRMZM2G010599
GRMZM2G113720	GRMZM2G062488	GRMZM5G839032	GRMZM2G126397
GRMZM5G838196	GRMZM2G173729	GRMZM2G113720	GRMZM2G171476
GRMZM2G132759	GRMZM2G169694	GRMZM2G385622	GRMZM2G377600
GRMZM5G870752	GRMZM2G402493	GRMZM2G060106	GRMZM5G836222
GRMZM2G065868	GRMZM2G147724	GRMZM2G108277	AC196475.3_FG005
GRMZM2G173277	GRMZM2G007201	GRMZM2G170457	GRMZM2G037204
GRMZM2G058866	GRMZM2G538064	GRMZM2G106105	GRMZM2G012416
GRMZM2G449274	GRMZM2G136710	GRMZM5G877985	GRMZM2G073567
GRMZM2G177828	GRMZM2G062452	GRMZM2G087326	GRMZM2G166985
GRMZM2G016928	GRMZM2G347047	GRMZM2G119675	GRMZM2G328500
GRMZM2G040477	GRMZM2G017586	GRMZM2G115757	GRMZM2G081615
GRMZM2G360833	GRMZM2G090935	GRMZM2G002786	GRMZM2G045371
GRMZM2G009223	GRMZM2G426703	GRMZM2G540538	GRMZM2G143627
GRMZM2G112795	GRMZM2G044100	GRMZM2G156517	GRMZM2G093962
GRMZM5G877929	GRMZM2G123212	GRMZM2G010669	GRMZM2G089743
GRMZM2G104876	GRMZM2G169451	GRMZM2G178968	GRMZM2G101859
GRMZM2G171426	GRMZM2G323888	GRMZM2G123896	GRMZM5G828302
GRMZM2G415359	GRMZM2G163242	GRMZM2G119071	GRMZM2G015989
GRMZM2G165747	GRMZM2G164674	GRMZM2G055684	GRMZM2G077837
GRMZM2G360021	GRMZM2G374010	GRMZM2G004959	GRMZM2G059580
GRMZM2G112050	GRMZM2G045030	GRMZM5G858444	GRMZM2G409407
GRMZM2G053236	GRMZM2G076152	GRMZM5G877929	GRMZM2G157334
GRMZM2G174481	GRMZM2G068688	GRMZM2G158304	GRMZM2G047971
GRMZM2G108474	GRMZM2G074479	GRMZM2G152552	GRMZM2G119071
GRMZM2G181371	GRMZM2G037193	GRMZM2G134613	GRMZM2G105571
GRMZM2G108780	GRMZM5G841723	GRMZM2G489599	GRMZM2G125635
GRMZM2G152041	GRMZM2G056270	GRMZM2G154223	GRMZM2G022088
GRMZM2G005973	GRMZM2G126821	GRMZM2G010599	GRMZM2G165901
GRMZM2G096962	GRMZM2G527387	GRMZM2G125635	GRMZM2G424053
GRMZM2G112079	GRMZM2G015295	GRMZM2G463167	GRMZM2G122666
GRMZM2G123029	GRMZM2G556845	GRMZM2G075839	GRMZM2G140799
AC199315.4_FG001	GRMZM2G313909	GRMZM2G414727	GRMZM5G872417
GRMZM2G303374	GRMZM2G431573	GRMZM2G174757	AC206642.4_FG001
GRMZM2G122793	GRMZM2G362823	GRMZM2G011355	GRMZM2G007300
GRMZM2G042683	GRMZM2G140667	GRMZM2G102499	GRMZM2G045178
GRMZM2G164965	GRMZM2G137713	AC149818.2_FG004	GRMZM5G847530
GRMZM2G064640	GRMZM2G004703	GRMZM2G070693	GRMZM2G450763
GRMZM2G028379	GRMZM2G108576	GRMZM2G028986	GRMZM2G124026
GRMZM2G540538	GRMZM5G866947	GRMZM2G049790	GRMZM2G112050
GRMZM2G171387	GRMZM2G341379	GRMZM2G446960	GRMZM2G077208
GRMZM2G077183	GRMZM2G334225	GRMZM2G106819	GRMZM2G124411
GRMZM2G143402	GRMZM2G039824	AC208201.3_FG002	GRMZM2G026216
GRMZM2G058250	GRMZM2G014551	GRMZM2G173833	GRMZM2G178968
GRMZM2G078314	GRMZM2G090732	GRMZM5G822187	GRMZM2G139675
GRMZM2G349651	GRMZM2G067707	GRMZM2G352415	GRMZM2G168252
GRMZM2G179005	GRMZM2G133282	GRMZM2G153369	GRMZM2G001816
GRMZM2G144653	GRMZM2G180982	GRMZM2G027378	GRMZM2G039155
GRMZM2G070199	GRMZM2G071133	GRMZM5G878073	GRMZM2G139900
GRMZM2G124791	GRMZM2G083813	GRMZM2G100225	GRMZM2G104918
GRMZM2G152573	GRMZM5G841693	GRMZM2G144997	GRMZM5G834231
GRMZM2G023748	GRMZM2G070961	GRMZM2G095657	GRMZM2G037452
GRMZM2G066024	GRMZM2G104918	GRMZM2G004947	GRMZM2G153823
GRMZM2G046587	GRMZM2G029249	GRMZM2G067417	GRMZM5G845782
GRMZM2G377797	GRMZM2G311905	GRMZM2G163468	GRMZM5G800835
GRMZM2G132000	GRMZM2G012544	GRMZM2G065950	GRMZM5G830403
GRMZM2G427564	GRMZM2G131623	GRMZM2G129034	GRMZM2G013600
GRMZM2G063896	GRMZM2G118714	GRMZM2G341405	GRMZM5G867518
GRMZM2G084739	GRMZM2G007489	GRMZM2G077208	GRMZM2G091383
GRMZM2G145715	GRMZM2G450125	GRMZM2G102075	GRMZM2G064255
GRMZM2G074085	AC196779.3_FG003	GRMZM2G101480	GRMZM5G867185
GRMZM2G168330	GRMZM2G117564	GRMZM2G145758	GRMZM2G014313
GRMZM2G168674	GRMZM2G073380	GRMZM2G057865	GRMZM2G109425
GRMZM2G122715	GRMZM2G039900	AC216067.3_FG002	GRMZM2G099522
GRMZM2G032253	GRMZM2G176455	GRMZM2G171476	GRMZM5G884325
GRMZM2G077991	GRMZM2G165511	GRMZM2G038598	GRMZM2G149323
GRMZM2G349791	GRMZM5G868381	GRMZM2G119782	GRMZM2G102230
GRMZM2G079782	GRMZM2G110013	GRMZM2G124143	GRMZM2G110983
GRMZM2G429955	GRMZM2G168449	GRMZM2G052667	GRMZM2G436593
GRMZM2G017045	GRMZM2G332660	GRMZM5G867185	GRMZM2G037189
GRMZM2G150656	GRMZM2G018228	GRMZM2G458200	AC216067.3_FG002
GRMZM2G430600	GRMZM2G510387	GRMZM2G134020	GRMZM2G134367
GRMZM2G071790	GRMZM2G060296	GRMZM2G329144	GRMZM2G106424
GRMZM2G050833	GRMZM2G018281	GRMZM2G426046	GRMZM2G060106
GRMZM2G101480	GRMZM2G073492	AC203985.4_FG005	GRMZM2G174741
GRMZM2G158333	GRMZM2G166661	GRMZM2G112912	GRMZM2G050925
GRMZM2G008247	GRMZM2G138999	GRMZM5G805526	GRMZM2G117642
GRMZM2G166985	GRMZM2G066432	GRMZM2G099657	GRMZM2G102891
GRMZM2G077208	GRMZM2G395354	GRMZM2G040020	GRMZM2G067511
GRMZM2G009936	GRMZM5G821828	GRMZM2G366392	GRMZM5G868191
GRMZM2G125893	GRMZM2G172081	GRMZM2G043737	GRMZM2G115775
AC205122.4_FG003	GRMZM2G074173	GRMZM2G074735	GRMZM2G503990
GRMZM2G119249	AC233901.1_FG010	GRMZM2G401328	GRMZM2G427444
GRMZM2G179737	GRMZM5G809243	GRMZM2G443655	GRMZM2G087207
GRMZM2G053652	GRMZM2G150014	GRMZM2G083497	GRMZM2G158304
GRMZM5G805350	GRMZM2G068275	GRMZM2G020840	GRMZM2G058432
GRMZM5G814991	GRMZM2G051103	GRMZM2G001816	GRMZM2G083711
GRMZM2G129209	GRMZM2G042552	GRMZM2G135727	GRMZM2G104456
GRMZM2G011373	GRMZM2G159691	GRMZM2G303149	GRMZM2G304575
GRMZM5G881498	GRMZM2G337894	GRMZM5G808756	GRMZM2G152573
GRMZM5G851698	GRMZM2G055313	GRMZM2G162284	GRMZM2G003963
GRMZM2G150791	GRMZM2G145758	GRMZM2G117642	GRMZM2G177853
GRMZM2G381071	GRMZM2G401139	GRMZM2G109668	GRMZM5G850355
GRMZM2G419844	GRMZM5G802392	GRMZM5G802392	GRMZM2G360821
GRMZM2G142640	GRMZM2G081144	GRMZM2G143627	GRMZM2G042040
GRMZM2G310431	GRMZM5G870170	GRMZM2G074085	GRMZM2G052100
GRMZM2G366301	GRMZM2G078373	AC203173.3_FG004	GRMZM2G109668
GRMZM2G177005	GRMZM2G144547	GRMZM2G110983	GRMZM5G864735
GRMZM2G145280	GRMZM2G029087	GRMZM2G091383	GRMZM2G117198
GRMZM5G862107	GRMZM2G346466	GRMZM2G124411	GRMZM2G063679
GRMZM2G069594	GRMZM5G832740	GRMZM2G033846	GRMZM2G063949
GRMZM2G157207	GRMZM2G082809	GRMZM2G063896	GRMZM2G035620
GRMZM2G150295	GRMZM2G004408	GRMZM2G138527	GRMZM2G130398
GRMZM5G801409	GRMZM2G042099	GRMZM2G084063	GRMZM2G085086
GRMZM2G181153	GRMZM2G017624	GRMZM2G102596	GRMZM2G041381
GRMZM2G087598	GRMZM2G451314	GRMZM5G847530	GRMZM2G055151
GRMZM2G015355	GRMZM2G009806	GRMZM2G094074	GRMZM2G140667
GRMZM2G034243	GRMZM2G047274	GRMZM2G105571	GRMZM5G866082
GRMZM2G481843	GRMZM2G168707	GRMZM5G857786	GRMZM2G157727
GRMZM2G151826	GRMZM2G128268	GRMZM2G044306	GRMZM2G096877
GRMZM2G158034	GRMZM2G045941	GRMZM2G011592	GRMZM2G377797
GRMZM2G079746	GRMZM2G144653	GRMZM2G067303	GRMZM2G032878
GRMZM2G474459	GRMZM2G022782	GRMZM5G832452	GRMZM2G111566
GRMZM2G120304	GRMZM2G083847	GRMZM2G074169	GRMZM2G364069
GRMZM2G161560	GRMZM2G051879	GRMZM2G026216	GRMZM2G050460
GRMZM5G854533	GRMZM2G472311	GRMZM2G120304	GRMZM2G179981
GRMZM2G083016	GRMZM2G478779	GRMZM2G435338	GRMZM2G163473
GRMZM2G177812	GRMZM2G096824	GRMZM2G146463	GRMZM2G152952
GRMZM2G015605	GRMZM2G121631	GRMZM2G086904	GRMZM5G861451
GRMZM2G004057	GRMZM2G701204	GRMZM5G801031	GRMZM2G064302
GRMZM2G164948	GRMZM2G033526	GRMZM5G859130	GRMZM2G094074
GRMZM2G181336	GRMZM5G856180	GRMZM5G873681	GRMZM2G366270
GRMZM2G168552	GRMZM2G078887	GRMZM2G053458	GRMZM2G097164
GRMZM2G118037	GRMZM2G164470	GRMZM5G886109	GRMZM2G108277
GRMZM2G095252	GRMZM2G006704	AC194341.4_FG002	GRMZM2G117755
GRMZM2G172491	GRMZM2G487197	GRMZM2G099295	GRMZM2G149281
GRMZM2G099745	GRMZM2G590027	GRMZM2G023748	GRMZM2G101020
GRMZM2G179981	GRMZM2G085713	GRMZM5G801330	GRMZM2G127609
GRMZM5G866947	GRMZM2G479539	GRMZM2G156110	GRMZM2G034794
GRMZM2G175818	GRMZM2G065083	GRMZM5G855672	GRMZM2G076539
GRMZM2G154223	GRMZM2G008710	GRMZM2G052869	GRMZM2G416142
GRMZM2G178341	GRMZM2G154499	GRMZM2G069316	GRMZM2G181269
GRMZM2G170457	GRMZM2G131152	GRMZM2G173563	GRMZM2G144995
GRMZM5G805526	GRMZM2G316889	GRMZM2G165944	GRMZM2G102075
GRMZM2G001500	GRMZM2G014444	GRMZM2G139900	GRMZM2G106413
GRMZM2G117198	GRMZM2G024680	GRMZM2G133129	GRMZM2G469593
GRMZM2G095593	GRMZM2G008216	GRMZM2G106413	GRMZM2G018941
GRMZM2G149775	GRMZM2G047097	GRMZM2G106133	GRMZM2G061950
GRMZM2G064136	GRMZM2G080940	GRMZM2G020801	GRMZM2G043737
GRMZM2G577677	GRMZM2G108285	GRMZM2G431703	GRMZM2G141679
GRMZM2G149105	GRMZM2G060138	GRMZM5G800835	GRMZM2G133802
GRMZM2G006704	GRMZM2G040881	AC199315.4_FG001	GRMZM2G043822
GRMZM2G143234	GRMZM2G166889	GRMZM2G369839	GRMZM2G115925
GRMZM2G068244	GRMZM2G060856	GRMZM2G042040	GRMZM5G862016
GRMZM2G079668	GRMZM2G101446	GRMZM2G071010	GRMZM2G057450
GRMZM2G560551	GRMZM2G094563	GRMZM2G309193	GRMZM5G801241
GRMZM2G108277	GRMZM2G079938	GRMZM2G057495	GRMZM2G065757
GRMZM5G864735	GRMZM2G137558	GRMZM2G000223	GRMZM2G448389
GRMZM5G829840	GRMZM2G117344	GRMZM2G430685	GRMZM5G877423
GRMZM2G305280	GRMZM2G128771	GRMZM2G409407	GRMZM2G090980
GRMZM5G836222	GRMZM2G159041	GRMZM2G149649	GRMZM2G006745
GRMZM2G152552	GRMZM2G329144	GRMZM5G816042	GRMZM5G874568
GRMZM2G158147	GRMZM2G115070	GRMZM2G109550	GRMZM2G104400
GRMZM2G079089	GRMZM2G012966	GRMZM5G876773	GRMZM2G066111
GRMZM2G107839	GRMZM2G012052	GRMZM2G144101	GRMZM5G802232
GRMZM2G166877	GRMZM2G101125	GRMZM2G181269	GRMZM2G020840
GRMZM5G832108	GRMZM2G007260	GRMZM5G864735	GRMZM2G164020
GRMZM2G151726	GRMZM2G048434	GRMZM2G028379	GRMZM2G067063
GRMZM2G053898	GRMZM2G140998	GRMZM2G074300	GRMZM2G032070
GRMZM2G043822	GRMZM5G846339	GRMZM2G044882	GRMZM2G352415
GRMZM5G852968	GRMZM2G011098	GRMZM2G013986	GRMZM2G165747
GRMZM2G149414	GRMZM2G060369	GRMZM2G016439	GRMZM2G126821
GRMZM2G147424	GRMZM2G107609	GRMZM2G000566	GRMZM2G107082
GRMZM5G828312	GRMZM2G171435	GRMZM2G153991	GRMZM2G074300
GRMZM2G071996	GRMZM2G113470	GRMZM5G886688	GRMZM2G155321
GRMZM2G106424	GRMZM2G108996	GRMZM2G174221	GRMZM2G073150
GRMZM2G057000	GRMZM2G124791	GRMZM2G152952	GRMZM2G118731
GRMZM2G079348	GRMZM2G382557	GRMZM2G058866	GRMZM2G366392
GRMZM2G469898	GRMZM2G163459	GRMZM2G037189	GRMZM5G821482
GRMZM2G057608	GRMZM2G363008	GRMZM2G427444	GRMZM2G174644
GRMZM2G318475	GRMZM2G012088	GRMZM2G123831	GRMZM2G013750
GRMZM2G005433	GRMZM2G359664	GRMZM2G032878	GRMZM2G324314
GRMZM2G407249	GRMZM2G107838	GRMZM2G325575	GRMZM2G366077
AC233922.1_FG004	GRMZM2G074024	GRMZM2G126177	GRMZM2G125148
GRMZM2G028216	GRMZM2G115775	GRMZM2G357631	GRMZM2G074282
GRMZM2G080274	GRMZM2G089421	GRMZM2G178341	GRMZM2G170457
GRMZM5G873249	GRMZM2G319747	GRMZM2G056929	GRMZM2G086904
GRMZM5G868273	GRMZM2G152415	GRMZM2G093195	GRMZM2G098957
GRMZM2G124411	GRMZM2G159307	GRMZM2G084914	GRMZM5G878205
GRMZM2G058447	GRMZM2G127350	GRMZM2G083725	GRMZM2G109550
GRMZM5G873287	GRMZM2G054123	GRMZM2G034794	GRMZM2G084063
GRMZM2G094497	GRMZM2G039155	GRMZM2G088212	GRMZM5G817037
GRMZM2G140667	GRMZM2G441115	GRMZM5G852723	GRMZM2G150058
GRMZM2G047512	GRMZM2G122481	GRMZM2G008232	GRMZM2G015985
GRMZM2G084868	GRMZM5G833998	GRMZM2G174444	GRMZM2G098298
GRMZM2G067601	GRMZM2G104141	GRMZM2G140799	GRMZM2G124434
GRMZM2G165357	GRMZM5G830695	GRMZM2G065596	GRMZM2G074549
GRMZM2G009465	GRMZM2G176358	GRMZM2G132121	GRMZM2G067417
GRMZM2G161335	GRMZM2G145944	GRMZM2G142802	GRMZM2G093186
GRMZM2G087233	GRMZM2G703158	GRMZM2G058057	GRMZM2G121303
GRMZM2G317743	GRMZM2G011355	GRMZM2G405476	GRMZM2G056078
AC194970.5_FG001	GRMZM2G084940	GRMZM2G035502	AC225147.4_FG002
GRMZM2G110277	GRMZM2G455828	GRMZM2G358236	GRMZM2G005562
GRMZM2G008748	GRMZM2G177610	GRMZM2G355316	GRMZM2G430685
GRMZM2G110509	GRMZM2G376255	GRMZM2G007300	GRMZM2G069765
GRMZM2G177659	GRMZM2G094304	GRMZM2G148925	GRMZM2G000650
GRMZM2G078409	GRMZM2G099944	GRMZM2G137864	GRMZM5G822819
GRMZM2G142097	GRMZM2G068575	GRMZM2G138396	GRMZM2G159691
GRMZM2G365160	GRMZM2G082019	GRMZM2G003306	GRMZM5G850758
GRMZM2G093405	GRMZM2G127386	GRMZM2G064255	GRMZM2G130987
GRMZM2G074401	GRMZM2G014618	GRMZM5G867882	GRMZM2G055936
GRMZM2G588350	GRMZM2G097768	GRMZM2G045178	GRMZM2G097059
GRMZM2G126594	GRMZM2G031177	GRMZM2G385999	GRMZM5G848138
GRMZM2G120563	GRMZM2G015324	GRMZM2G144995	GRMZM2G112149
GRMZM2G125635	GRMZM5G863645	GRMZM2G701082	GRMZM2G023232
GRMZM2G073622	GRMZM2G000376	GRMZM2G179005	GRMZM2G117811
GRMZM2G127798	GRMZM2G027673	GRMZM2G166985	GRMZM2G451281
GRMZM5G806182	GRMZM2G066448	GRMZM2G130746	GRMZM2G436092
GRMZM2G086788	GRMZM2G029144	GRMZM2G118191	GRMZM5G806449
GRMZM2G013957	GRMZM2G125635	GRMZM2G077837	GRMZM2G055251
GRMZM2G122327	GRMZM2G074053	GRMZM2G043279	GRMZM2G112240
GRMZM5G817301	GRMZM2G080048	GRMZM2G046382	GRMZM2G387076
GRMZM2G383088	GRMZM2G075588	GRMZM2G104918	GRMZM2G385287
GRMZM2G319537	GRMZM2G172829	GRMZM2G006953	GRMZM2G024354
GRMZM2G108643	GRMZM2G033846	GRMZM2G024264	GRMZM5G802395
GRMZM2G028302	GRMZM2G167594	GRMZM2G151923	GRMZM5G832166
GRMZM2G163468	GRMZM2G001272	GRMZM2G067883	GRMZM2G047732
GRMZM2G048371	GRMZM2G013967	GRMZM2G084421	GRMZM2G013798
GRMZM5G855672	GRMZM2G331283	GRMZM2G082007	GRMZM2G465169
GRMZM2G439201	GRMZM2G108829	GRMZM2G013600	GRMZM2G401139
GRMZM2G130746	GRMZM2G035243	GRMZM2G087719	GRMZM2G156110
GRMZM2G165506	GRMZM2G044194	GRMZM2G503990	AC212565.3_FG001
GRMZM2G093574	GRMZM2G360681	GRMZM2G155602	GRMZM5G801031
GRMZM5G868433	GRMZM5G852505	GRMZM2G040702	GRMZM2G002948
GRMZM2G179976	GRMZM2G178576	GRMZM2G412296	GRMZM2G163468
GRMZM2G165511	GRMZM2G179120	GRMZM2G098346	GRMZM2G004057
GRMZM2G087041	GRMZM2G324643	GRMZM2G040369	GRMZM2G023313
GRMZM2G060742	GRMZM2G064382	GRMZM2G018103	GRMZM2G357595
GRMZM2G096123	GRMZM2G081642	GRMZM2G322846	GRMZM2G405476
GRMZM2G126190	GRMZM2G034015	GRMZM2G179976	GRMZM2G324471
GRMZM2G055151	GRMZM2G027166	GRMZM5G867518	AC233910.1_FG005
GRMZM2G392975	GRMZM2G171426	GRMZM2G022088	GRMZM2G438895
GRMZM2G043737	GRMZM2G426511	GRMZM2G177853	GRMZM2G055538
GRMZM2G408768	GRMZM2G149115	GRMZM2G116034	GRMZM2G029559
GRMZM2G141432	GRMZM2G059102	GRMZM2G095851	GRMZM5G822187
GRMZM2G068715	GRMZM2G093347	GRMZM2G377600	GRMZM2G147046
AC225147.4_FG002	GRMZM2G700848	GRMZM2G387076	GRMZM2G174757
GRMZM2G438551	GRMZM2G059108	GRMZM2G118037	GRMZM2G074320
GRMZM2G083716	GRMZM2G061900	GRMZM5G828312	GRMZM2G152925
GRMZM2G050730	GRMZM2G162086	GRMZM2G013798	GRMZM2G115757
GRMZM2G147243	GRMZM2G156620	GRMZM5G847045	GRMZM2G146358
AC147602.5_FG004	GRMZM2G058033	GRMZM2G099745	GRMZM2G035502
GRMZM2G091715	GRMZM2G129585	GRMZM2G047732	GRMZM2G308907
GRMZM2G015361	GRMZM2G176307	GRMZM2G336871	GRMZM2G024151
GRMZM2G086088	GRMZM2G097421	GRMZM2G057852	GRMZM2G015295
GRMZM2G117642	GRMZM2G028286	GRMZM2G448174	GRMZM5G851990
GRMZM5G888793	GRMZM2G177828	GRMZM5G862540	GRMZM2G304947
GRMZM2G423137	GRMZM2G134176	GRMZM2G456217	GRMZM2G169451
GRMZM2G134130	GRMZM2G126253	GRMZM2G102230	GRMZM2G098346
GRMZM2G074604	GRMZM2G054152	GRMZM2G089491	GRMZM2G088961
GRMZM2G132968	GRMZM2G059445	GRMZM2G100403	GRMZM2G089713
GRMZM2G034794	GRMZM2G041381	GRMZM2G050460	GRMZM2G170336
GRMZM2G027741	GRMZM2G010834	GRMZM2G385287	GRMZM2G009719
GRMZM2G158131	GRMZM2G154447	GRMZM2G136270	GRMZM2G003897
GRMZM2G056870	GRMZM2G435684	GRMZM2G039155	GRMZM2G107654
GRMZM2G086763	GRMZM2G442404	GRMZM2G012052	GRMZM2G022558
GRMZM2G132077	GRMZM2G403190	GRMZM2G076539	GRMZM2G020801
GRMZM2G108285	GRMZM2G148064	GRMZM2G153969	GRMZM2G112912
GRMZM2G007103	GRMZM2G059893	GRMZM2G347541	GRMZM2G015361
GRMZM2G055135	GRMZM2G062391	GRMZM2G305027	GRMZM5G819438
GRMZM2G101446	GRMZM2G074404	GRMZM2G023313	GRMZM2G125149
GRMZM2G339866	GRMZM5G882228	GRMZM2G003897	GRMZM2G157019
GRMZM2G072855	GRMZM5G857708	GRMZM2G134049	GRMZM2G413193
GRMZM2G122871	GRMZM2G148281	AC196961.2_FG003	GRMZM2G069594
GRMZM2G113340	GRMZM2G455568	GRMZM5G801241	GRMZM2G701082
GRMZM2G054387	GRMZM2G159678	GRMZM2G112050	GRMZM2G060870
GRMZM2G122481	GRMZM2G334628	GRMZM5G845782	AC149475.2_FG003
GRMZM2G014695	GRMZM5G829946	GRMZM2G050925	GRMZM2G084421
GRMZM2G156227	GRMZM2G165179	GRMZM5G819438	GRMZM5G820996
GRMZM2G164020	GRMZM2G318346	GRMZM2G104456	GRMZM2G000223
GRMZM2G165998	GRMZM2G048013	GRMZM2G129189	GRMZM2G106607
GRMZM2G134668	GRMZM2G053236	GRMZM2G132968	GRMZM5G824600
GRMZM2G055276	GRMZM2G439908	GRMZM2G098957	GRMZM2G339503
GRMZM2G336875	GRMZM2G142649	GRMZM2G074282	GRMZM2G111172
GRMZM2G306105	GRMZM5G876898	GRMZM2G169671	GRMZM2G310368
GRMZM2G152328	GRMZM2G315730	GRMZM2G123037	GRMZM5G855375
GRMZM2G386608	GRMZM2G151826	GRMZM2G357595	GRMZM2G049013
GRMZM2G019325	GRMZM2G022206	GRMZM2G461586	GRMZM2G076705
GRMZM2G038365	GRMZM2G003385	GRMZM5G821439	GRMZM5G877985
GRMZM2G003963	GRMZM2G120115	GRMZM2G153977	GRMZM2G102616
GRMZM2G135186	GRMZM2G133396	GRMZM2G365160	GRMZM5G847045
GRMZM2G134109	GRMZM2G132748	GRMZM5G884325	GRMZM2G077143
GRMZM2G001816	GRMZM2G006953	GRMZM2G055717	GRMZM2G065355
GRMZM2G016836	GRMZM5G871336	GRMZM2G093761	GRMZM2G094497
GRMZM2G083642	GRMZM2G174286	GRMZM2G159901	GRMZM2G142109
GRMZM5G836910	GRMZM2G140070	GRMZM2G330213	GRMZM2G077233
GRMZM2G444541	GRMZM2G039583	GRMZM5G879749	GRMZM2G133895
GRMZM2G447785	GRMZM2G014463	GRMZM2G061928	GRMZM2G052341
GRMZM2G124473	GRMZM2G025833	GRMZM2G355761	GRMZM5G828887
GRMZM2G043279	GRMZM2G118037	GRMZM2G413193	GRMZM2G385622
GRMZM2G136453	GRMZM2G173289	GRMZM5G889138	GRMZM2G110233
GRMZM2G031308	GRMZM2G008047	GRMZM2G339503	GRMZM2G130959
GRMZM2G115049	GRMZM2G467907	GRMZM2G149869	GRMZM5G868062
GRMZM2G000923	GRMZM2G042034	GRMZM2G147046	GRMZM2G102421
GRMZM2G457309	GRMZM5G878308	GRMZM2G110952	GRMZM2G148301
GRMZM2G151252	GRMZM2G101020	GRMZM2G109677	GRMZM2G034326
AC208204.3_FG006	GRMZM2G061419	GRMZM2G105364	GRMZM2G006953
GRMZM2G136262	GRMZM2G508931	GRMZM2G031501	GRMZM2G028039
GRMZM2G008232	GRMZM2G122762	GRMZM2G174741	GRMZM2G027741
GRMZM2G034083	GRMZM2G004534	GRMZM2G059556	GRMZM2G054397
GRMZM2G149317	GRMZM5G856943	GRMZM2G020187	GRMZM2G082974
GRMZM2G093535	GRMZM2G342327	GRMZM2G093272	GRMZM2G373522
GRMZM2G156110	GRMZM2G096249	GRMZM2G035417	GRMZM5G883764
GRMZM5G867518	GRMZM2G016259	GRMZM2G014313	GRMZM2G106133
GRMZM2G023242	GRMZM2G414696	GRMZM2G107896	GRMZM2G049269
GRMZM2G039996	GRMZM2G048883	GRMZM2G157334	GRMZM2G178906
GRMZM2G112149	GRMZM2G171430	GRMZM2G111566	GRMZM2G028379
AC196489.3_FG002	GRMZM2G006219	GRMZM2G150648	GRMZM2G140998
GRMZM2G700208	GRMZM2G164950	GRMZM2G041238	GRMZM2G053458
GRMZM2G085967	GRMZM2G088212	GRMZM2G059580	GRMZM2G113332
GRMZM2G152775	GRMZM2G129354	GRMZM2G111172	GRMZM2G020187
GRMZM2G095333	GRMZM2G171349	GRMZM5G883764	GRMZM2G063896
GRMZM2G118479	AC209835.4_FG004	GRMZM2G046911	GRMZM2G020401
GRMZM5G893252	GRMZM2G081322	GRMZM2G009489	GRMZM2G153991
GRMZM5G851266	GRMZM2G179133	GRMZM2G115621	GRMZM2G014975
GRMZM2G124307	GRMZM2G070199	GRMZM2G117198	GRMZM2G120304
GRMZM2G030293	GRMZM2G099382	GRMZM2G424053	GRMZM2G171430
GRMZM2G075989	GRMZM2G014303	GRMZM2G165747	GRMZM2G131321
GRMZM2G448151	GRMZM2G068613	GRMZM2G329636	GRMZM2G051151
GRMZM2G173718	GRMZM2G074233	GRMZM2G060647	GRMZM2G431821
GRMZM2G098290	GRMZM2G037379	GRMZM2G051898	GRMZM2G083102
GRMZM2G109677	GRMZM2G107196	GRMZM2G401139	GRMZM2G100120
GRMZM2G324705	GRMZM2G338916	GRMZM2G131321	GRMZM5G862101
AC207427.3_FG005	GRMZM2G157803	GRMZM5G845906	GRMZM2G146818
GRMZM2G046849	GRMZM2G478920	GRMZM2G323888	GRMZM2G009335
GRMZM2G133838	GRMZM2G012160	GRMZM5G872417	GRMZM2G347623
GRMZM5G820996	GRMZM2G468147	GRMZM2G078691	GRMZM2G043819
GRMZM2G424053	GRMZM5G855396	GRMZM2G062044	GRMZM5G867882
GRMZM2G169384	GRMZM2G159660	GRMZM2G079089	GRMZM2G174221
GRMZM2G163561	GRMZM5G826020	AC196475.3_FG005	GRMZM5G892645
GRMZM2G380457	GRMZM2G033787	GRMZM2G058432	GRMZM2G130548
GRMZM2G116282	GRMZM2G062394	GRMZM2G034326	GRMZM2G087186
GRMZM5G803735	GRMZM2G068647	GRMZM2G076399	AC194341.4_FG002
GRMZM2G064133	GRMZM2G085249	GRMZM2G024933	GRMZM2G174444
GRMZM2G146358	GRMZM2G070068	GRMZM2G010348	GRMZM2G149414
GRMZM2G013600	GRMZM2G055489	GRMZM2G097059	GRMZM2G027392
GRMZM2G123831	GRMZM5G872068	GRMZM2G140998	GRMZM2G305027
GRMZM2G047018	GRMZM2G123495	GRMZM5G820996	GRMZM2G314679
GRMZM2G028929	GRMZM5G878008	GRMZM5G822819	GRMZM2G151734
GRMZM2G096240	GRMZM2G118637	GRMZM5G883075	GRMZM2G171111
GRMZM2G067303	GRMZM2G459841	GRMZM2G170008	GRMZM2G031308
GRMZM2G089421	GRMZM2G061764	GRMZM2G013324	GRMZM2G176677
GRMZM2G029107	GRMZM2G157812	GRMZM2G169451	GRMZM2G033199
GRMZM2G084063	GRMZM2G032878	GRMZM2G364068	GRMZM2G051764
GRMZM2G128072	GRMZM2G004330	GRMZM2G327564	GRMZM2G469771
GRMZM2G074479	GRMZM2G107463	GRMZM2G133802	GRMZM2G092719
GRMZM2G047513	GRMZM2G036697	GRMZM2G003963	GRMZM2G077034
AC197246.3_FG003	GRMZM2G093503	GRMZM2G095593	GRMZM2G152526
GRMZM2G119809	GRMZM2G414304	GRMZM2G142013	GRMZM2G003640
GRMZM2G044963	AC233954.1_FG004	GRMZM2G090419	GRMZM2G375984
GRMZM2G139900	GRMZM2G120816	GRMZM2G087186	GRMZM2G479423
GRMZM2G110185	GRMZM2G154532	GRMZM2G038032	GRMZM2G030731
GRMZM2G118005	GRMZM2G045714	GRMZM2G442129	GRMZM2G083262
GRMZM2G075630	GRMZM2G110878	GRMZM2G113408	GRMZM2G028929
GRMZM2G069298	GRMZM2G150367	GRMZM2G022206	GRMZM2G528319
GRMZM5G896082	GRMZM2G171406	GRMZM2G572270	GRMZM2G170276
GRMZM2G018770	GRMZM2G001444	GRMZM2G099340	GRMZM2G158034
GRMZM2G050875	GRMZM5G828182	GRMZM2G056078	GRMZM2G093272
GRMZM2G135727	GRMZM2G139675	GRMZM2G321725	GRMZM2G448151
GRMZM2G028986	GRMZM2G324544	GRMZM2G016890	GRMZM2G389233
GRMZM2G139803	GRMZM2G552160	GRMZM2G156068	GRMZM2G322413
GRMZM2G411764	GRMZM2G092296	GRMZM2G156027	GRMZM2G174619
GRMZM2G052666	GRMZM2G367094	GRMZM2G377904	GRMZM2G067303
GRMZM2G355316	GRMZM2G082199	GRMZM2G102891	GRMZM2G080222
GRMZM2G087206	GRMZM2G015361	GRMZM2G159675	GRMZM2G330213
GRMZM2G153984	GRMZM2G174263	GRMZM2G022538	GRMZM2G039954
GRMZM2G044027	GRMZM2G342744	GRMZM2G005461	GRMZM5G899149
GRMZM2G087719	GRMZM2G059134	GRMZM2G149975	GRMZM2G358236
GRMZM2G160351	GRMZM2G300044	GRMZM5G834208	GRMZM2G169432
GRMZM2G130079	GRMZM2G042195	GRMZM5G816243	GRMZM2G070422
GRMZM2G088669	GRMZM2G107096	GRMZM2G408768	GRMZM2G027728
GRMZM2G127386	GRMZM5G846152	GRMZM2G000278	GRMZM2G009448
GRMZM2G005887	GRMZM5G842855	GRMZM2G102616	GRMZM2G031420
GRMZM2G099186	GRMZM5G808756	GRMZM2G063949	GRMZM2G046676
GRMZM2G407996	GRMZM2G116273	GRMZM2G093347	GRMZM2G045318
GRMZM2G499432	GRMZM5G887286	GRMZM2G320827	GRMZM2G024264
GRMZM2G102596	GRMZM5G822842	GRMZM2G049390	GRMZM2G173425
GRMZM2G094742	GRMZM2G173747	GRMZM2G164020	GRMZM2G384327
GRMZM2G022619	GRMZM2G077837	GRMZM2G181194	GRMZM2G021742
GRMZM2G448161	GRMZM2G014975	GRMZM2G168252	GRMZM2G038988
GRMZM2G071166	GRMZM5G831951	AC195058.3_FG003	GRMZM2G474534
GRMZM2G476009	GRMZM2G178247	GRMZM2G081615	GRMZM2G146670
GRMZM2G110408	GRMZM2G084421	GRMZM2G010855	GRMZM2G093902
GRMZM2G055717	GRMZM2G119357	GRMZM2G361074	GRMZM2G153476
GRMZM2G114954	GRMZM2G022763	GRMZM2G474534	GRMZM2G003384
GRMZM2G114793	GRMZM2G384090	GRMZM2G427531	GRMZM2G110185
GRMZM2G068489	GRMZM2G022403	GRMZM2G181336	GRMZM2G105772
GRMZM2G126928	GRMZM2G019583	GRMZM2G366077	GRMZM2G004349
GRMZM2G007038	GRMZM2G012841	GRMZM2G064302	GRMZM2G167856
GRMZM2G410766	GRMZM2G312827	GRMZM2G156246	GRMZM2G070163
GRMZM5G852502	GRMZM2G143599	GRMZM2G051151	GRMZM5G887393
GRMZM2G119230	GRMZM2G144367	GRMZM2G072855	GRMZM2G072315
GRMZM2G155253	GRMZM2G377797	GRMZM2G047055	GRMZM2G124441
GRMZM2G169671	GRMZM2G039906	GRMZM2G096123	GRMZM5G829840
GRMZM5G837626	GRMZM2G035341	GRMZM2G013750	GRMZM2G095114
GRMZM2G149178	GRMZM2G136121	GRMZM5G830403	GRMZM2G025074
GRMZM2G014091	GRMZM2G100225	GRMZM2G169432	GRMZM2G412296
GRMZM2G156068	GRMZM2G053831	GRMZM2G065355	GRMZM2G406268
GRMZM2G056424	GRMZM5G885744	GRMZM2G335521	GRMZM2G034015
GRMZM2G010491	GRMZM2G145396	GRMZM5G889705	AC225718.2_FG006
GRMZM2G160064	GRMZM2G020661	GRMZM2G122666	GRMZM2G033846
GRMZM2G173563	GRMZM2G159369	GRMZM2G048846	GRMZM2G075562
GRMZM2G014975	GRMZM2G389789	GRMZM2G123667	GRMZM2G010257
GRMZM2G435338	GRMZM2G087326	GRMZM2G147716	GRMZM2G152421
GRMZM2G338160	GRMZM2G015159	GRMZM2G389937	GRMZM2G100225
GRMZM2G051613	GRMZM2G474755	GRMZM2G130987	GRMZM5G824831
GRMZM2G021406	GRMZM2G067417	GRMZM5G815009	GRMZM2G167548
GRMZM5G897394	GRMZM2G109624	GRMZM5G864239	GRMZM2G168920
GRMZM2G154595	GRMZM2G116010	GRMZM2G131024	GRMZM2G448344
GRMZM2G068496	GRMZM2G058866	GRMZM2G035620	GRMZM2G032564
GRMZM2G165461	GRMZM2G179737	GRMZM2G386674	GRMZM2G115621
GRMZM2G146374	AC225185.3_FG004	GRMZM2G013461	GRMZM2G145175
GRMZM2G075336	GRMZM2G334899	GRMZM2G055251	GRMZM2G005493
GRMZM2G063340	GRMZM2G135629	GRMZM2G046900	GRMZM2G113414
GRMZM2G151903	GRMZM2G007276	GRMZM2G180720	GRMZM2G061900
GRMZM2G308944	GRMZM2G021635	GRMZM2G001827	GRMZM2G325575
GRMZM2G428391	GRMZM2G109039	GRMZM5G880319	GRMZM2G150193
GRMZM2G178968	GRMZM2G059865	GRMZM2G386608	GRMZM2G147614
GRMZM2G032564	GRMZM2G029478	GRMZM2G474459	GRMZM5G833998
GRMZM2G024647	GRMZM5G864239	GRMZM2G086805	GRMZM2G180384
GRMZM5G850758	GRMZM2G037204	GRMZM2G102421	GRMZM2G099528
GRMZM5G828630	GRMZM2G153138	GRMZM2G392125	GRMZM2G703490
GRMZM2G399183	GRMZM2G052823	GRMZM2G022558	GRMZM5G877929
GRMZM2G006953	GRMZM2G114354	GRMZM5G899188	GRMZM2G030167
GRMZM2G170276	GRMZM2G018372	GRMZM2G174644	GRMZM5G836471
GRMZM2G447984	GRMZM2G488346	GRMZM2G073465	GRMZM2G139533
GRMZM2G104999	GRMZM2G054300	GRMZM2G037094	GRMZM2G361220
GRMZM2G025855	GRMZM2G091586	GRMZM2G125149	GRMZM2G090274
GRMZM2G158766	GRMZM2G021889	GRMZM2G009448	GRMZM2G036905
GRMZM2G031501	GRMZM2G178822	GRMZM2G149323	GRMZM5G878073
GRMZM2G172932	GRMZM2G058289	GRMZM2G122488	GRMZM2G126190
GRMZM2G139675	GRMZM2G323479	GRMZM2G404249	GRMZM2G011513
GRMZM2G134067	GRMZM2G055643	GRMZM2G048434	GRMZM2G336871
GRMZM2G477236	GRMZM2G042627	GRMZM2G035526	GRMZM2G117900
GRMZM5G824600	GRMZM2G395244	GRMZM2G088961	GRMZM2G069762
GRMZM2G031057	GRMZM2G037725	GRMZM2G445634	GRMZM2G066612
GRMZM5G832229	GRMZM2G168222	GRMZM2G347623	GRMZM2G131024
GRMZM2G365374	GRMZM2G434252	GRMZM2G373958	GRMZM2G016890
GRMZM2G042604	GRMZM2G171187	GRMZM2G140667	GRMZM2G025062
GRMZM2G018728	GRMZM2G040052	GRMZM2G326066	GRMZM2G426046
GRMZM2G059252	GRMZM2G066304	GRMZM2G062197	GRMZM2G059212
GRMZM2G095657	GRMZM2G100707	GRMZM2G015361	GRMZM2G041028
GRMZM2G170137	GRMZM2G101852	GRMZM2G152925	GRMZM2G013821
GRMZM2G028393	GRMZM2G118610	GRMZM2G304575	GRMZM2G056929
GRMZM2G110328	GRMZM2G446047	GRMZM2G090300	GRMZM2G336285
GRMZM2G086805	GRMZM2G003963	GRMZM2G132185	GRMZM2G168510
GRMZM2G169405	GRMZM2G009638	GRMZM2G106960	GRMZM2G086805
GRMZM2G401581	GRMZM2G084274	GRMZM2G117007	GRMZM2G101268
GRMZM2G024933	GRMZM2G086920	GRMZM5G899149	GRMZM2G385999
GRMZM2G346455	GRMZM2G171229	GRMZM2G542272	GRMZM2G119169
GRMZM2G404025	GRMZM2G156476	GRMZM2G313672	GRMZM2G464782
GRMZM2G022403	GRMZM2G107575	GRMZM2G450825	GRMZM2G045688
GRMZM2G021617	GRMZM5G841855	GRMZM2G154621	GRMZM2G076399
GRMZM2G478414	GRMZM2G156415	GRMZM2G122810	GRMZM2G177654
GRMZM2G092578	GRMZM5G828630	GRMZM5G877316	GRMZM2G589579
GRMZM2G111172	GRMZM5G878530	GRMZM2G122479	GRMZM2G000531
GRMZM2G123969	GRMZM2G125985	GRMZM2G176455	GRMZM5G898314
GRMZM2G177895	GRMZM2G042107	GRMZM2G002948	GRMZM2G092129
GRMZM2G062076	GRMZM2G377553	GRMZM2G032564	GRMZM2G448715
GRMZM2G043198	GRMZM2G075719	GRMZM2G143128	GRMZM2G386608
GRMZM2G058057	GRMZM2G008232	GRMZM2G334628	GRMZM2G023387
GRMZM2G057171	GRMZM2G082390	GRMZM5G878205	GRMZM2G092447
GRMZM2G014914	GRMZM2G157629	AC196489.3_FG002	GRMZM2G035922
GRMZM2G069762	GRMZM2G102404	GRMZM2G115775	GRMZM2G115939
GRMZM5G842058	GRMZM2G084547	GRMZM2G024151	GRMZM2G073401
GRMZM2G075775	GRMZM2G044388	GRMZM2G089421	GRMZM5G840887
GRMZM2G129015	GRMZM2G354558	GRMZM2G034015	GRMZM2G057251
GRMZM2G111411	GRMZM2G068566	GRMZM2G507217	GRMZM2G003306
GRMZM2G077214	GRMZM2G153250	GRMZM2G537563	GRMZM2G014788
GRMZM2G035417	GRMZM2G178906	GRMZM2G157019	GRMZM2G124103
GRMZM2G080546	GRMZM2G010348	GRMZM2G033199	GRMZM5G884229
GRMZM2G156861	GRMZM2G110558	GRMZM2G004349	GRMZM2G443655
GRMZM2G118355	GRMZM2G053934	GRMZM2G013821	GRMZM2G108467
GRMZM2G160569	GRMZM2G094452	GRMZM2G149414	GRMZM2G170365
GRMZM2G117558	GRMZM2G422641	GRMZM5G828887	GRMZM2G047055
GRMZM2G143780	GRMZM2G108077	GRMZM2G008656	GRMZM2G038874
GRMZM2G170692	GRMZM2G154218	GRMZM5G829778	GRMZM2G138527
GRMZM2G069095	GRMZM2G127453	GRMZM2G136918	GRMZM2G015159
GRMZM2G402417	GRMZM2G326111	GRMZM2G070163	GRMZM2G165679
GRMZM2G176595	GRMZM2G030731	GRMZM5G824351	GRMZM5G829778
GRMZM2G165619	GRMZM2G456816	GRMZM5G847575	GRMZM2G057642
GRMZM2G568636	GRMZM2G122943	AC203847.3_FG004	GRMZM2G175510
GRMZM2G025648	GRMZM2G419542	GRMZM2G064896	GRMZM2G175676
GRMZM2G125648	GRMZM2G151923	GRMZM2G573034	GRMZM2G106283
GRMZM2G104017	GRMZM2G444762	GRMZM2G073755	GRMZM2G079089
GRMZM2G097884	GRMZM2G140635	GRMZM2G020054	GRMZM5G866345
GRMZM2G082924	GRMZM2G456603	GRMZM2G045371	GRMZM2G347056
GRMZM2G026216	GRMZM2G052908	GRMZM2G418258	GRMZM5G832452
GRMZM2G036464	GRMZM2G058479	GRMZM2G175273	GRMZM2G450705
AC148152.3_FG005	GRMZM2G005869	GRMZM2G165506	GRMZM2G165939
GRMZM5G898755	GRMZM2G102912	GRMZM2G124441	GRMZM2G567739
GRMZM2G469523	GRMZM2G148985	GRMZM2G009719	GRMZM2G156068
GRMZM2G022120	GRMZM2G119513	GRMZM2G179981	GRMZM2G108285
GRMZM2G103617	GRMZM2G143522	GRMZM2G159369	GRMZM2G449274
GRMZM2G451281	GRMZM5G813055	GRMZM2G088169	GRMZM2G174570
GRMZM2G061439	GRMZM5G834833	GRMZM2G168762	GRMZM2G134613
GRMZM2G032266	GRMZM2G179733	GRMZM2G009928	GRMZM2G041238
GRMZM2G063503	GRMZM2G340065	GRMZM2G380668	GRMZM5G883149
GRMZM2G165655	AC233853.1_FG002	GRMZM2G451769	GRMZM2G048846
GRMZM2G077837	GRMZM2G043275	GRMZM2G069762	GRMZM2G108251
GRMZM2G121128	GRMZM2G340342	GRMZM2G060544	GRMZM5G842058
GRMZM2G003883	GRMZM2G700791	GRMZM2G401308	GRMZM2G349983
GRMZM2G069651	GRMZM2G380284	GRMZM2G328500	GRMZM5G801436
GRMZM2G122937	GRMZM5G848138	GRMZM2G054300	GRMZM2G130746
GRMZM2G325575	GRMZM2G047512	GRMZM2G167932	GRMZM2G326066
GRMZM2G091383	GRMZM2G132968	GRMZM5G824600	AC149828.2_FG002
GRMZM2G118119	GRMZM2G059556	GRMZM2G040030	GRMZM2G168762
GRMZM2G030203	GRMZM5G862540	GRMZM2G125893	GRMZM2G050193
GRMZM2G378121	GRMZM2G008687	GRMZM2G098875	GRMZM5G824629
GRMZM2G145500	GRMZM2G426932	GRMZM2G149923	GRMZM2G025242
GRMZM2G174107	GRMZM2G000114	GRMZM5G866345	AC203985.4_FG005
GRMZM2G131286	GRMZM2G085747	GRMZM2G044194	GRMZM2G148985
GRMZM2G097469	GRMZM2G160273	GRMZM5G868062	GRMZM2G048434
GRMZM2G314898	GRMZM2G120408	GRMZM2G073628	GRMZM2G004847
GRMZM2G070847	GRMZM2G175272	GRMZM2G003640	GRMZM2G164493
GRMZM5G898768	GRMZM2G090723	GRMZM2G094712	GRMZM2G376727
GRMZM2G450937	GRMZM2G437509	GRMZM2G080222	GRMZM2G450762
GRMZM2G465333	GRMZM2G124915	GRMZM2G043819	GRMZM2G153769
GRMZM2G126386	GRMZM2G316366	GRMZM2G097900	GRMZM2G177273
GRMZM2G399284	GRMZM2G173425	GRMZM2G063271	GRMZM2G092535
GRMZM2G035213	GRMZM2G000278	GRMZM2G177005	GRMZM5G840909
GRMZM2G110908	GRMZM2G385945	GRMZM2G074320	GRMZM2G047512
GRMZM2G010196	GRMZM2G156754	GRMZM2G145715	GRMZM2G028500
GRMZM2G143788	GRMZM2G150248	GRMZM2G389768	GRMZM2G137965
GRMZM2G169694	GRMZM2G095206	GRMZM2G042933	GRMZM2G432128
GRMZM2G066191	AC230013.2_FG007	GRMZM2G448142	AC233949.1_FG004
GRMZM2G463318	GRMZM2G083886	GRMZM2G321940	GRMZM5G859592
GRMZM2G037140	GRMZM2G084694	GRMZM5G837626	GRMZM2G145024
GRMZM2G152975	GRMZM2G008425	GRMZM2G126821	GRMZM5G889776
GRMZM2G079759	GRMZM2G078058	GRMZM2G129083	GRMZM2G136155
GRMZM5G895313	GRMZM2G436707	GRMZM2G029926	GRMZM2G146206
GRMZM2G117755	GRMZM2G017329	GRMZM2G069594	GRMZM2G028883
GRMZM2G083472	GRMZM2G042754	GRMZM5G806805	GRMZM5G804358
AC234157.1_FG002	GRMZM2G002910	GRMZM5G828302	GRMZM2G059282
GRMZM2G377600	GRMZM2G109429	GRMZM2G100120	GRMZM2G160316
GRMZM2G145396	GRMZM5G896756	AC210013.4_FG019	GRMZM2G170313
GRMZM2G139874	GRMZM2G162727	GRMZM5G849851	GRMZM2G130095
GRMZM2G024484	GRMZM2G044137	GRMZM2G009282	GRMZM2G316113
GRMZM2G028883	GRMZM2G143402	GRMZM2G047512	GRMZM2G395354
GRMZM2G036708	GRMZM2G064993	AC212565.3_FG001	GRMZM2G144101
GRMZM2G102421	GRMZM2G335930	GRMZM2G023387	GRMZM2G122479
GRMZM2G145133	GRMZM2G382914	GRMZM2G096585	GRMZM2G134582
GRMZM2G422750	GRMZM2G147787	GRMZM2G542994	GRMZM2G014116
GRMZM2G143870	AC214350.3_FG007	GRMZM2G072315	GRMZM2G416061
GRMZM2G701082	GRMZM2G048008	GRMZM2G150367	GRMZM2G094879
GRMZM2G022180	GRMZM2G390150	GRMZM2G085550	GRMZM2G021223
GRMZM2G116034	GRMZM2G179779	GRMZM2G078876	GRMZM2G028432
GRMZM2G047274	GRMZM2G450424	GRMZM2G006085	GRMZM2G119258
GRMZM2G063431	GRMZM2G171080	GRMZM2G112956	GRMZM2G016511
GRMZM2G179703	GRMZM2G414899	GRMZM2G136364	GRMZM2G150319
GRMZM2G005260	GRMZM5G878139	GRMZM2G041381	GRMZM2G055859
GRMZM2G144153	GRMZM2G007025	GRMZM2G027392	GRMZM2G031825
GRMZM2G042078	AC210961.3_FG002	GRMZM5G804358	GRMZM2G054559
GRMZM2G154628	GRMZM2G086801	GRMZM2G003835	GRMZM2G072855
GRMZM2G159643	GRMZM2G049055	GRMZM2G059282	GRMZM2G461586
GRMZM2G181151	GRMZM2G071015	GRMZM2G101268	GRMZM2G392320
GRMZM2G064663	GRMZM2G101480	GRMZM5G893216	GRMZM2G107588
GRMZM2G129261	GRMZM2G061257	GRMZM2G084429	GRMZM2G175273
GRMZM2G012342	GRMZM2G101859	GRMZM2G038284	GRMZM2G031501
GRMZM2G100146	GRMZM5G864414	GRMZM2G067511	GRMZM2G134020
GRMZM2G092719	AC203262.3_FG002	GRMZM2G112855	GRMZM2G398781
GRMZM2G137151	GRMZM2G166162	GRMZM2G117755	GRMZM2G141432
GRMZM2G011520	GRMZM2G108474	GRMZM2G099183	GRMZM2G180699
GRMZM2G111611	AC217910.3_FG006	GRMZM2G134230	GRMZM2G017525
GRMZM2G567739	AC209626.2_FG013	GRMZM2G097164	GRMZM5G800734
GRMZM2G141931	GRMZM2G018103	GRMZM5G866082	GRMZM2G027723
GRMZM2G005984	GRMZM5G886109	AC225354.2_FG004	GRMZM2G108849
GRMZM2G063864	GRMZM2G001645	GRMZM2G481163	GRMZM2G123667
GRMZM2G055489	GRMZM5G885644	GRMZM2G150319	GRMZM2G315199
GRMZM2G038375	GRMZM2G386608	GRMZM2G083262	GRMZM2G023575
GRMZM5G808756	GRMZM2G005954	AC149475.2_FG003	GRMZM2G049390
GRMZM2G300348	AC209208.3_FG003	GRMZM2G028039	GRMZM2G125556
GRMZM2G476933	GRMZM5G803735	GRMZM2G416142	GRMZM2G019280
AC208023.3_FG001	GRMZM2G054833	GRMZM2G061135	GRMZM2G048117
GRMZM2G106574	GRMZM2G348578	GRMZM2G037452	GRMZM2G145968
GRMZM2G118265	GRMZM2G021074	GRMZM2G121075	GRMZM2G127404
AC217358.3_FG005	GRMZM2G136300	GRMZM2G085086	GRMZM2G038281
GRMZM2G148106	GRMZM2G033273	GRMZM2G023392	GRMZM2G109039
GRMZM2G143389	GRMZM2G037912	GRMZM2G487197	GRMZM2G150616
GRMZM5G801031	GRMZM2G059887	GRMZM2G003384	AC205521.3_FG003
GRMZM2G082390	GRMZM2G352428	GRMZM2G024668	GRMZM5G817301
GRMZM2G048013	GRMZM5G808290	GRMZM2G055538	AC233979.1_FG010
GRMZM2G476555	GRMZM2G138407	GRMZM2G075003	GRMZM2G082484
GRMZM5G877316	AC199315.4_FG001	GRMZM2G407146	GRMZM2G033226
GRMZM2G089308	GRMZM2G098174	GRMZM2G151807	GRMZM2G150648
GRMZM2G033626	GRMZM2G130401	GRMZM2G092535	GRMZM2G057852
GRMZM2G001887	GRMZM2G010944	GRMZM5G832108	GRMZM2G046932
GRMZM2G003384	GRMZM2G062076	GRMZM5G850355	GRMZM5G864239
GRMZM5G884242	GRMZM2G106906	GRMZM2G164591	GRMZM2G124576
GRMZM2G106928	GRMZM2G473162	GRMZM2G106906	GRMZM2G035526
GRMZM2G144155	GRMZM2G107162	GRMZM2G010991	GRMZM2G140609
GRMZM2G151087	GRMZM2G064984	GRMZM2G150616	GRMZM2G181359
GRMZM2G153823	GRMZM5G804160	GRMZM2G061447	GRMZM2G078638
GRMZM2G112968	GRMZM2G077844	GRMZM2G013002	GRMZM2G173833
GRMZM2G148769	GRMZM2G150915	AC233910.1_FG005	GRMZM2G125494
GRMZM2G007939	GRMZM2G160452	GRMZM2G108849	GRMZM2G047143
GRMZM5G882228	GRMZM2G385999	GRMZM5G868191	GRMZM2G027663
GRMZM2G336815	GRMZM2G083058	GRMZM2G588350	GRMZM2G005036
GRMZM2G405476	GRMZM2G372877	GRMZM2G056252	GRMZM2G140867
GRMZM2G027728	GRMZM2G084195	GRMZM2G038964	GRMZM2G551402
GRMZM2G067511	GRMZM2G069458	GRMZM2G163473	GRMZM2G319537
GRMZM2G008263	GRMZM5G825226	GRMZM2G137930	GRMZM2G088590
GRMZM2G175755	GRMZM2G096240	GRMZM2G037140	GRMZM2G007122
GRMZM2G463640	GRMZM2G074567	GRMZM2G110381	GRMZM2G122810
GRMZM2G131577	GRMZM2G089631	GRMZM2G096877	GRMZM2G172357
GRMZM5G840002	GRMZM5G852794	GRMZM2G004211	GRMZM2G162284
GRMZM2G517408	GRMZM2G126946	GRMZM2G127609	GRMZM2G005640
GRMZM2G019872	GRMZM2G102421	GRMZM2G094879	GRMZM2G133173
GRMZM2G110952	GRMZM2G136508	GRMZM2G149556	AC215244.3_FG002
GRMZM2G016511	GRMZM2G015869	GRMZM2G376727	GRMZM2G118037
GRMZM2G080222	GRMZM2G079682	GRMZM2G060870	GRMZM2G101480
GRMZM5G834001	GRMZM2G077643	GRMZM2G111533	GRMZM2G179005
GRMZM2G150616	GRMZM2G400596	GRMZM2G024310	GRMZM2G110952
GRMZM2G161337	GRMZM2G308619	GRMZM2G087245	GRMZM5G889138
GRMZM2G029559	GRMZM2G138566	GRMZM2G104999	GRMZM2G105398
GRMZM2G047368	GRMZM2G002121	GRMZM2G511730	GRMZM2G322846
GRMZM2G086636	GRMZM2G178398	GRMZM2G045082	GRMZM2G031107
GRMZM2G109383	GRMZM2G040871	GRMZM2G114954	GRMZM2G427404
GRMZM2G157369	GRMZM2G075901	GRMZM2G451281	GRMZM2G075744
GRMZM2G159237	GRMZM2G075496	GRMZM2G412441	GRMZM2G027862
GRMZM2G174757	GRMZM2G079257	GRMZM2G095114	GRMZM2G152921
GRMZM2G175273	GRMZM2G117755	AC225718.2_FG009	GRMZM2G071223
GRMZM2G456086	GRMZM2G003076	GRMZM2G181151	GRMZM2G038606
GRMZM2G100511	GRMZM2G043310	GRMZM2G077851	GRMZM2G138676
GRMZM2G063909	GRMZM2G125838	GRMZM5G826577	GRMZM2G154223
GRMZM2G166659	GRMZM2G011518	GRMZM2G047971	GRMZM2G136563
GRMZM2G105631	GRMZM2G147266	GRMZM2G467370	GRMZM5G872618
GRMZM2G058675	GRMZM5G868664	GRMZM2G080567	GRMZM2G166759
GRMZM2G503990	GRMZM2G062953	GRMZM2G039942	GRMZM2G142984
GRMZM2G017957	GRMZM5G862799	GRMZM2G139512	GRMZM2G122811
GRMZM2G163877	GRMZM2G161728	GRMZM2G349651	GRMZM2G100402
GRMZM2G168364	GRMZM2G474783	GRMZM2G551402	GRMZM2G165944
AC149475.2_FG003	GRMZM2G082612	GRMZM2G173341	GRMZM2G552956
GRMZM2G036921	GRMZM2G127404	AC215244.3_FG002	GRMZM2G479608
GRMZM2G121034	GRMZM2G165433	GRMZM2G121452	GRMZM2G090738
GRMZM2G165917	GRMZM2G048635	GRMZM2G158034	GRMZM2G158887
GRMZM2G149534	GRMZM2G115628	GRMZM5G832166	GRMZM2G138632
GRMZM5G885744	GRMZM2G124524	GRMZM2G038281	GRMZM2G064896
GRMZM2G094990	GRMZM5G864319	GRMZM2G016511	GRMZM2G006293
GRMZM5G862016	GRMZM2G523414	GRMZM2G134367	GRMZM2G092975
GRMZM2G157334	GRMZM2G000623	GRMZM2G130398	GRMZM2G010406
GRMZM2G170400	GRMZM2G085948	GRMZM2G092447	GRMZM2G159675
GRMZM2G092752	GRMZM2G145840	GRMZM2G167548	GRMZM5G886109
GRMZM2G038013	AC216067.3_FG002	GRMZM2G128206	GRMZM2G115981
GRMZM2G084958	GRMZM2G052471	GRMZM2G375222	GRMZM2G013324
AC210013.4_FG019	GRMZM2G143627	GRMZM2G173536	GRMZM2G106960
GRMZM2G049269	GRMZM5G844123	GRMZM2G009335	GRMZM2G472248
GRMZM2G094978	GRMZM2G106245	GRMZM2G049013	GRMZM2G121452
GRMZM2G027955	GRMZM2G145460	GRMZM2G371620	GRMZM2G474459
GRMZM2G326066	GRMZM2G066710	GRMZM2G119169	GRMZM2G164304
GRMZM2G327564	GRMZM5G842502	GRMZM2G177273	GRMZM2G146374
GRMZM2G047592	GRMZM5G836378	AC210013.4_FG016	GRMZM2G321725
GRMZM2G164018	GRMZM2G442658	GRMZM2G042047	GRMZM2G141931
GRMZM2G150485	GRMZM2G084984	GRMZM2G035584	GRMZM2G165917
GRMZM2G173128	GRMZM2G134430	GRMZM2G015989	GRMZM2G400714
GRMZM2G080355	GRMZM2G028929	GRMZM2G028929	GRMZM2G089995
GRMZM2G094074	GRMZM2G140590	GRMZM2G425004	GRMZM2G039263
GRMZM5G850355	GRMZM5G886257	GRMZM2G100402	GRMZM2G181336
GRMZM2G166759	GRMZM2G012064	GRMZM2G141931	GRMZM2G046382
GRMZM2G040030	GRMZM2G119471	GRMZM2G027728	GRMZM2G477609
GRMZM2G348125	GRMZM2G082924	GRMZM2G041694	GRMZM2G375002
GRMZM2G087079	GRMZM5G848768	GRMZM2G107588	GRMZM2G169044
GRMZM5G863107	GRMZM2G123128	GRMZM2G073567	GRMZM2G034083
GRMZM2G313009	GRMZM2G031394	GRMZM2G059887	GRMZM2G055489
GRMZM2G070167	GRMZM2G070716	GRMZM2G133173	GRMZM5G832108
GRMZM2G011893	GRMZM2G108277	GRMZM2G028883	GRMZM2G073979
AC210013.4_FG018	GRMZM2G119230	GRMZM5G842058	GRMZM2G132903
GRMZM5G822187	GRMZM2G300990	GRMZM2G036905	GRMZM2G024668
GRMZM2G148333	GRMZM2G157574	GRMZM5G802232	AC197387.3_FG004
GRMZM2G003385	GRMZM2G024151	GRMZM2G438299	GRMZM2G095252
GRMZM2G117412	GRMZM2G046909	GRMZM2G146358	GRMZM2G111191
GRMZM2G035063	GRMZM2G122139	AC210204.3_FG002	GRMZM2G054012
GRMZM2G159028	GRMZM2G042179	GRMZM2G078143	GRMZM2G149649
GRMZM5G833625	GRMZM2G443690	GRMZM2G361220	GRMZM2G138053
GRMZM5G883764	GRMZM2G364178	GRMZM2G179737	GRMZM2G181153
GRMZM2G084429	GRMZM2G042084	GRMZM2G015159	GRMZM2G121210
GRMZM5G872070	GRMZM5G813470	GRMZM2G007206	GRMZM2G154896
GRMZM2G087590	GRMZM2G148229	GRMZM2G324471	GRMZM2G179462
GRMZM2G128206	GRMZM2G162093	GRMZM5G803992	GRMZM2G086882
GRMZM5G828887	GRMZM2G066343	GRMZM2G181153	GRMZM2G156848
GRMZM2G107082	GRMZM2G048205	GRMZM2G009638	AC195874.2_FG002
GRMZM2G139349	GRMZM2G051764	GRMZM5G808811	GRMZM2G082198
GRMZM2G176358	GRMZM5G848608	GRMZM2G074549	GRMZM2G051750
GRMZM2G115828	GRMZM2G156422	GRMZM2G107654	GRMZM2G073628
GRMZM2G113408	GRMZM5G811797	GRMZM2G448151	GRMZM2G068244
GRMZM2G171604	GRMZM2G159643	GRMZM2G132903	GRMZM2G154489
GRMZM2G120652	GRMZM2G130358	GRMZM2G107289	GRMZM2G401308
GRMZM2G159675	GRMZM2G164136	AC203909.3_FG007	AC206968.3_FG003
GRMZM2G106960	GRMZM2G448834	GRMZM2G002483	GRMZM2G030341
GRMZM2G154667	GRMZM2G177276	GRMZM2G375984	GRMZM5G849851
GRMZM2G371793	GRMZM2G130076	GRMZM2G520535	GRMZM2G082640
GRMZM2G080466	GRMZM2G055619	GRMZM2G039542	GRMZM5G800853
GRMZM2G050925	GRMZM2G057506	GRMZM5G812356	GRMZM2G128651
GRMZM2G105571	GRMZM2G027187	GRMZM2G077233	GRMZM2G160174
GRMZM2G105712	GRMZM2G052699	GRMZM5G840955	GRMZM2G139018
GRMZM5G822438	GRMZM2G324297	GRMZM2G124434	GRMZM2G327564
GRMZM2G041980	GRMZM2G085301	GRMZM2G037204	GRMZM2G355572
GRMZM2G075958	GRMZM2G434425	GRMZM2G035341	GRMZM2G159145
GRMZM2G302712	GRMZM2G001024	GRMZM2G312661	GRMZM2G375504
GRMZM2G411956	GRMZM2G045096	GRMZM2G139018	GRMZM2G074386
GRMZM2G177098	GRMZM5G868047	GRMZM2G375002	GRMZM2G313672
GRMZM2G047813	GRMZM5G833660	GRMZM2G322413	AC182838.3_FG006
GRMZM2G374405	GRMZM2G130278	GRMZM2G126190	GRMZM2G081812
GRMZM5G808811	GRMZM2G045064	GRMZM2G034083	GRMZM2G055276
GRMZM2G002786	GRMZM2G066528	GRMZM2G156848	GRMZM2G055717
GRMZM2G057535	GRMZM2G153987	GRMZM2G020401	GRMZM2G080843
GRMZM2G125300	GRMZM2G057150	GRMZM2G323925	GRMZM2G005887
GRMZM2G077541	GRMZM2G093441	GRMZM5G893252	GRMZM2G144547
GRMZM2G051677	GRMZM2G036916	GRMZM2G162788	GRMZM2G448142
GRMZM2G047971	GRMZM2G177005	GRMZM2G123394	GRMZM5G805293
GRMZM2G176998	GRMZM2G081622	GRMZM2G156536	GRMZM2G148709
GRMZM2G039443	GRMZM2G064701	GRMZM2G018417	GRMZM2G134049
GRMZM2G001750	GRMZM5G871143	GRMZM2G341036	GRMZM2G083551
GRMZM2G366392	GRMZM2G107532	GRMZM2G138800	GRMZM2G115049
GRMZM2G025242	GRMZM2G057223	GRMZM2G700337	GRMZM2G045534
GRMZM2G027392	GRMZM2G077256	GRMZM2G375602	GRMZM2G079256
GRMZM2G005859	GRMZM2G003331	GRMZM2G172357	GRMZM2G082886
GRMZM2G433025	GRMZM5G805002	GRMZM5G882228	GRMZM2G099183
GRMZM2G401308	GRMZM2G059497	GRMZM2G136058	GRMZM2G039542
GRMZM5G856366	GRMZM2G011878	GRMZM2G031308	GRMZM2G077541
GRMZM2G106607	GRMZM2G150608	GRMZM2G174619	GRMZM2G161800
GRMZM2G158662	GRMZM2G166759	GRMZM2G069018	GRMZM2G158838
GRMZM5G800842	GRMZM2G140339	GRMZM2G051750	GRMZM2G036765
GRMZM2G418258	GRMZM2G052546	GRMZM2G358416	GRMZM2G150521
GRMZM2G010034	GRMZM5G852097	GRMZM2G081529	GRMZM2G177151
GRMZM2G156486	GRMZM5G800835	GRMZM2G086763	GRMZM2G357631
GRMZM2G122324	GRMZM2G037001	GRMZM2G130959	GRMZM2G119782
GRMZM2G152925	GRMZM2G094074	GRMZM2G046101	GRMZM2G042442
GRMZM2G074687	GRMZM2G112079	GRMZM2G425482	GRMZM2G161245
GRMZM2G084547	GRMZM2G347174	GRMZM2G542847	GRMZM2G391000
GRMZM2G058432	GRMZM2G099109	GRMZM2G340807	GRMZM2G010321
GRMZM2G121820	GRMZM5G835213	GRMZM2G106607	GRMZM2G075003
GRMZM2G159369	GRMZM2G055717	GRMZM2G071154	GRMZM2G141818
GRMZM2G025322	GRMZM2G171476	GRMZM2G119950	GRMZM2G030305
GRMZM2G168762	GRMZM2G477146	GRMZM2G173124	GRMZM2G153450
GRMZM2G028432	GRMZM2G134738	GRMZM2G129354	GRMZM2G107757
GRMZM2G063271	GRMZM2G023194	GRMZM2G057450	GRMZM2G435373
GRMZM2G100467	GRMZM2G425774	GRMZM2G029087	GRMZM2G143086
GRMZM2G081268	GRMZM5G818152	GRMZM2G145968	GRMZM2G143128
GRMZM2G085054	GRMZM2G125527	GRMZM2G141432	GRMZM2G096123
GRMZM2G027378	GRMZM2G003835	GRMZM2G134430	GRMZM2G364068
GRMZM2G115901	GRMZM2G173272	GRMZM2G010257	GRMZM2G096815
GRMZM2G047384	GRMZM2G704150	GRMZM2G119258	AC205033.4_FG004
GRMZM2G302639	GRMZM2G177914	GRMZM2G013318	GRMZM5G840955
GRMZM2G119769	GRMZM5G801330	GRMZM2G330019	GRMZM2G110116
GRMZM2G022088	GRMZM5G831993	GRMZM5G861451	AC149475.2_FG002
GRMZM2G402092	GRMZM2G359746	GRMZM2G060296	GRMZM2G140737
GRMZM5G852505	GRMZM2G057698	GRMZM2G172448	GRMZM2G057150
GRMZM2G084421	GRMZM5G892879	GRMZM2G057150	GRMZM2G038032
GRMZM2G082032	GRMZM2G145041	GRMZM5G817037	GRMZM2G110714
GRMZM2G177937	GRMZM5G817886	GRMZM2G151087	GRMZM2G418258
GRMZM5G802392	GRMZM2G176495	GRMZM2G101020	GRMZM2G024693
GRMZM2G312543	GRMZM2G061099	GRMZM2G153206	GRMZM5G828312
GRMZM2G037177	GRMZM2G471779	GRMZM2G072219	GRMZM2G167809
GRMZM2G085750	GRMZM2G010937	GRMZM2G469898	GRMZM2G090087
GRMZM2G022625	GRMZM2G094928	GRMZM2G176903	GRMZM2G074634
GRMZM2G125441	GRMZM2G335826	GRMZM5G881498	GRMZM5G868433
GRMZM2G134980	GRMZM2G007300	GRMZM2G047422	GRMZM2G310431
GRMZM2G012434	GRMZM2G129108	GRMZM5G859592	GRMZM2G054300
GRMZM2G162672	GRMZM2G359670	GRMZM2G162305	GRMZM2G162467
GRMZM2G068963	GRMZM2G165208	GRMZM2G099984	GRMZM2G007590
GRMZM2G122666	GRMZM2G401179	GRMZM2G143780	GRMZM2G101571
GRMZM2G021331	GRMZM2G009014	GRMZM5G835213	GRMZM2G139805
GRMZM2G051403	GRMZM2G132623	GRMZM2G094497	GRMZM2G153984
GRMZM2G010973	GRMZM2G109291	GRMZM2G061900	GRMZM5G859130
GRMZM2G081615	GRMZM2G173315	GRMZM2G029559	GRMZM2G007381
GRMZM2G179292	GRMZM5G809335	GRMZM2G011136	GRMZM2G112830
GRMZM5G871600	GRMZM2G142057	GRMZM2G092719	GRMZM5G815839
GRMZM2G126900	GRMZM2G445634	GRMZM2G042034	GRMZM2G137864
GRMZM2G004768	AC208916.3_FG003	GRMZM5G878308	AC149829.2_FG002
GRMZM2G475293	GRMZM2G338735	GRMZM2G146670	GRMZM5G881498
GRMZM2G072744	GRMZM2G028492	GRMZM2G148985	GRMZM2G035341
GRMZM2G106105	GRMZM2G053898	GRMZM2G153476	GRMZM2G064541
GRMZM2G353103	GRMZM2G170760	GRMZM2G006745	AC225718.2_FG009
GRMZM2G125452	GRMZM2G081774	GRMZM5G854301	GRMZM2G006453
GRMZM2G144372	GRMZM2G144387	GRMZM5G873249	GRMZM5G833066
GRMZM2G079397	GRMZM2G426591	GRMZM2G023110	GRMZM2G177098
GRMZM2G168920	GRMZM2G102447	GRMZM2G146374	GRMZM2G014382
GRMZM2G132121	GRMZM2G082886	GRMZM5G836471	GRMZM2G164308
GRMZM2G175989	GRMZM2G035356	GRMZM2G067476	GRMZM2G018416
GRMZM5G849989	GRMZM2G420004	GRMZM2G057075	GRMZM2G168506
GRMZM2G081955	GRMZM2G108355	GRMZM2G027385	GRMZM2G032367
AC198418.3_FG005	GRMZM2G360025	GRMZM2G010321	GRMZM2G041181
GRMZM2G095082	GRMZM2G170400	GRMZM2G168506	GRMZM2G029478
GRMZM2G030167	GRMZM2G128121	GRMZM2G127453	GRMZM2G129015
GRMZM2G146395	GRMZM2G116584	GRMZM2G094388	GRMZM2G114758
GRMZM2G180724	GRMZM2G412296	GRMZM2G083551	GRMZM2G389768
GRMZM2G116204	GRMZM2G157878	GRMZM2G125648	GRMZM2G126435
GRMZM2G025882	GRMZM2G011923	GRMZM5G855375	GRMZM2G092429
GRMZM2G102891	GRMZM2G046284	GRMZM2G083102	GRMZM2G162637
GRMZM2G162276	GRMZM2G138198	GRMZM2G023232	GRMZM2G134430
GRMZM2G112240	GRMZM2G046231	GRMZM2G097728	GRMZM5G854301
GRMZM2G006791	GRMZM2G119079	GRMZM2G422651	GRMZM2G002898
GRMZM2G033555	GRMZM2G033199	GRMZM2G005562	GRMZM5G840762
GRMZM2G305154	GRMZM2G075336	GRMZM5G802360	GRMZM2G011523
GRMZM2G123922	GRMZM2G105787	GRMZM5G810728	GRMZM5G884242
GRMZM2G030784	GRMZM2G088549	GRMZM2G062481	GRMZM2G098496
AC217975.3_FG001	GRMZM2G140150	GRMZM2G128171	GRMZM2G123371
GRMZM2G127361	GRMZM2G116034	GRMZM2G177659	GRMZM2G018417
AC190743.3_FG012	GRMZM2G009320	GRMZM5G862331	GRMZM5G803887
GRMZM2G107654	GRMZM2G063693	GRMZM2G159145	GRMZM2G059991
GRMZM2G100976	GRMZM2G143086	GRMZM2G150058	GRMZM2G136918
GRMZM2G093186	GRMZM2G100889	GRMZM2G008748	GRMZM2G145715
GRMZM2G061135	GRMZM2G131907	GRMZM2G109425	GRMZM2G026892
GRMZM2G103812	GRMZM2G015588	GRMZM2G170336	GRMZM2G091503
GRMZM2G093761	GRMZM2G353905	GRMZM2G436092	GRMZM5G841914
GRMZM5G870219	GRMZM2G018251	GRMZM2G153823	GRMZM2G077851
GRMZM2G106906	GRMZM2G325131	GRMZM2G060987	GRMZM2G057508
GRMZM2G173669	GRMZM2G085926	GRMZM2G475128	GRMZM2G104325
GRMZM5G839640	GRMZM2G133006	AC149475.2_FG002	GRMZM2G035719
GRMZM2G038284	GRMZM2G014705	GRMZM2G168920	GRMZM2G084739
GRMZM5G861800	GRMZM2G035701	GRMZM2G063679	GRMZM2G006085
GRMZM2G145527	GRMZM2G098335	GRMZM2G157727	GRMZM2G142013
GRMZM2G037094	GRMZM2G161611	GRMZM2G110185	GRMZM2G009638
GRMZM2G007021	GRMZM2G085409	GRMZM2G080054	GRMZM2G078274
GRMZM2G079440	GRMZM5G841053	GRMZM2G067063	AC233895.1_FG001
GRMZM2G035268	GRMZM2G161643	GRMZM2G075744	GRMZM2G024484
GRMZM2G395114	GRMZM2G086669	GRMZM2G167836	GRMZM2G165815
GRMZM2G089736	AC216247.3_FG004	GRMZM2G104400	GRMZM2G001953
GRMZM2G137312	GRMZM2G053140	GRMZM2G099528	GRMZM2G442129
GRMZM2G021635	GRMZM2G163468	GRMZM2G366402	GRMZM2G044552
GRMZM2G395244	GRMZM2G153924	GRMZM2G048117	GRMZM2G151425
GRMZM2G003897	AC194341.4_FG003	GRMZM5G872392	GRMZM5G810728
GRMZM2G084783	GRMZM5G864498	GRMZM2G469111	GRMZM2G024310
GRMZM2G153991	GRMZM2G151254	GRMZM5G800842	GRMZM2G064640
GRMZM2G171466	GRMZM2G022229	GRMZM2G048455	GRMZM2G412441
GRMZM2G038356	GRMZM5G811428	GRMZM2G465169	GRMZM5G844021
GRMZM2G014240	GRMZM2G157332	GRMZM2G064612	GRMZM5G892921
GRMZM2G108766	GRMZM2G436710	GRMZM2G112149	GRMZM2G057525
GRMZM2G138190	GRMZM2G015040	GRMZM2G049269	GRMZM2G147014
GRMZM2G139680	GRMZM2G389462	GRMZM2G055276	GRMZM2G070113
GRMZM2G158359	GRMZM5G818514	GRMZM2G121820	GRMZM2G157317
GRMZM2G012052	GRMZM2G037690	GRMZM2G017525	GRMZM2G053299
GRMZM2G042636	GRMZM2G055782	AC211394.4_FG004	GRMZM2G019468
GRMZM2G168143	GRMZM2G122476	GRMZM2G121303	GRMZM2G100229
GRMZM2G131205	GRMZM2G151863	GRMZM2G172369	GRMZM2G095593
GRMZM2G135283	GRMZM2G117935	GRMZM2G004878	GRMZM2G450825
GRMZM2G172723	GRMZM2G031501	GRMZM2G075117	GRMZM5G802360
GRMZM2G149580	GRMZM2G469111	GRMZM2G068489	GRMZM2G343024
GRMZM2G063851	GRMZM2G590333	GRMZM2G010783	GRMZM2G143173
GRMZM2G029048	GRMZM2G085630	GRMZM2G002121	GRMZM2G360589
GRMZM2G341621	GRMZM2G473709	GRMZM2G055204	GRMZM2G177005
GRMZM2G170843	GRMZM2G095915	GRMZM2G073401	GRMZM2G047097
GRMZM2G105364	GRMZM2G071688	GRMZM2G140609	GRMZM2G147145
GRMZM2G154312	GRMZM2G094543	GRMZM2G040477	GRMZM2G085600
GRMZM2G063244	GRMZM2G077757	GRMZM2G336285	GRMZM2G167872
GRMZM2G065083	GRMZM2G041028	GRMZM2G086920	GRMZM2G143780
GRMZM5G809335	GRMZM2G111611	GRMZM2G064993	GRMZM2G069911
GRMZM2G386525	GRMZM2G034417	GRMZM2G124026	GRMZM2G059865
GRMZM2G134917	GRMZM2G169890	GRMZM2G084881	GRMZM2G027835
GRMZM2G004172	GRMZM2G172794	GRMZM2G130079	GRMZM2G042047
GRMZM2G019358	GRMZM2G174919	GRMZM2G159643	GRMZM2G423027
GRMZM2G157296	GRMZM2G115621	GRMZM2G151734	GRMZM2G427531
GRMZM2G117811	GRMZM2G096695	GRMZM2G004847	GRMZM5G888894
GRMZM2G011355	GRMZM2G108284	AC215260.3_FG001	GRMZM2G093050
GRMZM5G875238	AC217499.3_FG001	GRMZM5G825437	GRMZM2G099167
GRMZM2G119169	GRMZM2G177229	GRMZM2G101001	GRMZM2G163877
GRMZM2G122810	GRMZM2G110509	GRMZM2G132568	GRMZM2G159369
AC149475.2_FG002	GRMZM2G399098	GRMZM2G081682	GRMZM2G131434
GRMZM2G135654	GRMZM2G377615	GRMZM2G139805	GRMZM2G167836
GRMZM2G136910	GRMZM2G083677	GRMZM2G089743	GRMZM2G052166
GRMZM2G461159	GRMZM5G814700	GRMZM2G069511	GRMZM2G137479
GRMZM2G052546	GRMZM2G438551	GRMZM5G832740	GRMZM2G153569
GRMZM2G111566	GRMZM2G062848	GRMZM2G059991	GRMZM2G035063
GRMZM2G014382	GRMZM2G079306	GRMZM2G140867	GRMZM2G109418
GRMZM2G043127	GRMZM2G145104	GRMZM2G556667	GRMZM2G045192
GRMZM2G447632	GRMZM2G358416	GRMZM5G831102	GRMZM2G147671
GRMZM2G330213	GRMZM2G093772	GRMZM2G324314	GRMZM2G450937
GRMZM2G088849	GRMZM2G175165	GRMZM2G027862	GRMZM2G070378
GRMZM5G857786	GRMZM2G412304	GRMZM2G006293	GRMZM2G028346
GRMZM2G060481	GRMZM2G061135	GRMZM2G090274	GRMZM2G123159
GRMZM5G825090	GRMZM2G060647	GRMZM2G165679	GRMZM2G027105
GRMZM2G114751	GRMZM2G117582	GRMZM2G038375	GRMZM2G161868
GRMZM2G041381	GRMZM2G439201	GRMZM2G119886	GRMZM2G058498
GRMZM5G836174	GRMZM2G120246	GRMZM2G071223	GRMZM2G427564
GRMZM5G826801	GRMZM5G882806	GRMZM2G019180	GRMZM2G122488
GRMZM2G056975	GRMZM2G116243	GRMZM2G314364	GRMZM5G862331
GRMZM2G101004	GRMZM2G461159	GRMZM2G181359	GRMZM2G071877
GRMZM2G121452	GRMZM2G179658	GRMZM5G862101	GRMZM2G361074
GRMZM2G045664	GRMZM2G114093	GRMZM2G170276	AC149818.2_FG001
GRMZM2G467907	GRMZM2G347226	GRMZM2G180384	GRMZM5G831780
GRMZM2G086920	GRMZM2G065694	GRMZM2G115925	GRMZM2G125648
GRMZM2G108712	GRMZM2G099166	GRMZM2G021223	GRMZM2G556667
GRMZM2G023591	GRMZM2G406101	GRMZM2G015955	GRMZM2G067883
GRMZM2G152801	GRMZM2G120674	GRMZM2G007260	GRMZM2G157878
GRMZM2G020401	GRMZM2G427468	GRMZM2G163877	GRMZM2G143480
GRMZM2G010406	GRMZM2G010836	GRMZM2G091481	GRMZM2G144372
GRMZM2G013750	GRMZM2G143234	GRMZM2G054559	GRMZM2G106590
GRMZM2G408967	GRMZM2G160175	GRMZM2G018770	GRMZM2G306806
GRMZM2G167892	GRMZM5G823891	GRMZM2G108712	GRMZM2G173536
AC233949.1_FG004	GRMZM2G062429	GRMZM2G045318	GRMZM2G056462
GRMZM2G176455	GRMZM2G066041	GRMZM5G883149	GRMZM2G105364
GRMZM2G027663	GRMZM2G138888	GRMZM2G131431	GRMZM2G104999
GRMZM5G869196	GRMZM2G045688	GRMZM2G552956	GRMZM2G175089
GRMZM2G024693	GRMZM2G118497	GRMZM2G171628	GRMZM2G046911
GRMZM2G342243	GRMZM5G847599	GRMZM5G868433	GRMZM2G151268
GRMZM2G138128	GRMZM2G060324	GRMZM2G155618	GRMZM2G111533
GRMZM2G100120	GRMZM2G462422	GRMZM2G099007	GRMZM2G092468
GRMZM2G134107	GRMZM2G049510	GRMZM2G046558	GRMZM2G122656
GRMZM2G055178	AC196156.3_FG003	GRMZM2G157317	GRMZM2G323888
GRMZM2G075153	GRMZM2G103617	GRMZM2G046438	GRMZM2G040326
GRMZM2G143469	GRMZM2G015784	GRMZM2G057672	GRMZM2G022206
GRMZM2G410352	GRMZM2G410357	GRMZM2G035922	GRMZM2G345055
GRMZM2G140799	GRMZM2G084885	GRMZM2G157878	GRMZM2G028086
GRMZM2G134613	GRMZM2G137312	GRMZM2G161245	GRMZM2G404025
GRMZM2G136559	GRMZM2G128518	GRMZM2G107082	GRMZM2G098819
GRMZM2G123558	GRMZM2G577677	GRMZM2G059325	GRMZM5G893216
GRMZM2G015033	GRMZM5G844243	GRMZM2G145175	AC208201.3_FG002
GRMZM2G107362	GRMZM2G075683	GRMZM2G047143	GRMZM2G094595
GRMZM2G436084	GRMZM2G031311	GRMZM2G059212	GRMZM2G588350
GRMZM2G124103	AC210013.4_FG018	AC233979.1_FG010	GRMZM2G426150
GRMZM5G885392	GRMZM2G079387	GRMZM2G057251	GRMZM2G151087
GRMZM2G003318	GRMZM2G153541	GRMZM2G107757	GRMZM2G309193
GRMZM2G053764	GRMZM2G015972	GRMZM2G028086	GRMZM2G018020
GRMZM5G864319	GRMZM2G475293	GRMZM2G169044	GRMZM2G025906
GRMZM5G810061	GRMZM2G094736	GRMZM2G091774	GRMZM2G027232
GRMZM2G107444	GRMZM2G014091	GRMZM2G469277	GRMZM2G147716
GRMZM2G060190	GRMZM2G315199	GRMZM2G349983	GRMZM2G047860
GRMZM5G829778	GRMZM2G076826	GRMZM2G137375	GRMZM2G064695
GRMZM2G110735	GRMZM5G890561	GRMZM2G125148	AC208327.4_FG003
GRMZM2G099285	GRMZM2G160324	GRMZM2G138632	GRMZM2G104649
GRMZM2G171628	AC206840.3_FG002	GRMZM2G164696	GRMZM2G130079
GRMZM2G149265	GRMZM5G840887	GRMZM2G168681	GRMZM2G070360
GRMZM2G176820	GRMZM2G129674	GRMZM2G056350	GRMZM2G110381
GRMZM2G092535	GRMZM2G465430	GRMZM2G364748	GRMZM2G031298
GRMZM2G120079	GRMZM2G316113	GRMZM5G847466	GRMZM2G378547
GRMZM2G020148	GRMZM2G132000	AC217358.3_FG005	GRMZM2G060564
GRMZM2G180384	GRMZM2G114954	GRMZM2G028432	GRMZM2G008748
GRMZM2G057630	GRMZM2G701201	GRMZM2G045971	GRMZM2G104353
GRMZM2G153227	GRMZM2G066413	GRMZM2G159691	GRMZM2G065498
GRMZM2G131024	GRMZM2G123896	GRMZM2G031420	GRMZM2G121075
GRMZM2G119890	GRMZM2G157296	GRMZM2G028500	GRMZM2G118403
GRMZM2G058450	GRMZM2G170457	GRMZM2G448715	GRMZM2G135893
GRMZM2G117707	GRMZM5G827398	GRMZM2G171179	GRMZM2G042089
GRMZM2G053299	GRMZM2G087719	GRMZM2G450705	GRMZM2G046824
GRMZM2G168257	GRMZM2G106607	GRMZM2G165917	GRMZM2G402002
GRMZM2G021794	GRMZM2G162384	GRMZM2G011662	GRMZM2G002416
GRMZM2G108467	GRMZM2G134613	GRMZM2G068575	GRMZM2G179454
GRMZM2G161868	GRMZM2G037134	GRMZM2G130076	GRMZM5G861479
GRMZM2G168651	GRMZM5G831486	GRMZM2G029685	GRMZM2G167103
GRMZM2G029583	GRMZM2G174221	GRMZM2G035741	GRMZM2G467086
GRMZM5G830695	GRMZM2G398275	GRMZM2G153984	GRMZM2G520535
GRMZM2G419694	GRMZM2G097995	GRMZM2G110233	GRMZM2G128902
AC205703.4_FG006	GRMZM2G047431	GRMZM2G316113	GRMZM2G112278
GRMZM2G083130	GRMZM2G110726	GRMZM2G097129	GRMZM2G136178
GRMZM2G057243	GRMZM2G172448	GRMZM2G579502	GRMZM2G086763
GRMZM2G116614	GRMZM2G459811	GRMZM2G030341	GRMZM2G113967
GRMZM2G102760	GRMZM5G874697	GRMZM2G377215	GRMZM2G099745
GRMZM2G144101	GRMZM2G173277	GRMZM2G052341	GRMZM2G106263
GRMZM2G052509	GRMZM2G022313	GRMZM2G021331	GRMZM2G074906
GRMZM2G162788	GRMZM2G104347	GRMZM2G133941	GRMZM2G010783
GRMZM2G178415	GRMZM2G094742	GRMZM2G056068	GRMZM2G070389
GRMZM2G038636	GRMZM2G088847	GRMZM2G016734	GRMZM2G046348
GRMZM2G082185	GRMZM2G071638	GRMZM2G006977	GRMZM2G143008
GRMZM2G059580	GRMZM5G892035	AC233967.1_FG001	GRMZM2G069018
GRMZM2G004382	AC194341.4_FG002	GRMZM5G800853	GRMZM2G139512
GRMZM2G090568	GRMZM2G073725	GRMZM2G478709	AC217665.3_FG005
GRMZM2G018441	GRMZM2G165709	GRMZM2G407347	GRMZM2G023289
GRMZM2G445602	GRMZM2G375607	GRMZM2G160316	GRMZM2G344311
GRMZM5G885706	GRMZM2G131024	GRMZM2G137965	GRMZM2G010991
GRMZM2G157470	GRMZM5G837058	GRMZM2G070716	GRMZM2G334628
GRMZM2G060866	GRMZM2G033117	GRMZM2G373522	GRMZM2G134230
GRMZM5G847530	GRMZM2G135039	GRMZM2G079083	GRMZM2G025806
GRMZM2G003640	GRMZM2G090669	AC233949.1_FG004	GRMZM2G059556
GRMZM2G179301	GRMZM2G013811	GRMZM2G154007	GRMZM2G018619
GRMZM2G440208	GRMZM2G026656	GRMZM2G096695	GRMZM2G174347
GRMZM2G151923	GRMZM2G404237	GRMZM2G401374	GRMZM2G303149
GRMZM2G349996	GRMZM2G382632	GRMZM2G083894	GRMZM2G104907
GRMZM2G031846	GRMZM2G007188	GRMZM5G878008	GRMZM2G082007
GRMZM2G052844	GRMZM2G038953	AC214448.3_FG007	GRMZM2G180990
GRMZM2G070360	GRMZM2G318992	GRMZM2G168257	GRMZM2G408768
GRMZM2G115750	GRMZM2G045435	GRMZM2G065498	GRMZM2G116282
GRMZM2G145175	GRMZM2G133958	GRMZM2G048703	GRMZM2G011592
GRMZM2G021706	GRMZM5G866082	GRMZM2G427564	GRMZM2G075255
GRMZM2G176307	GRMZM5G801409	GRMZM2G059397	GRMZM2G133213
GRMZM2G078569	AC235541.1_FG002	GRMZM2G115049	GRMZM2G149751
GRMZM2G142315	GRMZM2G165255	GRMZM2G438895	GRMZM2G064612
GRMZM2G014055	GRMZM2G076584	GRMZM5G815839	GRMZM2G113408
GRMZM2G086869	GRMZM2G156068	GRMZM2G158838	GRMZM2G481730
GRMZM2G044265	GRMZM2G061469	GRMZM2G014653	GRMZM2G055567
GRMZM2G061442	GRMZM2G107968	GRMZM2G057642	GRMZM2G145460
GRMZM2G146670	GRMZM2G365770	GRMZM2G046924	GRMZM2G123519
GRMZM2G056501	GRMZM2G124411	GRMZM2G160174	GRMZM2G136270
GRMZM2G033894	GRMZM5G894568	GRMZM2G130095	GRMZM2G012262
GRMZM2G094543	GRMZM2G044963	GRMZM2G143211	GRMZM2G372077
GRMZM2G075624	AC188023.3_FG005	GRMZM2G032070	GRMZM2G018447
GRMZM2G358416	GRMZM5G810058	GRMZM2G105772	GRMZM2G061446
GRMZM2G339122	GRMZM5G858444	GRMZM2G130800	GRMZM2G153924
GRMZM2G034573	GRMZM2G147454	GRMZM2G144372	GRMZM2G177942
GRMZM2G345773	GRMZM5G867122	GRMZM2G075989	GRMZM2G335521
GRMZM2G033570	GRMZM2G061950	GRMZM2G420883	GRMZM2G159901
GRMZM2G006363	AC213654.3_FG001	GRMZM2G082198	GRMZM2G052667
GRMZM2G173501	GRMZM2G119249	GRMZM2G152421	GRMZM2G099628
GRMZM2G130095	GRMZM2G012143	AC206840.3_FG002	GRMZM2G098797
GRMZM5G848603	GRMZM2G045318	GRMZM2G177098	GRMZM2G117007
GRMZM2G046924	GRMZM2G018947	GRMZM2G152599	GRMZM2G040030
GRMZM2G000219	GRMZM2G040397	GRMZM2G402765	GRMZM2G109383
GRMZM2G002416	GRMZM2G143244	GRMZM2G084547	GRMZM2G153815
GRMZM2G364069	GRMZM2G020201	GRMZM2G039954	GRMZM2G044968
GRMZM2G018103	GRMZM2G026171	GRMZM2G079683	GRMZM2G093096
GRMZM2G036427	AC217840.3_FG001	GRMZM2G460860	GRMZM2G010460
AC203173.3_FG004	GRMZM5G818977	GRMZM2G027741	GRMZM2G004988
GRMZM2G138800	GRMZM2G462140	GRMZM2G180732	GRMZM2G024530
GRMZM2G036070	GRMZM2G135803	GRMZM2G038606	GRMZM2G181277
GRMZM2G140867	AC233966.1_FG001	GRMZM2G168149	GRMZM2G044584
GRMZM2G019695	GRMZM5G833389	GRMZM2G057186	GRMZM2G096585
GRMZM2G101875	GRMZM2G100511	GRMZM2G110116	GRMZM2G132978
GRMZM2G137139	GRMZM2G009808	GRMZM2G346455	GRMZM2G116681
GRMZM2G143086	GRMZM2G124617	GRMZM2G018197	GRMZM2G023008
GRMZM2G005954	GRMZM2G147271	GRMZM2G344311	GRMZM2G128877
GRMZM2G067417	GRMZM2G062154	GRMZM2G476555	GRMZM2G324886
GRMZM2G118241	GRMZM2G091825	GRMZM2G044552	GRMZM2G093347
GRMZM2G097040	GRMZM2G117222	GRMZM2G445169	GRMZM2G080048
GRMZM2G175419	GRMZM2G178797	GRMZM5G874167	GRMZM2G703555
GRMZM2G018403	GRMZM2G135456	GRMZM2G036921	GRMZM2G034804
GRMZM2G009638	GRMZM2G067508	GRMZM2G323387	GRMZM5G803992
GRMZM2G031354	GRMZM2G375975	GRMZM2G141704	GRMZM2G134295
GRMZM2G004511	GRMZM2G074028	GRMZM2G099167	GRMZM2G019597
GRMZM2G111926	GRMZM2G063503	AC203424.3_FG001	GRMZM2G322661
GRMZM2G059991	GRMZM2G046355	GRMZM2G074386	GRMZM2G082222
GRMZM2G472248	GRMZM2G011888	GRMZM2G314679	GRMZM2G005980
GRMZM2G062481	GRMZM5G802826	GRMZM2G082974	GRMZM2G083243
GRMZM2G134256	GRMZM2G009019	GRMZM2G152775	GRMZM2G080722
GRMZM2G479423	GRMZM2G054821	GRMZM2G143008	GRMZM2G125310
GRMZM2G301823	GRMZM5G830776	GRMZM2G106283	GRMZM2G003853
GRMZM5G801241	GRMZM5G831780	GRMZM2G048129	GRMZM2G105971
GRMZM2G117935	AC195874.2_FG002	GRMZM2G345055	GRMZM2G701598
GRMZM5G891739	GRMZM2G451533	GRMZM2G048277	GRMZM2G484653
GRMZM2G090609	GRMZM2G009940	GRMZM2G157354	GRMZM2G175272
GRMZM2G180732	GRMZM2G028535	GRMZM2G037177	GRMZM2G144950
GRMZM2G035502	GRMZM2G007835	GRMZM2G027232	GRMZM2G144726
GRMZM5G811797	GRMZM2G005444	GRMZM2G117984	GRMZM2G383052
GRMZM2G126865	GRMZM2G005562	GRMZM2G014788	GRMZM2G172442
GRMZM5G835235	GRMZM2G047124	GRMZM5G868273	GRMZM2G131939
GRMZM2G158462	GRMZM2G383303	GRMZM5G871275	GRMZM2G176903
GRMZM2G166767	GRMZM2G168933	GRMZM5G866627	GRMZM2G042933
GRMZM2G181546	GRMZM2G050407	GRMZM2G025783	GRMZM2G002483
GRMZM5G825437	GRMZM2G140223	GRMZM5G840887	GRMZM2G055204
AC217300.3_FG005	GRMZM5G855672	GRMZM2G092429	GRMZM2G060987
GRMZM2G438524	GRMZM2G159142	GRMZM2G025242	GRMZM5G813608
GRMZM2G148985	GRMZM2G097395	GRMZM2G050193	GRMZM2G166658
GRMZM2G397247	GRMZM2G081536	GRMZM2G131421	GRMZM2G181422
GRMZM2G375002	GRMZM2G067985	GRMZM2G055567	GRMZM5G830874
GRMZM2G095851	GRMZM5G803318	GRMZM2G036765	GRMZM2G125893
GRMZM2G142757	GRMZM2G335657	GRMZM2G102382	GRMZM2G151510
GRMZM2G040369	GRMZM2G133568	GRMZM2G042604	GRMZM2G162788
GRMZM2G055567	AC190609.3_FG002	GRMZM2G142967	GRMZM2G043291
AC203985.4_FG005	GRMZM2G343437	GRMZM2G336815	GRMZM2G421857
GRMZM5G839794	GRMZM2G061442	AC233895.1_FG001	GRMZM2G425398
GRMZM2G110378	GRMZM2G111962	GRMZM2G045534	GRMZM2G405090
GRMZM2G122943	GRMZM2G070465	GRMZM5G862131	GRMZM2G157354
GRMZM2G108849	GRMZM2G016886	GRMZM2G093186	GRMZM2G018103
GRMZM2G479038	AC203985.4_FG005	GRMZM2G115828	GRMZM2G165926
GRMZM2G022558	GRMZM2G165383	GRMZM2G178261	GRMZM2G014653
GRMZM2G071154	AC195340.3_FG002	GRMZM2G070389	GRMZM2G117707
GRMZM2G181359	GRMZM2G088565	GRMZM2G138128	GRMZM2G347541
GRMZM2G174644	AC233880.1_FG006	GRMZM2G108285	GRMZM2G058138
GRMZM2G014558	GRMZM2G034804	GRMZM2G116282	GRMZM2G170420
GRMZM2G088880	GRMZM2G053083	GRMZM2G383052	GRMZM2G085474
GRMZM2G102230	GRMZM2G146720	GRMZM2G056231	GRMZM2G087095
GRMZM2G102347	GRMZM2G092672	GRMZM2G144950	GRMZM2G365160
GRMZM5G884325	GRMZM2G016660	GRMZM2G134759	GRMZM2G096165
GRMZM2G112805	GRMZM2G163996	GRMZM2G080608	GRMZM2G326545
GRMZM2G096247	GRMZM2G106218	GRMZM2G010460	GRMZM2G448174
GRMZM2G059556	GRMZM2G092535	GRMZM2G110865	GRMZM2G068489
GRMZM2G032198	GRMZM2G314882	GRMZM2G038356	GRMZM2G157596
GRMZM2G106164	GRMZM2G157758	GRMZM2G061965	GRMZM2G045135
GRMZM2G174741	GRMZM2G163473	GRMZM2G165939	GRMZM2G077708
GRMZM2G149975	GRMZM2G181284	GRMZM2G109740	GRMZM2G143354
GRMZM2G078022	GRMZM2G138429	GRMZM2G020201	GRMZM2G078691
GRMZM2G113873	GRMZM2G090747	GRMZM5G800558	GRMZM2G081943
GRMZM2G134806	GRMZM5G866581	GRMZM2G148301	AC210204.3_FG002
GRMZM2G436328	GRMZM2G418223	GRMZM2G049811	GRMZM2G411652
GRMZM2G070315	GRMZM2G009732	GRMZM2G070378	GRMZM2G134716
GRMZM2G027995	GRMZM2G061912	AC215302.3_FG001	GRMZM2G037140
GRMZM2G021170	GRMZM2G034183	GRMZM5G897562	AC203424.3_FG001
GRMZM2G178693	GRMZM2G042592	GRMZM2G045688	GRMZM2G141499
GRMZM2G064993	GRMZM2G100794	GRMZM2G175676	GRMZM2G416184
GRMZM2G307992	GRMZM2G067511	GRMZM2G112278	GRMZM2G016232
GRMZM5G834952	GRMZM2G029583	GRMZM2G045135	GRMZM2G071154
GRMZM2G140545	GRMZM2G322888	GRMZM2G103812	GRMZM2G173277
GRMZM5G806622	GRMZM2G057131	GRMZM2G016827	GRMZM2G040387
GRMZM2G163671	GRMZM2G032003	GRMZM2G010406	GRMZM2G063942
GRMZM5G846399	GRMZM2G013652	GRMZM2G481730	GRMZM2G156986
GRMZM2G061735	GRMZM2G009591	GRMZM2G173747	GRMZM2G040131
GRMZM2G314328	GRMZM5G807639	GRMZM5G884242	GRMZM2G139349
GRMZM2G133400	GRMZM2G124739	GRMZM2G129015	GRMZM2G106819
GRMZM2G006085	GRMZM2G177432	GRMZM5G803887	GRMZM5G866627
GRMZM2G019404	GRMZM2G088064	GRMZM2G086163	GRMZM2G087212
GRMZM5G813259	GRMZM5G898768	GRMZM2G066612	GRMZM2G702844
GRMZM2G009443	GRMZM2G009021	GRMZM2G084739	GRMZM2G145236
GRMZM2G091481	GRMZM2G114432	GRMZM2G007122	GRMZM2G074567
GRMZM2G168590	GRMZM2G091563	GRMZM2G070360	AC199782.5_FG002
GRMZM2G033493	GRMZM2G080530	GRMZM2G146206	GRMZM2G016655
GRMZM2G154508	GRMZM2G702599	GRMZM2G139349	GRMZM2G044128
GRMZM2G098335	GRMZM5G884466	GRMZM2G011742	GRMZM2G101001
GRMZM2G053023	GRMZM2G043477	GRMZM2G106792	GRMZM2G121262
GRMZM2G436710	GRMZM2G484880	GRMZM2G181277	GRMZM2G141642
GRMZM2G104310	GRMZM2G371159	GRMZM2G042636	GRMZM2G099980
GRMZM2G150367	GRMZM2G167872	GRMZM2G013730	GRMZM2G114513
GRMZM5G829894	GRMZM5G813474	GRMZM2G703622	GRMZM5G836182
GRMZM2G178958	GRMZM2G044569	GRMZM5G806449	GRMZM2G096486
GRMZM2G072034	GRMZM5G816191	GRMZM2G347056	GRMZM2G068575
GRMZM2G089974	GRMZM2G076539	GRMZM2G118731	GRMZM2G452633
GRMZM2G469593	GRMZM5G890599	GRMZM2G318794	GRMZM5G856142
GRMZM2G100402	GRMZM2G148539	GRMZM2G121743	GRMZM2G018126
GRMZM2G086882	GRMZM2G038617	GRMZM2G018901	GRMZM2G147721
GRMZM2G031568	GRMZM2G031925	GRMZM2G167809	GRMZM2G078569
GRMZM2G101271	GRMZM2G130678	GRMZM5G804814	GRMZM2G038598
GRMZM2G137864	GRMZM2G055538	GRMZM2G406268	GRMZM2G152862
GRMZM2G060296	AC195147.3_FG001	GRMZM2G158887	GRMZM2G086920
GRMZM2G359581	GRMZM5G867125	GRMZM2G421857	GRMZM2G088140
GRMZM2G055251	GRMZM2G022632	GRMZM2G056462	GRMZM2G015642
GRMZM2G142565	GRMZM2G071180	GRMZM2G109472	GRMZM2G702889
GRMZM2G472651	GRMZM2G079112	GRMZM2G142261	AC233967.1_FG001
GRMZM2G018786	GRMZM2G173597	GRMZM2G031825	GRMZM2G093761
GRMZM5G867125	GRMZM2G053397	GRMZM2G172442	AC196489.3_FG002
GRMZM2G005562	GRMZM2G473906	GRMZM2G083091	GRMZM2G038284
GRMZM2G068982	GRMZM2G142553	GRMZM2G060253	GRMZM2G431350
GRMZM2G396397	GRMZM5G875238	GRMZM5G824629	GRMZM2G100568
AC202185.4_FG004	GRMZM2G703555	GRMZM2G024693	GRMZM5G819965
GRMZM2G173747	GRMZM2G143050	GRMZM2G479340	GRMZM5G891801
GRMZM2G130053	GRMZM2G066675	GRMZM2G031298	GRMZM2G420310
GRMZM2G178775	GRMZM2G474883	GRMZM2G703555	GRMZM2G084881
AC205521.3_FG003	GRMZM2G080521	GRMZM2G064042	GRMZM5G898915
GRMZM2G011627	GRMZM2G136687	GRMZM2G169694	GRMZM2G015869
GRMZM2G038487	GRMZM2G107745	GRMZM5G812555	GRMZM2G172369
GRMZM2G022958	GRMZM2G090928	GRMZM5G831780	GRMZM5G832740
GRMZM2G134398	GRMZM2G167216	GRMZM2G165815	GRMZM2G117700
GRMZM2G102075	GRMZM2G023392	GRMZM2G069911	GRMZM2G170120
GRMZM2G027723	GRMZM2G134759	GRMZM2G176677	GRMZM2G049398
GRMZM2G320521	GRMZM2G068489	GRMZM2G007590	GRMZM5G811318
GRMZM2G027282	GRMZM2G116675	GRMZM2G005887	GRMZM2G179737
GRMZM2G434173	GRMZM2G058407	GRMZM2G105971	GRMZM2G161242
GRMZM2G079381	GRMZM5G804941	GRMZM2G082222	GRMZM2G386643
GRMZM2G056078	GRMZM2G134980	GRMZM2G167872	GRMZM2G077253
GRMZM2G447691	GRMZM2G098496	GRMZM2G171111	GRMZM5G876112
GRMZM2G113414	GRMZM2G124045	GRMZM2G088124	GRMZM2G077463
GRMZM2G104847	GRMZM2G024484	GRMZM5G829894	GRMZM2G135599
GRMZM2G131087	GRMZM2G135132	GRMZM2G013704	GRMZM2G121743
GRMZM2G061950	GRMZM2G103873	GRMZM2G051208	GRMZM2G139858
GRMZM2G018177	GRMZM2G149265	GRMZM2G167103	GRMZM2G094388
GRMZM2G169929	GRMZM2G153119	GRMZM2G086202	GRMZM2G361210
GRMZM2G094831	GRMZM2G021877	GRMZM2G334899	GRMZM2G007021
GRMZM2G088212	GRMZM2G312438	GRMZM2G395354	GRMZM5G876160
GRMZM2G050076	GRMZM2G322001	GRMZM2G007249	GRMZM2G061672
GRMZM2G109526	GRMZM2G144716	GRMZM2G052471	GRMZM2G357112
GRMZM2G394968	GRMZM2G357296	GRMZM2G433927	GRMZM2G062425
GRMZM2G399073	GRMZM2G020666	GRMZM2G122811	GRMZM2G369912
GRMZM2G096165	GRMZM2G365677	GRMZM2G046459	GRMZM2G009928
GRMZM2G119300	GRMZM2G133764	GRMZM2G117707	GRMZM5G876913
GRMZM2G016236	GRMZM5G817310	GRMZM5G855337	GRMZM2G055155
GRMZM2G472346	GRMZM2G147856	GRMZM2G093050	GRMZM2G166646
GRMZM2G054559	GRMZM2G138511	GRMZM5G863602	GRMZM2G113513
GRMZM2G088235	GRMZM2G102714	GRMZM2G002616	GRMZM2G046900
GRMZM2G045318	AC225147.4_FG003	GRMZM2G082886	GRMZM5G815851
GRMZM2G123495	GRMZM2G069651	GRMZM2G153769	GRMZM2G060296
GRMZM5G868062	GRMZM2G143651	GRMZM2G104325	GRMZM2G024933
GRMZM2G360681	GRMZM2G075744	GRMZM5G803308	GRMZM2G058407
GRMZM2G135691	GRMZM2G094698	GRMZM5G840909	AC233979.1_FG009
GRMZM5G885473	GRMZM5G883149	GRMZM2G100288	GRMZM2G082448
GRMZM2G149751	GRMZM2G442195	GRMZM2G005493	GRMZM5G874167
AC217499.3_FG001	GRMZM2G004057	GRMZM2G173277	GRMZM2G107499
GRMZM2G071010	GRMZM2G467356	GRMZM5G887393	GRMZM5G844243
GRMZM2G038606	GRMZM2G176173	GRMZM2G146818	GRMZM2G484880
GRMZM2G163861	GRMZM2G450498	GRMZM2G135893	GRMZM2G175419
GRMZM2G000489	GRMZM2G300135	GRMZM2G030167	GRMZM2G126338
GRMZM5G803276	GRMZM2G098237	GRMZM2G153450	GRMZM2G073630
GRMZM2G048703	GRMZM2G033626	GRMZM2G019919	GRMZM2G445100
GRMZM2G159250	GRMZM2G703928	GRMZM2G141618	GRMZM2G159028
GRMZM2G064386	GRMZM2G171365	GRMZM2G000531	GRMZM2G061745
GRMZM2G002165	GRMZM2G043657	GRMZM2G051764	GRMZM2G342539
GRMZM2G098957	GRMZM2G331015	GRMZM2G098153	AC213779.3_FG009
GRMZM2G006293	GRMZM2G165747	GRMZM2G092945	GRMZM5G895648
GRMZM5G856084	GRMZM2G342217	GRMZM2G178958	GRMZM2G153969
GRMZM2G054013	GRMZM2G037177	GRMZM2G142363	GRMZM2G084540
GRMZM2G177151	GRMZM2G024310	GRMZM2G473788	GRMZM2G127850
GRMZM5G818887	GRMZM2G107759	GRMZM2G057525	GRMZM2G109121
GRMZM5G815009	GRMZM2G027695	GRMZM2G047274	GRMZM2G128171
GRMZM2G303147	GRMZM2G148744	GRMZM2G416308	GRMZM2G107745
GRMZM2G086906	GRMZM2G023289	GRMZM2G067456	GRMZM2G007060
GRMZM2G154278	GRMZM2G083894	GRMZM2G111191	GRMZM2G329636
GRMZM2G010257	GRMZM2G065884	GRMZM2G134256	GRMZM2G020201
GRMZM2G094712	GRMZM2G146374	GRMZM2G017941	GRMZM5G801330
GRMZM2G172442	GRMZM5G898597	GRMZM2G081614	GRMZM5G883075
GRMZM5G888894	GRMZM2G032562	GRMZM2G014382	GRMZM2G099187
GRMZM2G018579	GRMZM2G056501	GRMZM2G168510	GRMZM2G139210
GRMZM2G090904	GRMZM2G158147	GRMZM2G018416	GRMZM2G087245
GRMZM2G004959	GRMZM2G383408	GRMZM2G041275	GRMZM2G473788
GRMZM2G126580	GRMZM2G053027	GRMZM2G165351	GRMZM2G414727
GRMZM2G176028	GRMZM2G167262	GRMZM2G047310	GRMZM2G014750
GRMZM2G169451	GRMZM2G029566	GRMZM2G082019	GRMZM2G443343
GRMZM2G065757	GRMZM2G145175	GRMZM2G095898	AC233788.2_FG002
GRMZM2G015967	GRMZM2G092817	GRMZM2G041765	GRMZM2G069405
GRMZM2G148200	GRMZM2G388585	GRMZM5G825609	GRMZM2G056573
GRMZM2G096153	GRMZM2G077744	GRMZM2G041028	GRMZM2G173124
GRMZM2G136058	GRMZM2G101926	AC211164.5_FG003	GRMZM2G057075
GRMZM2G009335	GRMZM2G123831	GRMZM2G383540	GRMZM2G013704
GRMZM2G053206	GRMZM2G089836	GRMZM2G042442	AC213654.3_FG001
GRMZM2G029219	GRMZM2G073077	GRMZM2G069528	GRMZM2G399073
GRMZM2G014300	GRMZM2G027603	GRMZM2G007381	GRMZM2G085573
GRMZM2G140782	GRMZM2G040493	GRMZM2G090626	GRMZM2G039900
GRMZM2G107838	GRMZM2G066460	GRMZM2G355742	GRMZM2G014994
GRMZM2G108103	GRMZM2G047223	GRMZM2G131591	AC226235.2_FG002
GRMZM2G092632	GRMZM2G025992	GRMZM2G113414	GRMZM5G837626
GRMZM2G469277	GRMZM2G060896	GRMZM2G170101	GRMZM2G073077
GRMZM2G361220	GRMZM2G309048	GRMZM2G132978	GRMZM2G115598
GRMZM2G306104	GRMZM2G064695	GRMZM2G024811	GRMZM5G878044
GRMZM2G072911	GRMZM2G027955	GRMZM2G077708	GRMZM2G022777
GRMZM2G156206	GRMZM2G142013	GRMZM2G107745	GRMZM2G040477
AC195340.3_FG002	GRMZM2G102829	GRMZM2G109789	GRMZM2G038964
GRMZM2G060647	GRMZM2G017709	GRMZM2G114911	GRMZM2G013730
GRMZM2G005024	GRMZM2G386113	GRMZM2G074404	GRMZM2G070239
GRMZM2G037685	GRMZM5G846097	GRMZM2G404608	GRMZM2G469901
GRMZM2G030341	GRMZM2G160237	GRMZM2G096486	GRMZM2G071268
GRMZM2G040878	GRMZM2G129907	GRMZM2G007256	GRMZM2G084914
GRMZM2G423831	GRMZM5G813092	GRMZM2G703944	GRMZM2G018177
GRMZM2G076771	GRMZM2G172342	GRMZM2G041175	GRMZM2G109885
GRMZM2G099183	GRMZM5G868875	GRMZM2G124576	GRMZM2G355316
GRMZM2G126261	GRMZM2G010783	GRMZM2G088290	GRMZM2G171604
GRMZM2G083886	GRMZM2G046609	GRMZM5G823855	GRMZM2G143402
GRMZM2G056350	GRMZM2G131667	GRMZM2G143389	GRMZM2G003461
GRMZM2G023833	GRMZM2G173596	GRMZM2G062425	GRMZM2G099186
GRMZM2G045818	GRMZM2G131817	GRMZM2G139533	GRMZM2G179301
GRMZM2G023313	GRMZM2G051882	GRMZM5G818977	GRMZM2G134806
GRMZM2G130987	AC206223.3_FG008	GRMZM5G891801	GRMZM2G146115
GRMZM2G004534	GRMZM2G015642	GRMZM2G137312	GRMZM2G053767
GRMZM2G040164	GRMZM2G066464	GRMZM2G092975	GRMZM2G061922
GRMZM2G005080	GRMZM2G133555	GRMZM2G056572	GRMZM5G829894
GRMZM2G041028	GRMZM2G135727	GRMZM2G403636	GRMZM2G085750
GRMZM2G011513	GRMZM5G887130	GRMZM2G011520	GRMZM2G089421
GRMZM2G147671	GRMZM2G056944	GRMZM2G121210	GRMZM2G037725
GRMZM2G086258	GRMZM2G039855	GRMZM2G163912	GRMZM5G813143
GRMZM2G095114	GRMZM2G117855	GRMZM2G114702	GRMZM2G115182
GRMZM2G488458	GRMZM2G050693	GRMZM2G021742	GRMZM2G373527
GRMZM2G034015	GRMZM2G100402	GRMZM2G053299	GRMZM2G398615
GRMZM5G832452	GRMZM2G030762	GRMZM2G117900	GRMZM2G014387
GRMZM2G009448	GRMZM2G048010	AC149828.2_FG002	GRMZM2G150251
GRMZM2G107114	GRMZM2G130544	GRMZM5G800734	GRMZM2G042881
GRMZM2G080816	GRMZM2G166873	GRMZM2G069649	GRMZM2G021621
GRMZM2G041881	GRMZM2G025248	GRMZM5G803318	GRMZM2G130076
AC210013.4_FG016	GRMZM2G032315	GRMZM2G070422	GRMZM2G034868
GRMZM2G143354	GRMZM2G113057	GRMZM2G301934	GRMZM2G093900
GRMZM2G142093	GRMZM2G117612	GRMZM2G144547	EF517601.1_FG012
GRMZM2G078396	AC217358.3_FG011	GRMZM2G122656	GRMZM2G133698
GRMZM2G008216	GRMZM5G840909	GRMZM2G074472	GRMZM2G447433
GRMZM2G034804	GRMZM5G886688	GRMZM2G045610	GRMZM2G083894
GRMZM2G017351	GRMZM2G417125	GRMZM2G044968	GRMZM2G070649
GRMZM2G075333	GRMZM2G038851	GRMZM2G085600	GRMZM5G867512
GRMZM2G166281	GRMZM2G000531	GRMZM2G131434	GRMZM2G070054
GRMZM2G072729	GRMZM2G134866	GRMZM2G051613	GRMZM2G121166
GRMZM5G898880	GRMZM2G034013	GRMZM2G402564	GRMZM2G537563
GRMZM2G050961	GRMZM2G048045	GRMZM2G174570	GRMZM2G154532
GRMZM2G107609	GRMZM2G701310	GRMZM2G443881	GRMZM2G507217
GRMZM2G098819	GRMZM2G165836	GRMZM2G046676	GRMZM2G124239
GRMZM2G445905	GRMZM2G118355	GRMZM2G391364	GRMZM2G180982
GRMZM5G867882	GRMZM2G155321	GRMZM2G004396	GRMZM5G885744
GRMZM2G089147	GRMZM2G127774	GRMZM5G892645	GRMZM2G098153
GRMZM2G108874	GRMZM2G158496	GRMZM2G099522	GRMZM2G047223
GRMZM5G886109	GRMZM2G158721	GRMZM2G143086	GRMZM2G171179
GRMZM2G023232	GRMZM2G390374	GRMZM2G469771	GRMZM2G100431
GRMZM2G158228	GRMZM2G057158	GRMZM2G153815	GRMZM2G078832
GRMZM2G407347	GRMZM2G079746	GRMZM2G147243	GRMZM2G115828
GRMZM2G339503	GRMZM2G119650	GRMZM2G095252	GRMZM2G135132
GRMZM2G126507	GRMZM2G144282	GRMZM2G138067	GRMZM2G334899
GRMZM2G044348	GRMZM2G005947	GRMZM2G061704	GRMZM5G856436
GRMZM2G166963	GRMZM2G042477	GRMZM2G117439	GRMZM2G023833
GRMZM2G173341	GRMZM2G509537	GRMZM2G050768	AC190544.2_FG004
GRMZM2G083546	GRMZM2G172357	GRMZM2G404025	GRMZM2G113532
GRMZM2G057450	GRMZM2G150876	GRMZM2G427404	GRMZM2G062076
GRMZM2G064336	AC155610.2_FG009	GRMZM2G390160	GRMZM2G137985
GRMZM2G089713	GRMZM2G458607	GRMZM2G105844	GRMZM2G181018
GRMZM2G358180	GRMZM2G316534	GRMZM2G114758	GRMZM2G167085
GRMZM2G162755	GRMZM2G165926	GRMZM2G018020	GRMZM2G073123
GRMZM5G846343	GRMZM2G305027	GRMZM2G123495	GRMZM2G041694
GRMZM2G052562	GRMZM2G111886	GRMZM2G107336	GRMZM2G085602
GRMZM2G061280	GRMZM5G878322	GRMZM2G091189	GRMZM5G818152
GRMZM2G026614	GRMZM2G466667	GRMZM2G112240	GRMZM2G020653
GRMZM2G018820	GRMZM2G412075	GRMZM2G035063	GRMZM2G084767
GRMZM2G026117	GRMZM2G380668	GRMZM2G523971	GRMZM2G121724
GRMZM2G082007	GRMZM2G025680	GRMZM2G138053	GRMZM2G055527
GRMZM2G064914	GRMZM2G323731	GRMZM2G145449	GRMZM2G385989
GRMZM2G110881	GRMZM2G322661	GRMZM5G898915	GRMZM2G451604
GRMZM5G866627	GRMZM2G157675	GRMZM2G452633	GRMZM2G142502
GRMZM2G089982	AC218972.3_FG001	AC188023.3_FG005	GRMZM2G083095
GRMZM2G020201	GRMZM2G118586	GRMZM2G058407	GRMZM2G080567
GRMZM2G301208	GRMZM2G171181	GRMZM2G154896	GRMZM2G135476
GRMZM2G014844	GRMZM2G179424	GRMZM2G177654	AC197056.3_FG002
GRMZM2G107473	GRMZM2G136918	GRMZM2G008468	GRMZM2G006507
GRMZM2G423111	GRMZM2G143389	GRMZM2G449274	GRMZM2G319878
GRMZM2G146206	GRMZM2G146514	GRMZM2G157675	GRMZM2G093716
GRMZM5G853513	GRMZM2G123550	GRMZM2G088590	GRMZM2G379758
GRMZM2G019284	GRMZM2G163749	GRMZM2G406119	GRMZM2G112865
GRMZM2G066326	GRMZM2G427319	GRMZM2G058138	GRMZM2G152775
GRMZM2G444378	GRMZM2G055970	GRMZM2G016521	GRMZM2G043150
GRMZM2G337330	GRMZM2G140867	GRMZM2G159200	GRMZM2G039443
GRMZM2G120579	GRMZM2G073150	GRMZM2G044128	GRMZM2G013892
GRMZM2G000531	GRMZM2G181542	GRMZM2G384327	GRMZM2G061735
GRMZM2G046186	GRMZM5G828362	GRMZM2G157026	GRMZM5G812555
GRMZM2G089836	GRMZM2G336448	GRMZM2G004996	GRMZM2G113899
GRMZM2G021687	GRMZM2G138103	GRMZM2G096815	GRMZM2G047274
GRMZM2G042047	GRMZM2G038412	GRMZM2G107362	GRMZM2G092743
GRMZM2G130207	GRMZM5G894031	GRMZM2G152751	GRMZM2G171723
AC233910.1_FG005	GRMZM2G173419	GRMZM2G003853	GRMZM5G899073
GRMZM2G114702	GRMZM2G004397	GRMZM5G837448	GRMZM2G416308
GRMZM2G142013	GRMZM2G028432	GRMZM2G134295	GRMZM2G027173
GRMZM2G176056	GRMZM2G353103	GRMZM5G848768	GRMZM2G044368
GRMZM2G048672	GRMZM2G332294	GRMZM2G076087	GRMZM2G034225
GRMZM2G058760	GRMZM2G161988	GRMZM2G000650	GRMZM2G500076
GRMZM2G016393	GRMZM2G052423	GRMZM2G073814	GRMZM2G704282
GRMZM2G134738	GRMZM2G166646	GRMZM2G064640	GRMZM5G851347
GRMZM5G825609	GRMZM2G050641	GRMZM2G131907	GRMZM2G110143
GRMZM2G065066	GRMZM2G181607	GRMZM2G092752	GRMZM2G334216
GRMZM2G040209	GRMZM2G002100	GRMZM2G164304	GRMZM2G024647
GRMZM2G133213	GRMZM5G856837	GRMZM2G324886	GRMZM2G168269
GRMZM2G165901	GRMZM5G866884	GRMZM2G111642	GRMZM2G180930
GRMZM5G826979	GRMZM2G068703	GRMZM2G364178	GRMZM2G144008
GRMZM2G055320	GRMZM2G030341	GRMZM2G012416	GRMZM2G130440
GRMZM2G391936	GRMZM2G088590	GRMZM2G069009	GRMZM2G159643
GRMZM2G007260	GRMZM2G009443	GRMZM2G457612	GRMZM2G029685
GRMZM2G145236	GRMZM2G090609	GRMZM2G151425	GRMZM2G024806
GRMZM2G057374	GRMZM2G045690	GRMZM2G083810	GRMZM2G053764
GRMZM2G113181	GRMZM2G162637	GRMZM2G089713	GRMZM2G178278
GRMZM2G176840	GRMZM2G037472	GRMZM2G479423	GRMZM2G146750
GRMZM2G069024	GRMZM2G028637	GRMZM2G054012	AC192244.3_FG007
GRMZM2G014387	GRMZM2G130950	GRMZM2G179301	GRMZM5G897364
GRMZM2G010328	GRMZM2G174625	GRMZM2G119736	GRMZM2G035741
GRMZM2G074169	GRMZM2G102596	GRMZM2G138407	GRMZM2G179346
GRMZM5G812298	GRMZM2G071628	GRMZM2G092468	GRMZM5G821988
GRMZM5G872417	GRMZM2G467069	GRMZM2G177151	GRMZM2G019999
GRMZM2G385635	GRMZM2G340807	GRMZM2G067583	GRMZM5G834205
GRMZM2G095299	GRMZM2G044269	GRMZM2G464401	GRMZM2G344924
GRMZM2G039988	GRMZM2G033027	GRMZM2G181018	GRMZM2G067583
GRMZM2G120047	GRMZM2G174671	GRMZM2G091456	GRMZM2G150867
GRMZM2G061876	GRMZM2G381076	GRMZM2G122039	GRMZM2G061280
GRMZM2G165679	GRMZM2G044884	GRMZM2G017016	GRMZM2G138407
GRMZM2G020785	GRMZM2G112015	GRMZM2G039263	GRMZM2G010328
GRMZM2G084521	GRMZM2G091456	GRMZM2G164308	GRMZM2G104076
GRMZM2G144196	GRMZM2G349376	GRMZM2G053083	GRMZM2G002121
GRMZM2G050460	GRMZM2G153582	GRMZM2G106590	GRMZM2G051208
GRMZM5G851347	GRMZM2G145552	GRMZM2G146951	GRMZM2G061912
GRMZM2G176903	GRMZM2G041055	GRMZM2G077143	GRMZM2G318346
GRMZM5G861451	GRMZM2G433025	GRMZM2G028346	GRMZM2G117507
GRMZM5G835677	GRMZM2G144606	GRMZM5G846196	GRMZM2G165506
GRMZM2G052088	GRMZM2G006085	GRMZM2G143173	GRMZM2G042636
GRMZM2G047681	GRMZM2G110402	GRMZM2G025078	GRMZM2G023392
AC196156.3_FG003	GRMZM2G541448	GRMZM2G397002	GRMZM2G128206
GRMZM2G028556	GRMZM5G897749	GRMZM2G080048	GRMZM2G170632
GRMZM5G806449	GRMZM2G079645	GRMZM2G046348	GRMZM5G815358
GRMZM2G012970	GRMZM2G169462	GRMZM2G050994	GRMZM2G114613
GRMZM2G088565	GRMZM2G104081	GRMZM2G173317	GRMZM2G135341
GRMZM2G324886	GRMZM2G010474	AC206968.3_FG003	GRMZM2G080608
GRMZM2G098496	GRMZM2G366270	AC218035.3_FG001	GRMZM2G469277
GRMZM5G886688	GRMZM2G409286	GRMZM2G153683	GRMZM2G053083
GRMZM2G094879	GRMZM2G157018	GRMZM2G149281	GRMZM2G044306
GRMZM2G149323	GRMZM2G045082	GRMZM2G130440	GRMZM2G088290
AC215244.3_FG002	GRMZM2G330565	GRMZM2G095955	GRMZM2G171484
GRMZM2G013821	GRMZM2G135664	GRMZM2G077088	GRMZM2G046558
GRMZM2G073567	GRMZM2G022363	GRMZM2G105631	GRMZM2G132898
GRMZM2G043212	GRMZM2G358059	GRMZM2G057508	GRMZM2G047376
GRMZM5G836182	GRMZM2G086636	GRMZM2G104353	GRMZM5G800842
GRMZM2G007283	GRMZM5G871827	GRMZM2G069765	GRMZM5G894156
GRMZM2G131431	GRMZM2G478709	GRMZM2G073630	GRMZM2G150471
GRMZM2G164963	GRMZM2G041806	GRMZM2G057171	GRMZM2G009871
GRMZM2G016827	GRMZM2G139822	GRMZM2G146015	GRMZM2G467370
GRMZM2G042080	GRMZM2G160316	GRMZM5G803276	GRMZM2G115674
GRMZM2G108133	GRMZM2G058491	GRMZM2G347043	GRMZM2G123624
GRMZM2G037204	GRMZM2G011520	GRMZM2G119311	GRMZM2G083472
GRMZM2G119950	GRMZM2G149323	GRMZM2G179689	GRMZM2G038485
GRMZM2G039797	GRMZM2G177263	GRMZM2G143402	GRMZM2G067789
GRMZM2G124963	GRMZM2G324471	GRMZM2G152827	GRMZM2G067476
GRMZM2G125668	GRMZM2G008501	GRMZM5G813661	GRMZM2G064042
GRMZM2G026943	GRMZM2G145825	AC196154.3_FG014	GRMZM2G111642
AC233872.1_FG003	GRMZM2G106420	GRMZM2G409722	GRMZM2G481163
GRMZM2G344634	GRMZM2G017159	GRMZM2G024484	GRMZM2G058227
GRMZM5G823629	GRMZM2G040068	GRMZM2G138676	GRMZM2G015090
GRMZM2G154344	GRMZM2G312301	GRMZM2G352129	GRMZM5G862131
GRMZM2G053322	GRMZM2G143780	GRMZM2G014116	GRMZM2G110044
GRMZM2G153569	GRMZM2G113295	GRMZM2G153569	GRMZM2G081935
GRMZM2G465553	GRMZM2G127101	GRMZM2G171488	GRMZM2G426229
GRMZM2G035243	GRMZM2G066111	GRMZM2G174481	GRMZM2G163233
GRMZM2G003002	GRMZM2G332259	GRMZM2G432128	GRMZM2G138396
GRMZM2G137930	GRMZM2G002616	GRMZM2G179346	GRMZM2G005869
GRMZM2G177928	GRMZM5G805493	GRMZM2G166109	GRMZM2G469111
GRMZM2G152477	GRMZM5G895648	GRMZM2G134806	GRMZM2G164696
GRMZM2G083173	AC191097.3_FG007	GRMZM2G154667	GRMZM2G100403
GRMZM2G018020	GRMZM2G120202	GRMZM2G147614	GRMZM2G013981
GRMZM2G039954	GRMZM5G836471	GRMZM2G055970	GRMZM2G478709
GRMZM2G039238	GRMZM2G099052	GRMZM2G167856	GRMZM2G131431
GRMZM2G003501	GRMZM2G703445	GRMZM2G082640	AC206223.3_FG010
GRMZM2G418343	GRMZM2G173067	GRMZM2G153181	GRMZM2G168681
GRMZM2G374881	AC207427.3_FG005	GRMZM2G413006	GRMZM2G126120
GRMZM5G892645	GRMZM2G110309	GRMZM2G142984	GRMZM2G177432
GRMZM2G335564	GRMZM2G180704	GRMZM2G426150	GRMZM2G016447
AC212835.3_FG007	GRMZM2G143354	GRMZM2G078638	GRMZM2G045971
GRMZM2G442658	GRMZM2G065355	GRMZM5G821482	GRMZM2G165351
GRMZM2G158887	GRMZM2G043147	GRMZM2G064541	GRMZM2G160184
GRMZM5G894031	GRMZM2G153823	GRMZM2G003642	AC206840.3_FG002
GRMZM2G177169	GRMZM2G085600	GRMZM2G549254	GRMZM2G022275
GRMZM2G013002	GRMZM2G147145	GRMZM2G589579	GRMZM2G121996
GRMZM2G032367	GRMZM2G099481	GRMZM2G022863	GRMZM2G375222
AC192451.3_FG001	GRMZM2G317614	GRMZM5G874568	GRMZM2G117388
GRMZM2G058310	GRMZM2G086389	GRMZM2G155532	GRMZM2G042502
GRMZM2G072806	GRMZM2G011129	GRMZM2G142709	GRMZM2G040069
GRMZM2G143917	GRMZM2G059991	GRMZM2G064133	GRMZM2G414496
GRMZM2G066111	GRMZM2G151582	GRMZM2G016232	GRMZM2G330772
GRMZM5G840703	GRMZM2G134523	GRMZM2G075637	GRMZM2G028521
GRMZM2G027105	GRMZM2G010555	GRMZM2G112204	GRMZM2G154667
GRMZM2G024151	GRMZM5G862119	GRMZM2G040164	GRMZM2G003835
GRMZM2G031761	GRMZM2G087600	GRMZM2G027825	GRMZM2G053079
GRMZM2G129451	GRMZM2G425736	GRMZM2G093902	GRMZM2G127154
GRMZM2G394688	GRMZM2G073275	GRMZM2G157470	GRMZM2G049811
GRMZM2G034417	GRMZM2G110834	GRMZM5G846811	GRMZM2G425482
GRMZM2G347056	GRMZM2G115518	GRMZM2G167085	GRMZM2G320497
GRMZM2G181269	GRMZM2G124239	GRMZM2G062076	GRMZM2G169184
GRMZM2G014313	GRMZM2G062034	GRMZM2G100229	GRMZM2G128189
GRMZM2G048117	GRMZM2G119252	GRMZM2G169184	GRMZM2G105999
GRMZM2G108251	GRMZM2G106190	GRMZM2G166759	GRMZM2G046274
GRMZM2G164440	GRMZM2G549274	GRMZM2G038988	GRMZM2G158021
GRMZM2G389196	GRMZM2G041269	GRMZM2G080843	GRMZM2G153683
GRMZM2G549568	GRMZM2G059325	GRMZM5G846152	GRMZM2G048455
GRMZM2G140150	GRMZM2G375856	GRMZM2G091119	GRMZM2G086669
GRMZM2G008919	GRMZM2G039592	GRMZM2G121166	GRMZM2G563482
GRMZM2G153745	GRMZM2G067371	GRMZM5G885744	GRMZM2G090213
GRMZM5G843368	GRMZM2G079653	GRMZM2G073077	GRMZM2G019919
GRMZM2G556667	GRMZM2G090300	GRMZM2G072569	GRMZM2G312838
GRMZM2G121456	GRMZM2G153409	GRMZM2G157007	GRMZM2G087600
GRMZM2G470942	GRMZM2G046055	GRMZM5G833660	GRMZM2G057495
GRMZM2G167336	GRMZM2G070475	GRMZM2G145460	GRMZM2G177599
GRMZM2G060952	GRMZM5G837448	GRMZM2G387360	GRMZM2G004259
GRMZM2G137108	GRMZM5G894233	GRMZM2G069095	GRMZM2G152599
GRMZM2G076946	GRMZM2G176029	GRMZM2G131324	GRMZM2G093104
GRMZM2G359102	GRMZM2G165483	GRMZM2G111300	GRMZM2G123495
GRMZM2G087651	GRMZM2G074193	GRMZM2G179985	GRMZM2G040209
GRMZM5G841693	GRMZM2G150901	GRMZM2G124455	GRMZM2G078839
GRMZM2G056547	GRMZM2G132898	GRMZM2G076584	GRMZM2G096240
GRMZM2G039536	GRMZM2G461186	GRMZM2G015642	GRMZM2G046438
GRMZM2G394500	GRMZM2G051806	GRMZM2G149946	GRMZM2G075637
GRMZM5G826577	GRMZM5G852502	GRMZM2G007835	GRMZM2G426735
GRMZM5G858417	GRMZM2G035282	GRMZM5G820250	GRMZM2G019180
[truncated: 26,491 more rows]
