# Supplementary material for: Discovery of novel transcripts and gametophytic functions via RNA-seq analysis of maize gametophytic transcriptomes
Source: Genome Biol. 2014 Jul 31;15(7):414. doi: 10.1186/s13059-014-0414-2 (PMC4309534; doi:10.1186/s13059-014-0414-2)
Supplement: Additional file 5: Table S4. — Genes with duplicates in subgenomes 1 and 2 and singleton genes with enrichment (two-fold) in one tissue type versus the other three. [file 13059_2014_414_MOESM5_ESM.xlsx]

## Sheet: FilteredSetGeneModels
Table S5. Genes with duplicates in subgenome 1 and 2 and singleton genes with enrichment (2-fold) in one tissue type vs other three.
RefGen_v2 GeneModel_ID	Type	Subgenome	Duplicate_GeneModel_ID		Seedling-enriched	Pollen-enriched	Embryo Sac-enriched	Ovule without ES enriched
AC148167.6_FG001	Duplicate	1	GRMZM2G082809			AC148167.6_FG001
AC149475.2_FG002	Duplicate	2	GRMZM2G092578
AC149818.2_FG004	Duplicate	2	GRMZM2G038485
AC149828.2_FG002	Duplicate	2	GRMZM2G016511
AC149828.2_FG004	Duplicate	2	GRMZM2G319057		AC149828.2_FG004
AC150739.3_FG001	Singleton	2	None
AC155376.2_FG004	Duplicate	2	GRMZM2G044055		AC155376.2_FG004
AC155434.2_FG004	Singleton	1	None
AC155496.2_FG009	Duplicate	2	AC177936.6_FG008
AC159612.1_FG007	Singleton	2	None
AC177850.2_FG005	Duplicate	1	GRMZM2G091362		AC177850.2_FG005
AC177908.3_FG002	Duplicate	1	GRMZM2G078890
AC177924.2_FG003	Singleton	1	None
AC177936.6_FG008	Duplicate	1	AC155496.2_FG009
AC183950.2_FG004	Duplicate	2	GRMZM2G357926
AC184169.3_FG001	Singleton	2	None
AC185415.3_FG005	Duplicate	2	AC233865.1_FG006
AC185422.3_FG005	Singleton	2	None		AC185422.3_FG005
AC185471.3_FG005	Duplicate	2	GRMZM2G375762
AC185628.3_FG010	Duplicate	2	GRMZM2G146000
AC186231.4_FG002	Singleton	1	None
AC186602.4_FG003	Singleton	1	None				AC186602.4_FG003
AC186603.6_FG003	Singleton	1	None				AC186603.6_FG003
AC186656.4_FG012	Singleton	1	None			AC186656.4_FG012
AC187157.4_FG002	Singleton	2	None
AC187243.3_FG005	Duplicate	2	AC231755.1_FG010
AC187802.3_FG008	Duplicate	1	GRMZM2G527250
AC188023.3_FG005	Singleton	1	None
AC189750.4_FG004	Duplicate	1	GRMZM2G087254		AC189750.4_FG004
AC189795.3_FG001	Duplicate	2	GRMZM2G072977
AC190498.1_FG007	Singleton	1	None		AC190498.1_FG007
AC190609.3_FG003	Duplicate	2	GRMZM2G107336
AC190609.3_FG005	Duplicate	2	GRMZM2G069594		AC190609.3_FG005
AC190999.2_FG004	Singleton	2	None
AC191009.3_FG004	Singleton	1	None		AC191009.3_FG004
AC191069.3_FG007	Duplicate	2	GRMZM2G363908
AC191771.3_FG008	Singleton	1	None				AC191771.3_FG008
AC192362.3_FG003	Singleton	1	None
AC193630.3_FG004	Singleton	1	None				AC193630.3_FG004
AC193786.3_FG005	Duplicate	2	GRMZM2G057413
AC194022.3_FG013	Singleton	1	None				AC194022.3_FG013
AC194056.3_FG008	Singleton	1	None
AC194203.3_FG003	Duplicate	2	GRMZM2G171597
AC194965.4_FG004	Singleton	1	None		AC194965.4_FG004
AC194980.3_FG005	Singleton	2	None					AC194980.3_FG005
AC195340.3_FG004	Duplicate	2	GRMZM2G072171		AC195340.3_FG004
AC195587.4_FG004	Singleton	2	None
AC195796.3_FG001	Duplicate	2	GRMZM2G024211				AC195796.3_FG001
AC195874.2_FG002	Singleton	2	None
AC196009.2_FG008	Singleton	1	None		AC196009.2_FG008
AC196130.3_FG002	Duplicate	1	GRMZM2G313216			AC196130.3_FG002
AC196394.3_FG002	Singleton	1	None				AC196394.3_FG002
AC196426.3_FG007	Duplicate	2	GRMZM2G085027
AC196465.3_FG006	Duplicate	2	GRMZM2G159357
AC196475.3_FG005	Duplicate	2	GRMZM2G003715
AC197047.3_FG001	Duplicate	2	GRMZM2G032295
AC197246.3_FG001	Singleton	1	None		AC197246.3_FG001
AC197555.3_FG008	Singleton	1	None		AC197555.3_FG008
AC197578.4_FG001	Singleton	1	None					AC197578.4_FG001
AC198509.3_FG004	Duplicate	2	GRMZM2G136306
AC198515.3_FG011	Singleton	2	None			AC198515.3_FG011
AC198937.4_FG003	Singleton	2	None		AC198937.4_FG003
AC199382.3_FG005	Duplicate	2	GRMZM2G175728					AC199382.3_FG005
AC199554.2_FG003	Duplicate	1	GRMZM2G095611
AC199577.4_FG004	Singleton	1	None				AC199577.4_FG004
AC199782.5_FG001	Singleton	2	None
AC199782.5_FG003	Singleton	2	None				AC199782.5_FG003
AC199911.5_FG001	Singleton	1	None
AC200287.4_FG006	Duplicate	2	GRMZM2G439198
AC201832.3_FG006	Duplicate	2	GRMZM2G440949
AC202101.3_FG002	Singleton	1	None
AC202122.2_FG001	Singleton	1	None					AC202122.2_FG001
AC202435.3_FG003	Duplicate	1	GRMZM2G085892			AC202435.3_FG003
AC202439.3_FG006	Singleton	2	None				AC202439.3_FG006
AC203019.3_FG001	Singleton	1	None
AC203173.3_FG004	Singleton	2	None					AC203173.3_FG004
AC203227.3_FG001	Duplicate	2	GRMZM2G441180
AC203306.3_FG003	Singleton	2	None
AC203408.4_FG003	Singleton	1	None				AC203408.4_FG003
AC203535.4_FG006	Duplicate	1	GRMZM2G433959			AC203535.4_FG006
AC203535.4_FG007	Duplicate	1	GRMZM2G134162
AC203571.3_FG001	Duplicate	2	GRMZM2G070943
AC203754.4_FG008	Duplicate	1	GRMZM2G375504
AC203841.3_FG009	Duplicate	2	GRMZM2G106810
AC203862.4_FG001	Singleton	2	None		AC203862.4_FG001
AC203862.4_FG002	Duplicate	2	AC233870.1_FG005
AC203909.3_FG010	Duplicate	2	GRMZM2G078906
AC203985.4_FG001	Duplicate	1	GRMZM2G104942
AC203985.4_FG005	Singleton	1	None
AC204212.4_FG001	Singleton	1	None		AC204212.4_FG001
AC204563.3_FG011	Singleton	1	None			AC204563.3_FG011
AC204581.3_FG003	Singleton	1	None
AC204604.3_FG008	Singleton	1	None		AC204604.3_FG008
AC204611.4_FG001	Singleton	1	None
AC204891.4_FG001	Duplicate	2	GRMZM2G170591
AC205012.3_FG002	Singleton	2	None			AC205012.3_FG002
AC205057.3_FG004	Duplicate	2	GRMZM2G067235					AC205057.3_FG004
AC205250.3_FG006	Singleton	2	None				AC205250.3_FG006
AC205376.4_FG003	Singleton	2	None		AC205376.4_FG003
AC205502.4_FG004	Singleton	1	None
AC205574.3_FG006	Duplicate	1	GRMZM2G015037
AC205703.4_FG001	Duplicate	1	GRMZM2G132682		AC205703.4_FG001
AC205703.4_FG002	Duplicate	1	GRMZM2G092459
AC205703.4_FG010	Singleton	1	None					AC205703.4_FG010
AC205735.3_FG006	Singleton	1	None
AC206030.4_FG001	Singleton	1	None		AC206030.4_FG001
AC206165.3_FG009	Singleton	1	None
AC206201.3_FG009	Duplicate	1	GRMZM2G003109		AC206201.3_FG009
AC206223.3_FG008	Duplicate	2	GRMZM2G135456			AC206223.3_FG008
AC206223.3_FG010	Duplicate	2	GRMZM2G006085
AC206319.2_FG004	Duplicate	2	GRMZM2G098918
AC206332.3_FG005	Singleton	2	None
AC206582.2_FG002	Singleton	1	None
AC206638.3_FG015	Singleton	1	None
AC206831.3_FG015	Duplicate	2	GRMZM2G107872
AC206901.3_FG005	Duplicate	2	GRMZM2G048295		AC206901.3_FG005
AC207342.3_FG007	Duplicate	2	GRMZM2G071113				AC207342.3_FG007
AC207628.4_FG002	Singleton	1	None
AC207628.4_FG009	Singleton	1	None
AC207656.3_FG002	Duplicate	1	GRMZM2G390641
AC208201.3_FG002	Duplicate	1	GRMZM2G465287				AC208201.3_FG002
AC208201.3_FG003	Duplicate	1	GRMZM2G090025
AC208358.3_FG005	Singleton	2	None		AC208358.3_FG005
AC208436.3_FG007	Singleton	1	None					AC208436.3_FG007
AC208892.3_FG005	Duplicate	2	GRMZM2G507431
AC208897.3_FG003	Duplicate	1	GRMZM2G324467		AC208897.3_FG003
AC208897.3_FG004	Singleton	1	None		AC208897.3_FG004
AC208905.3_FG004	Singleton	1	None
AC208916.3_FG003	Singleton	1	None			AC208916.3_FG003
AC209208.3_FG002	Duplicate	1	GRMZM2G392975		AC209208.3_FG002
AC209242.3_FG003	Duplicate	2	GRMZM2G401753
AC209629.2_FG003	Duplicate	2	GRMZM2G415022
AC209819.3_FG003	Singleton	2	None
AC209819.3_FG006	Singleton	2	None		AC209819.3_FG006
AC209858.4_FG002	Singleton	1	None
AC209987.4_FG002	Singleton	1	None
AC209987.4_FG010	Singleton	1	None				AC209987.4_FG010
AC210003.2_FG015	Singleton	1	None		AC210003.2_FG015
AC210204.3_FG002	Duplicate	2	GRMZM2G032766
AC210314.3_FG006	Duplicate	2	GRMZM2G151582
AC210731.3_FG002	Singleton	1	None		AC210731.3_FG002
AC211164.5_FG004	Duplicate	2	GRMZM2G097129
AC211190.4_FG004	Duplicate	1	GRMZM2G081644				AC211190.4_FG004
AC211349.4_FG001	Duplicate	2	GRMZM2G078756		AC211349.4_FG001
AC211394.4_FG004	Singleton	1	None
AC211474.3_FG006	Duplicate	2	GRMZM2G021243		AC211474.3_FG006
AC212112.4_FG002	Duplicate	1	GRMZM2G144501
AC212287.4_FG002	Duplicate	2	GRMZM2G178797				AC212287.4_FG002
AC212565.3_FG002	Singleton	2	None				AC212565.3_FG002
AC212570.3_FG006	Singleton	1	None
AC212728.3_FG001	Duplicate	2	GRMZM2G055802
AC212754.3_FG004	Singleton	1	None		AC212754.3_FG004
AC212835.3_FG004	Duplicate	1	GRMZM2G174394
AC213050.3_FG002	Singleton	2	None
AC213463.3_FG002	Duplicate	2	GRMZM2G080764
AC213463.3_FG009	Duplicate	2	GRMZM2G063298				AC213463.3_FG009
AC213521.3_FG005	Duplicate	1	GRMZM2G107402		AC213521.3_FG005
AC213654.3_FG004	Singleton	1	None				AC213654.3_FG004
AC213693.3_FG003	Singleton	1	None				AC213693.3_FG003
AC214168.3_FG001	Singleton	1	None
AC214350.3_FG007	Singleton	1	None
AC214534.3_FG010	Duplicate	1	GRMZM2G470862
AC214648.3_FG001	Singleton	2	None				AC214648.3_FG001
AC214648.3_FG005	Duplicate	2	GRMZM2G165805
AC215690.3_FG002	Duplicate	2	GRMZM2G026793
AC215811.3_FG003	Singleton	1	None				AC215811.3_FG003
AC216731.3_FG001	Singleton	1	None
AC216731.3_FG002	Singleton	1	None			AC216731.3_FG002
AC216872.3_FG002	Duplicate	2	GRMZM2G024948				AC216872.3_FG002
AC217264.3_FG005	Duplicate	1	GRMZM2G070523				AC217264.3_FG005
AC217358.3_FG003	Singleton	1	None
AC217358.3_FG005	Singleton	1	None		AC217358.3_FG005
AC217358.3_FG010	Singleton	1	None
AC217358.3_FG011	Duplicate	1	GRMZM2G371008
AC217499.3_FG001	Duplicate	1	GRMZM2G106479		AC217499.3_FG001
AC217499.3_FG003	Singleton	1	None
AC217887.3_FG004	Singleton	2	None		AC217887.3_FG004
AC217887.3_FG005	Duplicate	2	GRMZM2G085825
AC217910.3_FG006	Duplicate	1	GRMZM2G079768			AC217910.3_FG006
AC217947.4_FG002	Duplicate	2	GRMZM2G144407		AC217947.4_FG002
AC217975.3_FG001	Singleton	1	None		AC217975.3_FG001
AC218035.3_FG004	Duplicate	2	GRMZM2G013964
AC219006.2_FG006	Singleton	2	None
AC219006.2_FG007	Singleton	2	None				AC219006.2_FG007
AC219020.4_FG001	Duplicate	2	GRMZM2G118590				AC219020.4_FG001
AC219156.3_FG002	Singleton	2	None					AC219156.3_FG002
AC220970.4_FG002	Singleton	2	None		AC220970.4_FG002
AC225127.3_FG003	Singleton	2	None				AC225127.3_FG003
AC225205.3_FG003	Duplicate	1	GRMZM2G137558
AC225346.3_FG001	Singleton	2	None
AC225718.2_FG004	Singleton	1	None
AC225718.2_FG006	Singleton	1	None
AC226243.1_FG003	Singleton	1	None				AC226243.1_FG003
AC230013.2_FG002	Singleton	1	None		AC230013.2_FG002
AC231180.2_FG006	Singleton	2	None				AC231180.2_FG006
AC231226.2_FG001	Duplicate	2	GRMZM2G162271				AC231226.2_FG001
AC231755.1_FG010	Duplicate	1	AC187243.3_FG005
AC233788.2_FG002	Duplicate	2	GRMZM2G326933		AC233788.2_FG002
AC233850.1_FG005	Duplicate	1	GRMZM2G041701				AC233850.1_FG005
AC233851.1_FG014	Duplicate	1	GRMZM2G139141
AC233851.1_FG017	Singleton	1	None		AC233851.1_FG017
AC233853.1_FG002	Singleton	1	None			AC233853.1_FG002
AC233865.1_FG006	Duplicate	1	AC185415.3_FG005
AC233878.1_FG004	Singleton	1	None
AC233882.1_FG005	Singleton	1	None
AC233893.1_FG001	Singleton	2	None		AC233893.1_FG001
AC233893.1_FG003	Duplicate	2	GRMZM2G164974		AC233893.1_FG003
AC233894.1_FG005	Duplicate	2	GRMZM2G042598				AC233894.1_FG005
AC233901.1_FG004	Duplicate	2	GRMZM2G140339
AC233901.1_FG010	Singleton	2	None			AC233901.1_FG010
AC233910.1_FG001	Singleton	2	None
AC233910.1_FG004	Duplicate	2	GRMZM2G102243
AC233910.1_FG005	Duplicate	2	GRMZM2G032003
AC233914.1_FG001	Duplicate	2	AC186505.4_FG002		AC233914.1_FG001
AC233922.1_FG005	Singleton	2	None		AC233922.1_FG005
AC233922.1_FG008	Singleton	2	None		AC233922.1_FG008
AC233935.1_FG005	Singleton	1	None		AC233935.1_FG005
AC233936.1_FG003	Duplicate	2	GRMZM2G135300
AC233938.1_FG003	Duplicate	1	GRMZM2G349745		AC233938.1_FG003
AC233949.1_FG004	Duplicate	2	GRMZM2G036765
AC233953.1_FG005	Duplicate	2	GRMZM2G396550
AC233955.1_FG008	Duplicate	2	GRMZM2G092442		AC233955.1_FG008
AC233959.1_FG003	Singleton	1	None
AC233959.1_FG006	Duplicate	1	GRMZM2G166044			AC233959.1_FG006
AC233979.1_FG010	Singleton	2	None
AC234152.1_FG005	Singleton	2	None				AC234152.1_FG005
AC234155.1_FG003	Duplicate	2	GRMZM2G462717
AC234159.1_FG002	Singleton	1	None		AC234159.1_FG002
AC234161.1_FG010	Duplicate	2	GRMZM2G079487
AC234180.1_FG002	Singleton	1	None
AC234183.1_FG002	Duplicate	1	GRMZM2G047434
AC234185.1_FG007	Singleton	2	None		AC234185.1_FG007
AC234190.1_FG002	Singleton	1	None				AC234190.1_FG002
AC234203.1_FG004	Duplicate	1	GRMZM2G406033		AC234203.1_FG004
AC234203.1_FG009	Singleton	1	None
AC234203.1_FG010	Duplicate	1	GRMZM2G001541
AC234515.1_FG003	Singleton	1	None			AC234515.1_FG003
AC234520.1_FG003	Singleton	1	None		AC234520.1_FG003
AC234528.1_FG004	Singleton	1	None
AC234528.1_FG006	Duplicate	1	GRMZM2G002704
AC235011.1_FG012	Duplicate	2	GRMZM2G121543
AC235541.1_FG002	Duplicate	1	GRMZM2G159720
AC235543.1_FG003	Singleton	1	None
AC235546.1_FG001	Singleton	1	None
AC235548.1_FG002	Singleton	1	None
AY542798.1_FG003	Duplicate	1	GRMZM2G379428
GRMZM2G000014	Singleton	1	None				GRMZM2G000014
GRMZM2G000035	Singleton	2	None		GRMZM2G000035
GRMZM2G000039	Duplicate	1	GRMZM2G096107
GRMZM2G000044	Singleton	1	None			GRMZM2G000044
GRMZM2G000076	Singleton	2	None
GRMZM2G000093	Singleton	1	None
GRMZM2G000126	Singleton	1	None		GRMZM2G000126
GRMZM2G000158	Duplicate	2	GRMZM2G001799
GRMZM2G000166	Singleton	1	None		GRMZM2G000166
GRMZM2G000171	Duplicate	1	GRMZM2G055413		GRMZM2G000171
GRMZM2G000177	Duplicate	2	GRMZM2G022504					GRMZM2G000177
GRMZM2G000219	Singleton	2	None		GRMZM2G000219
GRMZM2G000245	Duplicate	2	GRMZM2G041876
GRMZM2G000256	Duplicate	2	GRMZM2G114399		GRMZM2G000256
GRMZM2G000261	Singleton	2	None		GRMZM2G000261
GRMZM2G000278	Duplicate	1	GRMZM2G130018				GRMZM2G000278
GRMZM2G000292	Duplicate	2	GRMZM2G076104
GRMZM2G000353	Duplicate	2	GRMZM2G069923				GRMZM2G000353
GRMZM2G000361	Singleton	1	None		GRMZM2G000361
GRMZM2G000393	Singleton	1	None
GRMZM2G000397	Singleton	1	None
GRMZM2G000451	Singleton	1	None		GRMZM2G000451
GRMZM2G000453	Singleton	1	None
GRMZM2G000471	Duplicate	2	GRMZM2G358161			GRMZM2G000471
GRMZM2G000481	Duplicate	2	GRMZM2G134756
GRMZM2G000536	Singleton	1	None		GRMZM2G000536
GRMZM2G000540	Singleton	1	None
GRMZM2G000587	Singleton	1	None
GRMZM2G000592	Singleton	2	None
GRMZM2G000601	Duplicate	2	GRMZM2G173756				GRMZM2G000601
GRMZM2G000608	Singleton	1	None
GRMZM2G000610	Singleton	2	None
GRMZM2G000614	Singleton	1	None
GRMZM2G000622	Singleton	1	None
GRMZM2G000632	Duplicate	1	GRMZM2G095945
GRMZM2G000640	Duplicate	2	GRMZM2G179885				GRMZM2G000640
GRMZM2G000645	Duplicate	1	GRMZM2G095348
GRMZM2G000660	Singleton	2	None		GRMZM2G000660
GRMZM2G000665	Singleton	2	None
GRMZM2G000674	Duplicate	2	GRMZM2G017244
GRMZM2G000700	Duplicate	2	GRMZM2G067877			GRMZM2G000700
GRMZM2G000710	Duplicate	2	GRMZM2G058300		GRMZM2G000710
GRMZM2G000718	Duplicate	1	GRMZM2G102903
GRMZM2G000719	Singleton	2	None		GRMZM2G000719
GRMZM2G000739	Duplicate	2	GRMZM2G105604		GRMZM2G000739
GRMZM2G000749	Singleton	1	None
GRMZM2G000764	Duplicate	2	GRMZM2G140893
GRMZM2G000816	Singleton	1	None		GRMZM2G000816
GRMZM2G000909	Singleton	1	None
GRMZM2G000923	Duplicate	1	GRMZM2G465333
GRMZM2G000932	Singleton	1	None		GRMZM2G000932
GRMZM2G000936	Duplicate	2	GRMZM2G118082
GRMZM2G000976	Duplicate	2	GRMZM2G018962
GRMZM2G000980	Duplicate	1	GRMZM2G034313
GRMZM2G001024	Duplicate	2	GRMZM2G081912			GRMZM2G001024
GRMZM2G001033	Duplicate	1	GRMZM2G172647
GRMZM2G001048	Singleton	1	None
GRMZM2G001084	Duplicate	1	GRMZM2G123922
GRMZM2G001097	Singleton	1	None
GRMZM2G001114	Singleton	1	None
GRMZM2G001116	Singleton	1	None			GRMZM2G001116
GRMZM2G001139	Duplicate	2	GRMZM2G079727		GRMZM2G001139
GRMZM2G001169	Singleton	1	None
GRMZM2G001180	Singleton	2	None
GRMZM2G001200	Duplicate	1	GRMZM2G173377				GRMZM2G001200
GRMZM2G001205	Singleton	1	None				GRMZM2G001205
GRMZM2G001219	Singleton	1	None
GRMZM2G001223	Singleton	1	None				GRMZM2G001223
GRMZM2G001241	Duplicate	1	GRMZM2G099802		GRMZM2G001241
GRMZM2G001247	Singleton	2	None		GRMZM2G001247
GRMZM2G001255	Singleton	1	None
GRMZM2G001288	Duplicate	1	GRMZM2G012140
GRMZM2G001289	Duplicate	1	GRMZM2G122897
GRMZM2G001296	Singleton	1	None
GRMZM2G001297	Singleton	2	None
GRMZM2G001334	Duplicate	1	GRMZM2G123008
GRMZM2G001363	Singleton	2	None
GRMZM2G001444	Singleton	2	None
GRMZM2G001451	Duplicate	1	GRMZM2G063223		GRMZM2G001451
GRMZM2G001530	Singleton	1	None		GRMZM2G001530
GRMZM2G001541	Duplicate	2	AC234203.1_FG010		GRMZM2G001541
GRMZM2G001551	Singleton	1	None		GRMZM2G001551
GRMZM2G001577	Singleton	1	None
GRMZM2G001639	Singleton	1	None
GRMZM2G001645	Duplicate	1	GRMZM2G058095
GRMZM2G001652	Duplicate	1	GRMZM2G055960
GRMZM2G001653	Singleton	1	None		GRMZM2G001653
GRMZM2G001660	Duplicate	2	GRMZM2G172320
GRMZM2G001661	Singleton	1	None		GRMZM2G001661
GRMZM2G001663	Singleton	1	None		GRMZM2G001663
GRMZM2G001724	Duplicate	2	GRMZM2G011269		GRMZM2G001724
GRMZM2G001750	Singleton	2	None		GRMZM2G001750
GRMZM2G001772	Singleton	2	None		GRMZM2G001772
GRMZM2G001799	Duplicate	1	GRMZM2G000158		GRMZM2G001799
GRMZM2G001803	Singleton	1	None				GRMZM2G001803
GRMZM2G001805	Duplicate	2	GRMZM2G025042		GRMZM2G001805
GRMZM2G001850	Singleton	1	None
GRMZM2G001853	Singleton	2	None					GRMZM2G001853
GRMZM2G001869	Singleton	1	None
GRMZM2G001875	Singleton	1	None
GRMZM2G001887	Duplicate	2	GRMZM2G131577
GRMZM2G001895	Duplicate	1	GRMZM2G049288
GRMZM2G001898	Singleton	1	None
GRMZM2G001904	Singleton	1	None		GRMZM2G001904
GRMZM2G001915	Duplicate	2	GRMZM2G165746
GRMZM2G001918	Duplicate	1	GRMZM2G145256
GRMZM2G001930	Duplicate	1	GRMZM2G049229
GRMZM2G001934	Duplicate	2	GRMZM2G064212				GRMZM2G001934
GRMZM2G001938	Singleton	1	None		GRMZM2G001938
GRMZM2G001956	Duplicate	1	GRMZM2G395128		GRMZM2G001956
GRMZM2G001973	Duplicate	2	GRMZM2G162598		GRMZM2G001973
GRMZM2G001981	Singleton	1	None		GRMZM2G001981
GRMZM2G001991	Singleton	2	None				GRMZM2G001991
GRMZM2G002002	Duplicate	1	GRMZM2G113232
GRMZM2G002023	Duplicate	2	GRMZM2G135743		GRMZM2G002023
GRMZM2G002034	Singleton	2	None		GRMZM2G002034
GRMZM2G002075	Singleton	2	None		GRMZM2G002075
GRMZM2G002100	Duplicate	2	GRMZM2G020216			GRMZM2G002100
GRMZM2G002104	Duplicate	2	GRMZM2G139522
GRMZM2G002115	Singleton	1	None
GRMZM2G002121	Singleton	1	None
GRMZM2G002142	Duplicate	2	GRMZM2G065928		GRMZM2G002142
GRMZM2G002165	Singleton	1	None		GRMZM2G002165
GRMZM2G002173	Singleton	2	None			GRMZM2G002173
GRMZM2G002178	Duplicate	1	GRMZM2G067225		GRMZM2G002178
GRMZM2G002227	Singleton	1	None
GRMZM2G002260	Singleton	2	None		GRMZM2G002260
GRMZM2G002276	Duplicate	1	GRMZM2G149230
GRMZM2G002280	Duplicate	2	GRMZM2G113039
GRMZM2G002286	Singleton	2	None				GRMZM2G002286
GRMZM2G002297	Singleton	2	None
GRMZM2G002309	Duplicate	2	GRMZM2G097843
GRMZM2G002391	Singleton	1	None
GRMZM2G002396	Duplicate	1	GRMZM2G132128		GRMZM2G002396
GRMZM2G002416	Duplicate	2	GRMZM2G179170
GRMZM2G002420	Duplicate	2	GRMZM2G059887			GRMZM2G002420
GRMZM2G002427	Duplicate	2	GRMZM2G028014				GRMZM2G002427
GRMZM2G002430	Duplicate	2	GRMZM2G114008
GRMZM2G002473	Singleton	1	None				GRMZM2G002473
GRMZM2G002492	Singleton	1	None		GRMZM2G002492
GRMZM2G002499	Duplicate	1	GRMZM2G102598
GRMZM2G002523	Duplicate	2	GRMZM2G142898		GRMZM2G002523
GRMZM2G002559	Duplicate	1	GRMZM2G021885
GRMZM2G002617	Duplicate	1	GRMZM2G018823
GRMZM2G002626	Singleton	1	None
GRMZM2G002627	Singleton	1	None		GRMZM2G002627
GRMZM2G002642	Singleton	1	None		GRMZM2G002642
GRMZM2G002652	Duplicate	1	GRMZM2G139813		GRMZM2G002652
GRMZM2G002699	Singleton	1	None
GRMZM2G002704	Duplicate	2	AC234528.1_FG006		GRMZM2G002704
GRMZM2G002754	Singleton	2	None		GRMZM2G002754
GRMZM2G002756	Duplicate	2	GRMZM2G459391		GRMZM2G002756
GRMZM2G002765	Duplicate	2	GRMZM2G061662
GRMZM2G002807	Duplicate	2	GRMZM2G091529		GRMZM2G002807
GRMZM2G002828	Duplicate	2	GRMZM2G091586
GRMZM2G002830	Duplicate	1	GRMZM2G007057
GRMZM2G002851	Singleton	2	None		GRMZM2G002851
GRMZM2G002859	Duplicate	2	GRMZM2G123624
GRMZM2G002874	Singleton	2	None		GRMZM2G002874
GRMZM2G002894	Singleton	1	None
GRMZM2G002903	Singleton	1	None
GRMZM2G002910	Singleton	1	None			GRMZM2G002910
GRMZM2G002915	Singleton	2	None		GRMZM2G002915
GRMZM2G002948	Duplicate	2	GRMZM2G146173
GRMZM2G002978	Singleton	1	None
GRMZM2G003022	Singleton	2	None
GRMZM2G003023	Singleton	1	None		GRMZM2G003023
GRMZM2G003028	Singleton	1	None
GRMZM2G003038	Singleton	1	None		GRMZM2G003038
GRMZM2G003057	Singleton	2	None		GRMZM2G003057
GRMZM2G003068	Duplicate	2	GRMZM2G012280
GRMZM2G003090	Singleton	1	None		GRMZM2G003090
GRMZM2G003109	Duplicate	2	AC206201.3_FG009				GRMZM2G003109
GRMZM2G003124	Singleton	2	None
GRMZM2G003157	Singleton	2	None		GRMZM2G003157
GRMZM2G003165	Singleton	1	None		GRMZM2G003165
GRMZM2G003172	Singleton	1	None
GRMZM2G003179	Singleton	1	None
GRMZM2G003252	Singleton	2	None		GRMZM2G003252
GRMZM2G003304	Duplicate	1	GRMZM2G122076		GRMZM2G003304
GRMZM2G003307	Singleton	1	None
GRMZM2G003318	Singleton	1	None		GRMZM2G003318
GRMZM2G003331	Duplicate	2	GRMZM2G131026
GRMZM2G003342	Singleton	1	None
GRMZM2G003354	Singleton	1	None
GRMZM2G003379	Duplicate	1	GRMZM2G099101
GRMZM2G003385	Singleton	1	None
GRMZM2G003389	Singleton	1	None
GRMZM2G003424	Duplicate	1	GRMZM2G086614
GRMZM2G003426	Singleton	1	None		GRMZM2G003426
GRMZM2G003466	Duplicate	1	GRMZM2G113060		GRMZM2G003466
GRMZM2G003493	Duplicate	2	GRMZM2G022224
GRMZM2G003509	Duplicate	1	GRMZM2G178102
GRMZM2G003518	Duplicate	2	GRMZM2G022159
GRMZM2G003526	Duplicate	1	GRMZM2G030118				GRMZM2G003526
GRMZM2G003530	Duplicate	1	GRMZM2G136538
GRMZM2G003551	Singleton	1	None
GRMZM2G003558	Duplicate	2	GRMZM2G151811		GRMZM2G003558
GRMZM2G003563	Singleton	2	None		GRMZM2G003563
GRMZM2G003565	Singleton	1	None		GRMZM2G003565
GRMZM2G003635	Duplicate	1	GRMZM2G104045		GRMZM2G003635
GRMZM2G003638	Singleton	1	None
GRMZM2G003640	Singleton	1	None
GRMZM2G003642	Duplicate	2	GRMZM2G043749
GRMZM2G003663	Duplicate	2	GRMZM2G120408
GRMZM2G003715	Duplicate	1	AC196475.3_FG005
GRMZM2G003718	Singleton	1	None
GRMZM2G003720	Duplicate	1	GRMZM2G009888
GRMZM2G003724	Singleton	1	None		GRMZM2G003724
GRMZM2G003738	Duplicate	2	GRMZM2G093675
GRMZM2G003742	Singleton	1	None
GRMZM2G003752	Singleton	1	None
GRMZM2G003765	Singleton	1	None		GRMZM2G003765
GRMZM2G003769	Singleton	1	None		GRMZM2G003769
GRMZM2G003784	Singleton	1	None		GRMZM2G003784
GRMZM2G003814	Duplicate	2	GRMZM2G496637
GRMZM2G003838	Duplicate	1	GRMZM2G138999			GRMZM2G003838
GRMZM2G003853	Duplicate	2	GRMZM2G083111
GRMZM2G003883	Singleton	1	None		GRMZM2G003883
GRMZM2G003897	Singleton	1	None
GRMZM2G003930	Singleton	2	None		GRMZM2G003930
GRMZM2G003937	Duplicate	2	GRMZM2G066197
GRMZM2G003947	Singleton	2	None
GRMZM2G003988	Duplicate	2	GRMZM2G180211
GRMZM2G003992	Duplicate	2	GRMZM2G176407
GRMZM2G004006	Singleton	2	None		GRMZM2G004006
GRMZM2G004023	Singleton	2	None
GRMZM2G004040	Duplicate	2	GRMZM2G156069		GRMZM2G004040
GRMZM2G004083	Singleton	2	None		GRMZM2G004083
GRMZM2G004092	Duplicate	2	GRMZM2G058089			GRMZM2G004092
GRMZM2G004128	Singleton	1	None
GRMZM2G004131	Duplicate	2	GRMZM2G005909
GRMZM2G004138	Singleton	2	None
GRMZM2G004161	Singleton	1	None		GRMZM2G004161
GRMZM2G004172	Duplicate	2	GRMZM2G070716		GRMZM2G004172
GRMZM2G004180	Duplicate	2	GRMZM2G056889		GRMZM2G004180
GRMZM2G004182	Singleton	2	None
GRMZM2G004188	Duplicate	2	GRMZM2G069025
GRMZM2G004222	Singleton	2	None		GRMZM2G004222
GRMZM2G004259	Duplicate	1	GRMZM2G049398
GRMZM2G004301	Singleton	1	None
GRMZM2G004305	Duplicate	1	GRMZM2G136960
GRMZM2G004334	Duplicate	2	GRMZM2G142046
GRMZM2G004352	Singleton	1	None		GRMZM2G004352
GRMZM2G004362	Singleton	1	None		GRMZM2G004362
GRMZM2G004375	Singleton	1	None
GRMZM2G004382	Duplicate	1	GRMZM2G005041
GRMZM2G004414	Singleton	1	None
GRMZM2G004422	Duplicate	1	GRMZM2G102921
GRMZM2G004435	Singleton	1	None				GRMZM2G004435
GRMZM2G004440	Singleton	2	None			GRMZM2G004440
GRMZM2G004445	Duplicate	1	GRMZM2G025250
GRMZM2G004466	Singleton	2	None
GRMZM2G004475	Duplicate	1	GRMZM2G123188		GRMZM2G004475
GRMZM2G004483	Duplicate	2	GRMZM2G154580		GRMZM2G004483
GRMZM2G004511	Singleton	1	None		GRMZM2G004511
GRMZM2G004516	Duplicate	2	GRMZM2G154565		GRMZM2G004516
GRMZM2G004548	Duplicate	1	GRMZM2G091044				GRMZM2G004548
GRMZM2G004583	Singleton	1	None		GRMZM2G004583
GRMZM2G004590	Singleton	1	None
GRMZM2G004592	Singleton	1	None
GRMZM2G004619	Duplicate	2	GRMZM2G096709		GRMZM2G004619
GRMZM2G004641	Singleton	1	None		GRMZM2G004641
GRMZM2G004690	Duplicate	2	GRMZM2G082745				GRMZM2G004690
GRMZM2G004699	Singleton	1	None		GRMZM2G004699
GRMZM2G004732	Duplicate	1	GRMZM2G460571		GRMZM2G004732
GRMZM2G004736	Singleton	1	None
GRMZM2G004748	Singleton	2	None		GRMZM2G004748
GRMZM2G004768	Duplicate	1	GRMZM2G102502		GRMZM2G004768
GRMZM2G004784	Duplicate	2	GRMZM2G096824
GRMZM2G004795	Duplicate	1	GRMZM2G093404				GRMZM2G004795
GRMZM2G004799	Singleton	1	None			GRMZM2G004799
GRMZM2G004878	Duplicate	2	GRMZM2G106133				GRMZM2G004878
GRMZM2G004880	Duplicate	1	GRMZM2G131286		GRMZM2G004880
GRMZM2G004888	Singleton	1	None
GRMZM2G004898	Duplicate	2	GRMZM2G337190		GRMZM2G004898
GRMZM2G004949	Duplicate	1	GRMZM2G169293
GRMZM2G004957	Singleton	1	None
GRMZM2G004959	Duplicate	1	GRMZM2G175761					GRMZM2G004959
GRMZM2G004990	Singleton	1	None		GRMZM2G004990
GRMZM2G004996	Singleton	1	None					GRMZM2G004996
GRMZM2G004997	Duplicate	2	GRMZM2G442195		GRMZM2G004997
GRMZM2G005000	Singleton	1	None
GRMZM2G005016	Duplicate	2	GRMZM2G137120			GRMZM2G005016
GRMZM2G005024	Duplicate	1	GRMZM2G169593		GRMZM2G005024
GRMZM2G005040	Duplicate	1	GRMZM2G327234
GRMZM2G005052	Singleton	1	None
GRMZM2G005061	Duplicate	2	GRMZM2G120814
GRMZM2G005066	Duplicate	1	GRMZM2G701063		GRMZM2G005066
GRMZM2G005107	Duplicate	1	GRMZM2G025243
GRMZM2G005112	Duplicate	1	GRMZM2G169316				GRMZM2G005112
GRMZM2G005126	Singleton	1	None
GRMZM2G005155	Singleton	1	None				GRMZM2G005155
GRMZM2G005163	Duplicate	2	GRMZM2G180519			GRMZM2G005163
GRMZM2G005187	Duplicate	2	GRMZM2G058021
GRMZM2G005205	Duplicate	2	GRMZM2G518970				GRMZM2G005205
GRMZM2G005209	Singleton	1	None
GRMZM2G005229	Duplicate	1	GRMZM2G072690
GRMZM2G005233	Duplicate	1	GRMZM2G043575			GRMZM2G005233
GRMZM2G005236	Duplicate	2	GRMZM2G019266		GRMZM2G005236
GRMZM2G005251	Duplicate	2	GRMZM2G067067
GRMZM2G005256	Duplicate	2	GRMZM2G075196
GRMZM2G005284	Duplicate	2	GRMZM2G122614
GRMZM2G005290	Duplicate	2	GRMZM2G132509		GRMZM2G005290
GRMZM2G005298	Duplicate	2	GRMZM2G058050
GRMZM2G005304	Singleton	2	None
GRMZM2G005308	Singleton	1	None
GRMZM2G005310	Duplicate	1	GRMZM2G025592
GRMZM2G005339	Singleton	1	None
GRMZM2G005346	Singleton	1	None
GRMZM2G005353	Duplicate	2	GRMZM2G054795		GRMZM2G005353
GRMZM2G005374	Duplicate	2	GRMZM2G111441
GRMZM2G005384	Duplicate	1	GRMZM2G046353		GRMZM2G005384
GRMZM2G005419	Duplicate	2	GRMZM2G166572		GRMZM2G005419
GRMZM2G005435	Singleton	1	None		GRMZM2G005435
GRMZM2G005444	Singleton	1	None
GRMZM2G005456	Duplicate	1	GRMZM2G159744
GRMZM2G005461	Singleton	1	None				GRMZM2G005461
GRMZM2G005483	Duplicate	2	GRMZM2G120262
GRMZM2G005486	Singleton	2	None
GRMZM2G005540	Duplicate	2	GRMZM2G166537			GRMZM2G005540
GRMZM2G005552	Duplicate	2	GRMZM2G034724		GRMZM2G005552
GRMZM2G005619	Singleton	2	None
GRMZM2G005622	Duplicate	1	GRMZM2G175777
GRMZM2G005624	Singleton	1	None
GRMZM2G005641	Duplicate	1	GRMZM2G130052
GRMZM2G005652	Singleton	1	None		GRMZM2G005652
GRMZM2G005680	Singleton	1	None
GRMZM2G005710	Duplicate	2	GRMZM2G035502		GRMZM2G005710
GRMZM2G005715	Singleton	1	None
GRMZM2G005737	Singleton	2	None
GRMZM2G005788	Singleton	1	None
GRMZM2G005791	Singleton	1	None
GRMZM2G005798	Singleton	1	None			GRMZM2G005798
GRMZM2G005815	Singleton	1	None
GRMZM2G005818	Singleton	1	None		GRMZM2G005818
GRMZM2G005825	Singleton	1	None
GRMZM2G005840	Singleton	1	None
GRMZM2G005849	Duplicate	2	GRMZM2G180155
GRMZM2G005859	Singleton	2	None		GRMZM2G005859
GRMZM2G005865	Duplicate	2	GRMZM2G130109
GRMZM2G005886	Singleton	1	None		GRMZM2G005886
GRMZM2G005909	Duplicate	1	GRMZM2G004131
GRMZM2G005939	Duplicate	2	GRMZM2G089596
GRMZM2G005954	Duplicate	2	GRMZM2G116614		GRMZM2G005954
GRMZM2G005973	Singleton	1	None		GRMZM2G005973
GRMZM2G005980	Duplicate	2	GRMZM2G130366
GRMZM2G005984	Duplicate	2	GRMZM2G056424		GRMZM2G005984
GRMZM2G005996	Duplicate	1	GRMZM2G303244
GRMZM2G006006	Singleton	2	None
GRMZM2G006069	Singleton	2	None
GRMZM2G006071	Duplicate	1	GRMZM2G042343
GRMZM2G006085	Duplicate	1	AC206223.3_FG010
GRMZM2G006112	Singleton	1	None
GRMZM2G006117	Duplicate	1	GRMZM2G039811
GRMZM2G006119	Singleton	1	None
GRMZM2G006121	Duplicate	2	GRMZM2G037644		GRMZM2G006121
GRMZM2G006144	Singleton	1	None		GRMZM2G006144
GRMZM2G006197	Singleton	2	None		GRMZM2G006197
GRMZM2G006212	Duplicate	2	GRMZM2G080992
GRMZM2G006216	Duplicate	2	GRMZM2G057113					GRMZM2G006216
GRMZM2G006219	Duplicate	2	GRMZM2G079403			GRMZM2G006219
GRMZM2G006229	Singleton	1	None		GRMZM2G006229
GRMZM2G006234	Singleton	2	None
GRMZM2G006246	Singleton	2	None
GRMZM2G006252	Duplicate	1	GRMZM2G051738				GRMZM2G006252
GRMZM2G006277	Singleton	1	None
GRMZM2G006282	Singleton	1	None
GRMZM2G006297	Duplicate	2	GRMZM2G581103
GRMZM2G006329	Singleton	2	None
GRMZM2G006341	Duplicate	2	GRMZM2G122965
GRMZM2G006366	Singleton	1	None			GRMZM2G006366
GRMZM2G006370	Singleton	1	None
GRMZM2G006377	Singleton	1	None
GRMZM2G006416	Singleton	1	None
GRMZM2G006428	Duplicate	2	GRMZM2G032840		GRMZM2G006428
GRMZM2G006429	Singleton	2	None
GRMZM2G006452	Singleton	1	None
GRMZM2G006453	Singleton	1	None
GRMZM2G006474	Singleton	2	None		GRMZM2G006474
GRMZM2G006526	Duplicate	2	GRMZM2G031239
GRMZM2G006631	Duplicate	1	AC233899.1_FG006
GRMZM2G006672	Duplicate	2	GRMZM2G116872		GRMZM2G006672
GRMZM2G006673	Singleton	1	None		GRMZM2G006673
GRMZM2G006678	Singleton	2	None
GRMZM2G006707	Singleton	1	None
GRMZM2G006714	Duplicate	2	GRMZM2G427418		GRMZM2G006714
GRMZM2G006721	Duplicate	2	GRMZM2G007130
GRMZM2G006732	Singleton	1	None			GRMZM2G006732
GRMZM2G006736	Duplicate	1	GRMZM2G543629		GRMZM2G006736
GRMZM2G006752	Singleton	1	None
GRMZM2G006763	Duplicate	1	GRMZM2G412277
GRMZM2G006765	Duplicate	2	GRMZM2G126190			GRMZM2G006765
GRMZM2G006790	Duplicate	1	GRMZM2G092929
GRMZM2G006791	Singleton	1	None		GRMZM2G006791
GRMZM2G006806	Singleton	2	None
GRMZM2G006830	Duplicate	2	GRMZM2G377215
GRMZM2G006871	Singleton	2	None
GRMZM2G006942	Singleton	1	None
GRMZM2G006948	Duplicate	2	GRMZM2G151434
GRMZM2G006953	Duplicate	2	GRMZM2G407249
GRMZM2G006964	Singleton	1	None		GRMZM2G006964
GRMZM2G006973	Duplicate	1	GRMZM2G142345		GRMZM2G006973
GRMZM2G006977	Duplicate	1	GRMZM2G006902					GRMZM2G006977
GRMZM2G006981	Singleton	1	None				GRMZM2G006981
GRMZM2G007025	Duplicate	1	GRMZM2G037193			GRMZM2G007025
GRMZM2G007028	Duplicate	2	GRMZM2G138131
GRMZM2G007055	Duplicate	1	GRMZM2G179329		GRMZM2G007055
GRMZM2G007057	Duplicate	2	GRMZM2G002830
GRMZM2G007060	Duplicate	2	GRMZM2G057023					GRMZM2G007060
GRMZM2G007080	Singleton	1	None
GRMZM2G007103	Singleton	2	None		GRMZM2G007103
GRMZM2G007122	Duplicate	1	GRMZM2G015287
GRMZM2G007130	Duplicate	1	GRMZM2G006721				GRMZM2G007130
GRMZM2G007157	Duplicate	1	GRMZM2G497561
GRMZM2G007160	Singleton	1	None		GRMZM2G007160
GRMZM2G007185	Singleton	1	None		GRMZM2G007185
GRMZM2G007190	Singleton	1	None
GRMZM2G007195	Duplicate	1	GRMZM2G007404
GRMZM2G007201	Singleton	1	None			GRMZM2G007201
GRMZM2G007248	Singleton	1	None
GRMZM2G007249	Singleton	1	None				GRMZM2G007249
GRMZM2G007256	Duplicate	1	GRMZM2G354834
GRMZM2G007258	Singleton	2	None
GRMZM2G007276	Duplicate	2	GRMZM2G130169
GRMZM2G007277	Duplicate	1	GRMZM2G115451
GRMZM2G007283	Duplicate	2	GRMZM2G099754		GRMZM2G007283
GRMZM2G007288	Duplicate	1	GRMZM2G170126
GRMZM2G007300	Duplicate	1	GRMZM2G085600
GRMZM2G007306	Singleton	2	None		GRMZM2G007306
GRMZM2G007324	Duplicate	2	GRMZM2G181219				GRMZM2G007324
GRMZM2G007339	Singleton	1	None
GRMZM2G007347	Duplicate	1	GRMZM2G081729		GRMZM2G007347
GRMZM2G007372	Duplicate	1	GRMZM2G051276		GRMZM2G007372
GRMZM2G007381	Duplicate	1	GRMZM2G018447
GRMZM2G007384	Duplicate	2	GRMZM2G047607
GRMZM2G007404	Duplicate	2	GRMZM2G007195
GRMZM2G007406	Duplicate	2	GRMZM2G015281		GRMZM2G007406
GRMZM2G007441	Singleton	1	None		GRMZM2G007441
GRMZM2G007453	Singleton	1	None		GRMZM2G007453
GRMZM2G007466	Singleton	1	None
GRMZM2G007475	Duplicate	2	GRMZM2G417082
GRMZM2G007486	Singleton	1	None
GRMZM2G007489	Duplicate	2	GRMZM2G022480			GRMZM2G007489
GRMZM2G007514	Duplicate	2	GRMZM2G104534		GRMZM2G007514
GRMZM2G007555	Duplicate	1	GRMZM2G443187
GRMZM2G007587	Singleton	2	None		GRMZM2G007587
GRMZM2G007615	Singleton	1	None		GRMZM2G007615
GRMZM2G007651	Singleton	1	None
GRMZM2G007659	Duplicate	1	GRMZM2G363408
GRMZM2G007683	Singleton	1	None		GRMZM2G007683
GRMZM2G007695	Duplicate	2	GRMZM2G068952		GRMZM2G007695
GRMZM2G007729	Singleton	2	None		GRMZM2G007729
GRMZM2G007734	Duplicate	2	GRMZM2G012761
GRMZM2G007736	Duplicate	2	GRMZM2G079928
GRMZM2G007757	Singleton	1	None
GRMZM2G007791	Duplicate	1	GRMZM2G354867
GRMZM2G007810	Duplicate	2	GRMZM2G092433
GRMZM2G007835	Singleton	1	None
GRMZM2G007854	Singleton	2	None
GRMZM2G007867	Duplicate	2	GRMZM2G068936
GRMZM2G007907	Duplicate	2	GRMZM2G049547		GRMZM2G007907
GRMZM2G007909	Singleton	1	None				GRMZM2G007909
GRMZM2G007914	Duplicate	1	GRMZM2G349988				GRMZM2G007914
GRMZM2G007922	Duplicate	2	GRMZM2G469162
GRMZM2G007933	Singleton	2	None
GRMZM2G007939	Duplicate	1	GRMZM2G035749		GRMZM2G007939
GRMZM2G007953	Duplicate	2	GRMZM2G053189				GRMZM2G007953
GRMZM2G008058	Duplicate	2	GRMZM2G180004
GRMZM2G008061	Singleton	1	None
GRMZM2G008064	Singleton	1	None				GRMZM2G008064
GRMZM2G008072	Duplicate	1	GRMZM2G089673
GRMZM2G008095	Singleton	2	None				GRMZM2G008095
GRMZM2G008122	Singleton	1	None
GRMZM2G008166	Duplicate	2	GRMZM2G328481		GRMZM2G008166
GRMZM2G008226	Singleton	1	None		GRMZM2G008226
GRMZM2G008232	Duplicate	1	GRMZM2G158766
GRMZM2G008242	Singleton	1	None
GRMZM2G008250	Singleton	1	None
GRMZM2G008259	Singleton	1	None		GRMZM2G008259
GRMZM2G008263	Singleton	1	None		GRMZM2G008263
GRMZM2G008273	Singleton	2	None
GRMZM2G008309	Singleton	1	None
GRMZM2G008356	Singleton	1	None
GRMZM2G008425	Singleton	1	None			GRMZM2G008425
GRMZM2G008482	Duplicate	2	GRMZM2G134066		GRMZM2G008482
GRMZM2G008513	Duplicate	1	GRMZM2G371276
GRMZM2G008583	Singleton	2	None		GRMZM2G008583
GRMZM2G008593	Singleton	1	None				GRMZM2G008593
GRMZM2G008607	Singleton	1	None				GRMZM2G008607
GRMZM2G008622	Singleton	2	None			GRMZM2G008622
GRMZM2G008642	Singleton	1	None				GRMZM2G008642
GRMZM2G008656	Singleton	1	None				GRMZM2G008656
GRMZM2G008657	Singleton	1	None
GRMZM2G008687	Singleton	1	None			GRMZM2G008687
GRMZM2G008712	Duplicate	1	GRMZM2G079067		GRMZM2G008712
GRMZM2G008715	Duplicate	1	GRMZM2G162052				GRMZM2G008715
GRMZM2G008726	Singleton	1	None				GRMZM2G008726
GRMZM2G008728	Duplicate	1	GRMZM2G162007
GRMZM2G008740	Singleton	1	None
GRMZM2G008751	Duplicate	2	GRMZM2G077127		GRMZM2G008751
GRMZM2G008764	Singleton	1	None
GRMZM2G008773	Singleton	1	None
GRMZM2G008792	Duplicate	1	GRMZM2G122340
GRMZM2G008819	Duplicate	2	GRMZM2G045927		GRMZM2G008819
GRMZM2G008834	Duplicate	1	GRMZM2G410487
GRMZM2G008859	Duplicate	2	GRMZM2G145500
GRMZM2G008862	Duplicate	2	GRMZM2G458665
GRMZM2G008892	Singleton	1	None
GRMZM2G008898	Singleton	2	None
GRMZM2G008919	Duplicate	2	GRMZM2G104505
GRMZM2G008972	Singleton	2	None		GRMZM2G008972
GRMZM2G009009	Singleton	1	None
GRMZM2G009014	Singleton	1	None			GRMZM2G009014
GRMZM2G009019	Singleton	2	None			GRMZM2G009019
GRMZM2G009025	Singleton	1	None		GRMZM2G009025
GRMZM2G009030	Duplicate	1	GRMZM2G043672
GRMZM2G009045	Singleton	1	None				GRMZM2G009045
GRMZM2G009048	Duplicate	1	GRMZM2G080107		GRMZM2G009048
GRMZM2G009070	Singleton	2	None		GRMZM2G009070
GRMZM2G009080	Singleton	2	None				GRMZM2G009080
GRMZM2G009083	Singleton	2	None			GRMZM2G009083
GRMZM2G009091	Singleton	1	None
GRMZM2G009117	Singleton	1	None
GRMZM2G009136	Duplicate	2	GRMZM2G067752
GRMZM2G009144	Singleton	1	None		GRMZM2G009144
GRMZM2G009163	Duplicate	2	GRMZM2G057768
GRMZM2G009166	Singleton	1	None
GRMZM2G009196	Singleton	1	None		GRMZM2G009196
GRMZM2G009214	Singleton	2	None
GRMZM2G009223	Duplicate	1	GRMZM2G125850		GRMZM2G009223
GRMZM2G009253	Duplicate	1	GRMZM2G492981
GRMZM2G009320	Duplicate	1	GRMZM2G128072		GRMZM2G009320
GRMZM2G009323	Duplicate	2	GRMZM2G081886
GRMZM2G009326	Singleton	1	None
GRMZM2G009353	Singleton	1	None
GRMZM2G009365	Singleton	1	None
GRMZM2G009368	Duplicate	1	GRMZM2G102754					GRMZM2G009368
GRMZM2G009387	Singleton	1	None
GRMZM2G009400	Singleton	1	None				GRMZM2G009400
GRMZM2G009406	Duplicate	2	GRMZM2G089850
GRMZM2G009412	Duplicate	1	GRMZM2G125527
GRMZM2G009426	Duplicate	1	GRMZM2G476322		GRMZM2G009426
GRMZM2G009443	Singleton	1	None		GRMZM2G009443
GRMZM2G009475	Singleton	2	None		GRMZM2G009475
GRMZM2G009478	Duplicate	2	GRMZM2G089501
GRMZM2G009506	Singleton	1	None
GRMZM2G009538	Singleton	1	None
GRMZM2G009563	Singleton	2	None
GRMZM2G009571	Singleton	2	None
GRMZM2G009575	Duplicate	1	GRMZM2G103345
GRMZM2G009591	Singleton	1	None
GRMZM2G009593	Duplicate	2	GRMZM2G028700
GRMZM2G009627	Singleton	1	None
GRMZM2G009633	Singleton	1	None		GRMZM2G009633
GRMZM2G009653	Singleton	1	None
GRMZM2G009661	Singleton	1	None
GRMZM2G009683	Singleton	2	None
GRMZM2G009690	Duplicate	1	GRMZM2G022398
GRMZM2G009715	Singleton	2	None		GRMZM2G009715
GRMZM2G009717	Duplicate	1	GRMZM2G157631				GRMZM2G009717
GRMZM2G009719	Singleton	2	None
GRMZM2G009795	Duplicate	1	GRMZM2G150478
GRMZM2G009804	Singleton	1	None		GRMZM2G009804
GRMZM2G009808	Duplicate	2	GRMZM2G176397
GRMZM2G009818	Duplicate	1	GRMZM2G438840
GRMZM2G009837	Duplicate	2	GRMZM2G074501
GRMZM2G009843	Duplicate	1	GRMZM2G171987
GRMZM2G009871	Singleton	2	None
GRMZM2G009876	Duplicate	2	GRMZM2G174204
GRMZM2G009888	Duplicate	2	GRMZM2G003720
GRMZM2G009892	Singleton	1	None				GRMZM2G009892
GRMZM2G009894	Duplicate	2	GRMZM2G147791
GRMZM2G009895	Singleton	1	None
GRMZM2G009901	Duplicate	1	GRMZM2G025164		GRMZM2G009901
GRMZM2G009913	Singleton	1	None		GRMZM2G009913
GRMZM2G009928	Duplicate	2	GRMZM2G053023
GRMZM2G009936	Duplicate	2	AC213621.5_FG005
GRMZM2G009948	Singleton	1	None
GRMZM2G009994	Duplicate	1	GRMZM2G402990
GRMZM2G009995	Singleton	1	None
GRMZM2G010000	Duplicate	1	GRMZM2G031637		GRMZM2G010000
GRMZM2G010034	Singleton	1	None		GRMZM2G010034
GRMZM2G010037	Singleton	1	None				GRMZM2G010037
GRMZM2G010054	Duplicate	1	GRMZM2G149406
GRMZM2G010056	Singleton	1	None
GRMZM2G010065	Duplicate	2	GRMZM2G392932
GRMZM2G010075	Singleton	1	None
GRMZM2G010100	Singleton	1	None
GRMZM2G010136	Duplicate	2	GRMZM2G174246
GRMZM2G010142	Singleton	1	None
GRMZM2G010146	Duplicate	2	GRMZM2G039373
GRMZM2G010152	Singleton	2	None
GRMZM2G010176	Duplicate	2	GRMZM2G092679
GRMZM2G010196	Singleton	1	None		GRMZM2G010196
GRMZM2G010202	Singleton	2	None
GRMZM2G010221	Singleton	2	None		GRMZM2G010221
GRMZM2G010238	Singleton	1	None
GRMZM2G010257	Duplicate	1	GRMZM2G075630
GRMZM2G010290	Singleton	2	None		GRMZM2G010290
GRMZM2G010298	Singleton	1	None
GRMZM2G010306	Duplicate	1	GRMZM2G063737				GRMZM2G010306
GRMZM2G010321	Duplicate	1	GRMZM2G051208
GRMZM2G010342	Duplicate	1	GRMZM2G467886
GRMZM2G010348	Duplicate	2	GRMZM2G070199		GRMZM2G010348
GRMZM2G010349	Singleton	1	None		GRMZM2G010349
GRMZM2G010353	Singleton	1	None		GRMZM2G010353
GRMZM2G010357	Singleton	1	None					GRMZM2G010357
GRMZM2G010362	Singleton	1	None
GRMZM2G010372	Singleton	2	None			GRMZM2G010372
GRMZM2G010389	Singleton	1	None
GRMZM2G010422	Duplicate	2	GRMZM2G085713
GRMZM2G010433	Singleton	2	None
GRMZM2G010447	Singleton	1	None		GRMZM2G010447
GRMZM2G010468	Singleton	2	None		GRMZM2G010468
GRMZM2G010474	Singleton	1	None			GRMZM2G010474
GRMZM2G010505	Singleton	2	None
GRMZM2G010551	Singleton	2	None
GRMZM2G010596	Singleton	2	None
GRMZM2G010599	Duplicate	2	AC206642.4_FG002
GRMZM2G010640	Singleton	1	None			GRMZM2G010640
GRMZM2G010673	Singleton	1	None				GRMZM2G010673
GRMZM2G010702	Singleton	1	None				GRMZM2G010702
GRMZM2G010714	Duplicate	1	GRMZM2G013777
GRMZM2G010745	Singleton	1	None
GRMZM2G010754	Singleton	1	None
GRMZM2G010762	Singleton	1	None
GRMZM2G010765	Singleton	1	None
GRMZM2G010779	Singleton	1	None
GRMZM2G010783	Singleton	2	None
GRMZM2G010801	Duplicate	2	GRMZM2G431236		GRMZM2G010801
GRMZM2G010804	Singleton	1	None				GRMZM2G010804
GRMZM2G010831	Duplicate	1	GRMZM2G124791
GRMZM2G010855	Singleton	1	None				GRMZM2G010855
GRMZM2G010863	Duplicate	1	GRMZM2G038980
GRMZM2G010871	Singleton	1	None
GRMZM2G010909	Duplicate	1	GRMZM2G148930				GRMZM2G010909
GRMZM2G010912	Singleton	2	None		GRMZM2G010912
GRMZM2G010927	Duplicate	2	GRMZM2G013970		GRMZM2G010927
GRMZM2G010929	Singleton	2	None		GRMZM2G010929
GRMZM2G010933	Singleton	2	None
GRMZM2G010937	Duplicate	2	GRMZM2G382341			GRMZM2G010937
GRMZM2G010941	Duplicate	2	GRMZM2G382413			GRMZM2G010941
GRMZM2G010944	Singleton	1	None
GRMZM2G010960	Singleton	2	None
GRMZM2G010973	Singleton	1	None		GRMZM2G010973
GRMZM2G010991	Duplicate	2	GRMZM2G063617		GRMZM2G010991
GRMZM2G011030	Singleton	1	None					GRMZM2G011030
GRMZM2G011031	Duplicate	2	GRMZM2G037134
GRMZM2G011068	Singleton	1	None
GRMZM2G011071	Duplicate	2	GRMZM2G338037		GRMZM2G011071
GRMZM2G011079	Singleton	2	None		GRMZM2G011079
GRMZM2G011098	Duplicate	2	GRMZM2G100650			GRMZM2G011098
GRMZM2G011129	Duplicate	1	GRMZM2G048926		GRMZM2G011129
GRMZM2G011141	Duplicate	1	GRMZM2G169562				GRMZM2G011141
GRMZM2G011151	Singleton	2	None				GRMZM2G011151
GRMZM2G011156	Singleton	2	None
GRMZM2G011169	Singleton	1	None
GRMZM2G011218	Duplicate	2	GRMZM2G420432
GRMZM2G011219	Duplicate	2	GRMZM2G569430
GRMZM2G011222	Singleton	1	None
GRMZM2G011233	Singleton	2	None		GRMZM2G011233
GRMZM2G011236	Duplicate	2	GRMZM2G384386
GRMZM2G011269	Duplicate	1	GRMZM2G001724		GRMZM2G011269
GRMZM2G011319	Singleton	2	None		GRMZM2G011319
GRMZM2G011347	Duplicate	1	GRMZM2G074540
GRMZM2G011357	Singleton	1	None
GRMZM2G011373	Singleton	1	None		GRMZM2G011373
GRMZM2G011383	Singleton	2	None			GRMZM2G011383
GRMZM2G011385	Singleton	1	None		GRMZM2G011385
GRMZM2G011436	Singleton	1	None					GRMZM2G011436
GRMZM2G011463	Duplicate	1	GRMZM2G045243		GRMZM2G011463
GRMZM2G011479	Duplicate	1	GRMZM2G068271		GRMZM2G011479
GRMZM2G011483	Singleton	1	None
GRMZM2G011491	Singleton	2	None
GRMZM2G011513	Singleton	2	None				GRMZM2G011513
GRMZM2G011520	Singleton	2	None		GRMZM2G011520
GRMZM2G011553	Singleton	1	None
GRMZM2G011559	Singleton	1	None			GRMZM2G011559
GRMZM2G011592	Duplicate	1	GRMZM2G164419		GRMZM2G011592
GRMZM2G011620	Duplicate	1	GRMZM2G153984					GRMZM2G011620
GRMZM2G011624	Singleton	2	None
GRMZM2G011626	Duplicate	1	GRMZM2G181358		GRMZM2G011626
GRMZM2G011631	Singleton	1	None		GRMZM2G011631
GRMZM2G011636	Singleton	1	None
GRMZM2G011662	Singleton	1	None				GRMZM2G011662
GRMZM2G011731	Duplicate	1	GRMZM2G068361
GRMZM2G011742	Duplicate	1	GRMZM2G170934
GRMZM2G011743	Singleton	2	None
GRMZM2G011878	Duplicate	2	GRMZM2G054481			GRMZM2G011878
GRMZM2G011912	Singleton	1	None				GRMZM2G011912
GRMZM2G011932	Singleton	1	None
GRMZM2G011951	Duplicate	1	GRMZM2G124667			GRMZM2G011951
GRMZM2G011980	Duplicate	2	GRMZM2G114052
GRMZM2G011998	Duplicate	1	GRMZM2G103240					GRMZM2G011998
GRMZM2G012021	Duplicate	1	GRMZM2G045088
GRMZM2G012044	Singleton	1	None
GRMZM2G012088	Duplicate	1	GRMZM2G150901			GRMZM2G012088
GRMZM2G012102	Singleton	1	None		GRMZM2G012102
GRMZM2G012123	Singleton	1	None
GRMZM2G012126	Singleton	1	None
GRMZM2G012140	Duplicate	2	GRMZM2G001288		GRMZM2G012140
GRMZM2G012160	Duplicate	2	GRMZM2G438551
GRMZM2G012178	Singleton	1	None
GRMZM2G012213	Singleton	1	None
GRMZM2G012216	Singleton	1	None
GRMZM2G012224	Singleton	1	None
GRMZM2G012229	Singleton	2	None
GRMZM2G012242	Singleton	2	None
GRMZM2G012251	Singleton	2	None
GRMZM2G012262	Singleton	2	None
GRMZM2G012276	Singleton	2	None		GRMZM2G012276
GRMZM2G012280	Duplicate	1	GRMZM2G003068
GRMZM2G012284	Singleton	2	None
GRMZM2G012319	Singleton	1	None
GRMZM2G012328	Duplicate	1	GRMZM2G125356			GRMZM2G012328
GRMZM2G012342	Singleton	1	None		GRMZM2G012342
GRMZM2G012384	Singleton	1	None
GRMZM2G012393	Duplicate	2	GRMZM2G055789
GRMZM2G012413	Singleton	1	None
GRMZM2G012479	Singleton	2	None		GRMZM2G012479
GRMZM2G012501	Singleton	1	None					GRMZM2G012501
GRMZM2G012584	Duplicate	2	GRMZM2G051141		GRMZM2G012584
GRMZM2G012601	Duplicate	2	GRMZM2G088653				GRMZM2G012601
GRMZM2G012628	Duplicate	1	GRMZM2G058098
GRMZM2G012728	Singleton	2	None
GRMZM2G012758	Singleton	1	None		GRMZM2G012758
GRMZM2G012761	Duplicate	1	GRMZM2G007734
GRMZM2G012814	Duplicate	2	GRMZM2G085049		GRMZM2G012814
GRMZM2G012841	Singleton	1	None
GRMZM2G012863	Duplicate	1	GRMZM2G135498		GRMZM2G012863
GRMZM2G012874	Singleton	2	None		GRMZM2G012874
GRMZM2G012891	Duplicate	1	GRMZM2G090865				GRMZM2G012891
GRMZM2G012923	Singleton	1	None
GRMZM2G012964	Duplicate	1	GRMZM2G042623
GRMZM2G012970	Singleton	2	None		GRMZM2G012970
GRMZM2G012992	Singleton	2	None
GRMZM2G013010	Singleton	1	None				GRMZM2G013010
GRMZM2G013016	Singleton	1	None
GRMZM2G013042	Singleton	2	None
GRMZM2G013045	Singleton	1	None				GRMZM2G013045
GRMZM2G013200	Singleton	2	None		GRMZM2G013200
GRMZM2G013318	Duplicate	1	GRMZM2G156986					GRMZM2G013318
GRMZM2G013324	Duplicate	1	GRMZM2G018416
GRMZM2G013342	Duplicate	1	GRMZM2G024150		GRMZM2G013342
GRMZM2G013349	Duplicate	2	GRMZM2G173067
GRMZM2G013378	Singleton	1	None
GRMZM2G013430	Singleton	1	None
GRMZM2G013448	Singleton	2	None		GRMZM2G013448
GRMZM2G013456	Duplicate	2	GRMZM2G022642					GRMZM2G013456
GRMZM2G013461	Duplicate	2	GRMZM2G509549
GRMZM2G013463	Singleton	1	None
GRMZM2G013465	Duplicate	2	GRMZM2G181104
GRMZM2G013471	Duplicate	1	GRMZM2G080937
GRMZM2G013481	Duplicate	2	GRMZM2G038512
GRMZM2G013546	Duplicate	1	GRMZM2G133955
GRMZM2G013588	Singleton	1	None
GRMZM2G013607	Duplicate	1	GRMZM2G312817
GRMZM2G013617	Singleton	2	None		GRMZM2G013617
GRMZM2G013619	Duplicate	2	GRMZM2G352129
GRMZM2G013625	Singleton	2	None
GRMZM2G013634	Singleton	1	None
GRMZM2G013639	Singleton	1	None
GRMZM2G013652	Duplicate	1	GRMZM2G035063
GRMZM2G013657	Singleton	1	None
GRMZM2G013688	Duplicate	1	GRMZM2G107560
GRMZM2G013695	Duplicate	2	GRMZM2G022248		GRMZM2G013695
GRMZM2G013704	Singleton	1	None
GRMZM2G013726	Duplicate	2	GRMZM2G026930				GRMZM2G013726
GRMZM2G013728	Duplicate	1	GRMZM2G020645
GRMZM2G013750	Singleton	2	None
GRMZM2G013777	Duplicate	2	GRMZM2G010714				GRMZM2G013777
GRMZM2G013811	Singleton	1	None			GRMZM2G013811
GRMZM2G013814	Duplicate	2	GRMZM2G050825
GRMZM2G013821	Duplicate	1	GRMZM2G156785
GRMZM2G013890	Singleton	1	None
GRMZM2G013892	Duplicate	2	GRMZM2G105999
GRMZM2G013956	Singleton	1	None				GRMZM2G013956
GRMZM2G013957	Singleton	1	None		GRMZM2G013957
GRMZM2G013960	Duplicate	1	GRMZM2G086835		GRMZM2G013960
GRMZM2G013970	Duplicate	1	GRMZM2G010927		GRMZM2G013970
GRMZM2G013981	Duplicate	1	GRMZM2G471805					GRMZM2G013981
GRMZM2G013987	Duplicate	1	GRMZM2G048854				GRMZM2G013987
GRMZM2G014022	Duplicate	2	GRMZM2G113646				GRMZM2G014022
GRMZM2G014043	Singleton	2	None
GRMZM2G014066	Duplicate	2	GRMZM2G069018
GRMZM2G014069	Duplicate	2	AC234528.1_FG002
GRMZM2G014076	Singleton	1	None
GRMZM2G014099	Singleton	1	None		GRMZM2G014099
GRMZM2G014106	Duplicate	2	GRMZM2G110548
GRMZM2G014116	Singleton	1	None
GRMZM2G014136	Singleton	1	None
GRMZM2G014170	Duplicate	2	GRMZM2G047774
GRMZM2G014187	Singleton	1	None
GRMZM2G014240	Duplicate	1	GRMZM2G148200			GRMZM2G014240
GRMZM2G014276	Duplicate	1	GRMZM2G128092
GRMZM2G014295	Singleton	1	None
GRMZM2G014300	Duplicate	1	GRMZM2G049013
GRMZM2G014313	Singleton	2	None
GRMZM2G014341	Singleton	2	None
GRMZM2G014356	Duplicate	2	GRMZM2G088543		GRMZM2G014356
GRMZM2G014376	Duplicate	1	GRMZM2G042340
GRMZM2G014392	Duplicate	1	GRMZM2G077930
GRMZM2G014397	Singleton	1	None
GRMZM2G014400	Duplicate	2	GRMZM2G022313
GRMZM2G014419	Duplicate	1	GRMZM2G065062
GRMZM2G014427	Duplicate	1	GRMZM2G022706		GRMZM2G014427
GRMZM2G014441	Duplicate	2	GRMZM2G377131		GRMZM2G014441
GRMZM2G014452	Singleton	1	None
GRMZM2G014526	Singleton	2	None
GRMZM2G014612	Singleton	2	None				GRMZM2G014612
GRMZM2G014651	Singleton	1	None
GRMZM2G014676	Singleton	1	None
GRMZM2G014720	Duplicate	1	GRMZM2G046418
GRMZM2G014750	Singleton	1	None					GRMZM2G014750
GRMZM2G014770	Singleton	1	None		GRMZM2G014770
GRMZM2G014788	Singleton	2	None
GRMZM2G014813	Duplicate	1	GRMZM2G543592
GRMZM2G014826	Singleton	1	None
GRMZM2G014854	Duplicate	2	GRMZM2G385999
GRMZM2G014975	Duplicate	2	GRMZM2G134613				GRMZM2G014975
GRMZM2G014981	Singleton	1	None					GRMZM2G014981
GRMZM2G015005	Singleton	1	None
GRMZM2G015021	Duplicate	2	GRMZM2G118359
GRMZM2G015037	Duplicate	2	AC205574.3_FG006
GRMZM2G015040	Duplicate	1	GRMZM2G087896
GRMZM2G015067	Singleton	1	None
GRMZM2G015073	Duplicate	1	GRMZM2G181002
GRMZM2G015080	Duplicate	2	GRMZM2G131516
GRMZM2G015090	Singleton	1	None					GRMZM2G015090
GRMZM2G015100	Duplicate	1	GRMZM2G402137
GRMZM2G015127	Duplicate	1	GRMZM2G463471			GRMZM2G015127
GRMZM2G015132	Duplicate	1	GRMZM2G161969
GRMZM2G015159	Singleton	2	None
GRMZM2G015200	Singleton	1	None
GRMZM2G015219	Singleton	1	None					GRMZM2G015219
GRMZM2G015267	Singleton	1	None
GRMZM2G015281	Duplicate	1	GRMZM2G007406
GRMZM2G015287	Duplicate	2	GRMZM2G007122
GRMZM2G015289	Duplicate	1	GRMZM2G533679
GRMZM2G015324	Duplicate	2	GRMZM2G107575			GRMZM2G015324
GRMZM2G015344	Duplicate	1	GRMZM2G085960		GRMZM2G015344
GRMZM2G015352	Singleton	1	None
GRMZM2G015361	Singleton	2	None
GRMZM2G015364	Duplicate	1	GRMZM2G094595
GRMZM2G015384	Singleton	1	None
GRMZM2G015418	Singleton	2	None			GRMZM2G015418
GRMZM2G015433	Duplicate	2	GRMZM2G401521		GRMZM2G015433
GRMZM2G015502	Singleton	1	None				GRMZM2G015502
GRMZM2G015534	Singleton	1	None
GRMZM2G015588	Singleton	1	None
GRMZM2G015605	Singleton	1	None
GRMZM2G015610	Duplicate	1	GRMZM2G044382
GRMZM2G015642	Duplicate	1	GRMZM2G091503
GRMZM2G015666	Duplicate	2	GRMZM2G082586		GRMZM2G015666
GRMZM2G015727	Singleton	1	None
GRMZM2G015730	Duplicate	2	GRMZM2G107731
GRMZM2G015735	Duplicate	2	GRMZM2G034943
GRMZM2G015784	Singleton	1	None
GRMZM2G015804	Duplicate	1	AC231431.1_FG001
GRMZM2G015844	Singleton	1	None
GRMZM2G015854	Singleton	1	None
GRMZM2G015872	Singleton	1	None					GRMZM2G015872
GRMZM2G015875	Duplicate	2	GRMZM2G037515
GRMZM2G015881	Duplicate	1	GRMZM2G136427
GRMZM2G015886	Singleton	1	None
GRMZM2G015902	Singleton	1	None
GRMZM2G015906	Singleton	2	None
GRMZM2G015912	Singleton	2	None			GRMZM2G015912
GRMZM2G015925	Singleton	1	None
GRMZM2G015933	Duplicate	2	GRMZM2G145440
GRMZM2G015941	Singleton	2	None
GRMZM2G015967	Singleton	1	None		GRMZM2G015967
GRMZM2G015976	Duplicate	1	GRMZM2G094955
GRMZM2G015989	Duplicate	2	GRMZM2G033426					GRMZM2G015989
GRMZM2G016066	Duplicate	2	GRMZM2G016622		GRMZM2G016066
GRMZM2G016068	Singleton	1	None
GRMZM2G016084	Singleton	1	None		GRMZM2G016084
GRMZM2G016088	Singleton	1	None		GRMZM2G016088
GRMZM2G016097	Duplicate	2	GRMZM2G106105
GRMZM2G016153	Duplicate	2	GRMZM2G062452
GRMZM2G016168	Duplicate	1	GRMZM2G421035
GRMZM2G016184	Singleton	2	None
GRMZM2G016210	Singleton	1	None		GRMZM2G016210
GRMZM2G016236	Singleton	2	None		GRMZM2G016236
GRMZM2G016250	Duplicate	2	GRMZM2G366077
GRMZM2G016275	Singleton	1	None				GRMZM2G016275
GRMZM2G016290	Singleton	1	None		GRMZM2G016290
GRMZM2G016296	Duplicate	2	GRMZM2G110143
GRMZM2G016346	Duplicate	1	GRMZM2G399541		GRMZM2G016346
GRMZM2G016362	Duplicate	2	GRMZM2G122284		GRMZM2G016362
GRMZM2G016382	Singleton	1	None
GRMZM2G016435	Singleton	1	None		GRMZM2G016435
GRMZM2G016439	Duplicate	1	GRMZM2G451604					GRMZM2G016439
GRMZM2G016443	Singleton	1	None		GRMZM2G016443
GRMZM2G016511	Duplicate	1	AC149828.2_FG002
GRMZM2G016521	Singleton	1	None				GRMZM2G016521
GRMZM2G016546	Singleton	1	None		GRMZM2G016546
GRMZM2G016551	Duplicate	1	GRMZM2G163426
GRMZM2G016561	Singleton	1	None
GRMZM2G016586	Singleton	2	None
GRMZM2G016602	Singleton	1	None
GRMZM2G016622	Duplicate	1	GRMZM2G016066		GRMZM2G016622
GRMZM2G016637	Singleton	1	None
GRMZM2G016640	Singleton	1	None
GRMZM2G016657	Duplicate	2	GRMZM2G065088		GRMZM2G016657
GRMZM2G016660	Singleton	1	None
GRMZM2G016668	Singleton	1	None		GRMZM2G016668
GRMZM2G016671	Duplicate	1	GRMZM2G172132
GRMZM2G016677	Duplicate	2	GRMZM2G047954		GRMZM2G016677
GRMZM2G016705	Duplicate	1	GRMZM2G097848
GRMZM2G016734	Duplicate	1	GRMZM2G134476				GRMZM2G016734
GRMZM2G016738	Duplicate	1	GRMZM2G381842
GRMZM2G016744	Duplicate	2	GRMZM2G159402		GRMZM2G016744
GRMZM2G016756	Duplicate	2	GRMZM2G065374		GRMZM2G016756
GRMZM2G016774	Singleton	1	None		GRMZM2G016774
GRMZM2G016802	Singleton	2	None
GRMZM2G016819	Singleton	2	None
GRMZM2G016844	Singleton	2	None
GRMZM2G016858	Singleton	2	None
GRMZM2G016866	Duplicate	1	GRMZM2G427503
GRMZM2G016875	Singleton	1	None
GRMZM2G016892	Duplicate	1	GRMZM2G034122
GRMZM2G016894	Duplicate	1	GRMZM2G437119
GRMZM2G016923	Duplicate	2	GRMZM2G060167
GRMZM2G016926	Duplicate	2	GRMZM2G082207
GRMZM2G016928	Singleton	1	None
GRMZM2G016930	Duplicate	1	GRMZM2G041822				GRMZM2G016930
GRMZM2G016939	Singleton	2	None		GRMZM2G016939
GRMZM2G016948	Duplicate	2	GRMZM2G036286
GRMZM2G016997	Duplicate	2	GRMZM2G033828
GRMZM2G017008	Singleton	1	None
GRMZM2G017013	Duplicate	1	GRMZM2G035170		GRMZM2G017013
GRMZM2G017016	Duplicate	1	GRMZM2G175718
GRMZM2G017045	Duplicate	1	GRMZM2G121494		GRMZM2G017045
GRMZM2G017077	Duplicate	1	GRMZM2G024607		GRMZM2G017077
GRMZM2G017080	Singleton	1	None			GRMZM2G017080
GRMZM2G017081	Duplicate	1	GRMZM2G008754
GRMZM2G017086	Duplicate	1	GRMZM2G028733
GRMZM2G017113	Singleton	1	None
GRMZM2G017170	Duplicate	1	GRMZM2G092223			GRMZM2G017170
GRMZM2G017187	Duplicate	1	GRMZM2G341216
GRMZM2G017193	Singleton	2	None
GRMZM2G017223	Singleton	1	None		GRMZM2G017223
GRMZM2G017229	Singleton	1	None		GRMZM2G017229
GRMZM2G017244	Duplicate	1	GRMZM2G000674
GRMZM2G017254	Singleton	1	None
GRMZM2G017257	Singleton	1	None		GRMZM2G017257
GRMZM2G017266	Duplicate	1	GRMZM2G117993		GRMZM2G017266
GRMZM2G017269	Singleton	1	None
GRMZM2G017290	Duplicate	1	GRMZM2G085646		GRMZM2G017290
GRMZM2G017305	Duplicate	2	GRMZM2G054715
GRMZM2G017319	Singleton	1	None		GRMZM2G017319
GRMZM2G017329	Duplicate	2	GRMZM2G120115			GRMZM2G017329
GRMZM2G017334	Duplicate	2	GRMZM2G048553
GRMZM2G017349	Singleton	1	None
GRMZM2G017368	Singleton	1	None
GRMZM2G017388	Singleton	1	None				GRMZM2G017388
GRMZM2G017400	Duplicate	1	GRMZM2G022611
GRMZM2G017404	Duplicate	1	GRMZM2G095510
GRMZM2G017460	Singleton	2	None
GRMZM2G017486	Singleton	1	None
GRMZM2G017520	Duplicate	1	GRMZM2G086746		GRMZM2G017520
GRMZM2G017522	Duplicate	2	GRMZM2G160853
GRMZM2G017525	Singleton	2	None
GRMZM2G017532	Duplicate	2	GRMZM2G179133		GRMZM2G017532
GRMZM2G017533	Duplicate	2	GRMZM2G103785				GRMZM2G017533
GRMZM2G017536	Duplicate	1	GRMZM2G115825
GRMZM2G017537	Singleton	1	None
GRMZM2G017550	Singleton	1	None				GRMZM2G017550
GRMZM2G017555	Singleton	2	None		GRMZM2G017555
GRMZM2G017584	Singleton	1	None
GRMZM2G017586	Duplicate	2	GRMZM2G093744			GRMZM2G017586
GRMZM2G017616	Singleton	1	None
GRMZM2G017624	Singleton	1	None			GRMZM2G017624
GRMZM2G017634	Duplicate	1	GRMZM2G127683		GRMZM2G017634
GRMZM2G017636	Duplicate	2	GRMZM2G005055		GRMZM2G017636
GRMZM2G017643	Singleton	1	None		GRMZM2G017643
GRMZM2G017682	Duplicate	2	GRMZM2G155317
GRMZM2G017741	Singleton	1	None				GRMZM2G017741
GRMZM2G017789	Singleton	2	None
GRMZM2G017802	Singleton	1	None
GRMZM2G017804	Singleton	1	None
GRMZM2G017815	Duplicate	2	GRMZM2G027049
GRMZM2G017831	Duplicate	2	GRMZM2G347719
GRMZM2G017868	Duplicate	1	GRMZM2G032163
GRMZM2G017869	Duplicate	1	GRMZM2G384780		GRMZM2G017869
GRMZM2G017882	Singleton	1	None		GRMZM2G017882
GRMZM2G017894	Singleton	1	None
GRMZM2G017923	Singleton	1	None
GRMZM2G017933	Singleton	1	None		GRMZM2G017933
GRMZM2G017941	Duplicate	2	GRMZM2G179737
GRMZM2G017957	Duplicate	2	GRMZM2G047513		GRMZM2G017957
GRMZM2G017991	Singleton	1	None		GRMZM2G017991
GRMZM2G018020	Singleton	1	None
GRMZM2G018062	Singleton	1	None
GRMZM2G018074	Duplicate	1	GRMZM2G018607		GRMZM2G018074
GRMZM2G018103	Singleton	1	None
GRMZM2G018126	Duplicate	1	GRMZM2G126865
GRMZM2G018177	Duplicate	2	GRMZM2G030784
GRMZM2G018197	Duplicate	2	GRMZM2G100403		GRMZM2G018197
GRMZM2G018212	Duplicate	1	GRMZM2G318614
GRMZM2G018217	Singleton	1	None
GRMZM2G018223	Singleton	1	None
GRMZM2G018229	Singleton	1	None		GRMZM2G018229
GRMZM2G018251	Duplicate	2	GRMZM2G101965
GRMZM2G018275	Singleton	1	None
GRMZM2G018280	Duplicate	2	GRMZM2G028604		GRMZM2G018280
GRMZM2G018353	Duplicate	2	GRMZM2G138731				GRMZM2G018353
GRMZM2G018356	Singleton	2	None
GRMZM2G018375	Duplicate	2	GRMZM2G074097		GRMZM2G018375
GRMZM2G018398	Duplicate	2	GRMZM2G110333
GRMZM2G018403	Duplicate	1	GRMZM2G054149		GRMZM2G018403
GRMZM2G018414	Duplicate	1	GRMZM2G033612
GRMZM2G018416	Duplicate	2	GRMZM2G013324
GRMZM2G018441	Singleton	2	None		GRMZM2G018441
GRMZM2G018447	Duplicate	2	GRMZM2G007381
GRMZM2G018462	Duplicate	2	GRMZM2G131067
GRMZM2G018484	Singleton	1	None		GRMZM2G018484
GRMZM2G018485	Duplicate	2	GRMZM2G102059				GRMZM2G018485
GRMZM2G018508	Duplicate	1	GRMZM2G379706
GRMZM2G018566	Duplicate	1	GRMZM2G120857
GRMZM2G018573	Singleton	1	None					GRMZM2G018573
GRMZM2G018579	Singleton	1	None		GRMZM2G018579
GRMZM2G018586	Singleton	1	None		GRMZM2G018586
GRMZM2G018607	Duplicate	2	GRMZM2G018074		GRMZM2G018607
GRMZM2G018612	Singleton	1	None		GRMZM2G018612
GRMZM2G018619	Duplicate	1	GRMZM2G101938					GRMZM2G018619
GRMZM2G018678	Duplicate	1	GRMZM2G060842
GRMZM2G018689	Singleton	2	None
GRMZM2G018695	Duplicate	2	GRMZM2G167787		GRMZM2G018695
GRMZM2G018706	Singleton	1	None
GRMZM2G018707	Singleton	2	None
GRMZM2G018728	Singleton	1	None
GRMZM2G018756	Singleton	1	None
GRMZM2G018760	Duplicate	2	GRMZM2G064631				GRMZM2G018760
GRMZM2G018786	Singleton	1	None		GRMZM2G018786
GRMZM2G018820	Singleton	1	None			GRMZM2G018820
GRMZM2G018823	Duplicate	2	GRMZM2G002617
GRMZM2G018837	Duplicate	2	GRMZM2G451882
GRMZM2G018869	Duplicate	1	GRMZM2G060061
GRMZM2G018901	Duplicate	2	GRMZM2G090619
GRMZM2G018941	Duplicate	1	GRMZM2G051613
GRMZM2G018951	Singleton	1	None
GRMZM2G018962	Duplicate	1	GRMZM2G000976
GRMZM2G018971	Duplicate	1	GRMZM2G164797
GRMZM2G018992	Duplicate	2	GRMZM2G030350
GRMZM2G019029	Duplicate	2	GRMZM2G179792				GRMZM2G019029
GRMZM2G019050	Duplicate	1	GRMZM2G097043
GRMZM2G019056	Duplicate	1	GRMZM2G439668		GRMZM2G019056
GRMZM2G019106	Duplicate	2	GRMZM2G153144		GRMZM2G019106
GRMZM2G019144	Singleton	2	None
GRMZM2G019166	Duplicate	2	GRMZM2G153178		GRMZM2G019166
GRMZM2G019173	Singleton	2	None		GRMZM2G019173
GRMZM2G019177	Singleton	2	None
GRMZM2G019183	Singleton	1	None				GRMZM2G019183
GRMZM2G019209	Singleton	2	None			GRMZM2G019209
GRMZM2G019225	Singleton	1	None
GRMZM2G019236	Singleton	1	None
GRMZM2G019246	Duplicate	2	GRMZM2G069773		GRMZM2G019246
GRMZM2G019251	Duplicate	2	GRMZM2G140352
GRMZM2G019260	Duplicate	1	GRMZM2G030839
GRMZM2G019266	Duplicate	1	GRMZM2G005236
GRMZM2G019267	Duplicate	1	GRMZM2G082368		GRMZM2G019267
GRMZM2G019284	Singleton	2	None		GRMZM2G019284
GRMZM2G019291	Singleton	1	None
GRMZM2G019325	Duplicate	2	GRMZM2G044800
GRMZM2G019328	Singleton	2	None			GRMZM2G019328
GRMZM2G019335	Duplicate	2	GRMZM2G095299		GRMZM2G019335
GRMZM2G019358	Singleton	2	None		GRMZM2G019358
GRMZM2G019363	Singleton	1	None		GRMZM2G019363
GRMZM2G019386	Duplicate	1	GRMZM2G442220
GRMZM2G019437	Singleton	1	None		GRMZM2G019437
GRMZM2G019443	Singleton	1	None		GRMZM2G019443
GRMZM2G019450	Singleton	2	None
GRMZM2G019468	Singleton	1	None
GRMZM2G019501	Duplicate	1	GRMZM2G143443
GRMZM2G019538	Duplicate	2	GRMZM2G058655
GRMZM2G019553	Singleton	1	None					GRMZM2G019553
GRMZM2G019562	Singleton	1	None
GRMZM2G019571	Singleton	1	None
GRMZM2G019586	Duplicate	1	GRMZM2G123440
GRMZM2G019596	Singleton	2	None					GRMZM2G019596
GRMZM2G019597	Singleton	2	None
GRMZM2G019612	Duplicate	2	GRMZM2G702036		GRMZM2G019612
GRMZM2G019621	Singleton	2	None
GRMZM2G019641	Duplicate	1	GRMZM2G068531		GRMZM2G019641
GRMZM2G019686	Singleton	1	None		GRMZM2G019686
GRMZM2G019689	Singleton	1	None
GRMZM2G019695	Singleton	2	None		GRMZM2G019695
GRMZM2G019738	Singleton	1	None
GRMZM2G019783	Singleton	1	None
GRMZM2G019807	Duplicate	1	GRMZM2G143469		GRMZM2G019807
GRMZM2G019863	Singleton	1	None
GRMZM2G019876	Singleton	1	None
GRMZM2G019879	Duplicate	1	GRMZM2G048494
GRMZM2G019898	Duplicate	1	GRMZM2G077659
GRMZM2G019901	Duplicate	2	GRMZM2G383601		GRMZM2G019901
GRMZM2G019916	Duplicate	1	GRMZM2G063309				GRMZM2G019916
GRMZM2G019919	Duplicate	1	GRMZM2G126665
GRMZM2G019926	Singleton	1	None
GRMZM2G019958	Duplicate	2	GRMZM2G137891		GRMZM2G019958
GRMZM2G019971	Singleton	1	None
GRMZM2G019974	Singleton	1	None		GRMZM2G019974
GRMZM2G019986	Duplicate	2	GRMZM2G044629		GRMZM2G019986
GRMZM2G019991	Singleton	1	None
GRMZM2G019993	Singleton	1	None
GRMZM2G020002	Singleton	1	None
GRMZM2G020008	Singleton	2	None				GRMZM2G020008
GRMZM2G020081	Duplicate	2	GRMZM2G148453				GRMZM2G020081
GRMZM2G020091	Singleton	1	None				GRMZM2G020091
GRMZM2G020096	Duplicate	2	GRMZM2G111579
GRMZM2G020098	Duplicate	2	GRMZM2G057451
GRMZM2G020131	Singleton	2	None			GRMZM2G020131
GRMZM2G020140	Duplicate	1	GRMZM2G075528
GRMZM2G020146	Singleton	1	None		GRMZM2G020146
GRMZM2G020148	Singleton	2	None		GRMZM2G020148
GRMZM2G020196	Duplicate	2	GRMZM2G160370
GRMZM2G020216	Duplicate	1	GRMZM2G002100
GRMZM2G020255	Singleton	1	None
GRMZM2G020281	Duplicate	1	GRMZM2G096693
GRMZM2G020285	Singleton	1	None
GRMZM2G020291	Duplicate	2	GRMZM2G145556
GRMZM2G020295	Singleton	1	None
GRMZM2G020320	Singleton	1	None		GRMZM2G020320
GRMZM2G020366	Singleton	1	None		GRMZM2G020366
GRMZM2G020388	Duplicate	2	GRMZM2G092780
GRMZM2G020401	Singleton	1	None
GRMZM2G020409	Duplicate	2	GRMZM2G057184		GRMZM2G020409
GRMZM2G020446	Duplicate	1	GRMZM2G090722
GRMZM2G020450	Singleton	1	None
GRMZM2G020484	Singleton	2	None				GRMZM2G020484
GRMZM2G020500	Singleton	1	None		GRMZM2G020500
GRMZM2G020544	Duplicate	2	GRMZM2G136455		GRMZM2G020544
GRMZM2G020548	Duplicate	1	GRMZM2G310155		GRMZM2G020548
GRMZM2G020574	Duplicate	1	GRMZM2G048225
GRMZM2G020583	Duplicate	2	GRMZM2G138176
GRMZM2G020594	Singleton	2	None					GRMZM2G020594
GRMZM2G020606	Singleton	1	None
GRMZM2G020653	Duplicate	2	GRMZM2G091160
GRMZM2G020661	Duplicate	1	GRMZM2G124758
GRMZM2G020666	Singleton	2	None			GRMZM2G020666
GRMZM2G020701	Singleton	1	None
GRMZM2G020721	Singleton	2	None
GRMZM2G020738	Duplicate	1	GRMZM2G427319				GRMZM2G020738
GRMZM2G020740	Singleton	1	None		GRMZM2G020740
GRMZM2G020742	Duplicate	2	GRMZM2G435294		GRMZM2G020742
GRMZM2G020766	Duplicate	1	GRMZM2G171100		GRMZM2G020766
GRMZM2G020785	Duplicate	2	GRMZM2G159924		GRMZM2G020785
GRMZM2G020799	Duplicate	1	GRMZM2G122846		GRMZM2G020799
GRMZM2G020801	Singleton	2	None
GRMZM2G020805	Singleton	2	None
GRMZM2G020826	Duplicate	1	GRMZM2G427106				GRMZM2G020826
GRMZM2G020843	Duplicate	1	GRMZM2G351577
GRMZM2G020898	Singleton	2	None
GRMZM2G020912	Duplicate	2	AC197169.3_FG001
GRMZM2G020915	Singleton	1	None			GRMZM2G020915
GRMZM2G020920	Duplicate	2	GRMZM2G396965
GRMZM2G020928	Duplicate	1	GRMZM2G031827
GRMZM2G020938	Duplicate	2	GRMZM2G468299
GRMZM2G020943	Duplicate	2	GRMZM2G031479		GRMZM2G020943
GRMZM2G020953	Duplicate	2	GRMZM2G396674		GRMZM2G020953
GRMZM2G020974	Singleton	1	None
GRMZM2G020976	Duplicate	1	GRMZM2G133226
GRMZM2G020982	Duplicate	2	GRMZM2G042107
GRMZM2G020986	Duplicate	2	GRMZM2G335638
GRMZM2G020996	Singleton	1	None
GRMZM2G021035	Singleton	1	None					GRMZM2G021035
GRMZM2G021044	Singleton	1	None
GRMZM2G021049	Singleton	1	None
GRMZM2G021055	Singleton	1	None				GRMZM2G021055
GRMZM2G021059	Singleton	1	None
GRMZM2G021069	Duplicate	2	GRMZM2G062333
GRMZM2G021074	Singleton	1	None
GRMZM2G021092	Duplicate	1	GRMZM2G161263
GRMZM2G021095	Duplicate	1	GRMZM2G145568					GRMZM2G021095
GRMZM2G021106	Singleton	1	None		GRMZM2G021106
GRMZM2G021110	Singleton	1	None
GRMZM2G021129	Duplicate	2	GRMZM2G158885
GRMZM2G021149	Duplicate	1	GRMZM2G022041
GRMZM2G021194	Singleton	1	None
GRMZM2G021219	Duplicate	1	GRMZM2G175313
GRMZM2G021225	Duplicate	2	GRMZM2G118840
GRMZM2G021233	Singleton	1	None
GRMZM2G021243	Duplicate	1	AC211474.3_FG006
GRMZM2G021256	Duplicate	2	GRMZM2G082169		GRMZM2G021256
GRMZM2G021270	Duplicate	1	GRMZM2G121210
GRMZM2G021276	Singleton	2	None				GRMZM2G021276
GRMZM2G021319	Duplicate	1	GRMZM2G092762					GRMZM2G021319
GRMZM2G021331	Duplicate	2	GRMZM2G113408
GRMZM2G021378	Singleton	2	None
GRMZM2G021410	Duplicate	1	GRMZM2G143258				GRMZM2G021410
GRMZM2G021416	Singleton	1	None		GRMZM2G021416
GRMZM2G021422	Singleton	1	None
GRMZM2G021433	Singleton	1	None				GRMZM2G021433
GRMZM2G021439	Singleton	2	None
GRMZM2G021459	Duplicate	1	GRMZM2G392224
GRMZM2G021470	Singleton	1	None
GRMZM2G021480	Duplicate	1	GRMZM2G473016		GRMZM2G021480
GRMZM2G021483	Duplicate	2	GRMZM2G156827
GRMZM2G021498	Duplicate	1	GRMZM2G141084		GRMZM2G021498
GRMZM2G021517	Singleton	1	None		GRMZM2G021517
GRMZM2G021530	Singleton	1	None		GRMZM2G021530
GRMZM2G021549	Singleton	1	None				GRMZM2G021549
GRMZM2G021560	Duplicate	1	GRMZM2G062052		GRMZM2G021560
GRMZM2G021567	Singleton	2	None
GRMZM2G021573	Singleton	2	None		GRMZM2G021573
GRMZM2G021589	Singleton	1	None
GRMZM2G021598	Singleton	2	None
GRMZM2G021607	Singleton	2	None		GRMZM2G021607
GRMZM2G021614	Duplicate	2	GRMZM2G152689				GRMZM2G021614
GRMZM2G021619	Duplicate	1	GRMZM2G167280
GRMZM2G021635	Singleton	1	None		GRMZM2G021635
GRMZM2G021642	Singleton	1	None
GRMZM2G021687	Singleton	1	None		GRMZM2G021687
GRMZM2G021694	Singleton	1	None		GRMZM2G021694
GRMZM2G021704	Singleton	1	None
GRMZM2G021742	Singleton	1	None
GRMZM2G021777	Singleton	1	None		GRMZM2G021777
GRMZM2G021781	Duplicate	1	GRMZM2G071745
GRMZM2G021802	Singleton	2	None
GRMZM2G021816	Duplicate	1	GRMZM2G038108
GRMZM2G021822	Singleton	2	None
GRMZM2G021831	Duplicate	1	GRMZM2G392168
GRMZM2G021864	Singleton	1	None
GRMZM2G021877	Duplicate	2	GRMZM2G022453
GRMZM2G021881	Singleton	1	None
GRMZM2G021885	Duplicate	2	GRMZM2G002559
GRMZM2G021909	Singleton	1	None
GRMZM2G021998	Singleton	1	None				GRMZM2G021998
GRMZM2G022041	Duplicate	2	GRMZM2G021149
GRMZM2G022054	Singleton	2	None		GRMZM2G022054
GRMZM2G022061	Singleton	1	None
GRMZM2G022065	Singleton	1	None
GRMZM2G022088	Singleton	1	None
GRMZM2G022101	Singleton	2	None				GRMZM2G022101
GRMZM2G022120	Singleton	1	None		GRMZM2G022120
GRMZM2G022159	Duplicate	1	GRMZM2G003518
GRMZM2G022162	Duplicate	2	GRMZM2G078691				GRMZM2G022162
GRMZM2G022175	Duplicate	2	GRMZM2G157855		GRMZM2G022175
GRMZM2G022180	Duplicate	2	GRMZM2G134668
GRMZM2G022181	Singleton	1	None		GRMZM2G022181
GRMZM2G022192	Singleton	1	None		GRMZM2G022192
GRMZM2G022206	Duplicate	2	GRMZM2G074479		GRMZM2G022206
GRMZM2G022213	Duplicate	2	GRMZM2G058197
GRMZM2G022224	Duplicate	1	GRMZM2G003493
GRMZM2G022229	Singleton	1	None
GRMZM2G022248	Duplicate	1	GRMZM2G013695		GRMZM2G022248
GRMZM2G022253	Singleton	1	None		GRMZM2G022253
GRMZM2G022255	Duplicate	1	GRMZM2G041513
GRMZM2G022258	Duplicate	2	GRMZM2G167031
GRMZM2G022269	Duplicate	1	GRMZM2G313678
GRMZM2G022275	Duplicate	1	GRMZM2G105398
GRMZM2G022298	Duplicate	2	GRMZM2G058612
GRMZM2G022308	Singleton	2	None				GRMZM2G022308
GRMZM2G022311	Singleton	1	None
GRMZM2G022313	Duplicate	1	GRMZM2G014400
GRMZM2G022347	Duplicate	1	GRMZM2G317406			GRMZM2G022347
GRMZM2G022359	Singleton	1	None
GRMZM2G022363	Singleton	1	None			GRMZM2G022363
GRMZM2G022368	Duplicate	1	GRMZM2G132577
GRMZM2G022398	Duplicate	2	GRMZM2G009690				GRMZM2G022398
GRMZM2G022402	Singleton	2	None				GRMZM2G022402
GRMZM2G022413	Singleton	1	None		GRMZM2G022413
GRMZM2G022440	Singleton	1	None				GRMZM2G022440
GRMZM2G022453	Duplicate	1	GRMZM2G021877		GRMZM2G022453
GRMZM2G022499	Duplicate	1	AC202991.3_FG004				GRMZM2G022499
GRMZM2G022506	Singleton	1	None
GRMZM2G022514	Duplicate	2	GRMZM2G466298		GRMZM2G022514
GRMZM2G022558	Singleton	1	None
GRMZM2G022563	Duplicate	1	GRMZM2G127623
GRMZM2G022606	Duplicate	1	GRMZM2G026556		GRMZM2G022606
GRMZM2G022611	Duplicate	2	GRMZM2G017400				GRMZM2G022611
GRMZM2G022625	Singleton	1	None		GRMZM2G022625
GRMZM2G022627	Duplicate	1	GRMZM2G051852
GRMZM2G022629	Duplicate	2	GRMZM2G097116
GRMZM2G022642	Duplicate	1	GRMZM2G013456
GRMZM2G022659	Duplicate	2	GRMZM2G123815		GRMZM2G022659
GRMZM2G022694	Singleton	2	None
GRMZM2G022706	Duplicate	2	GRMZM2G014427
GRMZM2G022782	Duplicate	2	GRMZM2G084694			GRMZM2G022782
GRMZM2G022793	Duplicate	1	GRMZM2G400135
GRMZM2G022820	Singleton	1	None		GRMZM2G022820
GRMZM2G022822	Duplicate	1	GRMZM2G041125				GRMZM2G022822
GRMZM2G022904	Duplicate	1	GRMZM2G161158				GRMZM2G022904
GRMZM2G022915	Duplicate	1	GRMZM2G171279
GRMZM2G022921	Singleton	2	None
GRMZM2G022926	Duplicate	2	GRMZM2G045581		GRMZM2G022926
GRMZM2G022931	Singleton	1	None
GRMZM2G022934	Duplicate	1	GRMZM2G440003			GRMZM2G022934
GRMZM2G022947	Singleton	2	None
GRMZM2G022958	Singleton	2	None		GRMZM2G022958
GRMZM2G022972	Duplicate	2	GRMZM2G126749				GRMZM2G022972
GRMZM2G022974	Duplicate	1	GRMZM2G070448				GRMZM2G022974
GRMZM2G022987	Duplicate	2	GRMZM2G038374
GRMZM2G023008	Singleton	2	None
GRMZM2G023020	Singleton	1	None			GRMZM2G023020
GRMZM2G023023	Singleton	2	None
GRMZM2G023049	Singleton	2	None		GRMZM2G023049
GRMZM2G023051	Duplicate	2	GRMZM2G060150
GRMZM2G023068	Singleton	1	None
GRMZM2G023071	Singleton	1	None
GRMZM2G023110	Duplicate	1	GRMZM2G150448				GRMZM2G023110
GRMZM2G023163	Singleton	1	None		GRMZM2G023163
GRMZM2G023194	Duplicate	2	GRMZM2G171664
GRMZM2G023220	Singleton	1	None
GRMZM2G023237	Duplicate	1	GRMZM2G178886
GRMZM2G023239	Singleton	1	None
GRMZM2G023242	Singleton	1	None
GRMZM2G023257	Singleton	1	None
GRMZM2G023275	Singleton	1	None
GRMZM2G023285	Singleton	1	None		GRMZM2G023285
GRMZM2G023289	Duplicate	1	GRMZM2G109383
GRMZM2G023293	Duplicate	2	GRMZM2G343859
GRMZM2G023313	Singleton	1	None
GRMZM2G023335	Duplicate	1	GRMZM2G318860			GRMZM2G023335
GRMZM2G023346	Singleton	1	None		GRMZM2G023346
GRMZM2G023347	Duplicate	2	GRMZM2G070061
GRMZM2G023387	Singleton	2	None
GRMZM2G023422	Singleton	1	None					GRMZM2G023422
GRMZM2G023436	Duplicate	1	GRMZM2G420935
GRMZM2G023438	Singleton	1	None		GRMZM2G023438
GRMZM2G023520	Duplicate	2	GRMZM2G117439				GRMZM2G023520
GRMZM2G023528	Singleton	2	None		GRMZM2G023528
GRMZM2G023557	Singleton	1	None		GRMZM2G023557
GRMZM2G023575	Duplicate	1	GRMZM2G432143
GRMZM2G023652	Duplicate	2	GRMZM2G080519
GRMZM2G023683	Duplicate	1	GRMZM2G133095				GRMZM2G023683
GRMZM2G023694	Duplicate	2	GRMZM2G067150
GRMZM2G023711	Duplicate	1	GRMZM2G441144		GRMZM2G023711
GRMZM2G023748	Singleton	1	None
GRMZM2G023755	Duplicate	2	GRMZM2G068436		GRMZM2G023755
GRMZM2G023769	Singleton	1	None
GRMZM2G023786	Singleton	1	None
GRMZM2G023827	Singleton	2	None
GRMZM2G023833	Singleton	1	None
GRMZM2G023840	Singleton	2	None		GRMZM2G023840
GRMZM2G023858	Duplicate	2	GRMZM2G433996
GRMZM2G023872	Singleton	2	None		GRMZM2G023872
GRMZM2G023899	Duplicate	2	GRMZM2G150862			GRMZM2G023899
GRMZM2G023921	Duplicate	1	GRMZM2G064903		GRMZM2G023921
GRMZM2G023970	Singleton	1	None
GRMZM2G023986	Singleton	2	None				GRMZM2G023986
GRMZM2G023988	Singleton	1	None
GRMZM2G023992	Singleton	2	None
GRMZM2G024073	Duplicate	1	GRMZM2G042592		GRMZM2G024073
GRMZM2G024099	Singleton	1	None		GRMZM2G024099
GRMZM2G024104	Singleton	1	None
GRMZM2G024131	Singleton	1	None				GRMZM2G024131
GRMZM2G024144	Singleton	1	None
GRMZM2G024150	Duplicate	2	GRMZM2G013342		GRMZM2G024150
GRMZM2G024151	Duplicate	2	EF517601.1_FG021
GRMZM2G024159	Duplicate	1	GRMZM2G117207		GRMZM2G024159
GRMZM2G024180	Duplicate	2	GRMZM2G427529
GRMZM2G024211	Duplicate	1	AC195796.3_FG001
GRMZM2G024231	Singleton	1	None
GRMZM2G024245	Singleton	1	None
GRMZM2G024247	Singleton	1	None
GRMZM2G024260	Singleton	1	None
GRMZM2G024264	Duplicate	1	GRMZM2G133620
GRMZM2G024303	Duplicate	1	GRMZM2G135526
GRMZM2G024310	Duplicate	2	GRMZM2G168762
GRMZM2G024315	Duplicate	2	GRMZM2G176903
GRMZM2G024331	Singleton	2	None				GRMZM2G024331
GRMZM2G024348	Duplicate	1	GRMZM2G075092
GRMZM2G024354	Singleton	1	None
GRMZM2G024389	Singleton	1	None
GRMZM2G024391	Singleton	1	None		GRMZM2G024391
GRMZM2G024395	Duplicate	2	GRMZM2G081943
GRMZM2G024435	Singleton	1	None				GRMZM2G024435
GRMZM2G024437	Duplicate	2	GRMZM2G087806
GRMZM2G024448	Singleton	1	None		GRMZM2G024448
GRMZM2G024451	Singleton	1	None
GRMZM2G024476	Duplicate	2	GRMZM2G034933
GRMZM2G024482	Duplicate	2	GRMZM2G155392		GRMZM2G024482
GRMZM2G024484	Duplicate	1	GRMZM2G040209		GRMZM2G024484
GRMZM2G024495	Duplicate	2	GRMZM2G164182			GRMZM2G024495
GRMZM2G024533	Duplicate	1	GRMZM2G173763
GRMZM2G024550	Singleton	1	None		GRMZM2G024550
GRMZM2G024551	Singleton	1	None				GRMZM2G024551
GRMZM2G024563	Singleton	1	None		GRMZM2G024563
GRMZM2G024571	Singleton	2	None
GRMZM2G024607	Duplicate	2	GRMZM2G017077		GRMZM2G024607
GRMZM2G024615	Duplicate	1	GRMZM2G050658
GRMZM2G024655	Singleton	2	None
GRMZM2G024657	Singleton	2	None		GRMZM2G024657
GRMZM2G024674	Singleton	2	None
GRMZM2G024686	Singleton	1	None
GRMZM2G024690	Duplicate	2	GRMZM2G704032				GRMZM2G024690
GRMZM2G024693	Duplicate	1	GRMZM2G416142			GRMZM2G024693
GRMZM2G024730	Singleton	2	None
GRMZM2G024733	Duplicate	1	GRMZM2G153434
GRMZM2G024775	Duplicate	1	GRMZM2G134508
GRMZM2G024799	Singleton	2	None
GRMZM2G024806	Singleton	1	None
GRMZM2G024808	Duplicate	2	GRMZM2G458494		GRMZM2G024808
GRMZM2G024811	Duplicate	2	GRMZM2G105608
GRMZM2G024823	Singleton	1	None		GRMZM2G024823
GRMZM2G024838	Singleton	2	None
GRMZM2G024865	Singleton	1	None
GRMZM2G024871	Singleton	2	None
GRMZM2G024882	Singleton	1	None
GRMZM2G024887	Duplicate	2	GRMZM2G153268			GRMZM2G024887
GRMZM2G024948	Duplicate	1	AC216872.3_FG002				GRMZM2G024948
GRMZM2G024973	Duplicate	2	GRMZM2G144744
GRMZM2G025026	Singleton	1	None
GRMZM2G025042	Duplicate	1	GRMZM2G001805		GRMZM2G025042
GRMZM2G025054	Duplicate	2	GRMZM2G045005		GRMZM2G025054
GRMZM2G025059	Duplicate	2	GRMZM2G100898
GRMZM2G025062	Singleton	1	None				GRMZM2G025062
GRMZM2G025072	Singleton	1	None
GRMZM2G025074	Duplicate	1	GRMZM2G080943					GRMZM2G025074
GRMZM2G025126	Singleton	2	None
GRMZM2G025127	Duplicate	2	GRMZM2G398559				GRMZM2G025127
GRMZM2G025164	Duplicate	2	GRMZM2G009901
GRMZM2G025171	Duplicate	2	GRMZM2G158746		GRMZM2G025171
GRMZM2G025175	Duplicate	2	GRMZM2G148064			GRMZM2G025175
GRMZM2G025215	Duplicate	2	GRMZM2G150838
GRMZM2G025227	Duplicate	2	GRMZM2G704150
GRMZM2G025231	Duplicate	1	GRMZM2G028353		GRMZM2G025231
GRMZM2G025236	Duplicate	1	GRMZM2G403915				GRMZM2G025236
GRMZM2G025242	Duplicate	1	GRMZM2G498656
GRMZM2G025243	Duplicate	2	GRMZM2G005107		GRMZM2G025243
GRMZM2G025248	Duplicate	2	GRMZM2G046231
GRMZM2G025250	Duplicate	2	GRMZM2G004445
GRMZM2G025255	Singleton	2	None		GRMZM2G025255
GRMZM2G025281	Duplicate	1	GRMZM2G077823
GRMZM2G025366	Singleton	2	None		GRMZM2G025366
GRMZM2G025387	Duplicate	2	GRMZM2G180714
GRMZM2G025404	Duplicate	1	GRMZM2G088828				GRMZM2G025404
GRMZM2G025414	Duplicate	1	GRMZM2G061396
GRMZM2G025451	Singleton	1	None
GRMZM2G025459	Singleton	2	None				GRMZM2G025459
GRMZM2G025488	Singleton	1	None
GRMZM2G025552	Duplicate	1	GRMZM2G051009
GRMZM2G025579	Singleton	1	None					GRMZM2G025579
GRMZM2G025592	Duplicate	2	GRMZM2G005310
GRMZM2G025611	Singleton	1	None		GRMZM2G025611
GRMZM2G025642	Duplicate	1	GRMZM2G172053		GRMZM2G025642
GRMZM2G025646	Singleton	1	None
GRMZM2G025648	Duplicate	1	GRMZM2G089974		GRMZM2G025648
GRMZM2G025659	Singleton	1	None		GRMZM2G025659
GRMZM2G025680	Singleton	1	None			GRMZM2G025680
GRMZM2G025703	Singleton	1	None				GRMZM2G025703
GRMZM2G025731	Duplicate	1	GRMZM2G044900		GRMZM2G025731
GRMZM2G025742	Singleton	1	None		GRMZM2G025742
GRMZM2G025758	Singleton	1	None			GRMZM2G025758
GRMZM2G025783	Duplicate	2	GRMZM2G097046				GRMZM2G025783
GRMZM2G025806	Singleton	2	None
GRMZM2G025812	Singleton	1	None				GRMZM2G025812
GRMZM2G025854	Singleton	1	None		GRMZM2G025854
GRMZM2G025857	Singleton	1	None
GRMZM2G025867	Duplicate	2	GRMZM2G145061
GRMZM2G025870	Singleton	1	None		GRMZM2G025870
GRMZM2G025875	Singleton	1	None
GRMZM2G025880	Singleton	1	None				GRMZM2G025880
GRMZM2G025882	Duplicate	2	GRMZM2G492329		GRMZM2G025882
GRMZM2G025924	Duplicate	2	GRMZM2G034288
GRMZM2G025966	Duplicate	2	GRMZM2G059753
GRMZM2G025977	Singleton	1	None		GRMZM2G025977
GRMZM2G025989	Duplicate	1	GRMZM2G052086
GRMZM2G026013	Singleton	1	None
GRMZM2G026015	Duplicate	2	GRMZM2G094224		GRMZM2G026015
GRMZM2G026024	Duplicate	2	GRMZM2G162529		GRMZM2G026024
GRMZM2G026043	Duplicate	2	GRMZM2G051079
GRMZM2G026085	Duplicate	1	GRMZM2G306781		GRMZM2G026085
GRMZM2G026117	Duplicate	1	GRMZM2G041159		GRMZM2G026117
GRMZM2G026147	Singleton	1	None				GRMZM2G026147
GRMZM2G026157	Duplicate	2	GRMZM2G091964		GRMZM2G026157
GRMZM2G026171	Singleton	2	None			GRMZM2G026171
GRMZM2G026174	Singleton	1	None				GRMZM2G026174
GRMZM2G026180	Singleton	2	None		GRMZM2G026180
GRMZM2G026301	Singleton	2	None
GRMZM2G026346	Duplicate	1	GRMZM2G363437
GRMZM2G026389	Singleton	1	None
GRMZM2G026391	Duplicate	2	GRMZM2G051179
GRMZM2G026417	Duplicate	1	GRMZM2G030458
GRMZM2G026442	Singleton	1	None
GRMZM2G026470	Singleton	2	None		GRMZM2G026470
GRMZM2G026490	Singleton	1	None		GRMZM2G026490
GRMZM2G026535	Singleton	2	None
GRMZM2G026556	Duplicate	2	GRMZM2G022606		GRMZM2G026556
GRMZM2G026558	Duplicate	1	GRMZM2G465208		GRMZM2G026558
GRMZM2G026576	Singleton	2	None		GRMZM2G026576
GRMZM2G026580	Duplicate	2	GRMZM2G044989
GRMZM2G026639	Singleton	1	None
GRMZM2G026643	Singleton	1	None
GRMZM2G026649	Singleton	1	None
GRMZM2G026654	Duplicate	1	GRMZM2G049340					GRMZM2G026654
GRMZM2G026656	Singleton	1	None			GRMZM2G026656
GRMZM2G026703	Singleton	1	None
GRMZM2G026742	Duplicate	2	GRMZM2G118485
GRMZM2G026744	Duplicate	1	GRMZM2G179616			GRMZM2G026744
GRMZM2G026746	Duplicate	1	AC203240.3_FG008		GRMZM2G026746
GRMZM2G026758	Singleton	1	None			GRMZM2G026758
GRMZM2G026780	Singleton	1	None
GRMZM2G026783	Singleton	1	None				GRMZM2G026783
GRMZM2G026793	Duplicate	1	AC215690.3_FG002
GRMZM2G026800	Singleton	2	None		GRMZM2G026800
GRMZM2G026802	Singleton	2	None
GRMZM2G026804	Duplicate	2	GRMZM2G170388		GRMZM2G026804
GRMZM2G026807	Duplicate	1	GRMZM2G178960		GRMZM2G026807
GRMZM2G026833	Singleton	1	None		GRMZM2G026833
GRMZM2G026839	Singleton	1	None					GRMZM2G026839
GRMZM2G026868	Duplicate	1	AC186574.3_FG002
GRMZM2G026869	Singleton	1	None
GRMZM2G026881	Singleton	1	None
GRMZM2G026889	Duplicate	2	GRMZM2G114772
GRMZM2G026911	Singleton	1	None		GRMZM2G026911
GRMZM2G026918	Singleton	1	None
GRMZM2G026922	Duplicate	2	GRMZM2G056762
GRMZM2G026926	Duplicate	1	GRMZM2G040664		GRMZM2G026926
GRMZM2G026927	Singleton	1	None		GRMZM2G026927
GRMZM2G026930	Duplicate	1	GRMZM2G013726		GRMZM2G026930
GRMZM2G026962	Singleton	2	None
GRMZM2G026969	Duplicate	2	GRMZM2G086845		GRMZM2G026969
GRMZM2G026991	Singleton	1	None
GRMZM2G027016	Singleton	2	None				GRMZM2G027016
GRMZM2G027019	Singleton	1	None			GRMZM2G027019
GRMZM2G027021	Singleton	1	None		GRMZM2G027021
GRMZM2G027023	Singleton	1	None
GRMZM2G027043	Duplicate	2	GRMZM2G156983
GRMZM2G027049	Duplicate	1	GRMZM2G017815
GRMZM2G027052	Singleton	2	None
GRMZM2G027056	Singleton	2	None
GRMZM2G027059	Singleton	1	None		GRMZM2G027059
GRMZM2G027068	Singleton	1	None
GRMZM2G027105	Duplicate	1	GRMZM2G107896
GRMZM2G027107	Singleton	2	None
GRMZM2G027135	Singleton	2	None					GRMZM2G027135
GRMZM2G027173	Duplicate	2	GRMZM2G123373			GRMZM2G027173
GRMZM2G027183	Duplicate	1	GRMZM2G115817
GRMZM2G027187	Duplicate	2	GRMZM2G099827			GRMZM2G027187
GRMZM2G027219	Duplicate	1	GRMZM2G701673		GRMZM2G027219
GRMZM2G027232	Singleton	2	None
GRMZM2G027241	Singleton	2	None
GRMZM2G027253	Singleton	2	None
GRMZM2G027282	Singleton	1	None		GRMZM2G027282
GRMZM2G027298	Duplicate	1	GRMZM2G114617
GRMZM2G027302	Duplicate	2	GRMZM2G168371		GRMZM2G027302
GRMZM2G027333	Duplicate	2	GRMZM2G177693
GRMZM2G027336	Singleton	1	None
GRMZM2G027344	Duplicate	1	GRMZM2G125507			GRMZM2G027344
GRMZM2G027385	Singleton	1	None
GRMZM2G027392	Duplicate	1	GRMZM2G360339
GRMZM2G027431	Singleton	1	None
GRMZM2G027437	Singleton	2	None		GRMZM2G027437
GRMZM2G027439	Duplicate	1	GRMZM2G146346
GRMZM2G027451	Duplicate	1	GRMZM2G087233
GRMZM2G027478	Singleton	1	None		GRMZM2G027478
GRMZM2G027495	Duplicate	2	AC209825.3_FG002			GRMZM2G027495
GRMZM2G027499	Duplicate	2	GRMZM2G075262
GRMZM2G027516	Duplicate	1	GRMZM2G421240
GRMZM2G027519	Duplicate	1	GRMZM2G088860		GRMZM2G027519
GRMZM2G027535	Singleton	2	None
GRMZM2G027563	Duplicate	1	GRMZM2G350165
GRMZM2G027627	Singleton	1	None				GRMZM2G027627
GRMZM2G027663	Singleton	1	None
GRMZM2G027697	Duplicate	1	GRMZM2G043792
GRMZM2G027723	Duplicate	1	GRMZM2G112336
GRMZM2G027726	Duplicate	2	GRMZM2G029087			GRMZM2G027726
GRMZM2G027728	Singleton	2	None
GRMZM2G027737	Singleton	2	None
GRMZM2G027750	Singleton	1	None
GRMZM2G027756	Singleton	1	None
GRMZM2G027797	Singleton	1	None
GRMZM2G027821	Singleton	1	None
GRMZM2G027847	Singleton	1	None		GRMZM2G027847
GRMZM2G027851	Singleton	1	None			GRMZM2G027851
GRMZM2G027857	Duplicate	2	GRMZM2G092112
GRMZM2G027860	Duplicate	1	GRMZM2G324462
GRMZM2G027875	Singleton	1	None
GRMZM2G027891	Duplicate	1	GRMZM2G090627
GRMZM2G027955	Singleton	1	None		GRMZM2G027955
GRMZM2G027972	Singleton	2	None		GRMZM2G027972
GRMZM2G027976	Duplicate	1	GRMZM2G128199		GRMZM2G027976
GRMZM2G027995	Duplicate	2	GRMZM2G116034
GRMZM2G028005	Duplicate	2	GRMZM2G130064
GRMZM2G028007	Singleton	1	None
GRMZM2G028014	Duplicate	1	GRMZM2G002427
GRMZM2G028033	Duplicate	1	GRMZM2G336077
GRMZM2G028041	Duplicate	1	GRMZM2G452178		GRMZM2G028041
GRMZM2G028046	Singleton	1	None		GRMZM2G028046
GRMZM2G028054	Duplicate	2	GRMZM2G139688
GRMZM2G028086	Duplicate	1	GRMZM2G099425
GRMZM2G028089	Duplicate	2	GRMZM2G080652
GRMZM2G028096	Singleton	1	None
GRMZM2G028104	Singleton	1	None		GRMZM2G028104
GRMZM2G028108	Singleton	1	None		GRMZM2G028108
GRMZM2G028110	Duplicate	1	GRMZM2G312877		GRMZM2G028110
GRMZM2G028136	Singleton	1	None
GRMZM2G028159	Singleton	1	None				GRMZM2G028159
GRMZM2G028190	Duplicate	2	GRMZM2G055578
GRMZM2G028216	Duplicate	2	GRMZM2G159554		GRMZM2G028216
GRMZM2G028247	Singleton	1	None			GRMZM2G028247
GRMZM2G028252	Singleton	1	None				GRMZM2G028252
GRMZM2G028266	Duplicate	2	GRMZM2G144936
GRMZM2G028302	Singleton	1	None		GRMZM2G028302
GRMZM2G028325	Singleton	1	None		GRMZM2G028325
GRMZM2G028346	Duplicate	2	GRMZM2G445100
GRMZM2G028353	Duplicate	2	GRMZM2G025231
GRMZM2G028386	Duplicate	1	GRMZM2G156737
GRMZM2G028397	Duplicate	1	GRMZM2G179639
GRMZM2G028438	Singleton	2	None
GRMZM2G028444	Singleton	1	None
GRMZM2G028467	Duplicate	1	GRMZM2G144021		GRMZM2G028467
GRMZM2G028492	Duplicate	2	GRMZM2G046968			GRMZM2G028492
GRMZM2G028500	Singleton	1	None
GRMZM2G028501	Singleton	1	None					GRMZM2G028501
GRMZM2G028516	Singleton	2	None		GRMZM2G028516
GRMZM2G028521	Singleton	1	None
GRMZM2G028547	Singleton	1	None					GRMZM2G028547
GRMZM2G028594	Duplicate	1	GRMZM2G070446
GRMZM2G028604	Duplicate	1	GRMZM2G018280		GRMZM2G028604
GRMZM2G028608	Singleton	1	None
GRMZM2G028622	Duplicate	2	GRMZM2G047448		GRMZM2G028622
GRMZM2G028637	Singleton	1	None			GRMZM2G028637
GRMZM2G028640	Duplicate	1	GRMZM2G096695		GRMZM2G028640
GRMZM2G028643	Singleton	2	None			GRMZM2G028643
GRMZM2G028648	Singleton	2	None					GRMZM2G028648
GRMZM2G028700	Duplicate	1	GRMZM2G009593
GRMZM2G028721	Duplicate	1	GRMZM2G043782
GRMZM2G028726	Singleton	1	None
GRMZM2G028733	Duplicate	2	GRMZM2G017086
GRMZM2G028774	Singleton	1	None		GRMZM2G028774
GRMZM2G028794	Duplicate	2	GRMZM2G109480
GRMZM2G028796	Duplicate	2	GRMZM2G079031					GRMZM2G028796
GRMZM2G028812	Duplicate	2	GRMZM2G476000
GRMZM2G028813	Duplicate	2	GRMZM2G433557
GRMZM2G028830	Duplicate	1	GRMZM2G159700
GRMZM2G028834	Duplicate	2	GRMZM2G143330
GRMZM2G028852	Singleton	2	None
GRMZM2G028855	Duplicate	2	GRMZM2G113401
GRMZM2G028870	Singleton	1	None		GRMZM2G028870
GRMZM2G028883	Singleton	2	None
GRMZM2G028887	Duplicate	1	GRMZM2G154864
GRMZM2G028889	Singleton	2	None		GRMZM2G028889
GRMZM2G028900	Singleton	1	None
GRMZM2G028921	Duplicate	2	GRMZM2G350332
GRMZM2G028928	Singleton	1	None
GRMZM2G028929	Singleton	2	None
GRMZM2G028955	Singleton	2	None
GRMZM2G028966	Singleton	2	None		GRMZM2G028966
GRMZM2G028980	Singleton	2	None
GRMZM2G028986	Singleton	2	None
GRMZM2G029029	Duplicate	1	GRMZM2G092182
GRMZM2G029039	Duplicate	2	GRMZM2G165007				GRMZM2G029039
GRMZM2G029055	Singleton	1	None
GRMZM2G029058	Singleton	2	None
GRMZM2G029065	Singleton	1	None
GRMZM2G029082	Duplicate	1	GRMZM2G457003
GRMZM2G029087	Duplicate	1	GRMZM2G027726
GRMZM2G029096	Duplicate	1	GRMZM2G405559
GRMZM2G029113	Duplicate	1	GRMZM2G101179
GRMZM2G029135	Duplicate	1	GRMZM2G107639
GRMZM2G029194	Singleton	1	None
GRMZM2G029219	Singleton	1	None		GRMZM2G029219
GRMZM2G029243	Singleton	2	None			GRMZM2G029243
GRMZM2G029262	Singleton	1	None
GRMZM2G029270	Duplicate	2	GRMZM2G414540					GRMZM2G029270
GRMZM2G029307	Duplicate	1	GRMZM2G142825
GRMZM2G029314	Duplicate	1	GRMZM2G050741
GRMZM2G029323	Duplicate	2	GRMZM2G055204		GRMZM2G029323
GRMZM2G029345	Singleton	1	None				GRMZM2G029345
GRMZM2G029356	Duplicate	1	GRMZM2G113375
GRMZM2G029385	Singleton	1	None
GRMZM2G029396	Duplicate	1	GRMZM2G108225
GRMZM2G029478	Duplicate	2	GRMZM2G124560
GRMZM2G029506	Duplicate	2	GRMZM2G366146		GRMZM2G029506
GRMZM2G029527	Duplicate	1	GRMZM2G076389
GRMZM2G029530	Singleton	1	None
GRMZM2G029536	Singleton	1	None
GRMZM2G029543	Duplicate	1	GRMZM2G053639		GRMZM2G029543
GRMZM2G029546	Singleton	1	None		GRMZM2G029546
GRMZM2G029552	Duplicate	1	GRMZM2G142850
GRMZM2G029558	Duplicate	2	GRMZM2G437509			GRMZM2G029558
GRMZM2G029573	Duplicate	2	GRMZM2G147450		GRMZM2G029573
GRMZM2G029587	Singleton	1	None		GRMZM2G029587
GRMZM2G029632	Singleton	2	None
GRMZM2G029685	Singleton	2	None
GRMZM2G029692	Singleton	1	None		GRMZM2G029692
GRMZM2G029713	Singleton	1	None
GRMZM2G029716	Singleton	1	None			GRMZM2G029716
GRMZM2G029756	Singleton	2	None		GRMZM2G029756
GRMZM2G029798	Singleton	1	None			GRMZM2G029798
GRMZM2G029815	Duplicate	1	GRMZM2G170289
GRMZM2G029824	Singleton	1	None
GRMZM2G029850	Duplicate	1	GRMZM2G170322			GRMZM2G029850
GRMZM2G029863	Duplicate	1	GRMZM2G444845		GRMZM2G029863
GRMZM2G029879	Singleton	1	None		GRMZM2G029879
GRMZM2G029912	Singleton	1	None		GRMZM2G029912
GRMZM2G029922	Duplicate	1	GRMZM2G157677				GRMZM2G029922
GRMZM2G029933	Singleton	2	None
GRMZM2G029951	Singleton	1	None
GRMZM2G029979	Singleton	1	None				GRMZM2G029979
GRMZM2G030009	Duplicate	2	GRMZM2G107711		GRMZM2G030009
GRMZM2G030013	Singleton	1	None				GRMZM2G030013
GRMZM2G030016	Duplicate	1	GRMZM2G053652
GRMZM2G030038	Singleton	1	None
GRMZM2G030072	Singleton	1	None		GRMZM2G030072
GRMZM2G030097	Singleton	2	None
GRMZM2G030099	Singleton	1	None
GRMZM2G030118	Duplicate	2	GRMZM2G003526
GRMZM2G030122	Singleton	2	None					GRMZM2G030122
GRMZM2G030125	Singleton	2	None
GRMZM2G030138	Singleton	1	None		GRMZM2G030138
GRMZM2G030139	Duplicate	2	GRMZM2G107196
GRMZM2G030167	Duplicate	2	GRMZM2G070360
GRMZM2G030169	Duplicate	2	GRMZM2G082484
GRMZM2G030173	Singleton	1	None
GRMZM2G030181	Singleton	1	None		GRMZM2G030181
GRMZM2G030223	Singleton	1	None
GRMZM2G030240	Singleton	2	None		GRMZM2G030240
GRMZM2G030272	Duplicate	1	GRMZM2G060918		GRMZM2G030272
GRMZM2G030284	Duplicate	2	GRMZM2G106028
GRMZM2G030297	Singleton	1	None
GRMZM2G030299	Singleton	1	None		GRMZM2G030299
GRMZM2G030341	Singleton	1	None
GRMZM2G030350	Duplicate	1	GRMZM2G018992				GRMZM2G030350
GRMZM2G030384	Duplicate	2	AC193372.4_FG001
GRMZM2G030402	Duplicate	2	GRMZM2G070068
GRMZM2G030408	Duplicate	1	GRMZM2G034511
GRMZM2G030444	Duplicate	2	GRMZM2G074672
GRMZM2G030458	Duplicate	2	GRMZM2G026417
GRMZM2G030465	Duplicate	1	GRMZM2G142768
GRMZM2G030494	Singleton	1	None		GRMZM2G030494
GRMZM2G030523	Duplicate	1	GRMZM2G108712
GRMZM2G030528	Singleton	1	None
GRMZM2G030542	Singleton	2	None
GRMZM2G030567	Singleton	1	None
GRMZM2G030571	Singleton	1	None				GRMZM2G030571
GRMZM2G030594	Singleton	1	None
GRMZM2G030596	Singleton	1	None
GRMZM2G030598	Duplicate	1	GRMZM2G406850
GRMZM2G030606	Singleton	1	None		GRMZM2G030606
GRMZM2G030646	Duplicate	2	GRMZM2G080048
GRMZM2G030659	Singleton	1	None
GRMZM2G030688	Duplicate	2	GRMZM2G166548
GRMZM2G030712	Singleton	1	None
GRMZM2G030713	Duplicate	2	GRMZM2G335259
GRMZM2G030717	Singleton	2	None
GRMZM2G030731	Duplicate	1	GRMZM2G096123
GRMZM2G030744	Singleton	1	None
GRMZM2G030762	Duplicate	2	GRMZM2G180406
GRMZM2G030784	Duplicate	1	GRMZM2G018177
GRMZM2G030794	Singleton	1	None
GRMZM2G030805	Duplicate	1	GRMZM2G075104
GRMZM2G030809	Singleton	1	None
GRMZM2G030831	Singleton	2	None		GRMZM2G030831
GRMZM2G030839	Duplicate	2	GRMZM2G019260
GRMZM2G030858	Duplicate	2	GRMZM2G058511
GRMZM2G030873	Duplicate	1	GRMZM2G010755		GRMZM2G030873
[truncated: 10,958 more rows]
