# Supplementary material for: Discovery of novel transcripts and gametophytic functions via RNA-seq analysis of maize gametophytic transcriptomes
Source: Genome Biol. 2014 Jul 31;15(7):414. doi: 10.1186/s13059-014-0414-2 (PMC4309534; doi:10.1186/s13059-014-0414-2)
Supplement: Additional file 6: Table S6. — Genes above 0.1 FPKM that are enriched in each tissue (that is, two- fold higher in the test tissue(s) than the other tissues). [file 13059_2014_414_MOESM6_ESM.xlsx]

## Sheet: Seedling
Table S6. Genes above 0.1 FPKM that are enriched in each tissue (i.e. 2 fold higher in the test tissue(s) than the other tissues)
All Genes above 0.1 FPKM in B73 Seedlings that are 2 fold higher in B73 Seedling than B73 Pollen, than B73/W23 Embryo Sacs, and than B73/W23 Ovules without Embryo Sacs		All Genes above 0.1 FPKM in B73 Pollen that are 2 fold higher in B73 Pollen than B73 Seedling, than B73/W23 Embryo Sacs, and than B73/W23 Ovules without Embryo Sacs		All Genes above 0.1 FPKM in B73/W23 Embryo Sacs that are 2 fold higher in B73/W23 Embryo Sacs than B73 Seedling, than B73 Pollen, and than B73/W23 Ovules without Embryo Sacs		All Genes above 0.1 FPKM in B73/W23 Ovules without Embryo Sacs that are 2 fold higher in B73/W23 Ovules without Embryo Sacs than B73 Seedling, than B73 Pollen, and than B73/W23 Embryo Sacs		All Genes above 0.1 FPKM in B73 Pollen and B73/W23 Embryo Sacs that are 2 fold higher in B73 Pollen than B73 Seedling and B73/W23 Ovules without Embryo Sacs and also two fold higher in B73/W23 Embryo Sacs than B73 Seedling and B73/W23 Ovules without Embryo Sacs
GRMZM2G374263		GRMZM2G088371		GRMZM2G128832		GRMZM2G153292		GRMZM2G175165
AC216353.2_FG005		GRMZM2G133129		GRMZM5G892124		GRMZM5G822237		GRMZM2G438301
GRMZM2G586702		GRMZM2G095895		GRMZM2G121308		GRMZM2G419891		GRMZM2G041493
GRMZM5G837022		GRMZM2G163099		GRMZM2G118873		GRMZM5G803735		GRMZM2G149930
GRMZM2G308907		GRMZM5G887514		GRMZM2G168651		GRMZM2G144387		GRMZM2G064136
GRMZM2G158394		GRMZM5G876285		GRMZM2G125520		GRMZM2G153541		GRMZM2G128268
GRMZM2G306345		GRMZM2G175243		GRMZM5G829038		GRMZM2G144653		GRMZM2G153369
GRMZM2G360821		GRMZM2G419209		GRMZM5G812298		GRMZM2G112165		GRMZM2G146463
GRMZM2G070605		GRMZM2G319875		GRMZM2G088861		GRMZM2G013457		GRMZM2G133129
AC207722.2_FG009		GRMZM2G317406		GRMZM2G074293		GRMZM2G017805		GRMZM2G044194
GRMZM2G011523		GRMZM2G390896		GRMZM2G006601		AC207427.3_FG005		GRMZM2G029926
GRMZM2G121878		GRMZM2G146551		GRMZM2G483273		GRMZM2G091155		GRMZM2G487197
GRMZM2G132929		GRMZM2G109842		GRMZM2G173023		GRMZM2G159032		GRMZM2G045082
GRMZM2G050131		GRMZM2G019328		GRMZM2G114952		GRMZM2G066024		GRMZM2G029087
GRMZM2G114945		GRMZM2G030265		GRMZM2G099353		GRMZM2G048371		GRMZM2G042034
GRMZM2G018627		GRMZM2G153268		GRMZM2G175165		GRMZM5G814991		GRMZM5G878308
GRMZM2G414192		GRMZM2G160113		GRMZM2G489627		GRMZM2G442658		GRMZM2G401374
GRMZM2G077333		GRMZM2G073155		GRMZM2G167733		GRMZM5G808756		GRMZM2G143211
GRMZM2G083841		GRMZM2G133113		GRMZM2G483275		GRMZM5G803276		GRMZM2G142967
GRMZM5G896196		GRMZM2G172664		GRMZM2G015355		GRMZM5G821439		GRMZM2G022863
GRMZM2G080107		GRMZM2G041493		GRMZM2G079962		GRMZM2G044498		GRMZM2G090505
GRMZM2G113033		GRMZM2G024887		GRMZM2G109388		GRMZM2G144153		GRMZM2G389015
GRMZM2G172204		GRMZM2G120563		GRMZM5G869269		GRMZM2G106574		GRMZM2G144782
GRMZM2G016066		GRMZM2G122230		GRMZM2G314361		GRMZM2G088064		GRMZM2G064701
GRMZM2G364252		GRMZM2G153368		GRMZM2G006985		GRMZM2G004959		GRMZM2G009359
GRMZM2G071450		GRMZM2G135570		GRMZM2G149930		GRMZM5G857786		GRMZM2G165836
GRMZM2G059083		GRMZM5G865672		GRMZM2G496821		GRMZM2G089491		GRMZM2G165083
GRMZM2G013342		GRMZM2G166044		GRMZM2G041317		GRMZM2G151807		GRMZM5G813474
GRMZM2G056500		GRMZM2G080056		GRMZM2G015985		GRMZM2G074735		GRMZM2G023191
GRMZM2G010348		GRMZM2G106899		GRMZM2G436593		GRMZM5G816042		GRMZM2G163679
GRMZM2G073150		GRMZM2G027782		GRMZM5G877423		GRMZM2G060647		GRMZM2G128301
GRMZM2G385622		GRMZM2G431856		GRMZM2G573903		AC203173.3_FG004		GRMZM2G179854
GRMZM5G806774		GRMZM2G098278		GRMZM2G179462		GRMZM2G129034		GRMZM2G033359
GRMZM2G034152		GRMZM2G450501		GRMZM2G065757		GRMZM2G137930		GRMZM2G021051
GRMZM2G098520		GRMZM2G139431		GRMZM2G048697		GRMZM2G124143		GRMZM2G123365
GRMZM2G337113		GRMZM2G181202		GRMZM2G443343		GRMZM2G016439		GRMZM2G474755
GRMZM2G046284		GRMZM2G321978		GRMZM2G145466		GRMZM2G006977		GRMZM2G046306
GRMZM2G162748		GRMZM2G047699		GRMZM2G078799		GRMZM2G062197		GRMZM2G362828
AC210003.2_FG015		GRMZM2G137037		GRMZM2G014975		AC196961.2_FG003		GRMZM2G044388
GRMZM2G134264		GRMZM2G158593		GRMZM2G176595		GRMZM2G099340		AC233850.1_FG003
GRMZM2G033885		GRMZM2G139513		GRMZM2G310368		GRMZM2G097728		GRMZM2G140223
GRMZM2G450762		GRMZM2G127106		GRMZM2G380656		GRMZM2G095851		GRMZM5G841053
AC233788.2_FG002		GRMZM2G418644		GRMZM2G411652		GRMZM2G040369		AC196779.3_FG003
GRMZM2G561188		GRMZM2G074361		GRMZM5G821594		GRMZM2G061928		GRMZM2G011098
GRMZM2G122337		AC189771.3_FG001		GRMZM2G128268		GRMZM5G819302		GRMZM2G040932
AC190623.3_FG001		GRMZM2G020852		GRMZM2G025062		GRMZM2G156027		GRMZM2G450498
GRMZM5G804323		GRMZM2G071327		GRMZM2G166141		GRMZM2G013318		GRMZM2G350711
GRMZM2G351977		GRMZM2G448511		GRMZM5G877737		GRMZM2G364178		GRMZM2G112377
GRMZM5G849275		GRMZM2G047055		GRMZM5G862016		GRMZM2G061447		GRMZM2G307404
GRMZM2G402936		GRMZM2G309944		GRMZM5G857352		GRMZM2G090626		GRMZM2G465430
GRMZM2G001653		GRMZM5G886913		GRMZM2G011513		GRMZM5G848693		GRMZM2G018366
GRMZM2G000326		GRMZM2G139695		GRMZM2G101584		GRMZM2G469673		GRMZM2G172829
GRMZM2G480850		GRMZM2G041448		GRMZM2G400714		GRMZM2G129354		GRMZM2G015127
GRMZM2G094388		GRMZM2G004927		GRMZM2G108467		GRMZM2G173341		GRMZM2G072029
GRMZM5G834758		GRMZM2G325474		GRMZM2G021621		GRMZM2G081682		GRMZM2G022229
GRMZM2G057186		GRMZM2G125356		GRMZM2G417523		GRMZM2G390160		AC195798.3_FG001
GRMZM2G085646		GRMZM2G160526		GRMZM2G118269		AC195331.3_FG008		GRMZM2G129150
GRMZM2G015295		GRMZM2G020131		GRMZM2G368886		GRMZM2G048335		GRMZM2G322001
GRMZM2G157007		GRMZM2G160626		GRMZM5G869984		GRMZM2G004996		GRMZM2G136300
GRMZM2G010884		GRMZM2G174565		GRMZM5G818152		GRMZM2G037204		GRMZM2G171365
GRMZM5G890561		GRMZM2G378547		GRMZM2G089995		GRMZM2G012416		GRMZM2G123544
GRMZM2G162529		AC197143.3_FG007		GRMZM2G472248		GRMZM2G073567		GRMZM2G044884
AC209208.3_FG002		GRMZM2G462635		GRMZM2G433365		GRMZM2G089743		GRMZM2G129108
GRMZM2G161295		GRMZM2G173738		GRMZM2G077034		GRMZM2G015989		GRMZM5G878322
GRMZM2G104549		GRMZM2G128491		GRMZM2G355572		GRMZM2G124026		GRMZM2G466519
GRMZM2G304947		GRMZM2G152328		GRMZM5G843748		GRMZM2G109425		GRMZM2G173596
GRMZM2G155242		GRMZM2G139517		GRMZM2G405090		GRMZM2G099522		GRMZM2G704392
GRMZM2G051879		GRMZM2G350662		AC205471.4_FG007		GRMZM2G087207		GRMZM2G090114
GRMZM2G048313		GRMZM2G064698		GRMZM2G055859		GRMZM2G083711		GRMZM2G075386
GRMZM2G329047		GRMZM2G108766		GRMZM2G361210		GRMZM2G366270		GRMZM2G321978
GRMZM2G010929		GRMZM2G487322		GRMZM2G157202		GRMZM2G090980		GRMZM2G317406
GRMZM2G382914		GRMZM2G180272		GRMZM2G144464		GRMZM5G874568		GRMZM2G016948
GRMZM2G132623		GRMZM2G151755		GRMZM2G174347		GRMZM2G032070		GRMZM2G702991
GRMZM2G162233		GRMZM2G156857		GRMZM5G819965		GRMZM2G155321		GRMZM5G882708
GRMZM2G116273		GRMZM2G157929		GRMZM2G101497		GRMZM2G118731		GRMZM5G874201
GRMZM2G306258		GRMZM2G066191		GRMZM2G038024		GRMZM5G821482		GRMZM2G107985
GRMZM5G825759		GRMZM2G129064		GRMZM2G163998		GRMZM2G069765		GRMZM2G052939
GRMZM2G001696		GRMZM2G097122		GRMZM2G127404		GRMZM2G000650		GRMZM2G159660
GRMZM2G130678		GRMZM2G046824		GRMZM2G004298		GRMZM5G802395		GRMZM2G156754
GRMZM2G064096		GRMZM2G012263		GRMZM2G078779		GRMZM2G076705		GRMZM2G077643
GRMZM2G149428		GRMZM2G309063		GRMZM2G096100		GRMZM2G077143		GRMZM2G497928
GRMZM2G161154		GRMZM2G130055		GRMZM2G525084		GRMZM2G133895		GRMZM2G419452
GRMZM2G112912		GRMZM2G030531		GRMZM2G080263		GRMZM2G054397		GRMZM2G362823
GRMZM2G057281		GRMZM2G110025		GRMZM5G839032		GRMZM2G178906		GRMZM2G164950
GRMZM2G405519		GRMZM2G323418		GRMZM2G055684		GRMZM2G130548		AC191691.3_FG011
GRMZM2G048907		GRMZM2G463471		GRMZM2G489599		GRMZM2G152526		GRMZM2G107761
GRMZM2G009320		GRMZM2G006765		GRMZM2G463167		GRMZM2G528319		GRMZM5G841757
GRMZM2G463913		GRMZM2G075077		GRMZM2G414727		GRMZM2G389233		GRMZM2G035131
GRMZM2G092311		GRMZM2G162461		GRMZM2G106819		GRMZM2G173425		GRMZM2G336448
GRMZM2G163988		AC203535.4_FG006		AC208201.3_FG002		GRMZM2G093902		GRMZM2G139396
GRMZM2G058070		GRMZM2G117603		GRMZM2G144997		GRMZM2G025074		GRMZM2G031329
GRMZM2G377168		GRMZM2G320175		GRMZM2G004947		GRMZM2G075562		GRMZM2G134277
GRMZM2G017290		GRMZM2G082517		GRMZM2G038598		GRMZM2G150193		AC233955.1_FG002
GRMZM2G427444		GRMZM5G860318		GRMZM2G052667		GRMZM2G703490		GRMZM2G130950
GRMZM2G119471		GRMZM2G072886		GRMZM2G458200		GRMZM2G464782		GRMZM2G047699
GRMZM2G180625		GRMZM2G023020		GRMZM2G040020		GRMZM5G898314		GRMZM2G035701
GRMZM2G130358		GRMZM2G060937		GRMZM2G401328		GRMZM2G092129		GRMZM2G070978
GRMZM2G137839		GRMZM2G065012		GRMZM2G303149		GRMZM5G884229		GRMZM2G022440
GRMZM2G155216		GRMZM5G840582		GRMZM2G146463		GRMZM2G170365		GRMZM2G386987
GRMZM2G050412		GRMZM2G089699		GRMZM5G873681		GRMZM2G038874		GRMZM2G005659
GRMZM2G059191		GRMZM2G022347		GRMZM2G099295		GRMZM2G175510		GRMZM2G446515
GRMZM2G451224		GRMZM2G171559		GRMZM5G801330		GRMZM5G801436		GRMZM2G334891
GRMZM2G038519		GRMZM2G042421		GRMZM2G369839		GRMZM2G136155		GRMZM2G086841
GRMZM2G078641		GRMZM5G871013		GRMZM2G057495		GRMZM2G134582		GRMZM2G316366
GRMZM2G160268		GRMZM2G126922		GRMZM2G044882		GRMZM2G392320		GRMZM2G365677
GRMZM2G109244		GRMZM2G000044		GRMZM2G013986		GRMZM2G315199		GRMZM2G454797
GRMZM2G472696		GRMZM2G314292		GRMZM2G000566		GRMZM2G019280		GRMZM2G151480
GRMZM2G110063		GRMZM2G074356		GRMZM2G093195		GRMZM2G082484		GRMZM2G135182
GRMZM2G448344		GRMZM2G089409		GRMZM2G084914		GRMZM2G033226		GRMZM2G043464
GRMZM2G175562		GRMZM2G088208		GRMZM2G083725		GRMZM2G125494		GRMZM2G142241
GRMZM2G047954		GRMZM2G152891		GRMZM5G852723		GRMZM2G005640		GRMZM2G382350
GRMZM2G013798		GRMZM2G468788		GRMZM2G065596		GRMZM2G031107		GRMZM2G159739
GRMZM2G089136		GRMZM2G454497		GRMZM2G142802		GRMZM2G136563		GRMZM2G364349
GRMZM2G448389		GRMZM2G167149		GRMZM2G148925		GRMZM5G872618		GRMZM2G122816
GRMZM2G170120		GRMZM2G068682		GRMZM2G138396		GRMZM2G115981		GRMZM2G043141
GRMZM2G085924		GRMZM2G116427		GRMZM2G118191		GRMZM2G154489		GRMZM5G826760
GRMZM2G181258		GRMZM2G031329		GRMZM2G155602		GRMZM2G128651		GRMZM2G701535
GRMZM2G167549		GRMZM2G099167		GRMZM2G456217		GRMZM2G375504		GRMZM2G157803
GRMZM2G000223		AC233885.1_FG002		GRMZM2G136270		GRMZM2G161800		GRMZM2G133006
GRMZM2G015419		GRMZM2G327357		GRMZM2G153969		GRMZM2G391000		GRMZM5G805008
GRMZM2G012397		GRMZM2G313216		GRMZM2G347541		GRMZM2G141818		GRMZM2G104722
GRMZM2G305046		GRMZM2G083243		GRMZM2G129189		GRMZM2G030305		GRMZM2G168614
GRMZM2G082998		GRMZM2G045278		GRMZM2G123037		AC205033.4_FG004		AC204530.4_FG006
GRMZM2G099352		GRMZM2G102347		GRMZM5G879749		GRMZM2G090087		GRMZM2G341698
GRMZM2G102356		GRMZM2G144856		GRMZM2G355761		GRMZM2G074634		GRMZM2G318671
GRMZM2G472852		GRMZM2G127236		GRMZM2G149869		AC149829.2_FG002		GRMZM2G014705
GRMZM2G152908		GRMZM2G091338		GRMZM2G009489		GRMZM5G833066		GRMZM2G038851
GRMZM5G866345		GRMZM2G047632		GRMZM2G329636		GRMZM2G126435		GRMZM2G538064
GRMZM2G174807		GRMZM2G138516		GRMZM2G051898		GRMZM2G002898		GRMZM2G398275
GRMZM2G092427		GRMZM2G096897		GRMZM2G062044		GRMZM5G841914		GRMZM2G061749
AC206201.3_FG004		GRMZM2G064136		GRMZM2G170008		GRMZM2G001953		GRMZM2G020131
GRMZM2G043162		GRMZM2G309847		GRMZM2G090419		GRMZM5G844021		GRMZM5G844123
GRMZM2G133844		GRMZM2G321870		GRMZM2G572270		GRMZM2G343024		GRMZM2G005374
GRMZM2G047732		GRMZM2G394259		GRMZM2G377904		GRMZM2G360589		GRMZM2G585536
GRMZM2G153184		GRMZM2G003838		GRMZM2G005461		GRMZM2G071877		GRMZM5G882078
GRMZM2G109165		GRMZM2G007708		GRMZM5G834208		AC149818.2_FG001		GRMZM2G350463
GRMZM2G153488		GRMZM2G038001		GRMZM5G816243		GRMZM2G306806		GRMZM2G082512
GRMZM2G540403		GRMZM2G399921		GRMZM2G000278		GRMZM2G175089		AC185276.2_FG006
GRMZM2G055936		GRMZM2G128078		GRMZM2G320827		GRMZM2G118403		GRMZM2G103546
GRMZM2G091189		GRMZM2G454608		AC195058.3_FG003		GRMZM2G402002		GRMZM2G133588
GRMZM2G030606		GRMZM2G106424		GRMZM2G010855		GRMZM2G136178		GRMZM2G008501
GRMZM2G312910		GRMZM2G374375		GRMZM5G889705		GRMZM2G113967		GRMZM2G042539
GRMZM2G374302		GRMZM2G005798		GRMZM2G389937		AC217665.3_FG005		GRMZM2G151122
GRMZM2G016677		GRMZM2G094811		GRMZM2G386674		GRMZM2G018619		GRMZM2G177878
GRMZM2G085381		GRMZM5G820735		GRMZM2G001827		GRMZM2G075255		GRMZM2G030877
GRMZM2G003762		GRMZM2G139223		GRMZM5G880319		GRMZM2G177942		GRMZM2G166661
GRMZM2G016890		GRMZM2G005643		GRMZM2G392125		GRMZM2G004988		GRMZM2G014233
GRMZM2G081114		GRMZM2G075222		GRMZM5G899188		GRMZM2G024530		GRMZM2G369284
GRMZM2G025171		GRMZM2G144898		GRMZM2G073465		GRMZM2G701598		AC183888.4_FG006
GRMZM2G174984		GRMZM2G319684		GRMZM2G404249		GRMZM2G170420		GRMZM2G154182
GRMZM2G153476		GRMZM2G059052		GRMZM2G445634		GRMZM2G702844		GRMZM2G124207
GRMZM2G096792		GRMZM2G442008		GRMZM2G373958		GRMZM2G016655		GRMZM2G111537
GRMZM2G328908		GRMZM2G366254		GRMZM2G090300		GRMZM2G141642		GRMZM2G053749
AC216067.3_FG002		GRMZM2G348959		GRMZM2G132185		GRMZM2G114513		GRMZM2G087655
GRMZM2G027478		GRMZM2G025175		GRMZM2G542272		GRMZM5G856142		GRMZM2G110726
GRMZM2G106061		GRMZM2G136170		GRMZM2G154621		GRMZM2G088140		GRMZM2G159575
GRMZM2G085019		GRMZM2G382413		GRMZM2G008656		GRMZM2G431350		GRMZM2G403813
GRMZM2G124434		GRMZM2G089288		GRMZM5G824351		GRMZM5G811318		GRMZM2G701522
GRMZM2G493903		GRMZM2G140774		GRMZM5G847575		GRMZM2G077253		GRMZM2G127160
GRMZM2G342515		GRMZM2G128549		AC203847.3_FG004		GRMZM5G876112		GRMZM2G351941
GRMZM5G878073		GRMZM2G408768		GRMZM2G573034		GRMZM5G876160		GRMZM2G355319
GRMZM2G163406		GRMZM5G836222		GRMZM2G073755		GRMZM2G055155		GRMZM2G474783
GRMZM5G814089		GRMZM5G829894		GRMZM2G020054		AC233979.1_FG009		GRMZM2G022782
AC210193.4_FG002		GRMZM2G043141		GRMZM2G088169		GRMZM2G082448		GRMZM2G175321
GRMZM2G102499		GRMZM2G012611		GRMZM2G380668		GRMZM2G126338		GRMZM2G377553
GRMZM2G130379		GRMZM2G028247		GRMZM2G451769		AC213779.3_FG009		GRMZM2G110330
GRMZM2G387076		GRMZM2G439422		GRMZM2G060544		GRMZM2G109121		GRMZM2G029716
GRMZM2G035708		GRMZM2G001332		GRMZM2G098875		GRMZM2G007060		AC185471.3_FG005
GRMZM2G004528		GRMZM2G122816		GRMZM2G149923		GRMZM2G099187		GRMZM5G869286
GRMZM2G361569		GRMZM2G136236		GRMZM2G097900		GRMZM2G014750		GRMZM2G024993
GRMZM2G011592		GRMZM2G108624		GRMZM2G321940		GRMZM2G069405		GRMZM2G157824
GRMZM2G401139		GRMZM2G109973		GRMZM2G129083		GRMZM2G056573		GRMZM2G390475
AC204212.4_FG001		GRMZM2G052006		GRMZM2G029926		GRMZM2G071268		GRMZM2G031477
GRMZM2G012276		GRMZM2G406026		GRMZM5G806805		GRMZM2G109885		GRMZM2G140774
GRMZM2G474534		GRMZM2G011951		GRMZM2G542994		GRMZM2G373527		GRMZM2G124045
GRMZM2G081462		GRMZM2G163095		GRMZM2G085550		GRMZM2G034868		GRMZM2G137550
GRMZM2G126821		GRMZM2G080871		GRMZM2G078876		GRMZM2G047223		GRMZM5G871013
GRMZM5G851051		GRMZM2G004354		GRMZM2G112956		AC190544.2_FG004		GRMZM2G168190
GRMZM2G158835		AC233959.1_FG006		GRMZM2G112855		GRMZM2G451604		GRMZM2G398364
GRMZM5G883075		GRMZM2G142584		AC225354.2_FG004		GRMZM2G142502		GRMZM2G066950
GRMZM2G022206		GRMZM2G084440		GRMZM2G407146		AC197056.3_FG002		GRMZM2G330698
GRMZM2G358009		GRMZM2G419452		GRMZM2G164591		GRMZM2G704282		GRMZM2G322866
GRMZM2G101958		GRMZM2G367110		GRMZM2G004211		GRMZM2G146750		GRMZM5G868868
GRMZM2G348512		GRMZM2G136400		GRMZM2G149556		GRMZM5G897364		GRMZM2G020285
GRMZM5G836250		GRMZM2G066950		GRMZM2G511730		GRMZM5G834205		GRMZM2G075563
GRMZM2G096695		GRMZM2G043069		GRMZM2G045082		GRMZM2G104076		GRMZM2G046443
GRMZM2G323024		GRMZM2G029716		GRMZM2G039942		GRMZM5G815358		GRMZM2G406177
GRMZM2G162200		GRMZM2G160027		GRMZM2G425004		GRMZM2G047376		GRMZM5G896756
GRMZM2G090718		AC234515.1_FG003		GRMZM2G438299		GRMZM2G058227		GRMZM2G002630
GRMZM2G084279		AC211164.5_FG003		GRMZM2G107289		GRMZM2G015090		GRMZM2G347047
GRMZM5G874578		GRMZM2G121256		AC203909.3_FG007		GRMZM2G110044		GRMZM2G317596
GRMZM2G016622		GRMZM2G063435		GRMZM2G323925		GRMZM2G013981		GRMZM2G139223
GRMZM2G100225		GRMZM2G146573		GRMZM2G123394		GRMZM2G121996		GRMZM2G133097
GRMZM2G328500		GRMZM2G134752		GRMZM2G156536		GRMZM2G046274		GRMZM2G060344
GRMZM5G878205		GRMZM2G158649		GRMZM2G341036		GRMZM5G855411		GRMZM2G157812
GRMZM2G071021		GRMZM2G027173		GRMZM2G700337		GRMZM5G834286		GRMZM2G057907
GRMZM2G375607		GRMZM2G386824		GRMZM2G375602		GRMZM5G866758		GRMZM2G703586
GRMZM2G355752		GRMZM2G301513		GRMZM2G542847		GRMZM2G077187		GRMZM2G138701
GRMZM5G845906		GRMZM2G050364		GRMZM2G340807		GRMZM2G108655		GRMZM2G009370
GRMZM2G025954		GRMZM2G411956		GRMZM2G172448		GRMZM2G047607		GRMZM2G436856
GRMZM5G852185		GRMZM2G130348		GRMZM2G072219		GRMZM2G056038		GRMZM2G036554
GRMZM2G140116		GRMZM2G060583		GRMZM2G047422		GRMZM2G153434		GRMZM2G006853
GRMZM2G090422		GRMZM2G322866		GRMZM2G162305		GRMZM2G006178		GRMZM2G057717
GRMZM2G377855		GRMZM2G307404		GRMZM5G835213		GRMZM2G057674		GRMZM2G068936
GRMZM2G427531		GRMZM2G056539		GRMZM2G023110		GRMZM2G331811		GRMZM2G148103
GRMZM2G401147		GRMZM5G882986		GRMZM2G475128		GRMZM2G107867		GRMZM2G701204
GRMZM2G419806		GRMZM2G097533		GRMZM5G872392		GRMZM2G366150		GRMZM2G384128
GRMZM5G839422		GRMZM2G323558		GRMZM2G004878		GRMZM2G459104		GRMZM2G042477
GRMZM2G063756		GRMZM2G036288		GRMZM2G069511		GRMZM5G811190		GRMZM2G119270
GRMZM5G859130		GRMZM2G318681		GRMZM5G831102		GRMZM2G097812		GRMZM2G382171
GRMZM2G068316		GRMZM2G112984		GRMZM2G314364		GRMZM2G014004		GRMZM2G417410
GRMZM2G094224		GRMZM2G034924		GRMZM2G015955		GRMZM2G109787		GRMZM2G133657
GRMZM2G081529		GRMZM2G309479		GRMZM2G155618		GRMZM2G117064		GRMZM2G085089
GRMZM2G126397		GRMZM2G397242		GRMZM2G059325		GRMZM5G808787		GRMZM2G150928
GRMZM2G126361		GRMZM2G161512		GRMZM2G091774		GRMZM2G124421		GRMZM2G064562
GRMZM2G096348		GRMZM2G003059		GRMZM2G011662		GRMZM2G368909		GRMZM2G089409
GRMZM5G845611		GRMZM2G148374		GRMZM2G097129		AC190882.3_FG003		GRMZM5G850786
GRMZM2G469380		GRMZM2G137864		GRMZM2G377215		GRMZM2G091006		GRMZM2G563190
GRMZM2G164229		GRMZM2G104118		GRMZM2G133941		GRMZM5G867888		GRMZM2G388045
GRMZM5G840887		GRMZM2G364349		GRMZM2G016734		GRMZM2G034768		GRMZM2G046743
GRMZM5G862663		GRMZM2G476555		GRMZM2G401374		GRMZM2G590033		GRMZM2G108267
GRMZM5G829928		GRMZM2G105933		GRMZM2G059397		GRMZM2G107003		GRMZM2G450228
GRMZM2G116258		GRMZM2G000122		GRMZM2G130800		GRMZM2G342386		GRMZM2G159899
GRMZM2G163939		GRMZM2G112377		GRMZM2G420883		GRMZM5G846719		GRMZM2G570768
GRMZM2G077851		GRMZM2G100650		GRMZM2G402765		GRMZM2G155341		GRMZM2G075100
GRMZM2G164558		GRMZM2G020915		GRMZM2G079683		GRMZM2G132804		GRMZM2G165709
GRMZM2G099657		GRMZM2G439306		GRMZM2G445169		GRMZM5G858730		GRMZM5G844329
GRMZM2G046841		GRMZM2G015127		GRMZM2G323387		GRMZM5G830596		GRMZM2G356155
GRMZM2G357296		GRMZM2G056221		GRMZM2G048129		GRMZM2G094510		GRMZM2G040871
GRMZM2G119675		GRMZM2G461791		GRMZM2G025783		GRMZM2G069676		GRMZM2G372877
GRMZM2G177412		GRMZM2G060732		GRMZM2G102382		GRMZM2G150532		GRMZM2G179733
GRMZM2G044247		GRMZM2G357124		GRMZM2G142967		GRMZM2G010357		GRMZM2G124225
GRMZM2G700188		GRMZM5G896902		GRMZM2G110865		GRMZM2G026654		GRMZM2G121374
GRMZM2G134325		GRMZM2G123373		GRMZM2G061965		GRMZM2G022547		GRMZM2G315862
GRMZM2G105644		GRMZM2G150107		GRMZM2G109740		GRMZM2G542497		GRMZM5G860072
GRMZM2G083364		GRMZM2G166035		AC215302.3_FG001		GRMZM2G047093		GRMZM2G317614
GRMZM5G846305		GRMZM2G470452		GRMZM5G897562		GRMZM5G869422		GRMZM2G441080
GRMZM2G024150		GRMZM2G177636		GRMZM2G086163		GRMZM2G128426		GRMZM2G576804
AC215201.3_FG005		GRMZM2G167276		GRMZM2G703622		GRMZM2G042615		GRMZM2G084885
GRMZM2G448142		GRMZM2G377161		GRMZM5G804814		GRMZM2G700926		GRMZM2G368806
GRMZM2G119071		GRMZM2G090505		GRMZM2G142261		GRMZM2G122013		GRMZM2G065050
GRMZM2G078143		GRMZM2G305264		GRMZM2G088124		GRMZM2G016487		GRMZM2G051882
AC234522.1_FG005		GRMZM2G349655		GRMZM2G007249		GRMZM2G091061		GRMZM2G041055
AC203535.4_FG004		GRMZM2G108777		GRMZM2G433927		GRMZM2G320140		GRMZM2G135244
GRMZM2G122811		GRMZM2G141034		GRMZM5G855337		GRMZM2G178955		GRMZM2G441115
GRMZM2G056252		GRMZM2G007685		GRMZM5G803308		GRMZM2G005990		GRMZM2G109291
GRMZM2G018197		GRMZM2G086502		GRMZM2G141618		GRMZM2G322024		GRMZM5G883468
GRMZM2G129513		GRMZM2G009370		GRMZM2G092945		GRMZM2G426275		GRMZM2G158586
GRMZM2G113349		GRMZM2G129635		GRMZM2G081614		GRMZM2G077823		AC191401.3_FG013
GRMZM2G130173		GRMZM2G138701		GRMZM2G095898		GRMZM2G087275		GRMZM2G145886
GRMZM2G052036		GRMZM2G164182		GRMZM2G069528		GRMZM2G308083		GRMZM2G076410
GRMZM2G084881		AC233881.1_FG006		GRMZM2G355742		GRMZM2G433616		GRMZM2G129234
GRMZM2G121221		GRMZM2G340224		GRMZM2G131591		GRMZM2G162347		GRMZM5G899202
GRMZM2G085661		GRMZM2G151122		GRMZM2G109789		GRMZM2G140837		GRMZM2G013187
GRMZM2G180283		GRMZM5G845021		GRMZM2G404608		GRMZM2G020594		GRMZM2G330565
GRMZM5G899149		GRMZM2G029558		GRMZM2G703944		GRMZM5G888250		GRMZM2G083248
GRMZM5G844017		GRMZM2G024693		GRMZM2G041175		GRMZM2G083689		GRMZM2G318992
GRMZM2G306732		GRMZM2G339781		GRMZM2G069649		GRMZM2G464000		GRMZM2G476000
GRMZM2G003306		GRMZM2G433959		GRMZM2G301934		GRMZM2G012501		GRMZM2G009588
GRMZM2G100403		GRMZM2G078804		GRMZM2G045610		GRMZM2G027198		GRMZM2G031094
GRMZM2G026015		GRMZM2G057717		GRMZM2G402564		GRMZM2G117482		AC206638.3_FG007
GRMZM2G101859		GRMZM2G436856		GRMZM2G138067		GRMZM2G341027		GRMZM2G360792
GRMZM2G305027		GRMZM2G120304		GRMZM2G061704		GRMZM2G129448		GRMZM2G008033
GRMZM2G177508		GRMZM2G307402		GRMZM2G117439		GRMZM2G088375		GRMZM2G145275
GRMZM2G138258		GRMZM2G071883		GRMZM2G050768		GRMZM2G421604		GRMZM2G045064
GRMZM2G103101		GRMZM2G369432		GRMZM2G523971		GRMZM2G050882		GRMZM2G022363
GRMZM5G852325		GRMZM2G072292		GRMZM2G157675		GRMZM2G006216		GRMZM2G154752
GRMZM2G101020		GRMZM2G106578		GRMZM2G406119		GRMZM2G058276		GRMZM2G177475
AC206642.4_FG001		GRMZM2G098099		GRMZM2G016521		GRMZM2G439950		GRMZM2G400570
GRMZM5G864335		GRMZM2G049238		GRMZM2G157026		GRMZM2G160710		GRMZM2G153152
GRMZM2G074282		GRMZM5G853513		GRMZM2G457612		GRMZM2G452580		GRMZM2G169704
GRMZM2G096680		GRMZM2G168439		GRMZM2G397002		GRMZM2G143205		GRMZM2G363008
GRMZM2G149649		GRMZM2G153369		GRMZM2G050994		GRMZM2G131167		GRMZM2G436950
GRMZM2G053458		GRMZM2G368662		GRMZM2G173317		GRMZM2G112072		GRMZM2G326147
GRMZM2G113205		GRMZM2G114613		GRMZM2G095955		GRMZM2G339336		GRMZM2G048635
GRMZM5G868191		GRMZM2G155836		GRMZM2G146015		GRMZM5G859315		GRMZM2G171597
GRMZM2G114356		GRMZM2G161780		AC196154.3_FG014		GRMZM2G046658		AC205008.4_FG002
GRMZM2G448174		GRMZM2G150724		GRMZM2G055970		GRMZM2G063643		GRMZM2G393515
GRMZM2G113470		GRMZM2G045565		GRMZM2G413006		GRMZM2G085038		GRMZM5G856180
GRMZM2G119691		GRMZM2G570768		GRMZM2G549254		GRMZM2G700503		GRMZM2G703445
GRMZM2G449496		GRMZM2G472610		GRMZM2G022863		GRMZM2G336859		GRMZM5G854391
GRMZM2G431821		GRMZM2G137676		GRMZM2G112204		GRMZM2G563737		GRMZM2G455306
GRMZM5G802232		GRMZM2G111537		GRMZM2G111300		GRMZM5G807754		GRMZM2G349074
GRMZM2G046382		GRMZM2G702996		GRMZM2G179985		GRMZM2G067299		GRMZM2G171349
GRMZM2G145962		GRMZM2G170034		GRMZM2G032977		GRMZM5G894234		GRMZM2G051491
GRMZM2G010991		GRMZM2G130764		GRMZM2G404126		GRMZM5G822970		GRMZM2G447876
GRMZM2G072280		GRMZM2G061749		AC220927.3_FG007		GRMZM2G450206		GRMZM2G071883
GRMZM2G154648		GRMZM2G399901		GRMZM2G064330		GRMZM2G003014		GRMZM2G700165
GRMZM2G324314		GRMZM2G063851		GRMZM2G476523		GRMZM2G169871		GRMZM2G010745
GRMZM2G464328		AC190609.3_FG004		GRMZM2G097084		GRMZM2G064875		AC203244.4_FG001
GRMZM2G003765		GRMZM2G035996		GRMZM2G389015		GRMZM2G122057		GRMZM2G181284
GRMZM2G169458		AC203294.3_FG001		GRMZM2G177391		GRMZM2G034143		GRMZM2G008047
GRMZM2G170870		GRMZM2G350711		GRMZM2G046252		GRMZM5G879536		GRMZM2G414639
GRMZM2G068575		GRMZM2G010941		GRMZM2G061626		GRMZM2G161514		GRMZM2G328859
GRMZM2G178192		GRMZM2G043415		GRMZM5G881066		GRMZM2G147587		GRMZM2G359314
GRMZM2G385287		GRMZM2G079661		GRMZM2G089854		GRMZM2G376085		GRMZM2G016732
GRMZM2G017419		GRMZM5G839794		GRMZM2G159399		GRMZM2G364988		GRMZM2G045096
GRMZM2G162369		GRMZM2G047310		GRMZM2G144648		GRMZM2G065655		GRMZM2G108576
GRMZM2G546097		GRMZM2G012328		GRMZM2G079632		GRMZM2G054415		AC208916.3_FG003
GRMZM2G119782		GRMZM2G156365		GRMZM2G416644		AC205982.3_FG014		GRMZM2G575445
GRMZM2G047720		GRMZM2G053749		GRMZM2G062555		GRMZM2G037683		GRMZM2G119494
GRMZM2G119906		GRMZM2G051491		GRMZM5G847982		GRMZM2G364145		GRMZM2G106143
GRMZM2G087326		GRMZM2G131358		GRMZM2G380432		GRMZM2G126048		GRMZM2G025680
GRMZM2G033208		GRMZM2G027344		GRMZM2G141911		GRMZM2G053925		GRMZM2G173729
GRMZM5G889776		AC226235.2_FG001		GRMZM2G151459		GRMZM2G068755		GRMZM2G433727
GRMZM2G042492		GRMZM2G053637		GRMZM5G829304		GRMZM2G115390		GRMZM2G414696
GRMZM2G429000		GRMZM2G001116		GRMZM2G134341		GRMZM2G553687		GRMZM2G332294
GRMZM2G073351		GRMZM5G841015		GRMZM2G109848		GRMZM5G857351		GRMZM2G040088
GRMZM2G010868		AC195798.3_FG001		GRMZM2G107922		GRMZM2G179793		GRMZM2G081808
GRMZM2G094165		GRMZM2G113619		GRMZM2G034985		GRMZM2G049623		GRMZM2G169259
GRMZM2G128971		AC210816.3_FG006		GRMZM2G700954		GRMZM2G381453		GRMZM2G314171
GRMZM2G179432		GRMZM2G455557		GRMZM2G003682		GRMZM2G149236		GRMZM2G096897
GRMZM2G054300		GRMZM2G086136		GRMZM2G005155		GRMZM2G357576		GRMZM2G063435
GRMZM5G848138		GRMZM2G062996		GRMZM2G159500		GRMZM2G016180		GRMZM2G360025
GRMZM2G018375		GRMZM2G074472		GRMZM2G353097		GRMZM2G104166		AC191589.3_FG003
GRMZM2G026807		GRMZM2G015418		GRMZM2G100263		GRMZM2G153445		GRMZM5G883511
GRMZM2G168149		GRMZM2G083248		GRMZM2G171942		GRMZM2G071491		GRMZM2G467703
GRMZM2G001508		GRMZM2G064626		GRMZM2G361783		GRMZM2G011615		GRMZM2G363805
GRMZM2G397509		GRMZM2G134192		GRMZM2G144610		GRMZM2G157177		GRMZM2G090152
GRMZM2G164696		GRMZM2G027019		GRMZM2G037015		GRMZM2G106732		GRMZM2G578314
GRMZM2G067456		GRMZM2G119886		GRMZM2G015908		GRMZM5G871936		GRMZM2G139391
GRMZM2G007729		GRMZM2G353497		GRMZM2G475482		GRMZM2G146948		GRMZM2G171279
GRMZM5G873519		GRMZM2G098370		GRMZM2G100700		GRMZM2G154010		GRMZM2G497829
GRMZM2G125850		GRMZM2G121458		GRMZM2G700498		GRMZM5G806268		GRMZM2G349376
GRMZM2G150648		GRMZM2G416142		GRMZM2G011151		GRMZM2G126446		GRMZM2G028643
GRMZM5G854138		AC212769.3_FG004		GRMZM2G013201		GRMZM2G071620		GRMZM2G435294
GRMZM2G099984		GRMZM2G406603		GRMZM2G063924		GRMZM2G119722		GRMZM2G454702
GRMZM2G450705		GRMZM2G060400		AC202915.3_FG002		GRMZM2G317801		GRMZM2G067943
GRMZM2G309193		GRMZM2G175273		GRMZM2G315902		GRMZM2G119802		GRMZM2G380284
GRMZM5G818058		GRMZM2G181018		GRMZM2G352618		GRMZM2G104989		GRMZM2G508931
GRMZM2G049915		GRMZM2G014240		GRMZM2G009359		AC190750.2_FG014		GRMZM2G003109
GRMZM2G011213		GRMZM2G173483		GRMZM2G178839		GRMZM2G024718		GRMZM2G074483
GRMZM2G088138		GRMZM2G044581		GRMZM2G062471		GRMZM2G468693		GRMZM2G150128
GRMZM2G150058		GRMZM5G812660		GRMZM2G106412		GRMZM2G013079		GRMZM2G158288
GRMZM2G121075		GRMZM5G840145		GRMZM2G116461		GRMZM2G147619		GRMZM2G430461
GRMZM2G145496		GRMZM2G024495		GRMZM2G120388		GRMZM5G873295		GRMZM2G367777
GRMZM2G054123		GRMZM5G846811		GRMZM2G022907		GRMZM2G019553		GRMZM2G413275
GRMZM2G012324		GRMZM2G038964		GRMZM5G825935		GRMZM2G031859		GRMZM2G136710
GRMZM2G009048		GRMZM2G061695		GRMZM2G355906		GRMZM2G057491		GRMZM2G008834
GRMZM2G074300		GRMZM2G131334		GRMZM2G160237		GRMZM2G179336		GRMZM2G387576
GRMZM2G112640		GRMZM5G803949		GRMZM2G122028		GRMZM2G059167		GRMZM2G052619
GRMZM2G352415		GRMZM2G018366		AC199875.3_FG002		GRMZM2G117226		GRMZM2G156336
GRMZM2G057852		GRMZM2G045976		GRMZM2G052423		GRMZM2G041613		GRMZM2G163095
GRMZM2G171444		GRMZM2G075100		GRMZM2G081583		GRMZM5G870381		GRMZM2G393002
GRMZM2G380414		GRMZM2G143335		GRMZM2G087150		GRMZM5G889620		GRMZM2G556845
GRMZM2G077531		GRMZM2G150350		GRMZM2G042412		GRMZM5G821983		GRMZM2G104605
GRMZM2G038833		GRMZM2G066612		GRMZM2G158885		AC214266.3_FG002		GRMZM2G020666
GRMZM2G038032		GRMZM2G154960		GRMZM2G351832		GRMZM2G451856		GRMZM2G439908
GRMZM2G036880		AC218457.2_FG008		GRMZM2G066672		GRMZM2G468111		GRMZM5G876973
GRMZM2G011129		GRMZM2G703173		GRMZM5G887529		GRMZM2G135935		GRMZM2G098182
GRMZM2G366077		GRMZM2G134045		GRMZM2G165836		AC226373.2_FG010		GRMZM2G049464
GRMZM2G102838		GRMZM2G365815		AC208110.2_FG007		GRMZM2G011998		GRMZM2G441548
GRMZM5G876898		GRMZM2G133621		AC206951.3_FG017		GRMZM2G458888		GRMZM2G313909
GRMZM2G154523		GRMZM2G038988		GRMZM2G462760		GRMZM2G309660		GRMZM2G141244
GRMZM2G127609		GRMZM2G088245		GRMZM5G818629		GRMZM2G118098		GRMZM2G148509
GRMZM2G123234		GRMZM2G028643		GRMZM5G805396		GRMZM2G704308		GRMZM2G072435
GRMZM2G027479		GRMZM2G131853		GRMZM2G031991		GRMZM2G149175		GRMZM2G381357
GRMZM2G072315		GRMZM2G125507		GRMZM2G443439		GRMZM2G472171		GRMZM2G412075
GRMZM2G304575		GRMZM2G062811		GRMZM2G167520		GRMZM2G110847		AC206262.3_FG004
AC194341.4_FG002		GRMZM2G112100		GRMZM2G069146		GRMZM2G377250		GRMZM2G485898
GRMZM2G383052		GRMZM2G056799		GRMZM5G854731		GRMZM5G865579		GRMZM2G342493
GRMZM2G120619		GRMZM2G325653		GRMZM2G103287		GRMZM2G163544		GRMZM2G700198
GRMZM2G115621		GRMZM2G129150		GRMZM2G128992		GRMZM2G456357		GRMZM2G029144
GRMZM5G838196		GRMZM2G442148		GRMZM2G091578		GRMZM2G404755		GRMZM2G031925
GRMZM2G173277		GRMZM2G124732		GRMZM2G084570		GRMZM2G392710		GRMZM2G063478
GRMZM2G449274		GRMZM2G087655		GRMZM2G165083		GRMZM2G334239		GRMZM2G129064
GRMZM2G040477		GRMZM2G476848		GRMZM5G831550		GRMZM5G826972		GRMZM2G012544
GRMZM2G360833		GRMZM2G052434		GRMZM2G078320		GRMZM2G143403		GRMZM2G339781
GRMZM2G009223		GRMZM2G027495		GRMZM2G438202		GRMZM2G173119		GRMZM2G140932
GRMZM2G165747		GRMZM2G131629		GRMZM5G891545		GRMZM2G079823		GRMZM2G035755
GRMZM2G360021		GRMZM2G008622		GRMZM2G173771		GRMZM2G140524		GRMZM2G001648
GRMZM2G053236		GRMZM2G141071		GRMZM2G479529		GRMZM2G356142		GRMZM2G456923
GRMZM2G174481		GRMZM2G165769		GRMZM2G136534		AC187263.4_FG001		GRMZM2G381076
GRMZM2G181371		GRMZM2G062761		GRMZM2G075701		GRMZM2G470292		GRMZM2G459432
GRMZM2G152041		GRMZM2G107495		GRMZM2G073303		GRMZM2G127717		GRMZM2G111706
GRMZM2G005973		GRMZM2G141461		GRMZM2G020091		GRMZM2G101390		GRMZM2G070192
GRMZM2G096962		GRMZM2G038356		GRMZM2G566804		GRMZM2G318849		GRMZM2G049726
GRMZM2G123029		GRMZM2G103382		GRMZM2G014022		GRMZM2G086371		GRMZM2G025833
GRMZM2G122793		GRMZM2G035839		GRMZM2G177026		GRMZM2G093119		GRMZM2G094189
GRMZM2G042683		GRMZM2G329584		GRMZM2G343317		GRMZM2G312738		AC183932.3_FG007
GRMZM2G164965		GRMZM2G033359		GRMZM2G023191		GRMZM2G181237		GRMZM2G357124
GRMZM2G064640		GRMZM2G101069		GRMZM2G163679		GRMZM2G395842		GRMZM2G092672
GRMZM2G028379		GRMZM2G372180		GRMZM2G006252		GRMZM2G176060		GRMZM2G015753
GRMZM2G077183		GRMZM2G409724		AC211276.4_FG008		GRMZM2G132227		GRMZM2G427319
GRMZM2G143402		GRMZM2G078500		GRMZM5G840300		GRMZM2G089092		GRMZM2G118919
GRMZM2G058250		GRMZM2G001058		GRMZM2G317426		GRMZM5G893397		GRMZM2G334225
GRMZM2G349651		GRMZM2G120918		GRMZM2G702422		GRMZM2G076630		GRMZM2G429110
GRMZM2G179005		GRMZM2G101062		GRMZM2G128301		GRMZM2G010095		GRMZM2G362803
GRMZM2G046587		AC148167.6_FG001		GRMZM2G315848		GRMZM2G061492		GRMZM2G107759
GRMZM2G427564		GRMZM2G015395		GRMZM2G179854		GRMZM2G136219		GRMZM5G834386
GRMZM2G084739		GRMZM2G079308		GRMZM2G587606		GRMZM5G838910		GRMZM2G703889
GRMZM2G145715		GRMZM2G067752		AC204712.3_FG002		GRMZM2G019596		GRMZM2G112704
GRMZM2G122715		GRMZM2G052844		GRMZM2G413829		GRMZM2G163059		GRMZM2G396565
GRMZM2G032253		GRMZM2G076263		GRMZM2G008095		GRMZM2G179848		GRMZM2G312301
GRMZM2G349791		GRMZM2G137550		GRMZM2G026452		GRMZM2G080349		GRMZM5G893125
GRMZM2G079782		GRMZM2G147377		GRMZM2G321747		GRMZM2G141399		GRMZM2G040446
GRMZM2G429955		AC205012.3_FG002		GRMZM2G021051		GRMZM2G011240		GRMZM5G810058
GRMZM2G017045		GRMZM2G353957		GRMZM2G019039		GRMZM2G429442		GRMZM2G087256
GRMZM2G158333		GRMZM2G155357		GRMZM2G072612		GRMZM2G003775		GRMZM2G330581
GRMZM2G008247		GRMZM2G701207		GRMZM2G170716		GRMZM2G059590		GRMZM2G115730
GRMZM2G125893		GRMZM2G454327		GRMZM2G114675		GRMZM5G891036		GRMZM2G303426
GRMZM2G119249		GRMZM2G153262		GRMZM2G702798		GRMZM2G532939		GRMZM2G137942
GRMZM2G179737		GRMZM2G112579		GRMZM2G153233		AC194298.3_FG005		AC208042.3_FG005
GRMZM5G805350		GRMZM2G327406		GRMZM2G050512		GRMZM5G886765		GRMZM2G369834
GRMZM2G129209		GRMZM2G335419		GRMZM2G123365		GRMZM5G863385		GRMZM2G046436
GRMZM2G011373		GRMZM2G171622		GRMZM2G093325		GRMZM2G171600		GRMZM2G435684
GRMZM5G881498		GRMZM2G046743		GRMZM2G121647		GRMZM2G180205		GRMZM2G168374
GRMZM2G150791		GRMZM2G026568		GRMZM2G049912		GRMZM2G061537		GRMZM2G323479
GRMZM2G381071		GRMZM2G315401		GRMZM2G091857		GRMZM2G082181		GRMZM2G364129
GRMZM2G310431		GRMZM2G157034		GRMZM2G133781		GRMZM5G828661		GRMZM2G562000
GRMZM2G366301		GRMZM2G424509		GRMZM2G087766		GRMZM2G153150		GRMZM2G376255
GRMZM2G177005		GRMZM2G171664		GRMZM2G094867		GRMZM2G086287		GRMZM2G090971
GRMZM5G862107		GRMZM2G482245		GRMZM2G145412		GRMZM2G164787		GRMZM2G058144
GRMZM2G069594		AC209744.3_FG001		GRMZM2G075974		GRMZM2G422877		GRMZM5G805566
GRMZM2G157207		GRMZM2G072089		GRMZM2G078895		GRMZM2G147667		GRMZM2G396767
GRMZM2G181153		GRMZM2G064962		AC191771.3_FG008		GRMZM2G147026		GRMZM2G056582
GRMZM2G087598		GRMZM2G082512		GRMZM2G370193		GRMZM2G067350		GRMZM2G100519
GRMZM2G034243		GRMZM5G882078		GRMZM2G091278		AC233961.1_FG001		GRMZM2G703159
GRMZM2G481843		GRMZM2G127984		AC205471.4_FG003		GRMZM2G174938		GRMZM2G122850
GRMZM2G158034		GRMZM2G059106		GRMZM2G110913		GRMZM2G063262		GRMZM2G353957
GRMZM2G474459		GRMZM2G359566		GRMZM2G105987		GRMZM2G159756		GRMZM2G001195
GRMZM5G854533		GRMZM2G036908		GRMZM2G496292		GRMZM2G347402		GRMZM5G854292
GRMZM2G083016		GRMZM2G086841		GRMZM2G157505		GRMZM2G169360		GRMZM2G174140
GRMZM2G177812		GRMZM2G018820		GRMZM2G025812		GRMZM2G017164		AC211504.4_FG003
GRMZM2G164948		GRMZM2G438722		GRMZM2G131055		GRMZM2G054354		GRMZM2G385352
GRMZM2G181336		GRMZM2G043575		GRMZM2G110929		GRMZM2G179351		GRMZM2G000603
GRMZM2G168552		GRMZM2G027851		GRMZM2G014612		GRMZM2G180150		AC186807.4_FG002
GRMZM2G118037		GRMZM2G178892		GRMZM2G076524		AC205558.3_FG002		GRMZM2G110531
GRMZM2G095252		GRMZM2G004799		GRMZM5G876597		GRMZM2G461557		GRMZM2G460793
GRMZM2G172491		GRMZM2G350802		GRMZM2G427087		GRMZM2G088793		GRMZM5G802365
GRMZM2G099745		GRMZM5G851207		GRMZM5G890604		GRMZM2G122740		GRMZM2G045565
GRMZM2G001500		GRMZM2G133588		GRMZM2G058739		GRMZM2G400382		GRMZM2G026976
GRMZM2G095593		GRMZM2G174140		GRMZM2G158729		GRMZM2G131784		GRMZM2G304818
GRMZM2G068244		GRMZM2G002420		GRMZM2G407861		GRMZM2G178176		AC210413.3_FG005
GRMZM2G079668		GRMZM2G338928		GRMZM2G303964		GRMZM2G154165		GRMZM2G456186
GRMZM2G560551		GRMZM2G441080		GRMZM2G107501		GRMZM2G010539		GRMZM2G091822
GRMZM2G158147		GRMZM2G144782		GRMZM5G820460		GRMZM2G051790		GRMZM2G106280
GRMZM2G079089		GRMZM2G413154		GRMZM2G077989		GRMZM2G071347		GRMZM2G061403
GRMZM2G107839		GRMZM2G128617		GRMZM2G031941		GRMZM2G448927		GRMZM2G122706
GRMZM2G166877		GRMZM2G452633		GRMZM2G152919		GRMZM2G139360		GRMZM2G374989
GRMZM5G832108		GRMZM2G049422		GRMZM2G451975		GRMZM2G012942		GRMZM2G023119
GRMZM5G852968		AC233910.1_FG010		GRMZM5G832281		GRMZM2G070312		GRMZM2G004663
GRMZM2G149414		GRMZM2G079499		GRMZM2G463726		GRMZM2G033931		GRMZM5G848879
GRMZM2G071996		GRMZM2G079574		GRMZM2G046306		GRMZM5G802854		GRMZM2G090732
GRMZM2G057000		GRMZM2G143211		GRMZM2G362828		GRMZM2G065899		GRMZM5G891371
GRMZM2G079348		GRMZM2G045270		GRMZM2G175463		GRMZM2G100152		GRMZM2G007369
GRMZM2G469898		GRMZM2G111344		GRMZM2G314955		GRMZM2G006661		GRMZM2G027351
GRMZM2G005433		GRMZM2G027726		GRMZM2G320269		GRMZM2G305060		GRMZM2G172086
AC233922.1_FG004		GRMZM5G836182		GRMZM2G139688		AC190909.3_FG004		GRMZM2G404977
GRMZM2G028216		GRMZM2G053387		GRMZM2G353553		GRMZM2G040359		GRMZM2G140730
GRMZM2G058447		GRMZM5G839743		GRMZM2G701127		GRMZM2G545326		AC209697.3_FG005
GRMZM5G873287		GRMZM2G087245		GRMZM5G858197		GRMZM2G447406		AC205122.4_FG008
GRMZM2G094497		GRMZM2G043530		GRMZM2G107739		AC217370.3_FG003		GRMZM2G541730
GRMZM2G047512		GRMZM2G451028		GRMZM2G108362		GRMZM2G157422		GRMZM2G374213
GRMZM2G165357		GRMZM2G047296		AC233850.1_FG003		GRMZM2G444543		GRMZM2G026568
GRMZM2G009465		GRMZM2G011559		GRMZM2G098637		GRMZM2G083855		GRMZM2G433216
GRMZM2G161335		AC191401.3_FG013		GRMZM2G067581		GRMZM2G142266		GRMZM2G312239
GRMZM2G317743		GRMZM2G056627		GRMZM2G047299		GRMZM2G114756		GRMZM2G122708
AC194970.5_FG001		GRMZM2G161787		GRMZM2G104925		GRMZM2G096370		GRMZM2G354220
GRMZM2G110277		GRMZM2G045106		GRMZM2G090865		GRMZM2G055219		GRMZM2G091819
GRMZM2G008748		GRMZM2G172376		GRMZM2G167151		GRMZM2G061277		GRMZM2G457370
GRMZM2G142097		GRMZM2G362883		GRMZM2G144343		GRMZM5G854511		AC209739.3_FG003
GRMZM2G093405		GRMZM2G002173		GRMZM2G466856		GRMZM2G358877		GRMZM2G152000
GRMZM2G074401		GRMZM5G882708		AC207342.3_FG007		GRMZM2G116126		AC197477.3_FG002
GRMZM2G588350		GRMZM2G177461		GRMZM2G128754		GRMZM2G551218		GRMZM2G108284
GRMZM2G127798		GRMZM2G021725		GRMZM2G101245		GRMZM5G857404		GRMZM2G452150
GRMZM5G806182		AC216731.3_FG002		GRMZM2G382673		GRMZM2G150524		GRMZM2G114471
GRMZM2G086788		GRMZM2G070978		GRMZM2G111710		GRMZM2G098078		GRMZM2G497438
GRMZM2G013957		GRMZM2G091435		AC149475.2_FG007		GRMZM5G872399		GRMZM5G855797
GRMZM2G122327		GRMZM2G178972		GRMZM2G008353		GRMZM2G434696		GRMZM2G354579
GRMZM2G383088		GRMZM2G073814		GRMZM2G073044		GRMZM2G148940		GRMZM2G158204
GRMZM2G108643		GRMZM2G071844		GRMZM2G140201		GRMZM2G061791		GRMZM5G845076
GRMZM2G028302		GRMZM2G139093		GRMZM2G176713		GRMZM2G079723		AC197164.4_FG002
GRMZM2G165506		GRMZM2G109472		GRMZM2G329069		GRMZM5G826666		AC217043.3_FG002
GRMZM5G868433		GRMZM2G381357		GRMZM2G018070		GRMZM2G475349		GRMZM2G172751
GRMZM2G087041		GRMZM2G134219		GRMZM2G701429		GRMZM2G700014		GRMZM2G317382
GRMZM2G060742		GRMZM2G175779		GRMZM2G066213		GRMZM2G158616		GRMZM2G071628
GRMZM2G096123		GRMZM2G061234		GRMZM5G827575		GRMZM2G085427		GRMZM2G388018
GRMZM2G392975		GRMZM2G047131		GRMZM2G437575		GRMZM2G046359		GRMZM2G410152
GRMZM2G141432		GRMZM2G062488		GRMZM2G087172		GRMZM2G039683		GRMZM2G370756
GRMZM2G068715		GRMZM2G173729		GRMZM5G841900		GRMZM2G071626		GRMZM2G038001
GRMZM2G083716		GRMZM2G402493		GRMZM2G111214		GRMZM2G032209		GRMZM2G450459
GRMZM2G050730		GRMZM2G147724		GRMZM2G108032		GRMZM2G093838		GRMZM2G425920
GRMZM2G147243		GRMZM2G007201		GRMZM2G386209		GRMZM2G152319		GRMZM2G108884
AC147602.5_FG004		GRMZM2G538064		GRMZM2G050080		GRMZM2G113420		GRMZM2G703843
GRMZM2G086088		GRMZM2G136710		GRMZM2G082853		GRMZM2G151521		GRMZM2G359879
GRMZM2G423137		GRMZM2G062452		GRMZM2G036351		GRMZM2G329952		GRMZM2G026182
GRMZM2G134130		GRMZM2G347047		GRMZM2G009197		GRMZM2G180244		GRMZM2G061318
GRMZM2G074604		GRMZM2G017586		GRMZM2G369522		GRMZM2G067373		AC203754.4_FG007
GRMZM2G158131		GRMZM2G090935		GRMZM2G432060		GRMZM2G018923		GRMZM2G319435
GRMZM2G056870		GRMZM2G426703		GRMZM2G134450		GRMZM2G092261		GRMZM2G029798
GRMZM2G086763		GRMZM2G044100		GRMZM2G491366		GRMZM2G133959		GRMZM2G130401
GRMZM2G132077		GRMZM2G123212		GRMZM2G116846		GRMZM5G822028		GRMZM2G152029
GRMZM2G108285		GRMZM2G163242		GRMZM2G172726		GRMZM2G055957		GRMZM5G809445
GRMZM2G007103		GRMZM2G164674		GRMZM2G535409		AC205703.4_FG005		GRMZM5G871096
GRMZM2G055135		GRMZM2G374010		GRMZM2G133189		GRMZM2G110306		GRMZM2G052175
GRMZM2G339866		GRMZM2G045030		GRMZM2G436429		GRMZM5G827566		GRMZM2G133322
GRMZM2G072855		GRMZM2G076152		GRMZM2G392116		GRMZM2G011806		GRMZM2G314663
GRMZM2G113340		GRMZM2G068688		GRMZM2G305362		GRMZM2G040349		GRMZM2G121313
GRMZM2G054387		GRMZM2G037193		GRMZM2G564469		GRMZM2G058484		GRMZM2G088415
GRMZM2G014695		GRMZM5G841723		GRMZM2G094699		GRMZM2G088843		GRMZM2G424804
GRMZM2G156227		GRMZM2G056270		GRMZM2G109741		GRMZM2G011436		GRMZM2G157629
GRMZM2G055276		GRMZM2G527387		GRMZM2G379540		GRMZM2G146267		GRMZM2G029850
GRMZM2G306105		GRMZM2G556845		GRMZM2G553733		GRMZM2G111912		GRMZM2G036508
GRMZM2G386608		GRMZM2G313909		GRMZM2G356639		GRMZM2G011030		AC226723.2_FG001
GRMZM2G038365		GRMZM2G431573		GRMZM2G340578		GRMZM2G174834		GRMZM2G093408
GRMZM2G016836		GRMZM2G362823		GRMZM2G036752		GRMZM2G048202		GRMZM2G316679
GRMZM5G836910		GRMZM2G137713		GRMZM2G124416		GRMZM2G486024		GRMZM2G359064
GRMZM2G444541		GRMZM2G108576		GRMZM2G368898		GRMZM2G053914		GRMZM2G335419
GRMZM2G447785		GRMZM2G341379		GRMZM2G035248		GRMZM2G456241		GRMZM2G424659
GRMZM2G124473		GRMZM2G334225		GRMZM2G042765		GRMZM2G078275		GRMZM2G414450
GRMZM2G136453		GRMZM2G039824		GRMZM2G002815		GRMZM2G004119		GRMZM2G349407
GRMZM2G115049		GRMZM2G014551		GRMZM2G164912		GRMZM2G701297		GRMZM2G347789
GRMZM2G457309		GRMZM2G090732		GRMZM2G078820		GRMZM2G512938		GRMZM2G132756
AC208204.3_FG006		GRMZM2G133282		GRMZM2G134235		GRMZM2G019153		GRMZM2G369242
GRMZM2G136262		GRMZM2G071133		GRMZM2G700077		GRMZM2G092091		GRMZM2G064311
GRMZM2G034083		GRMZM2G083813		GRMZM2G480954		GRMZM2G107109		GRMZM2G301699
GRMZM2G149317		GRMZM2G070961		GRMZM2G032107		AC199779.3_FG006		AC204060.3_FG010
GRMZM2G039996		GRMZM2G029249		GRMZM2G001803		GRMZM2G309269		GRMZM2G348100
AC196489.3_FG002		GRMZM2G311905		GRMZM2G150091		AC197578.4_FG001		GRMZM2G700808
GRMZM2G700208		GRMZM2G012544		GRMZM2G308615		GRMZM2G155375		GRMZM2G390109
GRMZM2G085967		GRMZM2G131623		GRMZM2G308666		GRMZM2G111846		GRMZM2G165433
GRMZM2G152775		GRMZM2G118714		GRMZM5G829396		GRMZM2G329454		GRMZM2G179354
GRMZM2G095333		GRMZM2G007489		GRMZM2G018336		GRMZM2G078116		GRMZM2G098203
GRMZM2G118479		GRMZM2G450125		GRMZM2G101409		GRMZM2G421212		GRMZM2G343437
GRMZM5G893252		AC196779.3_FG003		GRMZM2G060837		GRMZM2G024466		AC204292.4_FG006
GRMZM5G851266		GRMZM2G117564		GRMZM2G020484		GRMZM2G061728		GRMZM2G357317
GRMZM2G124307		GRMZM2G073380		GRMZM2G042101		GRMZM2G703247		GRMZM2G322986
GRMZM2G075989		GRMZM2G039900		GRMZM2G015328		GRMZM2G166979		GRMZM2G024548
GRMZM2G173718		GRMZM5G868381		GRMZM2G406099		GRMZM2G080176		GRMZM2G148954
GRMZM2G098290		GRMZM2G110013		GRMZM2G050384		GRMZM2G089461		GRMZM2G128724
GRMZM2G324705		GRMZM2G168449		GRMZM2G096958		GRMZM2G058128		GRMZM2G131012
GRMZM2G046849		GRMZM2G332660		GRMZM2G042036		GRMZM2G081148		GRMZM2G140646
GRMZM2G169384		GRMZM2G510387		GRMZM2G040932		AC211707.4_FG003		GRMZM2G048470
GRMZM2G380457		GRMZM2G018281		GRMZM2G054655		GRMZM2G319760		GRMZM2G072614
GRMZM2G116282		GRMZM2G073492		GRMZM2G703691		GRMZM2G119081		GRMZM2G326151
GRMZM2G064133		GRMZM2G166661		GRMZM5G868402		GRMZM2G033671		GRMZM2G428670
GRMZM2G096240		GRMZM2G138999		GRMZM2G109618		GRMZM2G134888		GRMZM2G343139
GRMZM2G128072		GRMZM2G066432		GRMZM2G701612		GRMZM2G412630		GRMZM2G430729
GRMZM2G047513		GRMZM5G821828		GRMZM5G873929		GRMZM2G093312		GRMZM2G106834
GRMZM2G118005		GRMZM2G172081		GRMZM2G047842		GRMZM2G510127		GRMZM2G474076
GRMZM2G069298		GRMZM2G074173		GRMZM2G173354		GRMZM2G128969		GRMZM5G823063
GRMZM5G896082		AC233901.1_FG010		GRMZM2G174396		GRMZM2G021202		GRMZM2G163459
GRMZM2G018770		GRMZM5G809243		GRMZM2G008715		GRMZM2G157300		GRMZM2G170839
GRMZM2G139803		GRMZM2G150014		GRMZM2G159477		GRMZM2G049322		GRMZM2G119828
GRMZM2G052666		GRMZM2G068275		GRMZM2G069295		GRMZM2G118369		AC214791.2_FG002
GRMZM2G087206		GRMZM2G051103		AC203847.3_FG009		GRMZM2G163436		GRMZM2G339836
GRMZM2G153984		GRMZM2G042552		GRMZM2G127035		GRMZM2G111715		GRMZM2G160201
GRMZM2G044027		GRMZM2G337894		GRMZM2G080959		GRMZM2G130739		GRMZM5G824574
GRMZM2G130079		GRMZM2G055313		GRMZM2G168447		GRMZM2G121905		GRMZM2G179779
GRMZM2G088669		GRMZM5G870170		GRMZM2G064050		GRMZM2G398057		GRMZM2G334419
GRMZM2G005887		GRMZM2G078373		GRMZM2G095964		GRMZM2G060712		GRMZM2G147152
GRMZM2G099186		GRMZM2G346466		GRMZM2G062160		GRMZM2G180254		GRMZM2G406493
GRMZM2G407996		GRMZM2G082809		GRMZM2G024827		GRMZM2G343218		GRMZM2G459561
GRMZM2G499432		GRMZM2G004408		GRMZM2G158103		GRMZM2G025726		GRMZM2G150862
GRMZM2G448161		GRMZM2G042099		GRMZM2G481452		GRMZM2G306216		GRMZM2G174650
GRMZM2G071166		GRMZM2G017624		GRMZM2G164781		GRMZM2G027309		GRMZM2G051466
GRMZM2G476009		GRMZM2G451314		GRMZM2G061283		GRMZM2G129166		GRMZM2G055018
GRMZM2G110408		GRMZM2G009806		GRMZM2G075524		GRMZM2G030128		GRMZM5G805595
GRMZM2G114793		GRMZM2G168707		GRMZM2G069082		GRMZM2G137286		GRMZM2G379271
GRMZM2G068489		GRMZM2G045941		GRMZM2G016513		GRMZM2G128074		GRMZM2G091160
GRMZM2G007038		GRMZM2G022782		GRMZM2G128515		GRMZM5G866832		GRMZM2G429964
GRMZM2G410766		GRMZM2G083847		GRMZM2G427697		GRMZM2G133028		GRMZM2G401970
GRMZM5G852502		GRMZM2G472311		GRMZM2G144668		GRMZM2G374088		GRMZM2G091635
GRMZM2G119230		GRMZM2G478779		GRMZM2G561554		AC208724.3_FG001		GRMZM2G043157
GRMZM2G155253		GRMZM2G096824		GRMZM2G000601		GRMZM2G400238		GRMZM2G474229
GRMZM2G056424		GRMZM2G121631		GRMZM2G022052		GRMZM2G141136		GRMZM2G097034
GRMZM2G010491		GRMZM2G701204		GRMZM2G095798		GRMZM2G000127		AC204213.1_FG007
GRMZM2G160064		GRMZM2G033526		GRMZM2G703209		GRMZM2G162659		GRMZM2G333591
GRMZM2G338160		GRMZM5G856180		GRMZM2G042125		GRMZM2G474211		GRMZM2G047104
GRMZM2G051613		GRMZM2G078887		GRMZM2G065652		GRMZM5G892709		GRMZM2G066675
GRMZM2G021406		GRMZM2G164470		GRMZM2G009141		GRMZM2G332687		GRMZM2G449796
GRMZM2G154595		GRMZM2G590027		GRMZM2G091845		GRMZM2G122954		GRMZM2G135085
GRMZM2G165461		GRMZM2G085713		GRMZM2G151649		GRMZM2G014981		GRMZM2G168274
GRMZM2G146374		GRMZM2G479539		GRMZM5G869030		GRMZM2G078924		GRMZM2G410951
GRMZM2G075336		GRMZM2G008710		GRMZM2G319947		GRMZM2G515671		GRMZM2G064344
GRMZM2G151903		GRMZM2G131152		GRMZM2G125653		GRMZM2G451112		GRMZM5G894862
GRMZM2G308944		GRMZM2G316889		GRMZM2G432266		GRMZM5G898887		GRMZM2G112402
GRMZM2G428391		GRMZM2G024680		GRMZM2G071378		GRMZM5G816517		GRMZM2G306998
GRMZM2G024647		GRMZM2G080940		GRMZM2G069274		AC205077.3_FG003		GRMZM2G346513
GRMZM2G399183		GRMZM2G060138		GRMZM2G034025		AC191297.3_FG004		GRMZM2G075000
GRMZM2G447984		GRMZM2G040881		GRMZM5G837568		GRMZM5G812361		GRMZM2G302673
GRMZM2G104999		GRMZM2G166889		GRMZM2G161507		GRMZM5G824439		GRMZM2G432579
GRMZM2G025855		GRMZM2G094563		GRMZM2G076972		GRMZM2G386051		GRMZM5G836990
GRMZM2G477236		GRMZM2G079938		GRMZM2G179777		AC186905.3_FG013		GRMZM2G095982
GRMZM2G031057		GRMZM2G137558		GRMZM2G162739		GRMZM2G475882		GRMZM2G343068
GRMZM5G832229		GRMZM2G117344		GRMZM2G058560		GRMZM5G838812		GRMZM2G021364
GRMZM2G365374		GRMZM2G128771		GRMZM2G122231		GRMZM2G148773		GRMZM2G047296
GRMZM2G042604		GRMZM2G159041		GRMZM2G011590		GRMZM2G509619		GRMZM2G466931
GRMZM2G059252		GRMZM2G115070		GRMZM2G124965		GRMZM2G495613		GRMZM2G703915
GRMZM2G170137		GRMZM2G012966		GRMZM2G154746		GRMZM2G082522		GRMZM2G312146
GRMZM2G028393		GRMZM2G101125		GRMZM2G069694		GRMZM2G040762
GRMZM2G169405		GRMZM5G846339		GRMZM2G038252		GRMZM2G035999
GRMZM2G401581		GRMZM2G011098		AC233910.1_FG008		GRMZM5G849243
GRMZM2G346455		GRMZM2G171435		GRMZM2G124229		GRMZM2G428035
GRMZM2G404025		GRMZM2G108996		GRMZM2G090043		GRMZM2G167886
GRMZM2G021617		GRMZM2G382557		GRMZM2G034697		GRMZM2G478382
GRMZM2G478414		GRMZM2G163459		GRMZM2G109566		GRMZM2G591714
GRMZM2G177895		GRMZM2G363008		GRMZM2G076345		GRMZM2G379929
GRMZM2G062076		GRMZM2G012088		GRMZM5G812538		GRMZM2G165298
GRMZM2G043198		GRMZM2G359664		AC205500.3_FG002		GRMZM2G352959
GRMZM2G057171		GRMZM2G074024		GRMZM2G075712		GRMZM2G115255
GRMZM2G014914		GRMZM2G152415		GRMZM5G844065		GRMZM2G149060
GRMZM2G075775		GRMZM2G159307		GRMZM5G866457		GRMZM2G000177
GRMZM2G129015		GRMZM2G127350		GRMZM2G018806		GRMZM2G343859
GRMZM2G111411		GRMZM2G441115		AC210669.3_FG001		GRMZM2G069670
GRMZM2G077214		GRMZM2G104141		GRMZM2G007953		GRMZM2G005452
GRMZM2G080546		GRMZM2G145944		GRMZM2G161299		GRMZM2G397297
GRMZM2G156861		GRMZM2G703158		GRMZM5G829967		GRMZM2G002112
GRMZM2G160569		GRMZM2G084940		GRMZM2G149422		GRMZM2G103599
GRMZM2G117558		GRMZM2G177610		GRMZM2G171236		GRMZM2G118870
GRMZM2G143780		GRMZM2G376255		AC198421.3_FG003		GRMZM2G093344
GRMZM2G170692		GRMZM2G094304		GRMZM2G006981		GRMZM5G853844
GRMZM2G069095		GRMZM2G099944		GRMZM2G114816		GRMZM2G077937
GRMZM2G402417		GRMZM2G014618		GRMZM2G170542		GRMZM2G407119
GRMZM2G568636		GRMZM2G031177		GRMZM2G026147		GRMZM5G866910
GRMZM2G025648		GRMZM2G015324		GRMZM2G137077		GRMZM2G116376
GRMZM2G125648		GRMZM5G863645		GRMZM2G485603		GRMZM2G381638
GRMZM2G097884		GRMZM2G000376		GRMZM2G120539		GRMZM2G365423
GRMZM2G082924		GRMZM2G027673		GRMZM2G138475		GRMZM2G477879
AC148152.3_FG005		GRMZM2G066448		GRMZM2G324276		GRMZM2G446921
GRMZM2G022120		GRMZM2G029144		GRMZM2G059700		GRMZM2G027135
GRMZM2G061439		GRMZM2G075588		GRMZM2G177386		GRMZM2G703214
GRMZM2G032266		GRMZM2G172829		GRMZM2G129157		GRMZM2G009368
GRMZM2G165655		GRMZM2G167594		GRMZM2G097706		GRMZM2G148626
GRMZM2G121128		GRMZM2G013967		GRMZM5G833366		GRMZM2G057044
GRMZM2G003883		GRMZM2G331283		GRMZM5G853742		GRMZM2G169942
GRMZM2G122937		GRMZM2G108829		GRMZM5G860481		GRMZM2G026839
GRMZM2G118119		GRMZM2G179120		GRMZM2G002361		GRMZM2G179317
GRMZM2G030203		GRMZM2G324643		GRMZM2G118172		GRMZM2G440925
GRMZM2G378121		GRMZM2G064382		GRMZM2G031447		GRMZM5G893089
GRMZM2G145500		GRMZM2G081642		GRMZM2G320703		GRMZM2G111482
GRMZM2G174107		GRMZM2G426511		GRMZM2G321041		GRMZM2G005536
GRMZM2G131286		GRMZM2G059102		GRMZM2G106511		AC185473.3_FG005
GRMZM2G097469		GRMZM2G700848		GRMZM2G020150		GRMZM2G358768
GRMZM2G314898		GRMZM2G059108		GRMZM2G051689		GRMZM2G701044
GRMZM2G070847		GRMZM2G162086		GRMZM2G091964		GRMZM2G015219
GRMZM2G450937		GRMZM2G156620		GRMZM2G062552		GRMZM2G408598
GRMZM2G126386		GRMZM2G058033		GRMZM2G075517		GRMZM2G028501
GRMZM2G399284		GRMZM2G129585		GRMZM5G890768		GRMZM2G427408
GRMZM2G035213		GRMZM2G097421		GRMZM2G305864		GRMZM2G070381
GRMZM2G110908		GRMZM2G028286		GRMZM2G049906		GRMZM2G115633
GRMZM2G010196		GRMZM2G126253		GRMZM5G821787		GRMZM2G457881
GRMZM2G143788		GRMZM2G054152		GRMZM2G141647		GRMZM2G332922
GRMZM2G463318		GRMZM2G059445		GRMZM2G364208		GRMZM2G069602
GRMZM2G152975		GRMZM2G010834		GRMZM5G834495		GRMZM5G863784
GRMZM2G079759		GRMZM2G154447		GRMZM2G170262		GRMZM2G128865
GRMZM2G083472		GRMZM2G435684		GRMZM2G409893		GRMZM2G401062
AC234157.1_FG002		GRMZM2G442404		GRMZM2G067743		AC184130.4_FG012
GRMZM2G139874		GRMZM2G403190		GRMZM2G158163		AC234199.1_FG003
GRMZM2G024484		GRMZM2G148064		GRMZM2G546541		GRMZM2G403151
GRMZM2G036708		GRMZM2G059893		GRMZM2G046025		GRMZM2G409934
GRMZM2G145133		GRMZM2G062391		GRMZM2G147701		GRMZM2G153611
GRMZM2G422750		GRMZM2G148281		GRMZM2G143187		GRMZM2G043238
GRMZM2G143870		GRMZM2G455568		GRMZM2G154799		GRMZM5G855124
GRMZM2G063431		GRMZM2G159678		GRMZM2G366981		GRMZM5G869550
GRMZM2G179703		GRMZM5G829946		GRMZM2G116563		GRMZM2G102664
GRMZM2G005260		GRMZM2G165179		GRMZM2G317900		GRMZM2G075975
GRMZM2G154628		GRMZM2G439908		GRMZM5G831519		GRMZM2G004314
GRMZM2G159643		GRMZM2G142649		GRMZM2G095873		GRMZM2G085641
GRMZM2G064663		GRMZM2G315730		GRMZM2G139293		GRMZM5G820374
GRMZM2G129261		GRMZM2G120115		GRMZM5G829831		GRMZM2G013767
GRMZM2G012342		GRMZM2G132748		GRMZM2G044681		GRMZM2G312110
GRMZM2G137151		GRMZM5G871336		GRMZM2G428216		GRMZM5G868966
GRMZM2G011520		GRMZM2G174286		GRMZM2G140970		GRMZM2G037493
GRMZM2G111611		GRMZM2G140070		GRMZM5G896294		GRMZM2G020438
GRMZM2G005984		GRMZM2G039583		GRMZM5G861541		GRMZM5G898141
GRMZM2G063864		GRMZM2G014463		GRMZM2G454056		AC225308.2_FG005
GRMZM2G038375		GRMZM2G025833		GRMZM2G469502		GRMZM2G005278
GRMZM2G300348		GRMZM2G173289		GRMZM5G828820		GRMZM2G117028
GRMZM2G476933		GRMZM2G008047		GRMZM2G125775		GRMZM2G025671
GRMZM2G118265		GRMZM2G061419		GRMZM5G838098		GRMZM2G018946
AC217358.3_FG005		GRMZM2G508931		GRMZM2G547723		GRMZM2G174080
GRMZM2G148106		GRMZM2G122762		AC211178.3_FG004		GRMZM2G086768
GRMZM2G143389		GRMZM5G856943		GRMZM2G081504		GRMZM2G308422
GRMZM2G089308		GRMZM2G342327		GRMZM2G059393		GRMZM2G138698
GRMZM2G033626		GRMZM2G096249		GRMZM2G701405		AC233871.1_FG004
GRMZM5G884242		GRMZM2G016259		GRMZM2G012012		AC198019.2_FG004
GRMZM2G106928		GRMZM2G414696		GRMZM2G032766		GRMZM5G825978
GRMZM2G144155		GRMZM2G048883		GRMZM2G028219		GRMZM5G874373
GRMZM2G112968		GRMZM2G006219		GRMZM2G337581		GRMZM2G120001
GRMZM2G148769		GRMZM2G164950		GRMZM5G812860		GRMZM2G108338
GRMZM2G007939		GRMZM2G171349		GRMZM2G304108		GRMZM2G321420
GRMZM2G336815		AC209835.4_FG004		GRMZM2G353343		GRMZM2G704151
GRMZM2G008263		GRMZM2G081322		GRMZM2G059637		GRMZM5G896983
GRMZM2G175755		GRMZM2G179133		GRMZM2G091143		GRMZM2G170567
GRMZM2G463640		GRMZM2G099382		GRMZM2G314427		GRMZM2G003648
GRMZM5G840002		GRMZM2G014303		GRMZM2G089400		GRMZM2G074454
GRMZM2G517408		GRMZM2G068613		GRMZM2G071113		GRMZM5G879280
GRMZM2G019872		GRMZM2G074233		AC233942.1_FG001		GRMZM5G890472
GRMZM2G161337		GRMZM2G037379		GRMZM2G113216		GRMZM5G884544
GRMZM2G047368		GRMZM2G107196		GRMZM2G051912		GRMZM2G105579
GRMZM2G086636		GRMZM2G157803		GRMZM2G031001		GRMZM2G343445
GRMZM2G109383		GRMZM2G478920		GRMZM2G464212		GRMZM2G156910
GRMZM2G157369		GRMZM2G468147		GRMZM2G313553		GRMZM2G028389
GRMZM2G159237		GRMZM5G855396		GRMZM2G033086		GRMZM2G034947
GRMZM2G456086		GRMZM2G159660		GRMZM2G381739		GRMZM2G048987
GRMZM2G100511		GRMZM5G826020		GRMZM2G545891		GRMZM2G427067
GRMZM2G063909		GRMZM2G068647		GRMZM5G805485		GRMZM2G473258
GRMZM2G105631		GRMZM2G085249		GRMZM2G098676		GRMZM5G808017
GRMZM2G058675		GRMZM2G459841		GRMZM2G034551		GRMZM2G330455
GRMZM2G017957		GRMZM2G061764		GRMZM2G038714		GRMZM2G703236
GRMZM2G163877		GRMZM2G157812		GRMZM2G046532		GRMZM2G528170
GRMZM2G168364		GRMZM2G004330		GRMZM2G441906		GRMZM2G023422
GRMZM2G036921		GRMZM2G107463		GRMZM2G045834		GRMZM2G107187
GRMZM2G121034		GRMZM2G036697		GRMZM2G132958		GRMZM2G074572
GRMZM2G149534		GRMZM2G414304		GRMZM2G336017		GRMZM2G392026
GRMZM5G885744		AC233954.1_FG004		GRMZM2G181519		GRMZM2G404367
GRMZM2G094990		GRMZM2G120816		GRMZM2G413066		GRMZM2G033962
GRMZM2G170400		GRMZM2G045714		GRMZM2G028159		GRMZM2G393471
GRMZM2G092752		GRMZM2G110878		GRMZM2G113355		GRMZM5G884894
GRMZM2G038013		GRMZM2G171406		GRMZM2G426140		GRMZM5G873581
GRMZM2G084958		GRMZM2G324544		AC201891.3_FG001		GRMZM2G126057
GRMZM2G094978		GRMZM2G552160		GRMZM2G102802		AC194264.3_FG006
GRMZM2G027955		GRMZM2G367094		GRMZM2G449033		GRMZM2G174803
GRMZM2G047592		GRMZM2G174263		GRMZM2G164743		GRMZM5G800973
GRMZM2G164018		GRMZM2G342744		GRMZM2G055052		GRMZM2G087513
GRMZM2G150485		GRMZM2G300044		GRMZM2G046885		GRMZM2G311316
GRMZM2G080355		GRMZM2G107096		GRMZM2G085613		GRMZM2G169788
GRMZM2G348125		GRMZM5G887286		GRMZM2G085420		GRMZM5G877336
GRMZM2G087079		GRMZM5G822842		GRMZM2G703003		GRMZM2G069025
GRMZM5G863107		GRMZM5G831951		GRMZM2G091540		GRMZM2G049893
GRMZM2G313009		GRMZM2G178247		GRMZM2G053292		AC198725.4_FG007
GRMZM2G070167		GRMZM2G119357		GRMZM2G393062		AC197545.3_FG002
GRMZM2G011893		GRMZM2G022763		GRMZM2G082487		AC208406.3_FG004
AC210013.4_FG018		GRMZM2G384090		GRMZM2G127690		GRMZM5G837589
GRMZM2G148333		GRMZM2G019583		GRMZM2G042895		GRMZM2G168332
GRMZM2G117412		GRMZM2G312827		GRMZM2G336225		GRMZM2G036605
GRMZM2G159028		GRMZM2G143599		GRMZM2G031222		GRMZM2G126481
GRMZM5G872070		GRMZM2G039906		GRMZM2G026406		GRMZM2G116626
GRMZM2G087590		GRMZM2G136121		GRMZM2G010037		GRMZM2G088747
GRMZM2G139349		GRMZM2G053831		AC185611.3_FG001		GRMZM2G453111
GRMZM2G115828		GRMZM2G389789		GRMZM2G039187		GRMZM2G078382
GRMZM2G171604		GRMZM2G109624		GRMZM2G144744		GRMZM2G109914
GRMZM2G120652		GRMZM2G116010		GRMZM2G068513		GRMZM2G054304
GRMZM2G154667		AC225185.3_FG004		AC187899.3_FG002		GRMZM2G313110
GRMZM2G371793		GRMZM2G135629		GRMZM2G001905		GRMZM2G147226
GRMZM2G080466		GRMZM2G153138		GRMZM2G101553		GRMZM2G369607
GRMZM5G822438		GRMZM2G052823		GRMZM2G331417		AF466202.2_FG007
GRMZM2G041980		GRMZM2G114354		GRMZM2G549512		GRMZM2G126858
GRMZM2G075958		GRMZM2G018372		GRMZM2G150594		GRMZM2G131120
GRMZM2G302712		GRMZM2G488346		GRMZM2G011912		GRMZM2G428835
GRMZM2G047813		GRMZM2G021889		GRMZM2G159641		GRMZM2G164647
GRMZM2G374405		GRMZM2G323479		GRMZM2G134251		GRMZM2G443445
GRMZM2G057535		GRMZM2G042627		GRMZM2G129006		GRMZM2G339545
GRMZM2G051677		GRMZM2G168222		GRMZM2G042660		AC204070.3_FG004
GRMZM2G176998		GRMZM2G171187		GRMZM2G001934		GRMZM2G141066
GRMZM2G039443		GRMZM2G040052		GRMZM2G084498		GRMZM2G173186
GRMZM2G001750		GRMZM2G066304		AC197699.3_FG005		GRMZM2G111441
GRMZM2G005859		GRMZM2G100707		GRMZM2G387341		GRMZM2G453879
GRMZM2G433025		GRMZM2G101852		GRMZM2G159854		GRMZM5G892029
GRMZM5G856366		GRMZM2G446047		GRMZM2G153760		GRMZM5G835672
GRMZM2G158662		GRMZM2G171229		GRMZM2G701013		GRMZM2G460090
GRMZM2G010034		GRMZM2G107575		GRMZM2G541832		GRMZM2G133249
GRMZM2G156486		GRMZM5G841855		GRMZM2G466519		GRMZM5G824236
GRMZM2G122324		GRMZM2G156415		GRMZM2G001713		GRMZM5G822232
GRMZM2G025322		GRMZM5G878530		GRMZM2G413315		GRMZM2G129300
GRMZM2G081268		GRMZM2G125985		GRMZM2G019187		GRMZM5G869587
GRMZM2G085054		GRMZM2G042107		GRMZM2G114789		AC191283.3_FG004
GRMZM2G115901		GRMZM2G377553		AC211996.4_FG002		GRMZM2G342628
GRMZM2G047384		GRMZM2G157629		GRMZM2G427672		GRMZM2G013936
GRMZM2G302639		GRMZM2G102404		GRMZM2G079263		GRMZM2G178321
GRMZM2G119769		GRMZM2G110558		GRMZM5G814271		GRMZM2G014797
GRMZM2G402092		GRMZM2G053934		GRMZM2G429035		GRMZM2G442057
GRMZM2G082032		GRMZM2G094452		GRMZM2G702113		GRMZM2G070831
GRMZM2G177937		GRMZM2G422641		GRMZM2G338696		GRMZM2G585025
GRMZM2G085750		GRMZM2G108077		GRMZM2G354209		GRMZM2G031143
GRMZM2G022625		GRMZM2G456816		GRMZM2G105250		GRMZM2G022188
GRMZM2G125441		GRMZM2G419542		GRMZM2G343157		GRMZM2G014917
GRMZM2G012434		GRMZM2G444762		GRMZM2G019721		GRMZM2G305406
GRMZM2G162672		GRMZM2G140635		GRMZM2G069016		GRMZM2G119657
GRMZM2G068963		GRMZM2G052908		GRMZM2G438386		GRMZM2G505197
GRMZM2G051403		GRMZM2G143522		GRMZM2G008726		GRMZM2G404682
GRMZM2G010973		GRMZM5G813055		GRMZM2G033822		GRMZM5G848516
GRMZM2G179292		GRMZM2G179733		GRMZM2G147346		GRMZM5G879178
GRMZM5G871600		GRMZM2G340065		AC233854.1_FG002		GRMZM2G064530
GRMZM2G126900		AC233853.1_FG002		GRMZM2G116554		GRMZM2G035592
GRMZM2G004768		GRMZM2G340342		GRMZM2G163514		GRMZM2G308064
GRMZM2G475293		GRMZM2G700791		GRMZM2G043174		GRMZM2G451394
GRMZM2G072744		GRMZM2G380284		GRMZM2G071575		GRMZM2G103458
GRMZM2G353103		GRMZM2G008687		GRMZM2G030571		GRMZM2G164672
GRMZM2G175989		GRMZM2G426932		GRMZM2G065016		GRMZM2G060942
GRMZM5G849989		GRMZM2G000114		GRMZM2G448883		GRMZM2G302913
GRMZM2G081955		GRMZM2G085747		GRMZM2G027627		GRMZM2G085460
AC198418.3_FG005		GRMZM2G160273		GRMZM2G099191		GRMZM2G534116
GRMZM2G095082		GRMZM2G120408		GRMZM2G081541		GRMZM2G457630
GRMZM2G146395		GRMZM2G437509		GRMZM2G045970		GRMZM2G129031
GRMZM2G180724		GRMZM2G316366		GRMZM2G169024		GRMZM2G339725
GRMZM2G025882		GRMZM2G156754		GRMZM2G482256		GRMZM2G572807
GRMZM2G162276		GRMZM2G150248		GRMZM2G704392		GRMZM2G305321
GRMZM2G006791		GRMZM2G084694		GRMZM2G148216		GRMZM2G411916
GRMZM2G033555		GRMZM2G008425		GRMZM2G449094		GRMZM5G836969
GRMZM2G123922		GRMZM2G078058		GRMZM2G054020		AC208702.3_FG007
AC217975.3_FG001		GRMZM2G436707		GRMZM2G081406		GRMZM2G545483
GRMZM2G127361		GRMZM2G017329		GRMZM5G817948		GRMZM2G399207
AC190743.3_FG012		GRMZM2G042754		GRMZM2G111987		GRMZM2G165354
GRMZM2G100976		GRMZM2G002910		GRMZM2G054803		GRMZM2G030122
GRMZM5G870219		GRMZM5G896756		GRMZM2G059033		GRMZM2G095519
GRMZM2G173669		GRMZM2G162727		GRMZM2G050607		GRMZM2G078416
GRMZM5G839640		GRMZM2G335930		GRMZM2G119397		GRMZM2G146313
GRMZM5G861800		GRMZM2G147787		GRMZM2G138936		GRMZM2G055551
GRMZM2G145527		GRMZM2G048008		GRMZM2G079836		GRMZM5G853305
GRMZM2G007021		GRMZM2G390150		GRMZM5G818101		GRMZM2G426483
GRMZM2G079440		GRMZM2G179779		GRMZM2G146694		GRMZM2G493136
GRMZM2G035268		GRMZM2G171080		GRMZM2G139714		GRMZM2G091743
GRMZM2G395114		GRMZM2G414899		GRMZM2G103937		GRMZM5G827440
GRMZM2G089736		GRMZM5G878139		GRMZM2G108265		GRMZM2G118378
GRMZM2G137312		GRMZM2G007025		AC194022.3_FG013		GRMZM2G041454
GRMZM2G021635		AC210961.3_FG002		GRMZM2G565441		GRMZM2G174585
GRMZM2G084783		GRMZM2G071015		GRMZM2G369472		GRMZM2G075906
GRMZM2G171466		GRMZM2G061257		GRMZM2G048912		GRMZM5G896536
GRMZM2G138190		GRMZM5G864414		GRMZM2G001223		GRMZM5G808292
GRMZM2G139680		AC203262.3_FG002		GRMZM2G449327		GRMZM2G057522
GRMZM2G158359		GRMZM2G166162		GRMZM2G013842		GRMZM5G871345
GRMZM2G168143		AC217910.3_FG006		GRMZM2G417402		AC205703.4_FG010
GRMZM2G131205		GRMZM5G885644		GRMZM2G023520		GRMZM2G064219
GRMZM2G135283		AC209208.3_FG003		GRMZM2G176182		GRMZM2G473385
GRMZM2G172723		GRMZM2G054833		GRMZM2G096753		AC209705.3_FG004
GRMZM2G149580		GRMZM2G348578		GRMZM2G073510		GRMZM2G319634
GRMZM2G029048		GRMZM2G136300		GRMZM2G364172		GRMZM5G837151
GRMZM2G341621		GRMZM2G033273		GRMZM2G454474		GRMZM2G454306
GRMZM2G170843		GRMZM2G037912		GRMZM2G125175		GRMZM2G028605
GRMZM2G063244		GRMZM2G352428		GRMZM2G314378		GRMZM2G027347
GRMZM2G386525		GRMZM5G808290		GRMZM2G092284		GRMZM2G037931
GRMZM2G134917		GRMZM2G130401		GRMZM2G073324		GRMZM2G464523
GRMZM2G004172		GRMZM2G473162		GRMZM2G007899		GRMZM5G884316
GRMZM2G019358		GRMZM2G107162		GRMZM2G079617		GRMZM2G018573
GRMZM2G157296		GRMZM2G064984		GRMZM2G045155		GRMZM5G853749
GRMZM5G875238		GRMZM5G804160		AC197705.4_FG007		GRMZM2G416201
GRMZM2G135654		GRMZM2G150915		GRMZM2G028905		AC199363.4_FG003
GRMZM2G136910		GRMZM2G160452		GRMZM2G090114		GRMZM5G877707
GRMZM2G461159		GRMZM2G372877		GRMZM2G060061		AC218093.3_FG005
GRMZM2G052546		GRMZM5G825226		GRMZM2G128333		GRMZM2G575361
GRMZM2G447632		GRMZM2G089631		GRMZM2G306566		GRMZM2G057778
GRMZM2G088849		GRMZM5G852794		GRMZM5G801352		GRMZM2G052142
GRMZM2G060481		GRMZM2G126946		GRMZM2G381376		GRMZM2G432083
GRMZM5G825090		GRMZM2G077643		GRMZM2G704283		GRMZM2G313162
GRMZM2G114751		GRMZM2G400596		GRMZM2G093776		GRMZM2G311328
GRMZM5G836174		GRMZM2G308619		GRMZM2G449681		AC233851.1_FG008
GRMZM5G826801		GRMZM2G138566		GRMZM2G159535		GRMZM2G032384
GRMZM2G056975		GRMZM2G178398		GRMZM2G090070		GRMZM2G364851
GRMZM2G101004		GRMZM2G040871		GRMZM2G056629		GRMZM2G362857
GRMZM2G023591		GRMZM2G075901		GRMZM2G105415		GRMZM2G049913
GRMZM2G152801		GRMZM2G075496		GRMZM2G071277		AC188721.3_FG001
GRMZM2G408967		GRMZM2G003076		GRMZM5G859444		GRMZM2G145772
GRMZM2G167892		GRMZM2G147266		GRMZM2G317098		GRMZM2G164295
GRMZM5G869196		GRMZM2G062953		GRMZM2G176748		GRMZM2G165622
GRMZM2G342243		GRMZM5G862799		AC197340.3_FG003		GRMZM2G460988
GRMZM2G134107		GRMZM2G161728		GRMZM2G104237		GRMZM2G017739
GRMZM2G055178		GRMZM2G474783		GRMZM2G153378		AC197355.3_FG001
GRMZM2G075153		GRMZM2G082612		AC231180.2_FG006		GRMZM2G380650
GRMZM2G143469		GRMZM2G165433		GRMZM2G162374		GRMZM2G515580
GRMZM2G410352		GRMZM2G048635		GRMZM2G152148		GRMZM2G328268
GRMZM2G136559		GRMZM2G115628		GRMZM2G102845		GRMZM2G133070
GRMZM2G123558		GRMZM2G124524		GRMZM2G139840		GRMZM5G845532
GRMZM2G015033		GRMZM2G523414		AC194321.3_FG009		GRMZM5G800520
GRMZM2G107362		GRMZM2G145840		GRMZM2G426067		GRMZM5G801993
GRMZM2G436084		GRMZM5G844123		GRMZM2G088132		GRMZM5G854008
GRMZM5G885392		GRMZM2G066710		GRMZM2G088648		GRMZM2G007546
GRMZM2G003318		GRMZM5G842502		GRMZM2G453078		GRMZM5G836322
GRMZM2G053764		GRMZM5G836378		GRMZM2G313529		GRMZM2G073175
GRMZM5G864319		GRMZM2G012064		GRMZM2G075386		GRMZM5G865162
GRMZM5G810061		GRMZM2G123128		GRMZM2G149286		AC197714.3_FG004
GRMZM2G107444		GRMZM2G031394		GRMZM2G169363		GRMZM2G111201
GRMZM2G060190		GRMZM2G300990		GRMZM5G805697		GRMZM2G122038
GRMZM2G110735		GRMZM2G046909		AC207309.3_FG007		AC194609.2_FG003
GRMZM2G099285		GRMZM2G122139		GRMZM2G090051		GRMZM2G426004
GRMZM2G149265		GRMZM2G443690		GRMZM2G447297		GRMZM2G469697
GRMZM2G176820		GRMZM2G042084		AC213693.3_FG003		GRMZM5G881824
GRMZM2G120079		GRMZM5G813470		GRMZM2G122045		GRMZM5G813670
GRMZM2G020148		GRMZM2G162093		GRMZM2G134248		GRMZM2G700923
GRMZM2G057630		GRMZM2G066343		GRMZM5G862602		GRMZM2G171022
GRMZM2G119890		GRMZM5G848608		GRMZM2G031572		GRMZM5G854345
GRMZM2G058450		GRMZM2G164136		GRMZM2G468811		GRMZM2G028713
GRMZM2G021794		GRMZM2G055619		GRMZM5G811334		GRMZM2G420935
GRMZM2G029583		GRMZM2G057506		AC187903.3_FG004		GRMZM2G161161
AC205703.4_FG006		GRMZM2G027187		GRMZM2G166695		GRMZM2G422269
GRMZM2G083130		GRMZM2G052699		GRMZM2G161411		GRMZM5G800286
GRMZM2G057243		GRMZM2G434425		GRMZM2G166430		AC152495.1_FG017
GRMZM2G116614		GRMZM2G001024		GRMZM2G167174		GRMZM2G398527
GRMZM2G102760		GRMZM2G045096		GRMZM5G842645		GRMZM2G394876
GRMZM2G052509		GRMZM2G130278		GRMZM2G003927		GRMZM2G059703
GRMZM2G178415		GRMZM2G045064		GRMZM2G323757		GRMZM5G827026
GRMZM2G038636		GRMZM2G153987		GRMZM2G041141		GRMZM2G412492
GRMZM2G082185		GRMZM2G093441		GRMZM2G406269		GRMZM2G078806
GRMZM2G090568		GRMZM5G871143		GRMZM2G062377		GRMZM2G156924
GRMZM2G018441		GRMZM2G107532		GRMZM2G059021		GRMZM2G068707
GRMZM2G445602		GRMZM2G057223		GRMZM5G889643		GRMZM5G877104
GRMZM5G885706		GRMZM5G805002		GRMZM2G099487		GRMZM2G141725
GRMZM2G157470		GRMZM2G059497		GRMZM2G025459		GRMZM2G329334
GRMZM2G060866		GRMZM2G011878		GRMZM2G395508		GRMZM2G092627
GRMZM2G440208		GRMZM2G150608		AC209257.4_FG008		GRMZM2G356423
GRMZM2G349996		GRMZM5G852097		GRMZM2G394321		GRMZM5G806347
GRMZM2G031846		GRMZM2G037001		GRMZM5G869299		GRMZM2G379913
GRMZM2G021706		GRMZM2G347174		GRMZM2G408359		GRMZM2G110439
GRMZM2G142315		GRMZM2G099109		GRMZM2G134863		GRMZM2G056773
GRMZM2G014055		GRMZM2G173272		GRMZM2G025703		GRMZM2G026910
GRMZM2G086869		GRMZM2G359746		GRMZM2G158520		GRMZM5G828278
GRMZM2G044265		GRMZM2G061099		GRMZM2G150434		GRMZM2G559088
GRMZM2G061442		GRMZM2G471779		GRMZM2G086486		GRMZM2G704042
GRMZM2G033894		GRMZM2G010937		GRMZM2G104316		GRMZM2G106356
GRMZM2G094543		GRMZM2G335826		AC209073.3_FG001		GRMZM2G559436
GRMZM2G339122		GRMZM2G129108		GRMZM2G041462		GRMZM2G045720
GRMZM2G034573		GRMZM2G359670		GRMZM2G009703		GRMZM2G065692
GRMZM2G345773		GRMZM2G401179		GRMZM2G093951		GRMZM5G801091
GRMZM2G033570		GRMZM2G009014		GRMZM2G080034		GRMZM2G171163
GRMZM2G006363		GRMZM2G109291		GRMZM2G047677		GRMZM2G181242
GRMZM2G173501		GRMZM2G173315		GRMZM2G176363		GRMZM2G313737
GRMZM5G848603		GRMZM2G142057		GRMZM2G062683		GRMZM2G057140
GRMZM2G000219		AC208916.3_FG003		GRMZM2G089806		GRMZM5G800669
GRMZM2G036427		GRMZM2G338735		GRMZM2G052939		GRMZM2G160391
GRMZM2G019695		GRMZM2G028492		GRMZM2G143640		GRMZM2G154014
GRMZM2G101875		GRMZM2G081774		GRMZM2G071484		GRMZM2G075039
GRMZM2G137139		GRMZM2G420004		GRMZM2G034623		GRMZM2G174310
GRMZM2G005954		GRMZM2G360025		GRMZM2G146298		GRMZM5G850922
GRMZM2G118241		GRMZM2G116584		GRMZM5G819464		GRMZM2G322672
GRMZM2G097040		GRMZM2G138198		GRMZM2G132331		GRMZM2G102754
GRMZM2G018403		GRMZM2G088549		GRMZM2G163572		GRMZM2G473182
GRMZM2G031354		GRMZM2G063693		GRMZM2G112030		GRMZM2G468132
GRMZM2G004511		GRMZM2G100889		GRMZM5G828488		GRMZM2G425559
GRMZM2G111926		GRMZM2G353905		GRMZM2G002427		GRMZM2G362942
GRMZM2G301823		GRMZM2G133006		GRMZM2G104769		GRMZM2G451792
GRMZM5G891739		GRMZM2G014705		GRMZM2G039525		GRMZM5G877794
GRMZM2G090609		GRMZM2G035701		GRMZM2G024690		AC177946.2_FG004
GRMZM2G126865		GRMZM2G085409		GRMZM2G090328		GRMZM2G139073
GRMZM5G835235		AC216247.3_FG004		GRMZM5G818068		GRMZM2G114149
GRMZM2G158462		AC194341.4_FG003		GRMZM2G009208		GRMZM2G110447
GRMZM2G166767		GRMZM5G864498		GRMZM2G035506		GRMZM2G477200
GRMZM2G181546		GRMZM5G811428		GRMZM2G385305		AC209877.3_FG002
AC217300.3_FG005		GRMZM2G389462		GRMZM2G055434		AC199487.4_FG002
GRMZM2G438524		GRMZM5G818514		GRMZM2G442277		GRMZM2G314712
GRMZM2G397247		GRMZM2G037690		GRMZM2G037012		GRMZM2G069335
GRMZM2G142757		GRMZM2G055782		GRMZM5G820822		AC198371.3_FG011
GRMZM2G479038		GRMZM2G590333		GRMZM2G075492		GRMZM2G032447
GRMZM2G014558		GRMZM2G095915		GRMZM2G022308		AC212898.2_FG006
GRMZM2G112805		GRMZM2G071688		GRMZM2G444819		GRMZM5G852533
GRMZM2G096247		GRMZM2G174919		GRMZM2G359735		GRMZM5G829897
GRMZM2G032198		GRMZM2G108284		GRMZM2G704021		AC191686.3_FG002
GRMZM2G106164		GRMZM2G399098		GRMZM2G376930		GRMZM5G858880
GRMZM2G113873		GRMZM2G377615		GRMZM2G301089		GRMZM2G094664
GRMZM2G436328		GRMZM2G083677		GRMZM2G171616		GRMZM2G176655
GRMZM2G070315		GRMZM2G093772		GRMZM2G338056		GRMZM2G425751
GRMZM2G021170		GRMZM2G412304		GRMZM2G085042		GRMZM2G701389
GRMZM2G178693		GRMZM2G120246		GRMZM2G090788		GRMZM2G513137
GRMZM2G307992		GRMZM2G179658		GRMZM2G032759		GRMZM5G835516
GRMZM5G834952		GRMZM2G114093		GRMZM2G091293		GRMZM2G507533
GRMZM2G140545		GRMZM2G347226		GRMZM2G132154		GRMZM2G077842
GRMZM5G806622		GRMZM2G065694		GRMZM2G170191		GRMZM2G340297
GRMZM2G163671		GRMZM2G099166		GRMZM2G041645		GRMZM2G163440
GRMZM5G846399		GRMZM2G160175		GRMZM2G112954		GRMZM2G413290
GRMZM2G133400		GRMZM2G062429		AC205251.3_FG002		GRMZM2G026083
GRMZM2G019404		GRMZM2G066041		AC187818.3_FG004		GRMZM5G821779
GRMZM5G813259		GRMZM2G138888		GRMZM2G409309		GRMZM5G848676
GRMZM2G009443		GRMZM5G847599		GRMZM2G497928		GRMZM2G004177
GRMZM2G168590		GRMZM2G060324		GRMZM2G700832		GRMZM2G345128
GRMZM2G033493		GRMZM2G462422		GRMZM5G844124		GRMZM5G893619
GRMZM2G154508		GRMZM2G049510		GRMZM5G827257		GRMZM2G114241
GRMZM2G098335		GRMZM2G410357		GRMZM2G149587		GRMZM2G039383
GRMZM2G053023		GRMZM2G084885		GRMZM2G124037		GRMZM2G326227
GRMZM2G436710		GRMZM2G079387		GRMZM2G012891		GRMZM2G451443
GRMZM2G104310		GRMZM2G015972		GRMZM2G061088		GRMZM2G085587
GRMZM2G072034		GRMZM2G094736		GRMZM5G829663		GRMZM2G349554
GRMZM2G089974		GRMZM2G129674		GRMZM2G009968		GRMZM2G438938
GRMZM2G031568		GRMZM2G701201		GRMZM5G826830		GRMZM2G128923
GRMZM2G101271		GRMZM5G827398		GRMZM2G124011		GRMZM5G894292
GRMZM2G359581		GRMZM2G162384		GRMZM2G398407		AC189792.3_FG005
GRMZM2G142565		GRMZM5G831486		GRMZM2G071666		GRMZM2G013920
GRMZM2G472651		GRMZM2G398275		GRMZM2G072448		AC205730.3_FG002
GRMZM2G018786		GRMZM2G110726		GRMZM2G127034		GRMZM2G408308
GRMZM5G867125		GRMZM5G874697		GRMZM2G027914		AC209860.3_FG001
GRMZM2G068982		GRMZM2G104347		GRMZM2G069427		GRMZM2G704345
GRMZM2G396397		GRMZM2G071638		GRMZM2G158555		GRMZM2G558078
AC202185.4_FG004		GRMZM2G165709		GRMZM5G800211		GRMZM2G469414
GRMZM2G130053		GRMZM2G135039		GRMZM2G494910		GRMZM2G073581
GRMZM2G178775		GRMZM2G090669		GRMZM2G113396		GRMZM5G890040
GRMZM2G011627		GRMZM2G013811		GRMZM2G009717		GRMZM5G852010
GRMZM2G038487		GRMZM2G026656		GRMZM5G869788		GRMZM2G107844
GRMZM2G022958		GRMZM2G404237		AC199039.3_FG003		GRMZM2G089397
GRMZM2G134398		GRMZM2G382632		GRMZM2G073913		GRMZM2G384731
GRMZM2G320521		GRMZM2G318992		GRMZM2G429720		GRMZM5G855743
GRMZM2G027282		GRMZM2G045435		GRMZM2G462261		GRMZM2G307397
GRMZM2G434173		GRMZM2G165255		GRMZM2G009892		GRMZM2G433849
GRMZM2G079381		GRMZM2G061469		GRMZM2G071307		GRMZM2G123322
GRMZM2G447691		GRMZM2G365770		GRMZM2G574383		GRMZM2G428554
GRMZM2G104847		GRMZM5G894568		GRMZM2G166192		GRMZM2G409839
GRMZM2G131087		GRMZM5G810058		AC234160.1_FG001		GRMZM2G702159
GRMZM2G169929		GRMZM2G026171		GRMZM2G117685		GRMZM2G396482
GRMZM2G094831		GRMZM2G135803		GRMZM2G319649		GRMZM5G836389
GRMZM2G050076		AC233966.1_FG001		GRMZM2G083190		GRMZM2G078088
GRMZM2G109526		GRMZM2G147271		GRMZM2G078424		AC199873.4_FG002
GRMZM2G394968		GRMZM2G062154		GRMZM2G109126		GRMZM2G133862
GRMZM2G119300		GRMZM2G135456		GRMZM2G701503		GRMZM2G020865
GRMZM2G016236		GRMZM2G067508		GRMZM2G177792		GRMZM2G406043
GRMZM2G472346		GRMZM2G375975		GRMZM2G041223		GRMZM2G540834
GRMZM2G088235		GRMZM5G802826		GRMZM2G041729		GRMZM2G082205
AC217499.3_FG001		GRMZM2G009019		GRMZM2G062673		GRMZM2G128938
GRMZM2G163861		GRMZM5G830776		GRMZM2G466848		AC211589.3_FG003
GRMZM2G000489		GRMZM2G451533		GRMZM2G376674		GRMZM2G340353
GRMZM2G159250		GRMZM2G047124		GRMZM2G701818		GRMZM2G175288
GRMZM2G064386		GRMZM2G383303		GRMZM2G405474		GRMZM2G356935
GRMZM2G002165		GRMZM2G168933		GRMZM2G313101		GRMZM2G317451
GRMZM5G856084		GRMZM2G159142		AC199826.4_FG003		GRMZM5G877489
GRMZM2G054013		GRMZM2G097395		GRMZM2G032555		GRMZM2G367023
GRMZM5G818887		GRMZM2G133568		GRMZM2G067096		AC191704.3_FG007
GRMZM2G303147		GRMZM2G343437		GRMZM2G458095		AC226368.2_FG006
GRMZM2G086906		GRMZM2G111962		GRMZM2G700616		GRMZM5G882080
GRMZM2G154278		GRMZM2G070465		GRMZM2G310505		GRMZM2G125001
GRMZM2G018579		GRMZM2G146720		GRMZM2G141975		GRMZM5G881029
GRMZM2G090904		GRMZM2G092672		GRMZM2G072892		GRMZM2G402977
GRMZM2G126580		GRMZM2G106218		GRMZM2G444621		GRMZM2G157343
GRMZM2G176028		GRMZM2G181284		GRMZM2G004548		GRMZM2G394722
GRMZM2G015967		GRMZM2G418223		GRMZM2G089248		GRMZM2G021896
GRMZM2G148200		GRMZM2G009732		GRMZM2G700968		GRMZM2G548489
GRMZM2G096153		GRMZM2G034183		AC225359.3_FG006		AC190788.2_FG005
GRMZM2G053206		GRMZM2G322888		GRMZM2G109805		GRMZM2G155837
GRMZM2G029219		GRMZM2G057131		GRMZM2G056988		AC216242.3_FG001
GRMZM2G140782		GRMZM2G124739		GRMZM2G152141		GRMZM2G027393
GRMZM2G108103		GRMZM2G114432		AC187098.4_FG011		GRMZM2G061742
GRMZM2G092632		GRMZM2G702599		GRMZM2G004435		GRMZM2G399700
GRMZM2G306104		GRMZM2G043477		GRMZM2G016930		GRMZM5G842877
GRMZM2G072911		GRMZM2G371159		GRMZM2G042756		AC211764.3_FG010
GRMZM2G156206		GRMZM5G816191		GRMZM2G066923		GRMZM2G028796
AC195340.3_FG002		GRMZM5G890599		GRMZM2G162052		GRMZM2G702613
GRMZM2G005024		GRMZM2G148539		GRMZM2G072582		GRMZM2G317033
GRMZM2G037685		GRMZM2G038617		GRMZM2G371942		GRMZM2G083042
GRMZM2G040878		GRMZM2G031925		GRMZM2G019916		AC209460.3_FG002
GRMZM2G423831		AC195147.3_FG001		GRMZM5G851862		GRMZM2G015143
GRMZM2G076771		GRMZM2G071180		GRMZM2G130943		GRMZM2G527074
GRMZM2G126261		GRMZM2G079112		GRMZM2G160517		GRMZM2G123972
GRMZM2G045818		GRMZM2G173597		GRMZM2G043396		GRMZM5G865949
GRMZM2G005080		GRMZM2G143050		GRMZM2G137954		GRMZM2G088007
GRMZM2G086258		GRMZM2G066675		GRMZM2G358827		GRMZM5G818760
GRMZM2G488458		GRMZM2G136687		GRMZM2G701998		GRMZM2G091285
GRMZM2G107114		GRMZM2G167216		GRMZM2G331902		GRMZM2G108057
GRMZM2G080816		GRMZM2G124045		GRMZM2G093997		AC186691.4_FG006
GRMZM2G142093		GRMZM2G103873		GRMZM2G393453		AC196278.2_FG004
GRMZM2G017351		GRMZM2G312438		GRMZM5G857944		AC208436.3_FG007
GRMZM2G075333		GRMZM2G020666		GRMZM2G313181		GRMZM2G003916
GRMZM2G166281		GRMZM2G365677		GRMZM2G475952		GRMZM2G480356
GRMZM2G072729		GRMZM2G176173		GRMZM2G114667		GRMZM2G591258
GRMZM5G898880		GRMZM2G300135		GRMZM2G414159		GRMZM2G414460
GRMZM2G050961		GRMZM2G043657		GRMZM2G178365		GRMZM2G512616
GRMZM2G445905		GRMZM2G342217		GRMZM2G019644		GRMZM2G136100
GRMZM2G089147		GRMZM2G107759		GRMZM2G134054		GRMZM2G513222
GRMZM2G108874		GRMZM2G027695		GRMZM2G008305		GRMZM2G385182
GRMZM2G158228		GRMZM5G898597		GRMZM2G115574		GRMZM2G143426
GRMZM2G126507		GRMZM2G032562		GRMZM2G092131		GRMZM2G025579
GRMZM2G044348		GRMZM2G388585		GRMZM2G043394		GRMZM2G091696
GRMZM2G083546		GRMZM2G027603		GRMZM2G178686		GRMZM2G316740
GRMZM2G064336		GRMZM2G309048		GRMZM2G464515		GRMZM5G855014
GRMZM2G358180		GRMZM2G017709		AC191691.3_FG011		GRMZM2G018048
GRMZM2G162755		GRMZM2G386113		GRMZM2G122577		GRMZM2G005232
GRMZM5G846343		GRMZM5G813092		GRMZM2G055279		GRMZM5G869564
GRMZM2G052562		GRMZM5G868875		GRMZM2G051179		GRMZM2G046888
GRMZM2G026614		GRMZM2G046609		GRMZM2G542373		GRMZM5G835933
GRMZM2G026117		GRMZM2G051882		GRMZM2G579737		GRMZM5G877198
GRMZM2G064914		AC206223.3_FG008		GRMZM2G107761		GRMZM5G833275
GRMZM2G110881		GRMZM2G066464		GRMZM2G340756		GRMZM2G015872
GRMZM2G089982		GRMZM2G133555		GRMZM2G017416		GRMZM2G050821
GRMZM2G301208		GRMZM5G887130		GRMZM2G044531		GRMZM2G350684
GRMZM2G014844		GRMZM2G056944		GRMZM2G069422		GRMZM2G130675
GRMZM2G107473		GRMZM2G048010		GRMZM2G568645		GRMZM5G869469
GRMZM2G423111		GRMZM2G166873		GRMZM2G029609		GRMZM5G816779
GRMZM2G019284		GRMZM2G113057		GRMZM2G313068		GRMZM2G093399
GRMZM2G066326		GRMZM2G417125		GRMZM2G055309		GRMZM2G121427
GRMZM2G444378		GRMZM2G038851		AC207043.3_FG002		GRMZM2G313305
GRMZM2G337330		GRMZM2G158496		GRMZM5G838414		GRMZM5G835794
GRMZM2G120579		GRMZM2G158721		GRMZM2G139460		AC203294.3_FG008
GRMZM2G046186		GRMZM2G390374		GRMZM2G440902		GRMZM2G380955
GRMZM2G089836		GRMZM2G042477		GRMZM2G104176		GRMZM2G572198
GRMZM2G021687		GRMZM2G150876		GRMZM2G035704		GRMZM2G583644
GRMZM2G176056		GRMZM2G458607		GRMZM2G021410		GRMZM2G031996
GRMZM2G048672		GRMZM2G466667		GRMZM2G058943		GRMZM5G880993
GRMZM2G058760		GRMZM2G412075		GRMZM2G100662		GRMZM2G532127
GRMZM2G016393		GRMZM2G025680		GRMZM2G171450		GRMZM2G100593
GRMZM2G134738		GRMZM2G323731		GRMZM2G098063		GRMZM5G895394
GRMZM2G065066		GRMZM2G179424		AC199577.4_FG004		GRMZM5G874832
GRMZM5G826979		GRMZM2G123550		GRMZM2G166186		GRMZM2G169236
GRMZM2G055320		GRMZM2G427319		GRMZM2G703868		GRMZM2G347489
GRMZM2G391936		GRMZM5G828362		GRMZM2G301297		GRMZM5G835806
GRMZM2G057374		GRMZM2G173419		GRMZM2G311165		GRMZM2G092146
GRMZM2G113181		GRMZM2G332294		GRMZM2G429188		GRMZM2G432918
GRMZM2G176840		GRMZM2G002100		AC233899.1_FG005		GRMZM5G841594
GRMZM2G069024		GRMZM2G037472		GRMZM2G303915		GRMZM5G890625
GRMZM2G385635		GRMZM2G028637		GRMZM2G074863		GRMZM5G898907
GRMZM2G095299		GRMZM2G174625		GRMZM2G169121		AC196278.2_FG003
GRMZM2G039988		GRMZM2G071628		GRMZM2G141776		AC215195.3_FG005
GRMZM2G120047		GRMZM2G467069		GRMZM2G419267		AC211705.3_FG001
GRMZM2G061876		GRMZM2G044269		GRMZM2G515262		GRMZM2G410623
GRMZM2G020785		GRMZM2G381076		GRMZM2G052336		GRMZM2G121354
GRMZM2G144196		GRMZM2G349376		GRMZM2G063188		GRMZM2G317535
GRMZM5G835677		GRMZM2G145552		GRMZM2G093035		GRMZM2G134694
GRMZM2G047681		GRMZM2G041055		GRMZM2G152417		GRMZM2G003496
AC196156.3_FG003		GRMZM2G144606		GRMZM5G826174		AC185427.5_FG004
GRMZM2G028556		GRMZM2G541448		GRMZM5G848822		GRMZM2G335518
GRMZM2G012970		GRMZM5G897749		GRMZM2G165734		GRMZM2G115972
GRMZM2G088565		GRMZM2G079645		GRMZM2G021549		GRMZM2G702564
GRMZM2G043212		GRMZM2G010474		GRMZM2G368799		GRMZM2G163043
GRMZM2G007283		GRMZM2G409286		GRMZM2G328781		GRMZM2G470863
GRMZM2G164963		GRMZM2G330565		GRMZM2G006470		GRMZM2G316322
GRMZM2G042080		GRMZM2G135664		GRMZM2G096814		GRMZM2G114081
GRMZM2G108133		GRMZM2G022363		GRMZM2G150134		GRMZM2G155397
GRMZM2G039797		GRMZM5G871827		GRMZM2G169597		GRMZM2G457467
GRMZM2G124963		GRMZM2G058491		GRMZM2G478430		AC187160.3_FG003
GRMZM2G026943		GRMZM2G008501		GRMZM2G091331		GRMZM2G344991
AC233872.1_FG003		GRMZM2G145825		GRMZM2G170049		GRMZM2G081387
GRMZM2G344634		GRMZM2G040068		AC197705.4_FG001		GRMZM2G170412
GRMZM5G823629		GRMZM2G312301		GRMZM5G841757		GRMZM2G033179
GRMZM2G053322		GRMZM2G332259		GRMZM2G522066		GRMZM5G813763
GRMZM2G465553		GRMZM5G805493		GRMZM5G826654		GRMZM2G406643
GRMZM2G003002		AC191097.3_FG007		GRMZM2G152370		GRMZM2G418654
GRMZM2G177928		GRMZM2G703445		GRMZM2G122061		GRMZM5G836994
GRMZM2G152477		GRMZM2G110309		GRMZM2G135195		GRMZM2G452084
GRMZM2G083173		GRMZM2G317614		GRMZM2G172014		GRMZM2G475014
GRMZM2G039238		GRMZM2G134523		GRMZM2G346499		GRMZM2G465769
GRMZM2G003501		GRMZM2G062034		GRMZM2G174732		GRMZM2G474929
GRMZM2G418343		GRMZM2G119252		GRMZM2G025236		AC186156.3_FG005
GRMZM2G374881		GRMZM2G375856		GRMZM2G090122		GRMZM2G061700
GRMZM2G335564		GRMZM2G079653		GRMZM5G804251		GRMZM2G324669
AC212835.3_FG007		GRMZM2G035282		GRMZM2G118766		GRMZM5G844748
GRMZM5G894031		GRMZM2G068745		GRMZM2G398055		GRMZM2G092415
GRMZM2G177169		GRMZM2G351747		GRMZM2G130101		GRMZM2G047164
AC192451.3_FG001		GRMZM2G114232		GRMZM2G029039		GRMZM2G409112
GRMZM2G058310		GRMZM5G867798		GRMZM2G449165		GRMZM2G353788
GRMZM2G143917		GRMZM2G096115		GRMZM2G452526		GRMZM5G861985
GRMZM5G840703		GRMZM2G401050		GRMZM2G055059		GRMZM2G329944
GRMZM2G031761		GRMZM2G100333		GRMZM2G017741		GRMZM2G468610
GRMZM2G129451		GRMZM2G009083		GRMZM2G367898		GRMZM2G466993
GRMZM2G394688		GRMZM2G124207		GRMZM2G701269		GRMZM2G012877
GRMZM2G034417		GRMZM2G351941		GRMZM2G457544		GRMZM2G084116
GRMZM2G164440		GRMZM2G115504		GRMZM2G134497		GRMZM2G038501
GRMZM2G389196		GRMZM2G467703		GRMZM2G150776		GRMZM5G872279
GRMZM2G549568		GRMZM2G109561		GRMZM2G097353		GRMZM5G806435
GRMZM2G153745		GRMZM2G029850		GRMZM2G007914		GRMZM2G464676
GRMZM5G843368		GRMZM2G005163		GRMZM2G113098		GRMZM2G104288
GRMZM2G121456		GRMZM2G033926		GRMZM2G102490		GRMZM2G461944
GRMZM2G470942		GRMZM2G142693		GRMZM2G019742		GRMZM2G455290
GRMZM2G167336		GRMZM2G158130		AC233850.1_FG002		GRMZM2G021319
GRMZM2G060952		GRMZM2G052323		GRMZM2G147332		GRMZM2G013563
GRMZM2G137108		GRMZM2G557123		GRMZM2G317285		AC188752.3_FG008
GRMZM2G076946		GRMZM2G164400		GRMZM2G024551		GRMZM5G875051
GRMZM2G056547		GRMZM2G089102		GRMZM2G528489		GRMZM2G327605
GRMZM2G039536		GRMZM2G136439		AC186431.5_FG001		GRMZM2G176117
GRMZM2G394500		GRMZM2G059538		GRMZM2G174680		GRMZM2G331088
GRMZM5G858417		GRMZM2G436950		GRMZM2G049661		GRMZM2G370693
GRMZM2G414660		GRMZM2G068913		GRMZM5G870116		GRMZM2G538829
GRMZM2G128995		GRMZM5G857770		GRMZM2G181219		GRMZM2G700407
GRMZM2G565940		GRMZM2G335052		GRMZM2G157631		GRMZM2G476593
GRMZM5G823673		GRMZM2G124701		GRMZM2G168099		GRMZM2G034991
GRMZM2G513103		GRMZM2G406177		GRMZM2G145065		AC197757.3_FG002
GRMZM5G863837		GRMZM2G057567		GRMZM2G139396		GRMZM2G069454
GRMZM2G047219		GRMZM2G459561		GRMZM2G041809		GRMZM2G443291
GRMZM2G162413		GRMZM5G840538		GRMZM2G129065		GRMZM2G102692
GRMZM2G097297		AC235544.1_FG002		GRMZM2G166971		GRMZM2G476810
GRMZM2G575954		GRMZM2G008033		GRMZM2G096713		AC203777.3_FG001
GRMZM2G041050		GRMZM5G874608		GRMZM2G097132		GRMZM2G522053
GRMZM5G888696		GRMZM2G017170		GRMZM2G037574		AC210280.4_FG002
GRMZM2G326270		AC197577.2_FG002		GRMZM5G848268		GRMZM2G116452
GRMZM2G392700		GRMZM2G181206		GRMZM2G427106		GRMZM2G048033
GRMZM2G039841		GRMZM2G150862		GRMZM5G805026		GRMZM2G402779
GRMZM5G833389		AC177897.2_FG002		GRMZM2G118806		AC219156.3_FG002
GRMZM2G111477		GRMZM2G072621		GRMZM2G393180		GRMZM2G104307
GRMZM2G371313		GRMZM2G428670		GRMZM2G005269		GRMZM2G147301
GRMZM2G320325		GRMZM2G044175		GRMZM2G448330		GRMZM2G082573
GRMZM2G050467		GRMZM2G015232		GRMZM2G171440		GRMZM2G051192
GRMZM2G054405		GRMZM2G000576		GRMZM2G012601		GRMZM2G102860
GRMZM2G095141		GRMZM2G118786		GRMZM5G835276		GRMZM2G352023
GRMZM2G072264		GRMZM2G095441		GRMZM2G087870		GRMZM2G019150
GRMZM2G150598		GRMZM2G045294		GRMZM2G082943		GRMZM5G802803
GRMZM2G032419		GRMZM2G044834		GRMZM2G075019		GRMZM2G133331
GRMZM2G474555		GRMZM2G160201		GRMZM2G006207		GRMZM2G570035
AC196059.3_FG003		GRMZM2G181000		GRMZM2G109175		AC207321.3_FG003
GRMZM2G171390		GRMZM2G062772		GRMZM5G839734		GRMZM2G590803
GRMZM2G374812		GRMZM2G320960		GRMZM2G178795		GRMZM2G379964
GRMZM2G471269		GRMZM2G119494		GRMZM2G026174		GRMZM2G059562
GRMZM2G166944		GRMZM2G090744		GRMZM2G036547		GRMZM2G041544
GRMZM2G146553		GRMZM2G369701		GRMZM2G162131		GRMZM2G703870
GRMZM2G062946		GRMZM2G160314		GRMZM2G178945		GRMZM2G139233
GRMZM2G179146		GRMZM2G313041		GRMZM2G131715		GRMZM2G058155
GRMZM2G349062		GRMZM2G704133		GRMZM2G445961		GRMZM2G355525
GRMZM2G312061		GRMZM2G563190		GRMZM2G350284		GRMZM2G081251
GRMZM2G302259		GRMZM2G157172		GRMZM2G151921		GRMZM2G375593
GRMZM2G078933		GRMZM2G141472		GRMZM2G128560		GRMZM2G702579
GRMZM2G396540		GRMZM2G390013		GRMZM2G097719		GRMZM5G874717
GRMZM2G358205		GRMZM2G437113		GRMZM2G465734		GRMZM2G161521
GRMZM2G022837		GRMZM2G000700		GRMZM2G041774		AC202122.2_FG001
GRMZM2G081803		GRMZM2G153152		GRMZM5G872839		GRMZM2G023401
GRMZM2G342246		GRMZM2G063390		GRMZM5G899414		AC196436.3_FG002
GRMZM2G117513		GRMZM2G349875		GRMZM2G038821		AC196212.3_FG001
GRMZM2G003565		GRMZM2G048172		GRMZM2G116629		GRMZM2G393935
GRMZM2G053720		GRMZM2G017080		GRMZM2G053210		GRMZM2G118529
GRMZM2G067183		GRMZM2G443740		GRMZM2G181566		GRMZM2G154059
GRMZM2G080937		GRMZM2G042897		GRMZM2G180568		GRMZM2G092644
GRMZM2G098239		GRMZM5G880435		GRMZM2G703201		AC234160.1_FG004
GRMZM2G383404		GRMZM2G106136		GRMZM2G536843		GRMZM2G179264
GRMZM2G311036		GRMZM2G703586		GRMZM5G898269		GRMZM5G862276
GRMZM2G157564		GRMZM5G869161		GRMZM2G018760		GRMZM2G144380
GRMZM2G418415		GRMZM2G117329		GRMZM2G010702		GRMZM2G053980
GRMZM2G101457		GRMZM5G881387		AC194362.3_FG003		GRMZM2G329434
GRMZM2G056431		AC196465.3_FG002		GRMZM2G052855		GRMZM2G148499
GRMZM5G834894		GRMZM2G170326		GRMZM2G093964		GRMZM2G432753
GRMZM2G141955		GRMZM2G492156		GRMZM2G171118		GRMZM2G488283
GRMZM2G162451		GRMZM2G171597		GRMZM2G374777		GRMZM2G051172
GRMZM2G077744		GRMZM2G095452		GRMZM2G701994		GRMZM5G838140
GRMZM2G140455		GRMZM2G370405		GRMZM2G017388		GRMZM2G406168
GRMZM2G004696		GRMZM5G839744		GRMZM2G004531		GRMZM2G403664
GRMZM2G071869		GRMZM2G150928		AC233903.1_FG002		AC186329.3_FG006
GRMZM2G075227		GRMZM2G120136		GRMZM2G012716		GRMZM2G333183
GRMZM2G003692		GRMZM2G173734		GRMZM5G859220		GRMZM2G326465
GRMZM2G074238		GRMZM2G703370		GRMZM2G140763		GRMZM5G881447
GRMZM5G876518		GRMZM2G064954		GRMZM2G032154		GRMZM2G301909
GRMZM2G169160		GRMZM2G154752		GRMZM2G161760		GRMZM5G857936
GRMZM2G103430		GRMZM5G809298		GRMZM2G168890		GRMZM2G466292
GRMZM2G454928		GRMZM2G074309		GRMZM2G095308		GRMZM2G168196
GRMZM2G076348		GRMZM2G048962		GRMZM2G460594		GRMZM2G026333
GRMZM2G053726		GRMZM2G393002		GRMZM2G094067		GRMZM2G160408
AC217840.3_FG001		GRMZM2G152432		GRMZM2G162238		GRMZM5G863375
GRMZM2G147422		GRMZM2G125320		GRMZM2G368827		GRMZM2G017060
GRMZM2G181104		GRMZM2G363805		GRMZM2G449479		GRMZM2G153741
GRMZM2G170969		GRMZM2G396212		GRMZM2G177940		GRMZM2G344001
GRMZM2G099867		GRMZM2G072052		GRMZM2G050104		AC212886.3_FG006
GRMZM2G096391		GRMZM2G048475		GRMZM2G035595		GRMZM2G504623
GRMZM2G040858		GRMZM2G127661		GRMZM2G061723		AC208711.3_FG005
GRMZM2G062788		GRMZM5G836588		GRMZM2G114044		GRMZM2G052902
GRMZM2G002220		GRMZM2G155822		AC209356.4_FG001		AC211398.3_FG002
GRMZM2G024482		GRMZM2G063151		GRMZM2G107945		GRMZM2G131888
GRMZM2G044074		GRMZM2G302559		GRMZM2G104843		GRMZM2G435761
GRMZM2G056093		GRMZM2G064603		GRMZM5G862467		GRMZM2G041183
GRMZM2G007683		GRMZM5G867613		GRMZM2G171248		AC217270.3_FG003
GRMZM2G138220		GRMZM5G836827		GRMZM2G567512		GRMZM5G884349
GRMZM2G114681		GRMZM2G075619		GRMZM2G131155		AC186606.4_FG003
GRMZM2G113415		GRMZM2G355846		GRMZM5G826875		AC184170.4_FG002
GRMZM2G152258		GRMZM2G089962		GRMZM2G114992		GRMZM5G861978
GRMZM2G113017		GRMZM2G040033		GRMZM2G002135		GRMZM2G436214
GRMZM2G054267		GRMZM2G301647		GRMZM2G068239		GRMZM2G052334
GRMZM2G064159		GRMZM2G058370		GRMZM2G123492		GRMZM2G125679
GRMZM2G055243		GRMZM2G047153		GRMZM2G010306		GRMZM2G319603
GRMZM2G015285		GRMZM2G090487		GRMZM2G092648		AC190816.3_FG007
GRMZM2G176133		GRMZM2G021248		GRMZM2G125092		GRMZM2G067735
GRMZM2G314769		GRMZM2G112914		GRMZM2G042867		GRMZM2G027167
GRMZM2G405584		GRMZM2G590973		GRMZM2G327474		GRMZM2G588715
GRMZM5G844143		GRMZM2G165173		GRMZM2G565600		GRMZM2G413055
GRMZM2G140996		GRMZM2G309035		GRMZM2G107987		GRMZM2G362778
GRMZM2G430807		GRMZM2G162056		GRMZM2G144618		GRMZM2G098677
GRMZM2G105587		AC211328.3_FG003		GRMZM2G014150		GRMZM2G002465
GRMZM2G145895		GRMZM2G090152		GRMZM2G111593		GRMZM2G022616
GRMZM2G097283		GRMZM2G077828		GRMZM2G456746		GRMZM2G045979
GRMZM2G060357		GRMZM2G459746		GRMZM2G146222		GRMZM5G823990
GRMZM2G027640		GRMZM2G178571		GRMZM2G045999		GRMZM2G033519
GRMZM2G132777		GRMZM2G336678		GRMZM2G047763		GRMZM2G413853
GRMZM2G050514		GRMZM2G005522		GRMZM2G062632		GRMZM2G703641
GRMZM2G130149		GRMZM2G176519		GRMZM2G030350		GRMZM2G029270
GRMZM2G136803		GRMZM2G165413		GRMZM2G096904		GRMZM2G123625
GRMZM2G095404		GRMZM2G133793		GRMZM2G073373		GRMZM5G864784
GRMZM2G163407		GRMZM2G080907		GRMZM2G039968		GRMZM2G015788
GRMZM2G410757		GRMZM2G027632		GRMZM2G066158		AC205057.3_FG004
GRMZM2G159160		GRMZM2G171279		GRMZM2G071744		AC191804.4_FG002
AC233922.1_FG008		GRMZM2G124209		GRMZM2G411940		GRMZM2G489288
GRMZM2G029845		GRMZM2G168190		GRMZM2G445616		GRMZM2G093524
GRMZM2G048121		GRMZM2G471108		AC233894.1_FG005		GRMZM2G180488
GRMZM2G001755		GRMZM5G807019		GRMZM2G058597		AC207619.3_FG001
GRMZM2G137409		GRMZM2G456158		GRMZM2G090842		GRMZM2G348993
GRMZM2G377341		GRMZM2G059517		GRMZM2G160672		GRMZM2G002911
GRMZM2G161306		GRMZM2G132756		GRMZM2G391746		GRMZM2G499601
GRMZM2G308687		GRMZM2G474519		GRMZM2G028665		GRMZM2G010156
GRMZM2G063192		GRMZM2G144936		GRMZM2G054687		GRMZM2G373855
GRMZM2G332976		GRMZM2G700808		GRMZM2G106376		GRMZM5G856002
GRMZM2G069203		GRMZM2G050810		GRMZM5G821755		GRMZM2G159896
GRMZM2G067225		GRMZM2G124477		AC218900.3_FG001		GRMZM2G147683
GRMZM2G063882		GRMZM2G005233		GRMZM2G055982		GRMZM5G806695
GRMZM2G062854		GRMZM2G040720		GRMZM5G831200		GRMZM2G068137
GRMZM2G016261		GRMZM2G115190		GRMZM2G168079		GRMZM2G347841
GRMZM2G002756		GRMZM2G388045		GRMZM2G100776		GRMZM2G314434
GRMZM2G163809		GRMZM2G442215		GRMZM2G070765		GRMZM2G071475
AC215260.3_FG004		GRMZM2G167138		GRMZM2G022440		GRMZM2G154496
GRMZM2G027098		GRMZM2G026758		GRMZM2G497347		GRMZM2G180011
GRMZM2G143330		AC214817.3_FG007		GRMZM5G899080		GRMZM2G101513
GRMZM2G022192		GRMZM2G422190		GRMZM2G031125		GRMZM2G115127
GRMZM5G821668		GRMZM2G374989		GRMZM2G506660		AC194980.3_FG005
GRMZM2G082642		GRMZM2G525770		GRMZM2G386987		GRMZM2G105498
GRMZM2G086267		GRMZM2G004092		GRMZM2G312419		GRMZM2G345582
GRMZM2G014902		AC185656.3_FG002		GRMZM2G446171		GRMZM2G353895
GRMZM2G128922		GRMZM2G477073		GRMZM2G023204		GRMZM5G899167
GRMZM2G050583		GRMZM2G151216		GRMZM2G072417		GRMZM2G391627
GRMZM2G133958		GRMZM2G359314		GRMZM2G145458		GRMZM2G426181
GRMZM2G129246		GRMZM5G894862		GRMZM2G423851		GRMZM2G400694
GRMZM2G073079		GRMZM2G333079		GRMZM2G334891		GRMZM2G051427
GRMZM2G019986		GRMZM2G077960		GRMZM2G090594		GRMZM2G365544
GRMZM2G062848		GRMZM2G004663		AC215811.3_FG003		GRMZM2G153666
GRMZM2G107408		GRMZM2G079050		GRMZM2G427526		GRMZM2G452744
GRMZM2G160862		GRMZM5G830319		GRMZM2G468428		AC200178.2_FG003
GRMZM2G153393		GRMZM2G018148		GRMZM2G325643		GRMZM2G324090
GRMZM2G169095		GRMZM2G080045		GRMZM2G523904		GRMZM2G380897
GRMZM2G030240		GRMZM5G829285		GRMZM2G379835		GRMZM2G151273
GRMZM2G458118		AC203754.4_FG007		GRMZM2G703625		AC187283.3_FG005
GRMZM5G841101		AC214743.3_FG002		GRMZM2G085408		GRMZM2G022382
GRMZM2G076062		GRMZM2G002961		GRMZM2G072671		GRMZM2G087444
GRMZM2G002642		GRMZM2G078946		GRMZM2G138441		GRMZM2G083398
GRMZM2G044697		GRMZM2G430308		GRMZM5G816552		GRMZM2G058382
GRMZM2G474769		GRMZM2G078090		GRMZM2G080516		GRMZM2G454039
GRMZM2G093950		GRMZM2G031278		GRMZM2G580235		AC194104.3_FG010
AC217293.3_FG007		GRMZM2G306693		GRMZM2G091054		GRMZM2G168893
GRMZM2G128432		GRMZM2G023335		GRMZM2G148941		GRMZM2G071219
GRMZM2G136344		GRMZM2G121990		GRMZM2G151230		GRMZM2G421500
GRMZM2G127648		GRMZM2G503156		GRMZM2G156054		GRMZM2G449552
GRMZM2G401664		GRMZM5G815171		GRMZM2G128215		GRMZM2G113165
GRMZM5G887068		GRMZM2G021277		GRMZM2G091397		GRMZM2G518751
GRMZM2G383735		GRMZM2G134162		GRMZM2G131683		GRMZM2G379348
GRMZM2G120530		AC149818.2_FG005		GRMZM2G123355		GRMZM2G103135
GRMZM2G086971		GRMZM2G134402		GRMZM2G174114		GRMZM2G104401
GRMZM5G813783		GRMZM2G414639		GRMZM2G054969		GRMZM2G104024
GRMZM2G067371		GRMZM2G306032		GRMZM2G400925		AC217553.3_FG001
GRMZM2G475296		AC196130.3_FG002		GRMZM2G092542		GRMZM2G158775
AC212186.3_FG011		GRMZM2G158008		GRMZM5G802899		GRMZM5G874734
GRMZM2G077015		GRMZM2G124436		GRMZM2G059299		GRMZM2G418037
GRMZM5G845736		GRMZM2G343588		GRMZM2G009106		GRMZM5G867983
GRMZM2G080521		GRMZM2G519210		GRMZM2G002286		GRMZM5G864771
GRMZM5G826911		GRMZM2G078926		AC225127.3_FG003		GRMZM2G589424
GRMZM2G084407		GRMZM2G552644		GRMZM2G058765		GRMZM2G525593
GRMZM2G178074		GRMZM2G178990		GRMZM2G479045		AC204381.3_FG001
GRMZM2G415491		GRMZM2G149940		GRMZM2G425629		AC193353.3_FG002
GRMZM2G093139		GRMZM2G157043		GRMZM2G166994		GRMZM2G335814
GRMZM2G000256		GRMZM2G022934		GRMZM2G012455		GRMZM5G850888
GRMZM2G167758		GRMZM5G856812		GRMZM2G050933		GRMZM2G044736
GRMZM2G102483		GRMZM2G471814		AC219061.2_FG007		GRMZM2G122727
GRMZM2G034360		GRMZM2G359064		GRMZM2G006841		GRMZM2G150729
GRMZM2G401040		GRMZM2G139355		GRMZM2G407223		AC198291.3_FG001
GRMZM5G883632		GRMZM2G136977		GRMZM2G005205		GRMZM2G333361
GRMZM2G095598		GRMZM2G394311		GRMZM2G557013		AC196420.4_FG002
GRMZM2G150404		GRMZM5G848739		AC199782.5_FG003		GRMZM2G152815
GRMZM2G152135		GRMZM2G441444		GRMZM5G846165		GRMZM2G021095
GRMZM2G092663		GRMZM2G076410		GRMZM2G013971		AC193658.3_FG001
GRMZM2G478568		GRMZM2G427618		GRMZM2G081912		GRMZM2G049954
GRMZM2G047509		GRMZM2G097987		GRMZM2G105266		GRMZM2G422782
GRMZM2G136522		GRMZM5G812169		GRMZM2G579057		GRMZM2G119578
GRMZM2G099907		GRMZM2G513273		GRMZM2G177929		GRMZM2G050495
GRMZM2G067575		GRMZM2G080083		GRMZM2G141667		GRMZM2G063824
GRMZM2G094428		GRMZM5G807756		GRMZM2G117940		GRMZM2G155015
GRMZM2G075074		GRMZM2G072614		GRMZM2G350428		GRMZM2G480705
GRMZM2G082874		GRMZM2G060967		GRMZM5G844045		AC233960.1_FG005
GRMZM2G457699		GRMZM2G387576		GRMZM2G144420		AC225555.3_FG005
GRMZM2G383408		GRMZM2G058037		GRMZM2G107491		GRMZM2G096876
GRMZM2G087896		GRMZM5G867996		GRMZM2G375762		GRMZM2G355667
GRMZM2G066413		GRMZM5G832114		GRMZM2G067562		GRMZM2G351027
GRMZM5G823826		GRMZM5G876638		GRMZM2G535911		GRMZM2G450445
GRMZM2G424832		GRMZM2G005046		GRMZM2G126260		GRMZM2G123842
GRMZM2G163749		GRMZM5G891558		GRMZM2G039104		GRMZM2G133275
GRMZM2G148387		GRMZM2G701857		GRMZM2G161792		GRMZM5G837969
GRMZM2G307368		GRMZM5G874736		GRMZM2G074245		GRMZM2G045387
GRMZM2G036505		GRMZM2G402027		GRMZM2G320360		GRMZM2G158407
GRMZM2G309152		GRMZM2G125023		GRMZM2G116395		GRMZM2G128928
GRMZM2G035520		GRMZM2G018813		GRMZM2G353147		GRMZM2G080169
GRMZM2G470882		GRMZM5G885287		GRMZM2G702733		GRMZM2G481605
GRMZM2G031981		GRMZM2G012932		GRMZM2G017809		GRMZM2G162230
GRMZM2G052279		GRMZM2G356155		GRMZM2G312521		GRMZM2G325118
GRMZM2G074138		GRMZM2G020478		GRMZM2G475594		GRMZM2G344903
GRMZM2G031102		GRMZM2G050427		GRMZM2G074306		GRMZM2G169376
GRMZM2G085153		GRMZM2G313750		GRMZM2G154317		GRMZM2G167941
GRMZM2G155329		GRMZM2G396767		GRMZM2G174458		GRMZM5G881294
GRMZM2G085049		GRMZM5G856200		GRMZM2G449763		GRMZM2G703059
GRMZM5G899349		GRMZM2G366383		GRMZM2G454797		GRMZM2G062080
GRMZM2G163578		GRMZM2G098744		GRMZM2G090584		GRMZM2G392314
GRMZM2G076006		AC233945.1_FG003		GRMZM2G330848		AC196488.3_FG007
GRMZM2G063048		GRMZM2G467134		GRMZM2G099005		GRMZM2G451050
GRMZM2G102231		GRMZM2G151674		GRMZM2G064631		GRMZM2G365810
GRMZM2G372074		GRMZM2G000271		GRMZM2G426294		GRMZM2G445684
GRMZM2G384780		GRMZM2G112704		GRMZM2G365754		GRMZM2G428393
GRMZM2G404897		GRMZM2G169259		GRMZM2G172936		GRMZM5G894868
GRMZM2G173693		GRMZM2G067943		GRMZM5G849499		GRMZM5G880632
GRMZM2G105570		GRMZM2G456647		GRMZM2G703077		GRMZM5G803802
GRMZM2G019267		GRMZM2G589733		GRMZM2G137582		GRMZM2G339018
GRMZM2G150893		GRMZM2G026258		GRMZM2G178289		AC191360.3_FG004
GRMZM2G094168		GRMZM2G031370		GRMZM2G333049		GRMZM2G305390
GRMZM5G865115		GRMZM2G111706		GRMZM2G167728		GRMZM2G017759
GRMZM5G827611		GRMZM2G026737		GRMZM2G312839		GRMZM2G122734
GRMZM2G103197		GRMZM2G081359		GRMZM2G171752		GRMZM5G893547
GRMZM2G361064		GRMZM2G377477		GRMZM2G702671		AC206266.3_FG001
GRMZM2G144742		GRMZM2G469002		GRMZM5G888934		AC198723.4_FG002
GRMZM2G037322		GRMZM2G153212		GRMZM2G158809		GRMZM2G115895
GRMZM2G010987		GRMZM2G435294		AC207189.4_FG002		AC205122.4_FG009
GRMZM2G170812		GRMZM2G360792		GRMZM2G022699		GRMZM2G302322
GRMZM5G855304		GRMZM2G104511		GRMZM5G873359		AC194863.3_FG007
GRMZM2G150190		GRMZM2G065585		GRMZM2G135054		GRMZM2G152512
AC197555.3_FG008		GRMZM2G415973		GRMZM2G114036		GRMZM2G108180
GRMZM2G351259		GRMZM2G177084		GRMZM5G805609		GRMZM5G875253
GRMZM2G029641		GRMZM2G419157		GRMZM2G174558		GRMZM2G460576
GRMZM2G106190		GRMZM2G118515		GRMZM2G504123		GRMZM2G371933
GRMZM2G353444		GRMZM2G445296		GRMZM2G126749		GRMZM2G319307
GRMZM2G054896		GRMZM2G129234		GRMZM2G575809		GRMZM2G303661
GRMZM2G017077		GRMZM2G093408		AC204050.4_FG006		GRMZM2G051958
GRMZM2G012119		GRMZM2G026532		AC205562.3_FG002		GRMZM2G074648
GRMZM2G038217		GRMZM2G172751		GRMZM2G043887		GRMZM2G050234
AC210303.3_FG001		GRMZM2G138997		GRMZM2G169489		GRMZM2G011620
GRMZM5G841343		AC204563.3_FG011		GRMZM2G061232		GRMZM2G384871
GRMZM2G163437		GRMZM2G426732		GRMZM2G343769		GRMZM2G163830
GRMZM2G427054		GRMZM2G162420		GRMZM2G418899		AC193423.3_FG003
GRMZM2G111269		GRMZM2G384972		GRMZM2G115131		AC195954.3_FG001
GRMZM5G807639		GRMZM2G070399		GRMZM2G168073		GRMZM2G326625
GRMZM2G059836		GRMZM2G031094		GRMZM2G137421		GRMZM2G435744
GRMZM2G020544		GRMZM2G124136		GRMZM2G701809		AC186904.4_FG007
GRMZM2G122277		AC194405.3_FG021		GRMZM2G122935		GRMZM2G339674
GRMZM2G087459		GRMZM2G048584		GRMZM2G087662		GRMZM2G315394
GRMZM2G134770		GRMZM2G135062		GRMZM2G059169		GRMZM2G130580
GRMZM2G388420		GRMZM2G164242		GRMZM2G173195		GRMZM2G333582
GRMZM2G138881		GRMZM5G845984		GRMZM2G443148		GRMZM2G398198
GRMZM5G821637		GRMZM2G168274		GRMZM2G159937		GRMZM2G082709
GRMZM2G010349		GRMZM2G409635		AC234519.1_FG005		GRMZM2G472821
GRMZM2G129954		AC206638.3_FG007		GRMZM2G063632		GRMZM2G119465
AC209784.3_FG007		AC205008.4_FG002		GRMZM2G178554		GRMZM5G805426
GRMZM2G016958		GRMZM2G049726		GRMZM2G703153		GRMZM2G116506
GRMZM2G330424		GRMZM2G072240		GRMZM2G152451		GRMZM2G439784
GRMZM5G878607		GRMZM2G135073		GRMZM2G096655		AC204772.2_FG002
GRMZM2G464137		GRMZM2G477238		GRMZM5G873779		GRMZM2G491096
GRMZM2G078118		GRMZM2G102200		GRMZM2G702239		GRMZM5G849284
GRMZM2G364366		GRMZM2G102683		GRMZM2G155274		GRMZM2G137551
GRMZM2G110402		GRMZM2G102161		GRMZM2G107756		GRMZM2G481231
GRMZM2G145870		GRMZM2G140448		GRMZM2G014610		GRMZM2G087575
GRMZM5G821252		GRMZM5G834076		GRMZM2G382350		AC208031.3_FG005
GRMZM2G393671		GRMZM5G871096		GRMZM2G439988		GRMZM5G841002
GRMZM2G106462		GRMZM2G066759		GRMZM2G022974		GRMZM2G010333
GRMZM2G437859		GRMZM2G153217		GRMZM2G371870		AC198352.4_FG005
GRMZM2G102572		GRMZM2G701688		GRMZM2G092916		GRMZM2G425225
GRMZM2G104542		GRMZM2G110531		GRMZM2G148026		GRMZM2G066997
GRMZM2G117746		GRMZM2G108589		GRMZM2G144415		GRMZM2G063144
GRMZM2G095411		GRMZM2G358537		GRMZM2G333811		GRMZM2G309899
GRMZM2G454952		GRMZM2G455306		GRMZM2G101872		GRMZM2G341155
GRMZM2G145958		GRMZM2G337107		GRMZM2G070849		GRMZM2G340139
GRMZM2G344205		GRMZM2G470666		GRMZM2G438811		GRMZM5G814481
GRMZM2G409133		AC194356.3_FG002		GRMZM2G146380		GRMZM2G066726
GRMZM2G022248		GRMZM2G100747		AC194970.5_FG002		GRMZM2G075286
GRMZM2G052479		GRMZM2G101702		GRMZM2G031620		GRMZM2G079003
GRMZM2G326235		GRMZM2G104363		GRMZM2G404698		GRMZM2G101576
GRMZM2G359038		GRMZM2G314663		GRMZM5G841928		GRMZM2G703211
GRMZM2G472231		GRMZM2G344857		GRMZM2G161313		GRMZM5G804671
GRMZM2G113267		GRMZM2G061118		GRMZM2G168724		GRMZM2G540318
GRMZM2G077222		GRMZM2G414826		GRMZM2G010909		AC202069.3_FG002
GRMZM2G305115		GRMZM2G702499		GRMZM5G896728		GRMZM5G882446
GRMZM2G434541		GRMZM2G127232		GRMZM2G034848		AC188718.3_FG015
GRMZM2G141799		GRMZM5G873271		GRMZM2G109252		GRMZM2G028010
GRMZM2G060156		GRMZM2G010372		AC196394.3_FG002		AC198382.3_FG001
GRMZM2G095655		GRMZM2G148400		GRMZM2G033480		GRMZM2G013060
GRMZM2G168412		GRMZM2G354855		AC218964.2_FG003		GRMZM2G066538
GRMZM2G111756		GRMZM2G451806		GRMZM2G043461		GRMZM2G180004
GRMZM2G158232		GRMZM2G348100		GRMZM2G370858		GRMZM2G104220
GRMZM2G355062		GRMZM2G300969		GRMZM2G704320		AC204573.3_FG002
GRMZM2G051219		GRMZM2G362803		GRMZM2G336761		GRMZM2G703856
GRMZM5G827186		GRMZM5G854439		GRMZM2G066225		GRMZM2G355021
GRMZM2G139041		GRMZM2G416045		GRMZM2G511859		GRMZM2G104291
GRMZM2G378762		GRMZM2G057529		GRMZM2G356256		GRMZM5G805773
GRMZM2G168335		GRMZM2G015708		GRMZM2G139565		GRMZM2G146523
GRMZM2G028325		GRMZM2G348151		GRMZM2G417382		GRMZM2G105429
GRMZM2G044684		GRMZM2G067710		GRMZM2G058685		GRMZM2G342647
GRMZM2G110145		GRMZM2G055209		GRMZM2G077299		GRMZM2G490334
GRMZM2G069773		GRMZM2G489579		AC217814.2_FG006		GRMZM2G001388
GRMZM2G036455		GRMZM2G067833		GRMZM2G163843		AC233979.1_FG008
GRMZM2G146246		AC208217.3_FG001		GRMZM2G161263		GRMZM2G180122
GRMZM2G415007		GRMZM2G333591		GRMZM2G011085		AC183413.3_FG006
GRMZM2G079777		GRMZM2G078886		GRMZM5G834532		GRMZM2G473021
GRMZM5G828229		GRMZM2G478929		GRMZM2G173429		GRMZM2G352234
GRMZM2G054252		GRMZM2G303161		GRMZM2G702773		AC208855.3_FG002
GRMZM2G132506		GRMZM2G360529		AC207628.4_FG005		GRMZM2G154235
GRMZM2G003038		AC219043.3_FG003		GRMZM5G834439		AC199198.3_FG002
GRMZM2G000361		GRMZM5G864377		GRMZM2G333142		GRMZM2G170472
GRMZM2G108514		GRMZM2G445261		GRMZM2G042429		GRMZM2G060986
GRMZM2G122276		GRMZM2G045645		GRMZM2G085405		GRMZM2G385578
GRMZM2G011746		GRMZM2G704448		GRMZM2G086474		GRMZM2G088413
GRMZM2G136889		GRMZM2G588728		GRMZM2G157113		GRMZM2G037314
GRMZM2G080542		AC203365.3_FG004		GRMZM5G837325		GRMZM2G151344
GRMZM5G849107		GRMZM2G007074		GRMZM2G380765		GRMZM5G818549
GRMZM2G406075		GRMZM2G448687		GRMZM2G126371		GRMZM2G139434
GRMZM2G111143		GRMZM2G094850		GRMZM2G423456		AC198229.4_FG002
GRMZM2G025014		GRMZM2G318592		GRMZM2G089525		GRMZM2G316907
GRMZM2G339540		GRMZM5G880025		GRMZM2G102458		GRMZM2G529437
GRMZM2G178346		GRMZM2G099427		GRMZM2G050550		GRMZM5G827798
GRMZM5G872147		GRMZM2G401874		GRMZM2G104638		GRMZM2G395466
GRMZM2G175453		GRMZM2G123633		GRMZM2G144028		AC200178.2_FG002
GRMZM2G156816		GRMZM2G704020		GRMZM2G169749		AC185466.3_FG001
GRMZM2G167694		AC186902.4_FG009		GRMZM2G165099		GRMZM2G578155
GRMZM2G150697		GRMZM2G038880		GRMZM2G435589		AC214430.2_FG002
GRMZM2G453805		AC211669.4_FG003		GRMZM2G431030		GRMZM2G418365
GRMZM2G025731		GRMZM2G009768		GRMZM2G429873		GRMZM5G807619
GRMZM2G098076		GRMZM2G410990		GRMZM2G064759		GRMZM2G043259
GRMZM2G119219		GRMZM2G095982		GRMZM2G302499		AC213981.3_FG001
GRMZM2G010953		GRMZM2G052277		GRMZM2G129247		GRMZM2G702103
AC233893.1_FG001		GRMZM2G366851		GRMZM2G458929		GRMZM2G129543
GRMZM2G088524		GRMZM2G125170		GRMZM2G103559		GRMZM2G404530
GRMZM2G022632		GRMZM2G343068		GRMZM2G162177		GRMZM2G099593
GRMZM2G096269		GRMZM2G120410		GRMZM2G151542		GRMZM2G386952
GRMZM2G004583		GRMZM2G164785		GRMZM2G059453		GRMZM2G087893
GRMZM2G014832		GRMZM2G057733		GRMZM2G104622		GRMZM2G109496
GRMZM2G162868		GRMZM2G115065		GRMZM2G177050		GRMZM2G410700
GRMZM2G055255		GRMZM2G500685		GRMZM2G362131		GRMZM2G385021
GRMZM2G111637		AC217374.3_FG001		GRMZM2G170520		GRMZM2G400720
GRMZM2G151299		GRMZM2G472146		GRMZM2G161908		GRMZM2G701138
GRMZM2G063676		GRMZM2G147809		GRMZM2G146449		GRMZM5G881180
GRMZM2G070573		GRMZM2G471579		GRMZM2G034631		GRMZM2G387123
GRMZM2G012102		GRMZM2G378836		GRMZM2G152895		GRMZM2G093999
GRMZM2G017991		GRMZM2G388099		GRMZM2G014836		GRMZM2G446648
GRMZM2G058528		GRMZM2G171036		GRMZM2G400961		GRMZM2G118507
GRMZM2G113761		GRMZM2G462924		GRMZM2G420786		GRMZM2G053420
GRMZM2G143791		GRMZM2G455658		GRMZM2G040098		GRMZM2G423142
GRMZM2G030072		GRMZM2G564932		GRMZM2G055652		GRMZM5G835463
GRMZM2G024607		GRMZM2G317382		GRMZM2G535896		GRMZM2G162724
GRMZM2G367701		GRMZM2G580536		GRMZM2G350157		GRMZM2G142390
GRMZM2G083935		AC233901.1_FG005		GRMZM2G036629		GRMZM2G364697
GRMZM2G147687		GRMZM2G075136		GRMZM2G181568		GRMZM2G703634
GRMZM2G102737		GRMZM2G122979		GRMZM2G120833		GRMZM2G702503
GRMZM2G003096		AC191748.3_FG001		GRMZM2G156712		GRMZM2G363583
GRMZM2G172297		GRMZM2G161390		GRMZM2G145655		AC205425.3_FG006
GRMZM2G479885		GRMZM2G497829		GRMZM2G084037		GRMZM2G032193
GRMZM2G082520		GRMZM2G090627		GRMZM2G310739		GRMZM5G819500
GRMZM2G113093		GRMZM2G001924		GRMZM2G032337		GRMZM2G170499
GRMZM2G105523		GRMZM2G020162		GRMZM2G431018		GRMZM2G702923
GRMZM2G102786		GRMZM2G041167		GRMZM5G851744		GRMZM2G011367
GRMZM2G408458		GRMZM2G112374		GRMZM2G022499		AC191790.3_FG005
GRMZM2G110504		GRMZM2G329131		GRMZM2G012648		AC198490.3_FG003
GRMZM2G098545		GRMZM2G063478		GRMZM2G144059		GRMZM2G111147
GRMZM2G063162		GRMZM2G016212		GRMZM2G022904		GRMZM2G063903
GRMZM2G079127		GRMZM2G703159		GRMZM2G171051		GRMZM2G383425
GRMZM2G072041		GRMZM2G026744		GRMZM2G431445		GRMZM2G062031
GRMZM2G115491		GRMZM2G156336		GRMZM2G178913		GRMZM2G132966
GRMZM2G154509		GRMZM2G399421		GRMZM2G075921		GRMZM2G356355
GRMZM2G394528		GRMZM2G180190		GRMZM2G433601		GRMZM2G128256
GRMZM2G012584		GRMZM2G011178		AC186164.3_FG001		GRMZM2G508740
GRMZM2G093032		GRMZM5G888945		GRMZM2G308752		GRMZM5G834477
GRMZM2G450866		GRMZM2G053839		GRMZM2G148783		GRMZM5G891425
GRMZM2G347956		GRMZM2G304809		GRMZM2G103610		GRMZM2G397557
GRMZM2G085885		AC208031.3_FG002		GRMZM2G023791		GRMZM2G083453
GRMZM2G019807		GRMZM2G357317		GRMZM2G058081		GRMZM2G472903
GRMZM2G139786		GRMZM2G456059		GRMZM2G122261		GRMZM2G039848
GRMZM2G423337		GRMZM2G029798		GRMZM5G861168		GRMZM2G454044
GRMZM2G335377		GRMZM2G099827		GRMZM2G134205		GRMZM2G038053
GRMZM2G162292		GRMZM2G120414		GRMZM2G525726		GRMZM2G028648
GRMZM2G590450		GRMZM2G072435		GRMZM5G882821		GRMZM2G342910
GRMZM2G155593		GRMZM2G322351		GRMZM2G130749		GRMZM2G407522
GRMZM2G161244		GRMZM2G403667		GRMZM2G166230		AC204519.3_FG003
GRMZM2G058472		GRMZM2G421899		GRMZM2G333035		GRMZM2G167295
GRMZM2G037778		AC198380.3_FG001		GRMZM2G130213		AC185649.2_FG003
GRMZM2G051949		GRMZM2G043542		GRMZM2G104722		GRMZM2G700603
GRMZM2G022253		GRMZM2G336077		GRMZM2G439173		GRMZM2G105245
GRMZM2G169967		GRMZM2G115730		GRMZM2G082508		GRMZM2G369546
GRMZM2G467356		GRMZM2G379499		GRMZM2G062091		AC212967.3_FG001
GRMZM2G148867		GRMZM2G107286		GRMZM2G068350		GRMZM2G472708
GRMZM2G065040		GRMZM2G164098		GRMZM2G365931		AC214137.3_FG003
GRMZM5G856734		GRMZM5G882736		GRMZM5G877956		GRMZM2G700405
GRMZM2G113052		AC217811.3_FG002		GRMZM2G016275		AC201898.4_FG004
GRMZM2G169329		GRMZM2G452150		GRMZM2G007137		AC212225.3_FG001
GRMZM2G145112		GRMZM2G121236		GRMZM2G416965		AC212225.3_FG002
GRMZM2G027976		GRMZM2G375448		GRMZM2G016564		GRMZM2G031876
GRMZM2G082214		GRMZM2G001195		GRMZM2G008313		GRMZM2G362926
GRMZM5G809292		GRMZM2G390358		GRMZM2G516421		GRMZM2G704222
GRMZM2G011479		GRMZM2G418985		GRMZM2G111622		AC209257.4_FG004
GRMZM2G080650		GRMZM2G456923		GRMZM2G137321		AC217897.3_FG010
GRMZM2G160463		AC234165.1_FG003		GRMZM2G068322		GRMZM2G471395
GRMZM2G051782		GRMZM5G857369		GRMZM2G169382		AC195914.2_FG003
GRMZM2G092327		GRMZM2G417008		GRMZM2G066805		GRMZM2G021035
GRMZM2G394403		GRMZM2G306677		GRMZM2G365162		GRMZM2G455926
GRMZM2G157350		GRMZM2G453311		GRMZM5G826389		GRMZM5G808939
GRMZM2G073743		GRMZM2G704008		GRMZM2G341698		GRMZM2G474468
GRMZM2G132577		GRMZM2G118919		GRMZM2G169012		GRMZM5G842306
GRMZM2G091825		GRMZM2G122873		GRMZM5G802403		GRMZM2G459373
GRMZM2G137961		GRMZM2G071362		GRMZM2G548718		GRMZM2G161794
GRMZM2G036262		GRMZM2G475521		GRMZM2G023986		GRMZM2G367228
GRMZM2G096228		GRMZM2G089086		GRMZM2G130738		GRMZM2G176306
GRMZM2G143955		GRMZM2G019956		GRMZM2G502868		GRMZM2G399067
GRMZM2G060522		GRMZM2G374575		GRMZM2G450233		AC209780.2_FG003
GRMZM2G400268		GRMZM2G136372		GRMZM2G023952		AC216201.3_FG005
GRMZM2G139852		GRMZM2G098182		GRMZM2G378607		GRMZM2G351620
GRMZM2G146472		GRMZM2G077437		GRMZM2G090616		GRMZM2G468929
GRMZM2G361688		GRMZM2G087728		GRMZM2G373554		GRMZM2G347762
GRMZM2G179518		AC185648.3_FG007		GRMZM2G701557		GRMZM2G134471
GRMZM5G844562		GRMZM2G363982		GRMZM5G887922		GRMZM2G540322
GRMZM2G013478		GRMZM5G854625		GRMZM2G354618		GRMZM5G892700
GRMZM2G366622		GRMZM5G816457		GRMZM2G418294		GRMZM5G898259
GRMZM2G132069		GRMZM2G172555		GRMZM2G387485		GRMZM2G433791
GRMZM2G132854		GRMZM2G000603		GRMZM2G436785		GRMZM2G433795
GRMZM2G152111		GRMZM2G114048		GRMZM2G339957		GRMZM5G881798
GRMZM2G123719		GRMZM2G437207		GRMZM2G170035		GRMZM2G431989
GRMZM2G043147		GRMZM2G122708		GRMZM5G821006		AC216871.3_FG004
GRMZM2G149383		GRMZM2G392513		GRMZM2G061103		GRMZM2G353834
GRMZM2G100344		GRMZM2G077466		GRMZM2G150217		GRMZM2G178140
GRMZM5G804772		GRMZM2G569390		GRMZM2G043498		GRMZM2G453672
GRMZM2G046681		GRMZM2G526267		GRMZM2G068955		GRMZM2G148126
GRMZM2G164318		GRMZM2G059207		GRMZM2G027130		AC194133.3_FG004
GRMZM2G161673		GRMZM2G419901		GRMZM2G107651		AC205888.4_FG004
GRMZM2G481261		GRMZM2G398731		GRMZM2G008064		GRMZM2G378402
GRMZM2G085577		GRMZM2G082560		GRMZM2G388371		GRMZM2G380889
GRMZM2G341729		AC202567.4_FG004		GRMZM2G389570		GRMZM2G009854
GRMZM2G099317		GRMZM5G830293		GRMZM2G104489		GRMZM2G124654
GRMZM2G109284		GRMZM2G013663		GRMZM2G107504		GRMZM2G141150
GRMZM2G106945		GRMZM2G464176		GRMZM2G065323		GRMZM2G703169
GRMZM5G845755		GRMZM2G438704		GRMZM2G086925		AC193787.3_FG008
GRMZM2G168833		GRMZM2G091819		GRMZM2G045686		GRMZM2G008578
GRMZM5G869320		GRMZM2G452453		GRMZM2G371784		GRMZM2G381318
GRMZM5G813217		GRMZM2G060949		GRMZM5G866121		GRMZM2G478996
GRMZM2G134182		GRMZM2G414450		GRMZM2G402137		AC185593.3_FG003
GRMZM2G022926		GRMZM2G040364		GRMZM2G057208		GRMZM2G029300
GRMZM2G136306		GRMZM5G837872		GRMZM5G861269		GRMZM2G438608
GRMZM5G872499		AC199343.3_FG013		GRMZM2G405947		GRMZM2G159161
GRMZM2G103217		GRMZM2G438260		GRMZM2G113848		GRMZM5G887176
GRMZM2G125044		AC207649.3_FG002		GRMZM2G158758		GRMZM2G151763
GRMZM2G102714		GRMZM2G131012		GRMZM2G174441		GRMZM2G135617
GRMZM2G101769		GRMZM2G070761		GRMZM2G057724		AC213769.3_FG001
GRMZM2G068455		GRMZM2G316679		GRMZM2G028060		GRMZM5G844046
GRMZM5G881617		GRMZM2G100313		GRMZM2G055172		GRMZM5G802987
GRMZM2G074097		GRMZM2G170839		GRMZM2G066757		AC189078.3_FG004
GRMZM2G068947		GRMZM2G390009		GRMZM5G893649		GRMZM2G568912
GRMZM2G001514		GRMZM2G142927		GRMZM2G702316		GRMZM2G011784
GRMZM2G054120		GRMZM2G416733		GRMZM2G320705		GRMZM2G462641
GRMZM2G043493		GRMZM5G811034		GRMZM2G497710		GRMZM2G701177
GRMZM2G302778		GRMZM2G049606		GRMZM2G022398		AC209651.2_FG001
GRMZM2G061230		GRMZM2G058244		GRMZM2G087081		GRMZM2G110731
GRMZM2G068179		GRMZM2G093832		GRMZM2G011598		GRMZM2G140803
GRMZM2G037152		GRMZM2G342856		GRMZM2G403076		GRMZM2G552418
GRMZM2G128012		GRMZM2G701009		GRMZM2G439337		AC194905.2_FG003
GRMZM2G064001		GRMZM2G092768		GRMZM2G122418		GRMZM2G051995
GRMZM2G078174		GRMZM2G379271		GRMZM2G165530		GRMZM2G429274
GRMZM2G117531		GRMZM5G823111		GRMZM2G119273		AC186815.3_FG003
GRMZM2G123886		GRMZM2G135722		GRMZM5G866989		GRMZM2G703142
GRMZM2G023528		GRMZM2G346513		GRMZM2G136884		GRMZM2G302891
GRMZM2G092125		AC184164.2_FG006		GRMZM2G113351		GRMZM2G001853
GRMZM2G372297		GRMZM2G450459		GRMZM2G163954		GRMZM2G130912
GRMZM2G136106		GRMZM2G156257		GRMZM2G585536		GRMZM2G475168
GRMZM2G377115		GRMZM2G049882		GRMZM2G701555		AC233785.2_FG007
GRMZM2G117281		GRMZM2G458159		GRMZM2G166721		GRMZM5G818664
GRMZM2G156632		GRMZM2G468222		GRMZM2G116971		AC191115.3_FG002
GRMZM2G569864		GRMZM2G070192		GRMZM2G176638		AC190734.2_FG003
GRMZM2G132866		GRMZM2G591241		GRMZM2G070591		GRMZM2G448776
GRMZM2G056116		GRMZM2G351454		GRMZM2G340933		GRMZM2G044818
GRMZM2G019500		GRMZM2G425148		GRMZM2G378040		GRMZM2G441511
GRMZM2G026470		GRMZM2G048458		GRMZM2G407790		GRMZM2G146945
GRMZM2G116526		GRMZM2G415170		GRMZM2G350463		GRMZM2G557780
AC196475.3_FG004		GRMZM2G017011		GRMZM2G300945		AC199705.3_FG006
AC206788.3_FG008		GRMZM2G447328		GRMZM2G700021		AC203401.3_FG003
GRMZM2G011269		AC196065.3_FG001		GRMZM2G468535		GRMZM2G050418
GRMZM2G125314		GRMZM2G434792		GRMZM2G145482		GRMZM5G826465
GRMZM2G168693		GRMZM5G896252		GRMZM2G168669		GRMZM2G136998
GRMZM2G042171		GRMZM2G427409		GRMZM2G353652		GRMZM2G004593
GRMZM2G036861		GRMZM2G326151		GRMZM5G820423		GRMZM2G348434
GRMZM2G035948		GRMZM2G140730		GRMZM2G098656		GRMZM2G162098
GRMZM2G080588		GRMZM2G471240		GRMZM2G006878		GRMZM2G003004
GRMZM2G030494		GRMZM2G121228		GRMZM2G143328		GRMZM2G091303
GRMZM2G006121		GRMZM2G122706		GRMZM2G110409		GRMZM5G872750
GRMZM2G143782		GRMZM2G538544		GRMZM5G856071		AC187469.3_FG005
GRMZM2G425728		GRMZM2G387935		GRMZM2G096234		GRMZM2G165188
GRMZM2G101438		GRMZM5G853963		GRMZM2G086935		GRMZM2G040811
GRMZM2G125823		GRMZM2G137921		AC209819.3_FG007		GRMZM2G703778
GRMZM2G006894		GRMZM2G443302		GRMZM2G477366		GRMZM2G080594
GRMZM5G807267		GRMZM2G451179		GRMZM2G102657		AC190985.3_FG006
AC208113.3_FG009		GRMZM2G130659		GRMZM2G060118		GRMZM2G035419
GRMZM2G055216		GRMZM2G354956		AC216045.2_FG005		GRMZM2G346863
GRMZM2G163905		GRMZM2G342691		AC211887.3_FG006		AC208308.3_FG004
GRMZM2G042061		GRMZM2G006366		GRMZM2G702108		GRMZM2G073219
GRMZM2G092137		GRMZM2G329222		GRMZM2G086045		GRMZM2G701972
GRMZM2G163067		GRMZM2G379546		GRMZM2G145059		GRMZM2G044077
GRMZM2G008259		GRMZM2G328695		GRMZM2G468299		GRMZM2G472187
GRMZM2G030299		AC215875.3_FG001		GRMZM2G067648		AC206392.3_FG004
GRMZM2G022866		GRMZM5G810312		GRMZM2G115105		GRMZM5G858232
GRMZM2G374475		GRMZM2G471321		GRMZM2G452887		GRMZM5G851753
GRMZM2G703858		GRMZM5G836990		GRMZM2G166297		GRMZM2G703772
GRMZM2G051059		GRMZM2G421126		GRMZM2G108864		GRMZM2G318156
GRMZM2G106053		GRMZM2G158848		GRMZM2G412503		GRMZM2G150122
GRMZM2G146809		AC208042.3_FG005		GRMZM2G460617		GRMZM2G305093
GRMZM2G041258		GRMZM2G478078		GRMZM2G177142		GRMZM2G011422
GRMZM2G095552		GRMZM2G097509		GRMZM2G116460		GRMZM2G444632
GRMZM2G102681		AC190609.3_FG001		GRMZM2G004690		GRMZM2G037023
GRMZM2G050108		GRMZM2G403669		GRMZM2G098377		GRMZM5G889792
GRMZM2G000710		AC187872.3_FG005		GRMZM2G072553		GRMZM2G141722
GRMZM2G020468		GRMZM2G175101		GRMZM2G153575		AC205379.3_FG012
GRMZM2G172011		GRMZM2G380138		GRMZM2G080354		GRMZM2G331393
GRMZM2G164974		GRMZM2G172264		GRMZM2G098796		GRMZM2G021155
GRMZM2G701801		GRMZM2G703889		GRMZM2G121897		GRMZM2G148969
GRMZM2G041513		GRMZM2G052175		GRMZM2G066860		GRMZM2G704428
GRMZM2G068271		GRMZM2G326129		GRMZM5G866024		GRMZM2G016240
GRMZM2G070723		GRMZM2G004440		GRMZM2G703910		AC207107.4_FG002
GRMZM2G701221		GRMZM5G880393		GRMZM2G032648		GRMZM2G701392
GRMZM2G387594		GRMZM2G080262		GRMZM2G364528		GRMZM2G704310
GRMZM2G083195		GRMZM2G369834		GRMZM2G704303		GRMZM2G428130
GRMZM2G090271		GRMZM2G015349		AC202707.3_FG002		GRMZM5G857998
GRMZM2G410515		GRMZM2G056186		GRMZM2G439598		GRMZM2G368350
GRMZM2G092256		GRMZM2G060589		GRMZM2G118558		GRMZM2G307437
GRMZM2G081571		GRMZM2G114899		GRMZM5G873432		GRMZM2G162680
GRMZM2G026085		GRMZM2G173903		GRMZM5G851617		GRMZM2G029436
GRMZM2G022365		GRMZM2G418766		GRMZM2G408537		GRMZM5G882216
GRMZM2G009479		GRMZM2G423640		GRMZM2G410782		GRMZM2G073253
GRMZM2G163996		GRMZM2G036203		GRMZM5G826824		GRMZM2G334162
GRMZM2G039886		GRMZM2G454482		GRMZM2G040311		GRMZM2G018855
GRMZM2G035134		GRMZM2G088896		GRMZM2G491820		GRMZM2G041388
AC191009.3_FG004		GRMZM2G331522		GRMZM2G559098		GRMZM2G146981
GRMZM2G021256		GRMZM2G040446		GRMZM2G014988		GRMZM2G140427
GRMZM5G862119		GRMZM2G342375		GRMZM2G154056		GRMZM2G140409
GRMZM2G004475		GRMZM2G025758		GRMZM2G455749		GRMZM2G334680
GRMZM2G079353		GRMZM2G036832		GRMZM2G110685		AC198174.4_FG001
GRMZM2G047214		GRMZM2G016613		GRMZM2G063519		AC207011.3_FG001
GRMZM2G305851		GRMZM2G428659		GRMZM2G021055		GRMZM2G028547
GRMZM2G414528		GRMZM5G850199		GRMZM2G105766		GRMZM2G161579
GRMZM2G152079		GRMZM2G164628		GRMZM2G014233		GRMZM5G847451
AC217947.4_FG002		AC207389.3_FG004		GRMZM2G016777		GRMZM2G473869
GRMZM2G077206		GRMZM2G348257		GRMZM2G008607		GRMZM5G820650
GRMZM2G170128		AC198518.3_FG005		GRMZM5G887243		GRMZM2G333777
GRMZM2G169593		GRMZM2G459354		GRMZM2G701372		GRMZM2G077069
GRMZM2G127776		GRMZM2G425920		GRMZM2G337229		GRMZM2G347605
GRMZM2G143883		AC205035.3_FG004		GRMZM2G123765		GRMZM5G855401
GRMZM2G121494		GRMZM2G084489		GRMZM2G136347		GRMZM5G875287
GRMZM5G870932		GRMZM2G010640		GRMZM2G051534		GRMZM2G162623
GRMZM2G172274		GRMZM2G343828		GRMZM2G174971		GRMZM2G049608
GRMZM5G893392		GRMZM2G399396		GRMZM2G131202		GRMZM2G701609
GRMZM2G175019		GRMZM2G353071		GRMZM2G048548		AC185588.2_FG002
GRMZM2G050861		GRMZM2G146305		AC214244.4_FG003		GRMZM2G039212
GRMZM2G008647		GRMZM2G170915		GRMZM2G546593		AC216253.3_FG005
GRMZM2G090728		GRMZM2G702512		GRMZM2G095265		GRMZM2G308457
GRMZM2G116079		GRMZM2G117319		GRMZM2G123986		GRMZM2G162274
GRMZM2G069708		GRMZM2G159503		GRMZM2G074780		AC187262.4_FG007
GRMZM2G016088		GRMZM2G326869		GRMZM2G114866		GRMZM2G168716
AC209819.3_FG012		AC191264.3_FG002		GRMZM2G369284		AC206946.2_FG009
GRMZM2G152040		GRMZM2G043926		GRMZM2G318220		GRMZM2G108898
GRMZM2G076985		GRMZM2G443332		GRMZM2G554127		GRMZM2G114362
GRMZM2G017229		GRMZM5G850848		GRMZM5G816423		AC208625.3_FG004
GRMZM2G028516		GRMZM2G079727		GRMZM2G022645		GRMZM2G382427
GRMZM2G001724		AC194457.3_FG001		AC206223.3_FG007		AC190922.3_FG007
GRMZM2G002754		GRMZM2G021807		GRMZM2G051138		GRMZM2G535148
GRMZM2G080524		GRMZM2G426678		GRMZM2G017606		GRMZM5G836530
GRMZM2G151440		GRMZM5G851394		GRMZM5G821869		GRMZM2G701832
GRMZM2G114325		GRMZM2G702980		GRMZM2G094579		GRMZM2G312069
GRMZM2G083418		GRMZM2G354579		AC196431.2_FG001		GRMZM2G558353
GRMZM5G807767		GRMZM2G400109		GRMZM2G319397		GRMZM2G013456
GRMZM2G427369		GRMZM2G027688		GRMZM2G063001		GRMZM2G371030
GRMZM2G012479		GRMZM2G019209		GRMZM2G368041		GRMZM5G872320
GRMZM2G025659		GRMZM2G125954		GRMZM2G028745		AC195608.3_FG006
GRMZM2G464011		GRMZM2G073433		GRMZM2G135385		GRMZM2G439168
GRMZM2G088689		GRMZM2G093490		GRMZM2G443819		GRMZM2G144671
GRMZM2G109560		GRMZM2G062587		GRMZM2G425638		AC212463.3_FG009
GRMZM2G023946		GRMZM2G347413		GRMZM2G304617		GRMZM2G065478
GRMZM2G103647		GRMZM5G808836		GRMZM2G416836		GRMZM2G156088
GRMZM2G178199		GRMZM2G096435		GRMZM2G070295		AC202855.3_FG004
GRMZM2G092497		GRMZM2G042154		GRMZM2G068604		AC177930.2_FG001
GRMZM2G124593		GRMZM2G564747		GRMZM2G154182		GRMZM2G419363
GRMZM2G467007		GRMZM2G330361		GRMZM2G030013		GRMZM2G081016
GRMZM5G864424		GRMZM2G126742		GRMZM2G103785		GRMZM2G468255
GRMZM2G062738		GRMZM2G374213		GRMZM2G015818		GRMZM2G409976
GRMZM2G097457		AC194072.3_FG005		GRMZM2G704242		GRMZM2G159531
GRMZM2G129208		GRMZM2G519736		GRMZM2G129815		GRMZM2G166364
GRMZM5G819807		GRMZM2G434935		GRMZM2G013299		GRMZM2G415781
GRMZM2G073054		GRMZM2G025748		GRMZM2G355233		GRMZM2G398876
GRMZM2G121868		GRMZM2G415390		GRMZM2G393301		GRMZM5G892400
GRMZM2G138907		GRMZM5G845076		GRMZM2G395236		GRMZM2G302035
GRMZM2G031317		GRMZM2G006732		GRMZM2G141350		GRMZM2G166687
GRMZM2G155348		GRMZM2G357443		GRMZM2G108273		GRMZM2G335604
GRMZM2G033219		AC194428.3_FG007		GRMZM2G049176		GRMZM2G369371
GRMZM5G840946		GRMZM2G048470		GRMZM2G163826		GRMZM2G703531
GRMZM5G854901		GRMZM2G154685		GRMZM2G039322		GRMZM2G145069
GRMZM2G128665		GRMZM2G073290		GRMZM2G701867		GRMZM2G320305
GRMZM2G086464		GRMZM2G006821		GRMZM2G020081		GRMZM2G431083
GRMZM2G148864		GRMZM2G054852		GRMZM2G340444		GRMZM2G033767
GRMZM2G054201		GRMZM5G891371		GRMZM2G085320		GRMZM2G173103
GRMZM2G346757		GRMZM2G075000		GRMZM2G037411		GRMZM2G336888
GRMZM2G475257		GRMZM2G359105		GRMZM2G029636		GRMZM2G165090
GRMZM2G180399		GRMZM2G100931		AC190799.2_FG010		AC199382.3_FG005
GRMZM2G051771		GRMZM2G332705		GRMZM2G582776		GRMZM2G424625
GRMZM2G026180		GRMZM2G104286		GRMZM2G702502		GRMZM2G471525
GRMZM2G137046		GRMZM2G312146		GRMZM2G148404		GRMZM5G874178
GRMZM2G091419		AC187092.6_FG003		GRMZM2G143204		GRMZM2G079201
GRMZM2G171400		GRMZM2G023119		GRMZM2G092746		GRMZM2G453807
GRMZM2G088114		GRMZM2G034846		GRMZM2G397687		GRMZM5G861082
GRMZM2G110567		GRMZM2G091822		GRMZM2G372633		GRMZM2G536120
GRMZM2G139467		GRMZM2G000842		GRMZM2G701635		GRMZM2G434191
GRMZM2G093526		GRMZM2G139183		GRMZM2G117491		GRMZM2G436066
GRMZM2G099367		AC199918.4_FG003		GRMZM2G456147		GRMZM2G091672
GRMZM5G806818		GRMZM2G106280		GRMZM2G129140		GRMZM2G103479
GRMZM2G147051		GRMZM2G027351		GRMZM2G356204		AC206952.3_FG001
AC203957.3_FG004		GRMZM2G052213		GRMZM2G068176
GRMZM2G032807		GRMZM5G861442		GRMZM2G120574
GRMZM2G016150		GRMZM5G862017		GRMZM2G150680
GRMZM2G047968		GRMZM2G406662		GRMZM2G403813
GRMZM2G442804		GRMZM2G470309		GRMZM2G149683
GRMZM2G063592		GRMZM2G406024		GRMZM2G701211
GRMZM2G026024		GRMZM2G360648		GRMZM2G047835
GRMZM2G150302		GRMZM2G140646		GRMZM2G123764
GRMZM5G836746		GRMZM2G425189		GRMZM2G124872
GRMZM2G481291		GRMZM2G473792		AC203027.3_FG003
GRMZM2G074252		GRMZM2G306734		GRMZM2G422187
GRMZM2G403797		GRMZM2G343428		GRMZM2G505324
GRMZM2G057557		GRMZM5G855797		GRMZM2G165961
GRMZM2G024099		AC197783.3_FG005		GRMZM2G162988
GRMZM2G401934		GRMZM2G317270		GRMZM2G334917
AC233908.1_FG001		GRMZM2G448605		GRMZM2G436864
GRMZM2G000660		GRMZM2G396835		GRMZM5G894016
GRMZM2G031028		GRMZM2G125659		GRMZM2G480439
GRMZM2G081474		GRMZM2G172443		GRMZM2G060918
GRMZM2G017249		AC219190.3_FG002		AC196978.5_FG002
GRMZM2G035820		GRMZM2G410152		GRMZM2G033862
GRMZM2G000166		GRMZM2G346634		GRMZM2G701522
GRMZM5G832939		GRMZM2G568240		GRMZM2G009530
GRMZM2G074393		GRMZM2G098203		GRMZM2G468740
GRMZM2G094639		GRMZM2G529768		GRMZM2G127160
GRMZM2G403620		GRMZM2G136313		GRMZM2G180775
GRMZM2G039365		GRMZM2G062844		GRMZM2G422631
GRMZM2G463280		GRMZM2G149969		GRMZM5G822895
GRMZM2G157716		GRMZM2G128800		GRMZM2G466938
GRMZM2G436001		GRMZM2G397260		GRMZM2G168261
AC209374.4_FG002		GRMZM5G836729		GRMZM2G319988
GRMZM2G025231		GRMZM2G043368		GRMZM5G800610
GRMZM2G019373		GRMZM2G332258		GRMZM2G404191
GRMZM2G180870		AC205907.3_FG004		GRMZM2G029922
GRMZM2G036826		GRMZM2G159187		GRMZM2G376265
GRMZM2G064437		GRMZM2G043157		GRMZM2G148561
GRMZM2G339728		GRMZM2G434131		GRMZM2G419675
GRMZM2G156713		GRMZM5G845339		GRMZM5G895181
GRMZM2G006130		GRMZM2G071390		AC225193.3_FG004
GRMZM2G350693		AC182627.2_FG003		GRMZM2G334740
GRMZM2G052812		GRMZM2G003514		GRMZM2G383817
GRMZM2G384070		GRMZM2G700981		GRMZM2G055629
GRMZM2G171921		GRMZM2G433847		GRMZM2G007324
GRMZM2G147819		AC233910.1_FG003		GRMZM2G322348
GRMZM5G891187		GRMZM2G361822		GRMZM2G427503
GRMZM2G373420		GRMZM2G458349		GRMZM2G305066
GRMZM5G822829		GRMZM2G152000		GRMZM2G025133
GRMZM2G090675		GRMZM2G030772		GRMZM2G337534
GRMZM5G815323		GRMZM2G153096		GRMZM2G315230
GRMZM2G025470		GRMZM2G155491		GRMZM2G036286
GRMZM2G106165		GRMZM2G432291		GRMZM2G146745
GRMZM2G016084		GRMZM2G701246		GRMZM2G023983
GRMZM2G028134		GRMZM2G011383		GRMZM2G043813
GRMZM2G070011		GRMZM2G339836		GRMZM2G347717
GRMZM2G019958		GRMZM2G308351		GRMZM2G035552
GRMZM2G056702		GRMZM2G134552		GRMZM5G817173
GRMZM2G047713		GRMZM5G853930		GRMZM2G358693
GRMZM2G173809		GRMZM2G176537		GRMZM2G490278
GRMZM2G107711		GRMZM2G089472		GRMZM2G109738
GRMZM2G164378		GRMZM2G513287		GRMZM2G027016
GRMZM2G140602		GRMZM2G438378		GRMZM2G002805
GRMZM2G175867		GRMZM2G097647		GRMZM2G090531
GRMZM2G106950		GRMZM2G074987		GRMZM2G505380
GRMZM2G129804		GRMZM2G438520		GRMZM2G112247
GRMZM2G002687		GRMZM2G467848		GRMZM2G073700
GRMZM2G328094		GRMZM2G045431		GRMZM2G378130
GRMZM2G007120		GRMZM2G085113		GRMZM5G872120
GRMZM2G141707		AC198781.3_FG002		GRMZM2G471196
GRMZM2G441347		GRMZM2G372952		GRMZM2G088783
GRMZM2G033198		GRMZM2G176570		GRMZM2G156506
GRMZM2G090172		GRMZM2G135085		AC199517.4_FG001
GRMZM2G091124		GRMZM2G141738		GRMZM2G114772
AC182482.3_FG003		GRMZM2G119828		GRMZM2G578221
GRMZM2G052893		GRMZM2G148060		GRMZM2G105855
GRMZM2G176216		AC226327.2_FG004		GRMZM5G862945
GRMZM2G452523		AC210834.4_FG011		GRMZM2G057637
GRMZM2G159724		GRMZM2G105219		GRMZM2G119823
GRMZM5G846259		GRMZM2G077180		GRMZM2G179550
GRMZM2G068917		GRMZM2G032528		GRMZM2G153275
GRMZM2G100652		GRMZM5G824574		GRMZM2G062318
GRMZM2G177912		GRMZM2G035712		GRMZM2G477762
GRMZM2G098423		GRMZM2G075784		GRMZM2G306851
GRMZM2G180863		GRMZM2G112925		GRMZM5G877815
GRMZM2G052616		GRMZM2G436770		GRMZM2G009904
GRMZM2G166692		AC186663.3_FG006		GRMZM2G075283
GRMZM2G178005		GRMZM2G002055		GRMZM2G578396
GRMZM2G133314		GRMZM2G353107		AC190526.3_FG004
GRMZM2G163421		GRMZM2G094535		GRMZM2G161846
GRMZM2G089812		GRMZM2G118437		AC216235.2_FG010
GRMZM2G471517		GRMZM2G438749		GRMZM2G456088
GRMZM2G122550		GRMZM2G090379		GRMZM2G159732
GRMZM2G100988		GRMZM2G522580		AC197432.4_FG001
GRMZM2G155662		GRMZM2G465165		GRMZM2G114924
AC209898.2_FG004		AC217901.3_FG004		GRMZM2G015801
GRMZM2G005886		GRMZM2G469839		GRMZM2G025936
GRMZM2G109814		GRMZM2G175882		GRMZM2G473274
GRMZM2G027219		GRMZM2G056022		AC208454.3_FG002
GRMZM2G141009		GRMZM2G346406		GRMZM5G893603
GRMZM2G153215		AC187560.5_FG003		GRMZM2G535623
GRMZM2G100754		GRMZM2G147152		GRMZM2G122228
GRMZM2G107076		GRMZM2G318689		AC205060.2_FG002
GRMZM5G822180		GRMZM2G005016		GRMZM2G013391
GRMZM2G072071		GRMZM2G313327		GRMZM2G331539
GRMZM2G139374		GRMZM2G355469		GRMZM2G473511
GRMZM2G160906		GRMZM2G702403		GRMZM2G107597
GRMZM5G813316		GRMZM2G428673		GRMZM2G031733
GRMZM2G352678		GRMZM2G455491		GRMZM2G701448
GRMZM2G118597		GRMZM2G136395		GRMZM2G050085
GRMZM2G169005		GRMZM2G430729		GRMZM2G450833
GRMZM2G474531		AC231425.1_FG006		GRMZM2G452695
GRMZM2G158205		GRMZM2G464363		GRMZM2G403789
GRMZM2G074857		GRMZM5G870970		GRMZM2G152824
GRMZM2G148090		GRMZM2G373329		AC210158.3_FG004
GRMZM2G070825		GRMZM2G424020		GRMZM2G108570
GRMZM2G132690		AC194852.3_FG007		GRMZM2G468657
GRMZM2G413897		GRMZM5G834313		GRMZM2G093446
GRMZM5G852170		GRMZM2G364328		GRMZM2G169617
GRMZM2G424491		GRMZM2G390678		GRMZM2G072609
GRMZM2G467497		GRMZM2G322717		GRMZM2G032887
GRMZM2G080724		GRMZM2G419563		GRMZM2G134113
GRMZM2G140809		GRMZM5G871457		GRMZM2G057486
GRMZM2G037368		AC212394.4_FG010		GRMZM2G361902
GRMZM2G149576		GRMZM2G419826		GRMZM2G702517
GRMZM2G433767		GRMZM2G167521		GRMZM2G383472
GRMZM5G813627		GRMZM2G348039		GRMZM2G084086
GRMZM2G058584		AC205972.3_FG002		GRMZM5G864847
GRMZM2G069678		GRMZM2G459540		GRMZM2G150710
GRMZM2G099036		GRMZM2G083474		GRMZM5G869286
GRMZM2G176604		GRMZM2G083977		GRMZM2G024993
GRMZM2G025977		GRMZM2G702141		GRMZM2G087740
GRMZM2G141636		GRMZM2G105137		GRMZM2G462047
GRMZM2G040511		GRMZM2G061016		GRMZM2G127379
AC220970.4_FG002		GRMZM2G135477		GRMZM2G020826
GRMZM2G337143		GRMZM2G377862		GRMZM2G090528
GRMZM2G359127		GRMZM2G449359		GRMZM2G095698
GRMZM2G175076		GRMZM2G038622		GRMZM5G825193
GRMZM2G145850		GRMZM5G897514		GRMZM2G084125
GRMZM2G109821		GRMZM2G378215		GRMZM2G063464
GRMZM2G163848		GRMZM2G101290		GRMZM2G157824
GRMZM2G097504		GRMZM2G112991		GRMZM2G009065
GRMZM2G112728		GRMZM2G161569		GRMZM2G119623
GRMZM2G115424		GRMZM2G090063		GRMZM2G390429
GRMZM2G037644		GRMZM2G078509		GRMZM2G148355
GRMZM5G803874		GRMZM2G413822		GRMZM2G106798
GRMZM2G035202		GRMZM2G430755		GRMZM5G861268
GRMZM2G134234		GRMZM2G399826		GRMZM2G390475
GRMZM2G099045		AC214791.2_FG002		GRMZM2G304442
GRMZM2G171781		GRMZM2G303728		GRMZM2G037941
GRMZM2G383154		GRMZM2G703888		GRMZM2G461279
GRMZM2G169699		GRMZM2G435096		GRMZM2G054987
GRMZM2G097109		GRMZM2G067256		GRMZM2G015502
GRMZM2G090112		GRMZM2G001405		GRMZM2G022996
GRMZM2G130528		GRMZM2G060596		GRMZM2G039618
GRMZM2G590885		GRMZM2G410951		GRMZM2G065237
GRMZM2G002874		AC235546.1_FG004		GRMZM2G034835
GRMZM2G343048		GRMZM2G159210		GRMZM2G314582
GRMZM2G096548		GRMZM2G447989		GRMZM2G135378
GRMZM2G400173		GRMZM2G112402		GRMZM2G034534
GRMZM2G007695		GRMZM2G474229		GRMZM2G048892
AC194970.5_FG005		GRMZM2G016264		GRMZM2G374971
GRMZM2G137329		GRMZM2G106834		AC210013.4_FG007
GRMZM2G353024		GRMZM2G370175		GRMZM2G370048
GRMZM2G320099		GRMZM2G010319		GRMZM2G386944
GRMZM2G024739		GRMZM5G880720		AC213654.3_FG004
GRMZM5G823004		GRMZM2G026135		AC202139.3_FG008
GRMZM2G025832		GRMZM2G091742		GRMZM5G827342
GRMZM2G051270		GRMZM2G394237		GRMZM2G065781
GRMZM2G166987		GRMZM2G414252		GRMZM2G000014
GRMZM2G061929		GRMZM2G037345		AC200143.3_FG003
GRMZM2G589470		GRMZM2G452930		GRMZM2G121928
GRMZM2G108537		GRMZM2G170561		GRMZM2G074423
GRMZM5G898684		AC186656.4_FG012		GRMZM2G045401
GRMZM2G063363		GRMZM2G005540		AC214648.3_FG001
GRMZM5G835599		GRMZM5G882116		GRMZM5G899123
GRMZM2G032282		GRMZM5G858394		AC205814.3_FG001
GRMZM2G077436		GRMZM2G030945		GRMZM2G154460
GRMZM2G019246		GRMZM2G033685		GRMZM2G064558
GRMZM2G134731		GRMZM2G068547		GRMZM2G174615
AC198361.3_FG004		GRMZM2G141382		GRMZM5G878732
GRMZM2G151992		GRMZM2G353659		GRMZM2G342655
GRMZM2G110657		GRMZM2G440688		GRMZM2G134023
GRMZM2G171420		GRMZM2G435824		GRMZM2G319130
GRMZM2G145654		GRMZM2G395695		GRMZM2G465053
GRMZM2G058595		GRMZM2G023899		GRMZM2G700046
GRMZM2G302233		GRMZM2G306237		GRMZM2G089721
GRMZM2G153208		GRMZM2G117321		GRMZM2G102583
AC203957.3_FG001		AC186287.7_FG005		GRMZM2G145242
GRMZM2G424205		GRMZM2G472372		GRMZM2G065344
GRMZM2G170397		GRMZM2G363557		GRMZM2G110000
GRMZM2G069916		GRMZM2G126856		GRMZM2G076943
GRMZM2G111390		GRMZM2G335046		AC212451.4_FG009
GRMZM2G094072		GRMZM2G158216		GRMZM2G093755
GRMZM2G103864		GRMZM2G039945		GRMZM2G019183
GRMZM2G050270		GRMZM2G348914		GRMZM2G075417
GRMZM2G155962		AC196025.3_FG013		GRMZM5G828060
GRMZM2G180458		GRMZM2G092391		GRMZM2G048919
GRMZM2G076989		AC196025.3_FG009		GRMZM2G337621
GRMZM2G069542		GRMZM2G168369		GRMZM2G141299
GRMZM2G139123		GRMZM2G060630		GRMZM2G129681
GRMZM2G034302		GRMZM2G013612		GRMZM2G159344
GRMZM2G077797		GRMZM2G467123		GRMZM2G069606
GRMZM2G077227		GRMZM2G024548		GRMZM2G398608
GRMZM2G150683		GRMZM2G370707		GRMZM2G466557
GRMZM2G054056		GRMZM2G701564		GRMZM2G170982
GRMZM2G300801		GRMZM5G818812		GRMZM2G410033
GRMZM2G146354		AC200535.4_FG002		GRMZM5G805540
GRMZM2G107540		AC186322.4_FG005		GRMZM2G158305
GRMZM2G172214		GRMZM2G497870		GRMZM2G318843
GRMZM2G338037		GRMZM2G302673		GRMZM2G114184
GRMZM2G474546		AC233904.1_FG002		GRMZM2G162396
GRMZM2G086845		GRMZM2G317696		GRMZM2G137387
GRMZM5G824689		GRMZM2G377502		GRMZM2G395721
GRMZM2G031721		AC216815.3_FG004		GRMZM2G159009
GRMZM2G159431		GRMZM2G060322		GRMZM2G142859
GRMZM2G384293		GRMZM2G162319		GRMZM5G856583
GRMZM2G335593		GRMZM2G084609		AC209206.3_FG014
GRMZM5G859195		GRMZM2G060991		GRMZM2G388461
GRMZM2G004222		GRMZM2G466931		GRMZM2G115721
GRMZM2G072300		AC197150.3_FG003		AC209819.3_FG010
GRMZM2G032314		GRMZM2G393669		GRMZM2G030823
GRMZM2G077662		GRMZM2G564586		GRMZM2G083888
GRMZM2G009804		GRMZM5G824763		GRMZM2G370275
GRMZM2G049895		GRMZM2G457523		AC155390.2_FG002
GRMZM2G037209		GRMZM2G317823		AC206951.3_FG016
GRMZM2G117300		AC207755.3_FG005		GRMZM2G701918
GRMZM2G512113		AC196025.3_FG002		GRMZM2G164072
GRMZM2G171333		GRMZM2G378217		GRMZM2G107956
GRMZM2G054713		GRMZM2G107931		GRMZM2G457562
[truncated: 6,068 more rows]
