# Supplementary material for: Discovery of novel transcripts and gametophytic functions via RNA-seq analysis of maize gametophytic transcriptomes
Source: Genome Biol. 2014 Jul 31;15(7):414. doi: 10.1186/s13059-014-0414-2 (PMC4309534; doi:10.1186/s13059-014-0414-2)
Supplement: Additional file 7: Table S7. — GO terms overrepresented in the full transcriptome of each tissue above 0.1 FPKM. (A) GO terms overrepresented in the full B73 seedling transcriptome for genes with average FPKM above 0.1; total of 27,564 genes, agrigo performed on 1 March 2013. (B) GO terms overrepresented in full B73 pollen transcriptome for genes with average FPKM above 0.1; total of 14,591 genes, agrigo performed on 1 March 2013. (C) GO terms overrepresented in full B73/W23 combined embryo sac transcriptome for genes with average FPKM above 0.1; total of 28,489 genes, agrigo performed on 1 March 2013. (D) GO terms overrepresented in the full B73/W23 combined ovules without embryo sacs transcriptome for genes with average FPKM above 0.1; total of 26,338 genes, agrigo performed on 1 March 2013. [file 13059_2014_414_MOESM7_ESM.xlsx]

## Sheet: Seedling
Table S7A. GO terms Overrepresented in the full B73 Seedling transcriptome for genes with average FPKM, above 0.1; total of 27,564 genes, agrigo performed on 3-1-13
GO term	Ontology	Description	Number in input list	Number in BG/Ref	p-value	FDR
GO:0009987	P	cellular process	8225	12319	3e-31	2.1e-27
GO:0044267	P	cellular protein metabolic process	2663	3804	2e-29	7e-26
GO:0051179	P	localization	1845	2585	1.2e-27	2.7e-24
GO:0051234	P	establishment of localization	1818	2553	1.4e-26	2e-23
GO:0006810	P	transport	1818	2553	1.4e-26	2e-23
GO:0044237	P	cellular metabolic process	6418	9649	1.6e-24	1.9e-21
GO:0043412	P	macromolecule modification	1519	2129	2.5e-23	2.6e-20
GO:0006629	P	lipid metabolic process	557	713	8.9e-23	7.9e-20
GO:0006464	P	protein modification process	1462	2059	2.6e-21	2e-18
GO:0008152	P	metabolic process	8844	13504	2.8e-21	2e-18
GO:0005975	P	carbohydrate metabolic process	862	1166	8e-21	5.2e-18
GO:0044238	P	primary metabolic process	6946	10593	8.2e-19	4.8e-16
GO:0046907	P	intracellular transport	331	408	8.9e-19	4.8e-16
GO:0043687	P	post-translational protein modification	1365	1949	6.1e-17	3.1e-14
GO:0044262	P	cellular carbohydrate metabolic process	470	617	5.7e-16	2.7e-13
GO:0009058	P	biosynthetic process	3556	5353	1.2e-15	5.3e-13
GO:0051641	P	cellular localization	402	521	1.9e-15	7.9e-13
GO:0034613	P	cellular protein localization	284	354	3.7e-15	1.4e-12
GO:0070727	P	cellular macromolecule localization	284	354	3.7e-15	1.4e-12
GO:0044255	P	cellular lipid metabolic process	260	321	5.7e-15	2e-12
GO:0044260	P	cellular macromolecule metabolic process	4940	7540	1.1e-14	3.8e-12
GO:0006886	P	intracellular protein transport	279	349	1.5e-14	4.7e-12
GO:0019538	P	protein metabolic process	3163	4759	1.8e-14	5.4e-12
GO:0008610	P	lipid biosynthetic process	250	309	2.4e-14	7e-12
GO:0044281	P	small molecule metabolic process	1245	1792	4e-14	1.1e-11
GO:0044283	P	small molecule biosynthetic process	346	446	4e-14	1.1e-11
GO:0051649	P	establishment of localization in cell	387	506	6.3e-14	1.6e-11
GO:0033036	P	macromolecule localization	460	615	2.1e-13	5.2e-11
GO:0044271	P	cellular nitrogen compound biosynthetic process	263	331	3e-13	7.3e-11
GO:0006796	P	phosphate metabolic process	1389	2022	3.3e-13	7.7e-11
GO:0006793	P	phosphorus metabolic process	1389	2023	4.1e-13	9.3e-11
GO:0044249	P	cellular biosynthetic process	3376	5122	8.3e-13	1.8e-10
GO:0008104	P	protein localization	404	543	1.8e-11	3.9e-09
GO:0009056	P	catabolic process	474	649	4.6e-11	9.6e-09
GO:0008202	P	steroid metabolic process	81	89	1.4e-10	2.8e-08
GO:0034641	P	cellular nitrogen compound metabolic process	524	728	2.1e-10	4e-08
GO:0009057	P	macromolecule catabolic process	353	474	2.5e-10	4.9e-08
GO:0045184	P	establishment of protein localization	389	528	3.6e-10	6.5e-08
GO:0015031	P	protein transport	389	528	3.6e-10	6.5e-08
GO:0016053	P	organic acid biosynthetic process	242	313	3.9e-10	6.7e-08
GO:0046394	P	carboxylic acid biosynthetic process	242	313	3.9e-10	6.7e-08
GO:0044248	P	cellular catabolic process	367	496	4.5e-10	7.6e-08
GO:0023046	P	signaling process	356	480	5e-10	7.8e-08
GO:0023060	P	signal transmission	356	480	5e-10	7.8e-08
GO:0016310	P	phosphorylation	1268	1871	4.8e-10	7.8e-08
GO:0006468	P	protein amino acid phosphorylation	1111	1630	7.3e-10	1.1e-07
GO:0050789	P	regulation of biological process	2015	3039	7.5e-10	1.1e-07
GO:0006725	P	cellular aromatic compound metabolic process	200	255	1.4e-09	2.1e-07
GO:0044257	P	cellular protein catabolic process	138	168	1.8e-09	2.6e-07
GO:0051603	P	proteolysis involved in cellular protein catabolic process	138	168	1.8e-09	2.6e-07
GO:0006066	P	alcohol metabolic process	339	459	2.8e-09	3.8e-07
GO:0019725	P	cellular homeostasis	148	183	4.1e-09	5.6e-07
GO:0051169	P	nuclear transport	71	79	7.5e-09	9.8e-07
GO:0006913	P	nucleocytoplasmic transport	71	79	7.5e-09	9.8e-07
GO:0043170	P	macromolecule metabolic process	5479	8547	8.2e-09	1.1e-06
GO:0042180	P	cellular ketone metabolic process	551	781	9.2e-09	1.2e-06
GO:0006694	P	steroid biosynthetic process	67	74	9.5e-09	1.2e-06
GO:0018130	P	heterocycle biosynthetic process	106	126	1e-08	1.2e-06
GO:0044265	P	cellular macromolecule catabolic process	287	386	1.4e-08	1.7e-06
GO:0043632	P	modification-dependent macromolecule catabolic process	118	143	1.6e-08	1.8e-06
GO:0019941	P	modification-dependent protein catabolic process	118	143	1.6e-08	1.8e-06
GO:0051188	P	cofactor biosynthetic process	158	199	1.5e-08	1.8e-06
GO:0006511	P	ubiquitin-dependent protein catabolic process	118	143	1.6e-08	1.8e-06
GO:0030163	P	protein catabolic process	160	202	1.7e-08	1.8e-06
GO:0043436	P	oxoacid metabolic process	544	774	2.6e-08	2.8e-06
GO:0019752	P	carboxylic acid metabolic process	544	774	2.6e-08	2.8e-06
GO:0006082	P	organic acid metabolic process	545	776	2.9e-08	3.1e-06
GO:0045454	P	cell redox homeostasis	136	169	3.1e-08	3.2e-06
GO:0006811	P	ion transport	540	770	4.6e-08	4.7e-06
GO:0050794	P	regulation of cellular process	1920	2926	9.7e-08	9.8e-06
GO:0019637	P	organophosphate metabolic process	99	119	9.8e-08	9.8e-06
GO:0065007	P	biological regulation	2863	4420	1.2e-07	1.2e-05
GO:0044264	P	cellular polysaccharide metabolic process	136	171	1.2e-07	1.2e-05
GO:0055085	P	transmembrane transport	662	963	2e-07	2e-05
GO:0046486	P	glycerolipid metabolic process	52	57	2.5e-07	2.3e-05
GO:0006650	P	glycerophospholipid metabolic process	52	57	2.5e-07	2.3e-05
GO:0051186	P	cofactor metabolic process	217	290	3.1e-07	2.9e-05
GO:0000271	P	polysaccharide biosynthetic process	113	140	3.2e-07	2.9e-05
GO:0033692	P	cellular polysaccharide biosynthetic process	110	136	3.7e-07	3.4e-05
GO:0030001	P	metal ion transport	320	444	4.2e-07	3.7e-05
GO:0051716	P	cellular response to stimulus	157	204	6.8e-07	5.9e-05
GO:0006470	P	protein amino acid dephosphorylation	74	87	6.9e-07	5.9e-05
GO:0007165	P	signal transduction	309	429	7.1e-07	6.1e-05
GO:0006839	P	mitochondrial transport	38	40	7.6e-07	6.4e-05
GO:0016051	P	carbohydrate biosynthetic process	156	203	8.6e-07	7.2e-05
GO:0046148	P	pigment biosynthetic process	33	34	9.9e-07	8.1e-05
GO:0034637	P	cellular carbohydrate biosynthetic process	151	197	1.7e-06	0.00014
GO:0009108	P	coenzyme biosynthetic process	53	60	2.3e-06	0.00018
GO:0006643	P	membrane lipid metabolic process	26	26	2.3e-06	0.00018
GO:0006812	P	cation transport	455	655	2.4e-06	0.00019
GO:0016311	P	dephosphorylation	81	98	2.4e-06	0.00019
GO:0006414	P	translational elongation	49	55	3.1e-06	0.00024
GO:0046483	P	heterocycle metabolic process	379	540	3.3e-06	0.00025
GO:0005976	P	polysaccharide metabolic process	174	232	3.4e-06	0.00025
GO:0006631	P	fatty acid metabolic process	106	134	4.5e-06	0.00033
GO:0051246	P	regulation of protein metabolic process	94	117	4.5e-06	0.00033
GO:0033554	P	cellular response to stress	148	195	5.6e-06	0.00041
GO:0006412	P	translation	812	1213	6.1e-06	0.00044
GO:0032787	P	monocarboxylic acid metabolic process	134	175	6.8e-06	0.00049
GO:0009084	P	glutamine family amino acid biosynthetic process	33	35	7.1e-06	0.0005
GO:0006974	P	response to DNA damage stimulus	144	190	8.5e-06	0.0006
GO:0006486	P	protein amino acid glycosylation	46	52	1e-05	0.00066
GO:0070085	P	glycosylation	46	52	1e-05	0.00066
GO:0009100	P	glycoprotein metabolic process	46	52	1e-05	0.00066
GO:0009101	P	glycoprotein biosynthetic process	46	52	1e-05	0.00066
GO:0043413	P	macromolecule glycosylation	46	52	1e-05	0.00066
GO:0007242	P	intracellular signaling cascade	194	264	9.5e-06	0.00066
GO:0061024	P	membrane organization	28	29	1e-05	0.00067
GO:0016044	P	cellular membrane organization	28	29	1e-05	0.00067
GO:0010467	P	gene expression	2609	4065	1.1e-05	0.00068
GO:0008652	P	cellular amino acid biosynthetic process	145	192	1.1e-05	0.00071
GO:0006644	P	phospholipid metabolic process	81	100	1.1e-05	0.00071
GO:0006281	P	DNA repair	142	188	1.3e-05	0.00084
GO:0006996	P	organelle organization	310	440	1.4e-05	0.0009
GO:0030384	P	phosphoinositide metabolic process	38	42	1.8e-05	0.0011
GO:0030036	P	actin cytoskeleton organization	53	62	2e-05	0.0012
GO:0030029	P	actin filament-based process	53	62	2e-05	0.0012
GO:0016070	P	RNA metabolic process	1378	2113	2e-05	0.0012
GO:0006665	P	sphingolipid metabolic process	21	21	2.8e-05	0.0017
GO:0009059	P	macromolecule biosynthetic process	2637	4122	2.9e-05	0.0017
GO:0034645	P	cellular macromolecule biosynthetic process	2633	4117	3.3e-05	0.0019
GO:0009309	P	amine biosynthetic process	154	208	3.8e-05	0.0022
GO:0044106	P	cellular amine metabolic process	393	571	3.9e-05	0.0023
GO:0006457	P	protein folding	255	360	4.3e-05	0.0024
GO:0006633	P	fatty acid biosynthetic process	88	112	4.5e-05	0.0026
GO:0006520	P	cellular amino acid metabolic process	371	538	4.9e-05	0.0027
GO:0007264	P	small GTPase mediated signal transduction	183	252	5.3e-05	0.0029
GO:0044042	P	glucan metabolic process	103	134	5.7e-05	0.0031
GO:0006073	P	cellular glucan metabolic process	103	134	5.7e-05	0.0031
GO:0042440	P	pigment metabolic process	35	39	6.1e-05	0.0033
GO:0006575	P	cellular amino acid derivative metabolic process	72	90	7.5e-05	0.004
GO:0005996	P	monosaccharide metabolic process	226	318	7.9e-05	0.0042
GO:0019222	P	regulation of metabolic process	1619	2509	8.4e-05	0.0044
GO:0007010	P	cytoskeleton organization	74	93	8.4e-05	0.0044
GO:0009072	P	aromatic amino acid family metabolic process	59	72	9.1e-05	0.0047
GO:0006766	P	vitamin metabolic process	43	50	9.1e-05	0.0047
GO:0009110	P	vitamin biosynthetic process	43	50	9.1e-05	0.0047
GO:0042254	P	ribosome biogenesis	56	68	0.00011	0.0054
GO:0022613	P	ribonucleoprotein complex biogenesis	56	68	0.00011	0.0054
GO:0015672	P	monovalent inorganic cation transport	264	377	0.00011	0.0056
GO:0009451	P	RNA modification	45	53	0.00012	0.006
GO:0045226	P	extracellular polysaccharide biosynthetic process	30	33	0.00012	0.006
GO:0046379	P	extracellular polysaccharide metabolic process	30	33	0.00012	0.006
GO:0006767	P	water-soluble vitamin metabolic process	42	49	0.00013	0.0063
GO:0042364	P	water-soluble vitamin biosynthetic process	42	49	0.00013	0.0063
GO:0009416	P	response to light stimulus	33	37	0.00013	0.0064
GO:0009314	P	response to radiation	33	37	0.00013	0.0064
GO:0007049	P	cell cycle	33	37	0.00013	0.0064
GO:0016192	P	vesicle-mediated transport	181	252	0.00015	0.0073
GO:0060255	P	regulation of macromolecule metabolic process	1600	2485	0.00016	0.0073
GO:0009064	P	glutamine family amino acid metabolic process	57	70	0.00017	0.0079
GO:0019751	P	polyol metabolic process	43	51	0.00024	0.011
GO:0009250	P	glucan biosynthetic process	77	99	0.00024	0.011
GO:0080090	P	regulation of primary metabolic process	1582	2461	0.00024	0.011
GO:0009081	P	branched chain family amino acid metabolic process	28	31	0.00027	0.012
GO:0034404	P	nucleobase, nucleoside and nucleotide biosynthetic process	28	31	0.00027	0.012
GO:0034654	P	nucleobase, nucleoside, nucleotide and nucleic acid biosynthetic process	28	31	0.00027	0.012
GO:0006813	P	potassium ion transport	140	193	0.0004	0.018
GO:0006497	P	protein amino acid lipidation	20	21	0.00041	0.018
GO:0042157	P	lipoprotein metabolic process	20	21	0.00041	0.018
GO:0042158	P	lipoprotein biosynthetic process	20	21	0.00041	0.018
GO:0006790	P	sulfur metabolic process	63	80	0.00047	0.021
GO:0042727	P	riboflavin and derivative biosynthetic process	15	15	0.00056	0.023
GO:0042726	P	riboflavin and derivative metabolic process	15	15	0.00056	0.023
GO:0006732	P	coenzyme metabolic process	108	146	0.00054	0.023
GO:0006771	P	riboflavin metabolic process	15	15	0.00056	0.023
GO:0034470	P	ncRNA processing	76	99	0.00055	0.023
GO:0018193	P	peptidyl-amino acid modification	15	15	0.00056	0.023
GO:0009231	P	riboflavin biosynthetic process	15	15	0.00056	0.023
GO:0019318	P	hexose metabolic process	204	291	0.00056	0.023
GO:0019400	P	alditol metabolic process	32	37	0.00061	0.025
GO:0006071	P	glycerol metabolic process	32	37	0.00061	0.025
GO:0042493	P	response to drug	82	108	0.00062	0.025
GO:0015893	P	drug transport	82	108	0.00062	0.025
GO:0006396	P	RNA processing	207	297	0.00083	0.033
GO:0009112	P	nucleobase metabolic process	22	24	0.00083	0.033
GO:0006072	P	glycerol-3-phosphate metabolic process	18	19	0.001	0.04
GO:0045017	P	glycerolipid biosynthetic process	18	19	0.001	0.04
GO:0046474	P	glycerophospholipid biosynthetic process	18	19	0.001	0.04
GO:0006519	P	cellular amino acid and derivative metabolic process	427	641	0.0013	0.05
GO:0003824	F	catalytic activity	7824	11705	5.9e-31	3.1e-27
GO:0016740	F	transferase activity	2722	3897	4.6e-29	1.2e-25
GO:0000166	F	nucleotide binding	2943	4305	1.6e-22	2.8e-19
GO:0016817	F	hydrolase activity, acting on acid anhydrides	982	1339	1.4e-21	1.9e-18
GO:0001883	F	purine nucleoside binding	2526	3679	2.5e-21	1.9e-18
GO:0001882	F	nucleoside binding	2527	3680	2.3e-21	1.9e-18
GO:0030554	F	adenyl nucleotide binding	2526	3679	2.5e-21	1.9e-18
GO:0016818	F	hydrolase activity, acting on acid anhydrides, in phosphorus-containing anhydrides	976	1332	2.9e-21	1.9e-18
GO:0032559	F	adenyl ribonucleotide binding	2393	3478	4.6e-21	2.7e-18
GO:0005524	F	ATP binding	2389	3474	7.1e-21	3.7e-18
GO:0017111	F	nucleoside-triphosphatase activity	916	1247	1.3e-20	6.1e-18
GO:0032555	F	purine ribonucleotide binding	2645	3871	1.6e-20	6.4e-18
GO:0032553	F	ribonucleotide binding	2645	3871	1.6e-20	6.4e-18
GO:0017076	F	purine nucleotide binding	2785	4087	1.8e-20	6.6e-18
GO:0016462	F	pyrophosphatase activity	953	1306	5.9e-20	2.1e-17
GO:0016757	F	transferase activity, transferring glycosyl groups	441	559	6.8e-20	2.2e-17
GO:0016787	F	hydrolase activity	2764	4080	1.7e-18	5.4e-16
GO:0016773	F	phosphotransferase activity, alcohol group as acceptor	1352	1952	1.7e-14	4.9e-12
GO:0005215	F	transporter activity	1181	1692	2.3e-14	6.3e-12
GO:0004674	F	protein serine/threonine kinase activity	1079	1539	4.2e-14	1.1e-11
GO:0016301	F	kinase activity	1401	2032	5.1e-14	1.3e-11
GO:0042578	F	phosphoric ester hydrolase activity	219	270	5.4e-13	1.3e-10
GO:0016758	F	transferase activity, transferring hexosyl groups	327	424	7.4e-13	1.7e-10
GO:0016614	F	oxidoreductase activity, acting on CH-OH group of donors	231	290	4.8e-12	1.1e-09
GO:0048037	F	cofactor binding	506	692	8.1e-12	1.7e-09
GO:0016616	F	oxidoreductase activity, acting on the CH-OH group of donors, NAD or NADP as acceptor	208	259	1.3e-11	2.5e-09
GO:0004672	F	protein kinase activity	1134	1653	5.3e-11	1e-08
GO:0022892	F	substrate-specific transporter activity	821	1174	6.6e-11	1.2e-08
GO:0050662	F	coenzyme binding	376	506	1.1e-10	2.1e-08
GO:0016791	F	phosphatase activity	178	221	2.2e-10	3.9e-08
GO:0008168	F	methyltransferase activity	238	308	5.9e-10	1e-07
GO:0016788	F	hydrolase activity, acting on ester bonds	648	919	6.4e-10	1e-07
GO:0004553	F	hydrolase activity, hydrolyzing O-glycosyl compounds	362	494	3.9e-09	6.2e-07
GO:0003924	F	GTPase activity	169	213	5.3e-09	8.3e-07
GO:0022891	F	substrate-specific transmembrane transporter activity	736	1062	6.3e-09	9.2e-07
GO:0016798	F	hydrolase activity, acting on glycosyl bonds	386	531	6.2e-09	9.2e-07
GO:0016790	F	thiolester hydrolase activity	64	70	7.7e-09	1.1e-06
GO:0016879	F	ligase activity, forming carbon-nitrogen bonds	229	300	8.4e-09	1.2e-06
GO:0022857	F	transmembrane transporter activity	819	1192	1.1e-08	1.5e-06
GO:0016229	F	steroid dehydrogenase activity	63	69	1.2e-08	1.5e-06
GO:0008324	F	cation transmembrane transporter activity	511	722	1.5e-08	1.9e-06
GO:0003854	F	3-beta-hydroxy-delta5-steroid dehydrogenase activity	62	68	1.7e-08	2.1e-06
GO:0033764	F	steroid dehydrogenase activity, acting on the CH-OH group of donors, NAD or NADP as acceptor	62	68	1.7e-08	2.1e-06
GO:0019787	F	small conjugating protein ligase activity	150	189	3.6e-08	4.3e-06
GO:0016835	F	carbon-oxygen lyase activity	82	95	4.2e-08	4.9e-06
GO:0015075	F	ion transmembrane transporter activity	637	919	5.5e-08	6.2e-06
GO:0016741	F	transferase activity, transferring one-carbon groups	246	329	6.1e-08	6.8e-06
GO:0016881	F	acid-amino acid ligase activity	178	230	6.4e-08	7e-06
GO:0004221	F	ubiquitin thiolesterase activity	58	64	8.9e-08	9.5e-06
GO:0016772	F	transferase activity, transferring phosphorus-containing groups	1631	2473	1.3e-07	1.4e-05
GO:0016874	F	ligase activity	340	473	2.9e-07	3e-05
GO:0008170	F	N-methyltransferase activity	40	42	3.1e-07	3.1e-05
GO:0004721	F	phosphoprotein phosphatase activity	90	108	3.2e-07	3.1e-05
GO:0010181	F	FMN binding	34	35	6.2e-07	6e-05
GO:0008134	F	transcription factor binding	49	54	8.4e-07	8e-05
GO:0008173	F	RNA methyltransferase activity	28	28	8.6e-07	8e-05
GO:0016854	F	racemase and epimerase activity	45	49	1e-06	9.5e-05
GO:0008194	F	UDP-glycosyltransferase activity	93	114	1.4e-06	0.00013
GO:0016667	F	oxidoreductase activity, acting on sulfur group of donors	89	109	2.2e-06	0.00019
GO:0016836	F	hydro-lyase activity	64	75	3.1e-06	0.00027
GO:0008831	F	dTDP-4-dehydrorhamnose reductase activity	30	31	4e-06	0.00035
GO:0019842	F	vitamin binding	168	224	4.9e-06	0.00041
GO:0016887	F	ATPase activity	395	568	8.7e-06	0.00072
GO:0016746	F	transferase activity, transferring acyl groups	225	311	1.2e-05	0.001
GO:0005509	F	calcium ion binding	260	364	1.4e-05	0.0011
GO:0016491	F	oxidoreductase activity	1454	2232	1.7e-05	0.0014
GO:0051536	F	iron-sulfur cluster binding	112	145	1.9e-05	0.0014
GO:0051540	F	metal cluster binding	112	145	1.9e-05	0.0014
GO:0003735	F	structural constituent of ribosome	598	887	2.6e-05	0.002
GO:0016853	F	isomerase activity	255	359	3.1e-05	0.0023
GO:0046527	F	glucosyltransferase activity	70	86	3.2e-05	0.0024
GO:0008415	F	acyltransferase activity	103	133	3.3e-05	0.0024
GO:0016857	F	racemase and epimerase activity, acting on carbohydrates and derivatives	29	31	4.1e-05	0.003
GO:0004298	F	threonine-type endopeptidase activity	35	39	6.1e-05	0.0043
GO:0070003	F	threonine-type peptidase activity	35	39	6.1e-05	0.0043
GO:0008138	F	protein tyrosine/serine/threonine phosphatase activity	19	19	7.6e-05	0.0053
GO:0003746	F	translation elongation factor activity	34	38	9.1e-05	0.0062
GO:0008289	F	lipid binding	101	132	9.2e-05	0.0062
GO:0008509	F	anion transmembrane transporter activity	137	185	9.7e-05	0.0065
GO:0031406	F	carboxylic acid binding	118	157	9.9e-05	0.0065
GO:0000287	F	magnesium ion binding	140	190	0.00012	0.008
GO:0031072	F	heat shock protein binding	154	211	0.00013	0.0082
GO:0015291	F	secondary active transmembrane transporter activity	223	315	0.00013	0.0082
GO:0016903	F	oxidoreductase activity, acting on the aldehyde or oxo group of donors	33	37	0.00013	0.0084
GO:0004722	F	protein serine/threonine phosphatase activity	50	60	0.00014	0.0084
GO:0015036	F	disulfide oxidoreductase activity	67	84	0.00016	0.0096
GO:0016627	F	oxidoreductase activity, acting on the CH-CH group of donors	96	126	0.00018	0.011
GO:0008081	F	phosphoric diester hydrolase activity	41	48	0.00018	0.011
GO:0051287	F	NAD or NADH binding	66	83	0.00021	0.012
GO:0016747	F	transferase activity, transferring acyl groups other than amino-acyl groups	189	265	0.00021	0.012
GO:0004518	F	nuclease activity	154	213	0.00027	0.016
GO:0015035	F	protein disulfide oxidoreductase activity	65	82	0.00027	0.016
GO:0019888	F	protein phosphatase regulator activity	31	35	0.00029	0.016
GO:0019208	F	phosphatase regulator activity	31	35	0.00029	0.016
GO:0008757	F	S-adenosylmethionine-dependent methyltransferase activity	55	68	0.00031	0.017
GO:0016769	F	transferase activity, transferring nitrogenous groups	55	68	0.00031	0.017
GO:0004386	F	helicase activity	154	214	0.00039	0.021
GO:0043566	F	structure-specific DNA binding	49	60	0.00042	0.023
GO:0008601	F	protein phosphatase type 2A regulator activity	30	34	0.00043	0.023
GO:0022890	F	inorganic cation transmembrane transporter activity	211	301	0.00046	0.024
GO:0019001	F	guanyl nucleotide binding	324	475	0.00045	0.024
GO:0016628	F	oxidoreductase activity, acting on the CH-CH group of donors, NAD or NADP as acceptor	65	83	0.00051	0.026
GO:0016278	F	lysine N-methyltransferase activity	23	25	0.00054	0.027
GO:0018024	F	histone-lysine N-methyltransferase activity	23	25	0.00054	0.027
GO:0016279	F	protein-lysine N-methyltransferase activity	23	25	0.00054	0.027
GO:0042054	F	histone methyltransferase activity	23	25	0.00054	0.027
GO:0051539	F	4 iron, 4 sulfur cluster binding	35	41	0.00057	0.028
GO:0015238	F	drug transmembrane transporter activity	82	108	0.00062	0.029
GO:0030170	F	pyridoxal phosphate binding	99	133	0.00062	0.029
GO:0005342	F	organic acid transmembrane transporter activity	97	130	0.00061	0.029
GO:0046943	F	carboxylic acid transmembrane transporter activity	97	130	0.00061	0.029
GO:0070279	F	vitamin B6 binding	99	133	0.00062	0.029
GO:0008094	F	DNA-dependent ATPase activity	19	20	0.00064	0.03
GO:0008308	F	voltage-gated anion channel activity	45	55	0.00067	0.031
GO:0016597	F	amino acid binding	98	132	0.00077	0.035
GO:0043565	F	sequence-specific DNA binding	437	654	0.00079	0.036
GO:0016679	F	oxidoreductase activity, acting on diphenols and related substances as donors	34	40	0.0008	0.036
GO:0005525	F	GTP binding	315	464	0.00086	0.038
GO:0032561	F	guanyl ribonucleotide binding	315	464	0.00086	0.038
GO:0008135	F	translation factor activity, nucleic acid binding	93	125	0.00092	0.04
GO:0035251	F	UDP-glucosyltransferase activity	58	74	0.00097	0.042
GO:0003774	F	motor activity	113	155	0.001	0.044
GO:0016765	F	transferase activity, transferring alkyl or aryl (other than methyl) groups	69	90	0.001	0.044
GO:0008026	F	ATP-dependent helicase activity	98	133	0.0012	0.05
GO:0070035	F	purine NTP-dependent helicase activity	98	133	0.0012	0.05
GO:0005623	C	cell	6341	9422	1.2e-30	8.7e-28
GO:0044464	C	cell part	6341	9422	1.2e-30	8.7e-28
GO:0005737	C	cytoplasm	1656	2288	1.3e-29	4.6e-27
GO:0005622	C	intracellular	4243	6211	1.2e-29	4.6e-27
GO:0044444	C	cytoplasmic part	1238	1715	2.5e-22	6.9e-20
GO:0044424	C	intracellular part	3571	5277	3.8e-22	8.8e-20
GO:0031967	C	organelle envelope	165	188	2.3e-16	4.7e-14
GO:0016020	C	membrane	2554	3792	9.9e-16	1.7e-13
GO:0031975	C	envelope	193	228	3.3e-15	5.1e-13
GO:0031090	C	organelle membrane	234	285	6.5e-15	9.1e-13
GO:0005740	C	mitochondrial envelope	149	170	8.3e-15	1.1e-12
GO:0044429	C	mitochondrial part	165	192	1.8e-14	2.1e-12
GO:0005739	C	mitochondrion	187	222	2.3e-14	2.5e-12
GO:0043229	C	intracellular organelle	2769	4154	7.3e-14	6.8e-12
GO:0043226	C	organelle	2769	4154	7.3e-14	6.8e-12
GO:0031966	C	mitochondrial membrane	132	151	4.3e-13	3.8e-11
GO:0032991	C	macromolecular complex	1596	2348	1.3e-12	1.1e-10
GO:0043231	C	intracellular membrane-bounded organelle	1821	2714	2.6e-11	2e-09
GO:0043227	C	membrane-bounded organelle	1840	2744	2.8e-11	2.1e-09
GO:0005783	C	endoplasmic reticulum	120	140	8.9e-11	6.3e-09
GO:0044425	C	membrane part	1335	1977	7e-10	4.7e-08
GO:0019866	C	organelle inner membrane	110	129	1e-09	6.6e-08
GO:0005743	C	mitochondrial inner membrane	109	128	1.5e-09	8.9e-08
GO:0043234	C	protein complex	830	1204	3.6e-09	2.1e-07
GO:0008287	C	protein serine/threonine phosphatase complex	79	93	3.3e-07	1.8e-05
GO:0031224	C	intrinsic to membrane	1090	1640	1.5e-06	8.4e-05
GO:0016021	C	integral to membrane	1077	1621	1.9e-06	0.0001
GO:0031968	C	organelle outer membrane	25	25	3.8e-06	0.00019
GO:0071212	C	subsynaptic reticulum	40	44	8.1e-06	0.00038
GO:0030529	C	ribonucleoprotein complex	650	962	8.3e-06	0.00038
GO:0044432	C	endoplasmic reticulum part	40	44	8.1e-06	0.00038
GO:0019867	C	outer membrane	36	39	1e-05	0.00044
GO:0005741	C	mitochondrial outer membrane	23	23	1e-05	0.00044
GO:0012505	C	endomembrane system	90	113	1.4e-05	0.00057
GO:0005840	C	ribosome	604	895	2e-05	0.00081
GO:0044422	C	organelle part	789	1185	2.3e-05	0.00089
GO:0044446	C	intracellular organelle part	789	1185	2.3e-05	0.00089
GO:0005789	C	endoplasmic reticulum membrane	35	39	6.1e-05	0.0022
GO:0042175	C	nuclear envelope-endoplasmic reticulum network	35	39	6.1e-05	0.0022
GO:0005773	C	vacuole	19	19	7.6e-05	0.0027
GO:0000159	C	protein phosphatase type 2A complex	30	34	0.00043	0.015
GO:0009654	C	oxygen evolving complex	19	20	0.00064	0.022
GO:0000502	C	proteasome complex	42	51	0.00077	0.025
GO:0009507	C	chloroplast	22	24	0.00083	0.026
GO:0009536	C	plastid	43	53	0.0012	0.038
GO:0005875	C	microtubule associated complex	13	13	0.0015	0.046
GO:0009331	C	glycerol-3-phosphate dehydrogenase complex	17	18	0.0016	0.047

## Sheet: Pollen
Table S7B. GO terms Overrepresented in full B73 Pollen transcriptome for genes with average FPKM above 0.1; total of 14,591 genes, agrigo performed on 3-1-13
GO term	Ontology	Description	Number in input list	Number in BG/Ref	p-value	FDR
GO:0046907	P	intracellular transport	255	408	1.5e-35	8.5e-32
GO:0006886	P	intracellular protein transport	213	349	5e-28	8.1e-25
GO:0008104	P	protein localization	300	543	6e-28	8.1e-25
GO:0034613	P	cellular protein localization	215	354	7.2e-28	8.1e-25
GO:0070727	P	cellular macromolecule localization	215	354	7.2e-28	8.1e-25
GO:0051641	P	cellular localization	286	521	3.7e-26	2.7e-23
GO:0045184	P	establishment of protein localization	289	528	3.8e-26	2.7e-23
GO:0015031	P	protein transport	289	528	3.8e-26	2.7e-23
GO:0051649	P	establishment of localization in cell	275	506	2.3e-24	1.4e-21
GO:0033036	P	macromolecule localization	320	615	7.9e-24	4.4e-21
GO:0051179	P	localization	1074	2585	1.1e-21	5.9e-19
GO:0006810	P	transport	1056	2553	1.1e-20	4.7e-18
GO:0051234	P	establishment of localization	1056	2553	1.1e-20	4.7e-18
GO:0006412	P	translation	547	1213	3.7e-20	1.5e-17
GO:0009057	P	macromolecule catabolic process	249	474	1e-19	3.9e-17
GO:0044281	P	small molecule metabolic process	763	1792	3.5e-19	1.2e-16
GO:0030163	P	protein catabolic process	125	202	6.5e-18	2.2e-15
GO:0009056	P	catabolic process	314	649	2.1e-17	6.5e-15
GO:0044265	P	cellular macromolecule catabolic process	205	386	3.1e-17	9.2e-15
GO:0044248	P	cellular catabolic process	251	496	3.3e-17	9.2e-15
GO:0044257	P	cellular protein catabolic process	106	168	2.7e-16	7e-14
GO:0051603	P	proteolysis involved in cellular protein catabolic process	106	168	2.7e-16	7e-14
GO:0044267	P	cellular protein metabolic process	1477	3804	4.2e-16	1e-13
GO:0009987	P	cellular process	4444	12319	2.3e-14	5.4e-12
GO:0006996	P	organelle organization	217	440	1.1e-13	2.5e-11
GO:0043632	P	modification-dependent macromolecule catabolic process	88	143	6.7e-13	1.3e-10
GO:0006511	P	ubiquitin-dependent protein catabolic process	88	143	6.7e-13	1.3e-10
GO:0019941	P	modification-dependent protein catabolic process	88	143	6.7e-13	1.3e-10
GO:0007264	P	small GTPase mediated signal transduction	135	252	2.6e-12	5e-10
GO:0044283	P	small molecule biosynthetic process	214	446	4.7e-12	8.8e-10
GO:0007242	P	intracellular signaling cascade	136	264	8.1e-11	1.5e-08
GO:0006414	P	translational elongation	41	55	1.5e-10	2.7e-08
GO:0034641	P	cellular nitrogen compound metabolic process	317	728	1.7e-10	2.9e-08
GO:0016192	P	vesicle-mediated transport	130	252	1.8e-10	3e-08
GO:0044262	P	cellular carbohydrate metabolic process	274	617	2.5e-10	4e-08
GO:0051186	P	cofactor metabolic process	145	290	3.1e-10	4.8e-08
GO:0044271	P	cellular nitrogen compound biosynthetic process	161	331	4.9e-10	7.5e-08
GO:0006066	P	alcohol metabolic process	211	459	7.5e-10	1.1e-07
GO:0051246	P	regulation of protein metabolic process	69	117	2.5e-09	3.7e-07
GO:0016043	P	cellular component organization	362	869	5.2e-09	7.4e-07
GO:0006732	P	coenzyme metabolic process	81	146	6.2e-09	8.3e-07
GO:0042180	P	cellular ketone metabolic process	329	781	6.1e-09	8.3e-07
GO:0006334	P	nucleosome assembly	109	213	8.6e-09	1e-06
GO:0008610	P	lipid biosynthetic process	148	309	8.4e-09	1e-06
GO:0031497	P	chromatin assembly	109	213	8.6e-09	1e-06
GO:0065004	P	protein-DNA complex assembly	109	213	8.6e-09	1e-06
GO:0034728	P	nucleosome organization	109	213	8.6e-09	1e-06
GO:0006629	P	lipid metabolic process	302	713	1.3e-08	1.4e-06
GO:0023046	P	signaling process	214	480	1.3e-08	1.4e-06
GO:0023060	P	signal transmission	214	480	1.3e-08	1.4e-06
GO:0006323	P	DNA packaging	109	214	1.2e-08	1.4e-06
GO:0034621	P	cellular macromolecular complex subunit organization	184	402	1.2e-08	1.4e-06
GO:0051169	P	nuclear transport	50	79	1.5e-08	1.5e-06
GO:0006913	P	nucleocytoplasmic transport	50	79	1.5e-08	1.5e-06
GO:0007165	P	signal transduction	194	429	1.6e-08	1.6e-06
GO:0046483	P	heterocycle metabolic process	236	540	2e-08	2e-06
GO:0006082	P	organic acid metabolic process	324	776	2.3e-08	2.2e-06
GO:0043436	P	oxoacid metabolic process	323	774	2.5e-08	2.4e-06
GO:0019752	P	carboxylic acid metabolic process	323	774	2.5e-08	2.4e-06
GO:0044255	P	cellular lipid metabolic process	151	321	2.6e-08	2.4e-06
GO:0034622	P	cellular macromolecular complex assembly	171	372	2.6e-08	2.4e-06
GO:0006325	P	chromatin organization	140	300	1.5e-07	1.3e-05
GO:0019538	P	protein metabolic process	1712	4759	1.8e-07	1.6e-05
GO:0051276	P	chromosome organization	142	307	2.3e-07	2e-05
GO:0055085	P	transmembrane transport	386	963	2.5e-07	2.1e-05
GO:0005975	P	carbohydrate metabolic process	459	1166	2.6e-07	2.2e-05
GO:0005996	P	monosaccharide metabolic process	146	318	2.7e-07	2.3e-05
GO:0044237	P	cellular metabolic process	3375	9649	3.1e-07	2.6e-05
GO:0051188	P	cofactor biosynthetic process	98	199	4.8e-07	3.9e-05
GO:0006457	P	protein folding	161	360	5.4e-07	4.4e-05
GO:0009108	P	coenzyme biosynthetic process	38	60	7.5e-07	5.9e-05
GO:0006333	P	chromatin assembly or disassembly	119	254	9e-07	7.1e-05
GO:0006839	P	mitochondrial transport	28	40	1.1e-06	8.4e-05
GO:0019318	P	hexose metabolic process	133	291	1.2e-06	9.1e-05
GO:0033043	P	regulation of organelle organization	14	15	1.4e-06	0.0001
GO:0051128	P	regulation of cellular component organization	17	20	1.7e-06	0.00012
GO:0061024	P	membrane organization	22	29	1.8e-06	0.00013
GO:0016044	P	cellular membrane organization	22	29	1.8e-06	0.00013
GO:0019637	P	organophosphate metabolic process	63	119	2.4e-06	0.00017
GO:0016053	P	organic acid biosynthetic process	140	313	2.7e-06	0.00019
GO:0046394	P	carboxylic acid biosynthetic process	140	313	2.7e-06	0.00019
GO:0006091	P	generation of precursor metabolites and energy	205	487	3.5e-06	0.00024
GO:0030041	P	actin filament polymerization	13	14	3.9e-06	0.00026
GO:0008154	P	actin polymerization or depolymerization	13	14	3.9e-06	0.00026
GO:0007015	P	actin filament organization	13	14	3.9e-06	0.00026
GO:0033365	P	protein localization in organelle	30	46	4.5e-06	0.00029
GO:0071103	P	DNA conformation change	133	298	5.4e-06	0.00035
GO:0006352	P	transcription initiation	59	112	6.1e-06	0.00039
GO:0055086	P	nucleobase, nucleoside and nucleotide metabolic process	182	429	6.6e-06	0.00042
GO:0008202	P	steroid metabolic process	49	89	7.3e-06	0.00046
GO:0006790	P	sulfur metabolic process	45	80	8e-06	0.0005
GO:0043933	P	macromolecular complex subunit organization	252	623	1.1e-05	0.00067
GO:0006099	P	tricarboxylic acid cycle	19	26	2.3e-05	0.0014
GO:0009109	P	coenzyme catabolic process	19	26	2.3e-05	0.0014
GO:0046356	P	acetyl-CoA catabolic process	19	26	2.3e-05	0.0014
GO:0065003	P	macromolecular complex assembly	239	593	2.4e-05	0.0014
GO:0044106	P	cellular amine metabolic process	231	571	2.4e-05	0.0014
GO:0006612	P	protein targeting to membrane	23	34	2.4e-05	0.0014
GO:0006006	P	glucose metabolic process	119	269	2.6e-05	0.0015
GO:0008064	P	regulation of actin polymerization or depolymerization	11	12	3.3e-05	0.0017
GO:0051493	P	regulation of cytoskeleton organization	11	12	3.3e-05	0.0017
GO:0030832	P	regulation of actin filament length	11	12	3.3e-05	0.0017
GO:0032956	P	regulation of actin cytoskeleton organization	11	12	3.3e-05	0.0017
GO:0032271	P	regulation of protein polymerization	11	12	3.3e-05	0.0017
GO:0030833	P	regulation of actin filament polymerization	11	12	3.3e-05	0.0017
GO:0043254	P	regulation of protein complex assembly	11	12	3.3e-05	0.0017
GO:0032970	P	regulation of actin filament-based process	11	12	3.3e-05	0.0017
GO:0044087	P	regulation of cellular component biogenesis	11	12	3.3e-05	0.0017
GO:0006644	P	phospholipid metabolic process	52	100	3.3e-05	0.0017
GO:0007010	P	cytoskeleton organization	49	93	3.5e-05	0.0018
GO:0048193	P	Golgi vesicle transport	25	39	4.3e-05	0.0021
GO:0044275	P	cellular carbohydrate catabolic process	96	212	5e-05	0.0024
GO:0046164	P	alcohol catabolic process	96	212	5e-05	0.0024
GO:0046379	P	extracellular polysaccharide metabolic process	22	33	5.1e-05	0.0024
GO:0009060	P	aerobic respiration	22	33	5.1e-05	0.0024
GO:0006605	P	protein targeting	34	59	5.1e-05	0.0024
GO:0045226	P	extracellular polysaccharide biosynthetic process	22	33	5.1e-05	0.0024
GO:0006470	P	protein amino acid dephosphorylation	46	87	5.4e-05	0.0024
GO:0051187	P	cofactor catabolic process	21	31	5.3e-05	0.0024
GO:0006367	P	transcription initiation from RNA polymerase II promoter	18	25	5.3e-05	0.0024
GO:0034220	P	ion transmembrane transport	58	116	5.3e-05	0.0024
GO:0006084	P	acetyl-CoA metabolic process	19	27	5.4e-05	0.0024
GO:0018130	P	heterocycle biosynthetic process	62	126	5.6e-05	0.0025
GO:0046486	P	glycerolipid metabolic process	33	57	5.7e-05	0.0025
GO:0006650	P	glycerophospholipid metabolic process	33	57	5.7e-05	0.0025
GO:0019320	P	hexose catabolic process	93	206	7.4e-05	0.0032
GO:0046365	P	monosaccharide catabolic process	93	206	7.4e-05	0.0032
GO:0006007	P	glucose catabolic process	93	206	7.4e-05	0.0032
GO:0019725	P	cellular homeostasis	84	183	7.9e-05	0.0034
GO:0006753	P	nucleoside phosphate metabolic process	163	394	8.9e-05	0.0037
GO:0009117	P	nucleotide metabolic process	163	394	8.9e-05	0.0037
GO:0006897	P	endocytosis	10	11	9.3e-05	0.0038
GO:0010324	P	membrane invagination	10	11	9.3e-05	0.0038
GO:0022607	P	cellular component assembly	242	613	0.0001	0.0041
GO:0006366	P	transcription from RNA polymerase II promoter	32	56	0.0001	0.0042
GO:0009309	P	amine biosynthetic process	93	208	0.00011	0.0045
GO:0033692	P	cellular polysaccharide biosynthetic process	65	136	0.00011	0.0045
GO:0008654	P	phospholipid biosynthetic process	26	43	0.00013	0.0051
GO:0015985	P	energy coupled proton transport, down electrochemical gradient	56	114	0.00013	0.0051
GO:0015986	P	ATP synthesis coupled proton transport	56	114	0.00013	0.0051
GO:0044085	P	cellular component biogenesis	271	697	0.00014	0.0053
GO:0006396	P	RNA processing	126	297	0.00015	0.0057
GO:0016311	P	dephosphorylation	49	98	0.00019	0.0074
GO:0006520	P	cellular amino acid metabolic process	213	538	0.0002	0.0077
GO:0019751	P	polyol metabolic process	29	51	0.00024	0.0092
GO:0006519	P	cellular amino acid and derivative metabolic process	249	641	0.00026	0.0096
GO:0051651	P	maintenance of location in cell	9	10	0.00026	0.0096
GO:0051235	P	maintenance of location	9	10	0.00026	0.0096
GO:0045185	P	maintenance of protein location	9	10	0.00026	0.0096
GO:0032507	P	maintenance of protein location in cell	9	10	0.00026	0.0096
GO:0042398	P	cellular amino acid derivative biosynthetic process	24	40	0.00027	0.0099
GO:0009308	P	amine metabolic process	252	651	0.0003	0.011
GO:0000271	P	polysaccharide biosynthetic process	65	140	0.00032	0.011
GO:0006413	P	translational initiation	33	61	0.00033	0.012
GO:0016052	P	carbohydrate catabolic process	113	267	0.00035	0.012
GO:0015992	P	proton transport	66	143	0.00035	0.012
GO:0006818	P	hydrogen transport	66	143	0.00035	0.012
GO:0045454	P	cell redox homeostasis	76	169	0.00036	0.013
GO:0006096	P	glycolysis	77	172	0.00039	0.014
GO:0009966	P	regulation of signal transduction	46	93	0.00041	0.014
GO:0010646	P	regulation of cell communication	46	93	0.00041	0.014
GO:0023051	P	regulation of signaling process	46	93	0.00041	0.014
GO:0006811	P	ion transport	293	770	0.0004	0.014
GO:0009110	P	vitamin biosynthetic process	28	50	0.00044	0.014
GO:0006766	P	vitamin metabolic process	28	50	0.00044	0.014
GO:0009058	P	biosynthetic process	1848	5353	0.00047	0.015
GO:0030036	P	actin cytoskeleton organization	33	62	0.00049	0.016
GO:0030029	P	actin filament-based process	33	62	0.00049	0.016
GO:0008652	P	cellular amino acid biosynthetic process	84	192	0.00054	0.018
GO:0006626	P	protein targeting to mitochondrion	12	16	0.00055	0.018
GO:0070585	P	protein localization in mitochondrion	12	16	0.00055	0.018
GO:0015672	P	monovalent inorganic cation transport	152	377	0.00058	0.018
GO:0033554	P	cellular response to stress	85	195	0.00058	0.018
GO:0016485	P	protein processing	13	18	0.00059	0.018
GO:0051604	P	protein maturation	13	18	0.00059	0.018
GO:0009165	P	nucleotide biosynthetic process	129	314	0.00061	0.019
GO:0006575	P	cellular amino acid derivative metabolic process	44	90	0.00074	0.022
GO:0006621	P	protein retention in ER lumen	8	9	0.00074	0.022
GO:0046578	P	regulation of Ras protein signal transduction	42	85	0.00073	0.022
GO:0006487	P	protein amino acid N-linked glycosylation	8	9	0.00074	0.022
GO:0051056	P	regulation of small GTPase mediated signal transduction	42	85	0.00073	0.022
GO:0007265	P	Ras protein signal transduction	42	85	0.00073	0.022
GO:0006448	P	regulation of translational elongation	8	9	0.00074	0.022
GO:0006122	P	mitochondrial electron transport, ubiquinol to cytochrome c	8	9	0.00074	0.022
GO:0006767	P	water-soluble vitamin metabolic process	27	49	0.00077	0.023
GO:0009069	P	serine family amino acid metabolic process	27	49	0.00077	0.023
GO:0042364	P	water-soluble vitamin biosynthetic process	27	49	0.00077	0.023
GO:0034404	P	nucleobase, nucleoside and nucleotide biosynthetic process	19	31	0.00082	0.024
GO:0034654	P	nucleobase, nucleoside, nucleotide and nucleic acid biosynthetic process	19	31	0.00082	0.024
GO:0034637	P	cellular carbohydrate biosynthetic process	85	197	0.00085	0.025
GO:0006563	P	L-serine metabolic process	18	29	0.0009	0.026
GO:0009260	P	ribonucleotide biosynthetic process	113	273	0.00091	0.026
GO:0009142	P	nucleoside triphosphate biosynthetic process	101	241	0.001	0.028
GO:0009145	P	purine nucleoside triphosphate biosynthetic process	101	241	0.001	0.028
GO:0009206	P	purine ribonucleoside triphosphate biosynthetic process	101	241	0.001	0.028
GO:0009201	P	ribonucleoside triphosphate biosynthetic process	101	241	0.001	0.028
GO:0006974	P	response to DNA damage stimulus	82	190	0.001	0.029
GO:0006694	P	steroid biosynthetic process	37	74	0.0011	0.031
GO:0006281	P	DNA repair	81	188	0.0012	0.032
GO:0031163	P	metallo-sulfur cluster assembly	15	23	0.0012	0.032
GO:0016226	P	iron-sulfur cluster assembly	15	23	0.0012	0.032
GO:0042727	P	riboflavin and derivative biosynthetic process	11	15	0.0013	0.034
GO:0042726	P	riboflavin and derivative metabolic process	11	15	0.0013	0.034
GO:0007005	P	mitochondrion organization	12	17	0.0013	0.034
GO:0006771	P	riboflavin metabolic process	11	15	0.0013	0.034
GO:0032535	P	regulation of cellular component size	12	17	0.0013	0.034
GO:0090066	P	regulation of anatomical structure size	12	17	0.0013	0.034
GO:0045017	P	glycerolipid biosynthetic process	13	19	0.0013	0.034
GO:0009116	P	nucleoside metabolic process	44	92	0.0013	0.034
GO:0018193	P	peptidyl-amino acid modification	11	15	0.0013	0.034
GO:0043648	P	dicarboxylic acid metabolic process	42	87	0.0013	0.034
GO:0046474	P	glycerophospholipid biosynthetic process	13	19	0.0013	0.034
GO:0009231	P	riboflavin biosynthetic process	11	15	0.0013	0.034
GO:0006576	P	cellular biogenic amine metabolic process	26	48	0.0013	0.034
GO:0006733	P	oxidoreduction coenzyme metabolic process	23	41	0.0013	0.034
GO:0009259	P	ribonucleotide metabolic process	114	279	0.0015	0.038
GO:0009064	P	glutamine family amino acid metabolic process	35	70	0.0015	0.038
GO:0016051	P	carbohydrate biosynthetic process	86	203	0.0015	0.039
GO:0006108	P	malate metabolic process	18	30	0.0016	0.04
GO:0009199	P	ribonucleoside triphosphate metabolic process	102	247	0.0017	0.042
GO:0009144	P	purine nucleoside triphosphate metabolic process	102	247	0.0017	0.042
GO:0009205	P	purine ribonucleoside triphosphate metabolic process	102	247	0.0017	0.042
GO:0044282	P	small molecule catabolic process	110	269	0.0017	0.042
GO:0006812	P	cation transport	247	655	0.0018	0.044
GO:0009141	P	nucleoside triphosphate metabolic process	102	248	0.002	0.048
GO:0017038	P	protein import	16	26	0.002	0.048
GO:0006909	P	phagocytosis	7	8	0.0021	0.05
GO:0003735	F	structural constituent of ribosome	412	887	2.6e-18	1.1e-14
GO:0003924	F	GTPase activity	122	213	5.6e-14	1.1e-10
GO:0005198	F	structural molecule activity	574	1388	1.8e-12	2.4e-09
GO:0008134	F	transcription factor binding	41	54	5.7e-11	5.7e-08
GO:0070003	F	threonine-type peptidase activity	32	39	2e-10	1.4e-07
GO:0004298	F	threonine-type endopeptidase activity	32	39	2e-10	1.4e-07
GO:0017111	F	nucleoside-triphosphatase activity	509	1247	2.4e-10	1.4e-07
GO:0015078	F	hydrogen ion transmembrane transporter activity	102	187	2.8e-10	1.4e-07
GO:0016817	F	hydrolase activity, acting on acid anhydrides	540	1339	6.1e-10	2.4e-07
GO:0016462	F	pyrophosphatase activity	528	1306	6e-10	2.4e-07
GO:0048037	F	cofactor binding	299	692	1.4e-09	5.1e-07
GO:0016818	F	hydrolase activity, acting on acid anhydrides, in phosphorus-containing anhydrides	534	1332	2e-09	6e-07
GO:0005215	F	transporter activity	664	1692	1.8e-09	6e-07
GO:0022892	F	substrate-specific transporter activity	474	1174	4.8e-09	1.4e-06
GO:0015077	F	monovalent inorganic cation transmembrane transporter activity	114	224	6e-09	1.6e-06
GO:0032561	F	guanyl ribonucleotide binding	208	464	1.2e-08	2.8e-06
GO:0005525	F	GTP binding	208	464	1.2e-08	2.8e-06
GO:0003723	F	RNA binding	284	670	3e-08	6.7e-06
GO:0019001	F	guanyl nucleotide binding	210	475	3.8e-08	8.1e-06
GO:0016787	F	hydrolase activity	1483	4080	8.6e-08	1.6e-05
GO:0042578	F	phosphoric ester hydrolase activity	129	270	8.4e-08	1.6e-05
GO:0008135	F	translation factor activity, nucleic acid binding	69	125	1e-07	1.8e-05
GO:0008324	F	cation transmembrane transporter activity	300	722	1.2e-07	2e-05
GO:0022891	F	substrate-specific transmembrane transporter activity	424	1062	1.2e-07	2e-05
GO:0031072	F	heat shock protein binding	103	211	4.3e-07	7e-05
GO:0015075	F	ion transmembrane transporter activity	368	919	5e-07	7.5e-05
GO:0019842	F	vitamin binding	108	224	5e-07	7.5e-05
GO:0016791	F	phosphatase activity	106	221	8.7e-07	0.00012
GO:0003746	F	translation elongation factor activity	27	38	1.1e-06	0.00015
GO:0022890	F	inorganic cation transmembrane transporter activity	137	301	1.1e-06	0.00015
GO:0022857	F	transmembrane transporter activity	463	1192	1.2e-06	0.00016
GO:0004721	F	phosphoprotein phosphatase activity	59	108	1.3e-06	0.00016
GO:0016857	F	racemase and epimerase activity, acting on carbohydrates and derivatives	23	31	2e-06	0.00024
GO:0016881	F	acid-amino acid ligase activity	108	230	2.4e-06	0.00029
GO:0016788	F	hydrolase activity, acting on ester bonds	363	919	2.6e-06	0.0003
GO:0016879	F	ligase activity, forming carbon-nitrogen bonds	135	300	2.8e-06	0.00031
GO:0050662	F	coenzyme binding	212	506	3.6e-06	0.00039
GO:0070279	F	vitamin B6 binding	68	133	4.9e-06	0.0005
GO:0030170	F	pyridoxal phosphate binding	68	133	4.9e-06	0.0005
GO:0016835	F	carbon-oxygen lyase activity	52	95	4.9e-06	0.0005
GO:0004650	F	polygalacturonase activity	35	57	5.7e-06	0.00054
GO:0005509	F	calcium ion binding	158	364	5.6e-06	0.00054
GO:0016854	F	racemase and epimerase activity	31	49	8e-06	0.00073
GO:0019787	F	small conjugating protein ligase activity	90	189	7.8e-06	0.00073
GO:0008831	F	dTDP-4-dehydrorhamnose reductase activity	22	31	1.1e-05	0.00099
GO:0003824	F	catalytic activity	4026	11705	1.2e-05	0.001
GO:0016671	F	oxidoreductase activity, acting on sulfur group of donors, disulfide as acceptor	10	10	1.2e-05	0.001
GO:0051082	F	unfolded protein binding	104	227	1.4e-05	0.0012
GO:0003702	F	RNA polymerase II transcription factor activity	31	50	1.5e-05	0.0012
GO:0016769	F	transferase activity, transferring nitrogenous groups	39	68	1.7e-05	0.0014
GO:0016874	F	ligase activity	195	473	2.6e-05	0.0021
GO:0016681	F	oxidoreductase activity, acting on diphenols and related substances as donors, cytochrome as acceptor	14	17	3e-05	0.0023
GO:0008121	F	ubiquinol-cytochrome-c reductase activity	14	17	3e-05	0.0023
GO:0016783	F	sulfurtransferase activity	9	9	3.7e-05	0.0028
GO:0016853	F	isomerase activity	152	359	3.9e-05	0.0029
GO:0016616	F	oxidoreductase activity, acting on the CH-OH group of donors, NAD or NADP as acceptor	114	259	4.9e-05	0.0035
GO:0051536	F	iron-sulfur cluster binding	69	145	8.5e-05	0.0058
GO:0060589	F	nucleoside-triphosphatase regulator activity	69	145	8.5e-05	0.0058
GO:0051540	F	metal cluster binding	69	145	8.5e-05	0.0058
GO:0004576	F	oligosaccharyl transferase activity	10	11	9.3e-05	0.0062
GO:0016676	F	oxidoreductase activity, acting on heme group of donors, oxygen as acceptor	19	28	0.00012	0.0073
GO:0016675	F	oxidoreductase activity, acting on heme group of donors	19	28	0.00012	0.0073
GO:0015002	F	heme-copper terminal oxidase activity	19	28	0.00012	0.0073
GO:0016790	F	thiolester hydrolase activity	38	70	0.00011	0.0073
GO:0004129	F	cytochrome-c oxidase activity	19	28	0.00012	0.0073
GO:0016836	F	hydro-lyase activity	40	75	0.00012	0.0076
GO:0030234	F	enzyme regulator activity	166	405	0.00014	0.008
GO:0004386	F	helicase activity	95	214	0.00013	0.008
GO:0003743	F	translation initiation factor activity	35	64	0.00017	0.0098
GO:0008483	F	transaminase activity	23	37	0.00017	0.01
GO:0016614	F	oxidoreductase activity, acting on CH-OH group of donors	123	290	0.00018	0.01
GO:0016229	F	steroid dehydrogenase activity	37	69	0.00019	0.011
GO:0008138	F	protein tyrosine/serine/threonine phosphatase activity	14	19	0.00025	0.014
GO:0005048	F	signal sequence binding	9	10	0.00026	0.014
GO:0016776	F	phosphotransferase activity, phosphate group as acceptor	28	49	0.00028	0.015
GO:0033764	F	steroid dehydrogenase activity, acting on the CH-OH group of donors, NAD or NADP as acceptor	36	68	0.00032	0.017
GO:0003854	F	3-beta-hydroxy-delta5-steroid dehydrogenase activity	36	68	0.00032	0.017
GO:0016986	F	transcription initiation factor activity	26	45	0.00036	0.018
GO:0016903	F	oxidoreductase activity, acting on the aldehyde or oxo group of donors	22	37	0.00058	0.03
GO:0008094	F	DNA-dependent ATPase activity	14	20	0.00059	0.03
GO:0019205	F	nucleobase, nucleoside, nucleotide kinase activity	39	77	0.0006	0.03
GO:0010181	F	FMN binding	21	35	0.00066	0.032
GO:0008967	F	phosphoglycolate phosphatase activity	8	9	0.00074	0.036
GO:0046923	F	ER retention sequence binding	8	9	0.00074	0.036
GO:0005083	F	small GTPase regulator activity	57	123	0.00075	0.036
GO:0030695	F	GTPase regulator activity	62	136	0.00077	0.036
GO:0051287	F	NAD or NADH binding	41	83	0.00084	0.039
GO:0016887	F	ATPase activity	219	568	0.00088	0.04
GO:0008092	F	cytoskeletal protein binding	55	119	0.001	0.045
GO:0000287	F	magnesium ion binding	82	190	0.001	0.045
GO:0035091	F	phosphoinositide binding	9	11	0.001	0.045
GO:0004221	F	ubiquitin thiolesterase activity	33	64	0.001	0.045
GO:0015291	F	secondary active transmembrane transporter activity	128	315	0.001	0.045
GO:0004133	F	glycogen debranching enzyme activity	6	6	0.0011	0.047
GO:0004084	F	branched-chain-amino-acid transaminase activity	6	6	0.0011	0.047
GO:0005737	C	cytoplasm	1094	2288	4.7e-50	5.7e-47
GO:0044444	C	cytoplasmic part	835	1715	6.9e-43	4.1e-40
GO:0032991	C	macromolecular complex	1050	2348	5.8e-34	2.3e-31
GO:0005622	C	intracellular	2440	6211	2.1e-26	6.3e-24
GO:0005739	C	mitochondrion	141	222	1.7e-21	2.8e-19
GO:0005623	C	cell	3539	9422	1.8e-21	2.8e-19
GO:0030529	C	ribonucleoprotein complex	454	962	1.6e-21	2.8e-19
GO:0044464	C	cell part	3539	9422	1.8e-21	2.8e-19
GO:0031967	C	organelle envelope	122	188	5.8e-20	7.8e-18
GO:0044429	C	mitochondrial part	123	192	2e-19	2.4e-17
GO:0005740	C	mitochondrial envelope	112	170	3.2e-19	3.5e-17
GO:0005840	C	ribosome	418	895	4.9e-19	4.9e-17
GO:0044424	C	intracellular part	2031	5277	7.5e-19	6.9e-17
GO:0031090	C	organelle membrane	164	285	1.9e-18	1.6e-16
GO:0031966	C	mitochondrial membrane	99	151	5.8e-17	4.6e-15
GO:0031975	C	envelope	135	228	6.7e-17	5.1e-15
GO:0044422	C	organelle part	514	1185	2.3e-15	1.5e-13
GO:0044446	C	intracellular organelle part	514	1185	2.3e-15	1.5e-13
GO:0019866	C	organelle inner membrane	82	129	3.2e-13	2e-11
GO:0005743	C	mitochondrial inner membrane	81	128	6.2e-13	3.8e-11
GO:0043232	C	intracellular non-membrane-bounded organelle	721	1783	8.5e-13	4.7e-11
GO:0043228	C	non-membrane-bounded organelle	721	1783	8.5e-13	4.7e-11
GO:0043234	C	protein complex	502	1204	8.5e-12	4.4e-10
GO:0043229	C	intracellular organelle	1550	4154	4.7e-11	2.2e-09
GO:0043226	C	organelle	1550	4154	4.7e-11	2.2e-09
GO:0030117	C	membrane coat	56	89	2.8e-09	1.3e-07
GO:0048475	C	coated membrane	56	89	2.8e-09	1.3e-07
GO:0000502	C	proteasome complex	37	51	4.3e-09	1.8e-07
GO:0005839	C	proteasome core complex	33	45	1.9e-08	7.9e-07
GO:0000786	C	nucleosome	106	212	6.5e-08	2.5e-06
GO:0032993	C	protein-DNA complex	106	212	6.5e-08	2.5e-06
GO:0012505	C	endomembrane system	64	113	8e-08	3e-06
GO:0005794	C	Golgi apparatus	50	82	8.5e-08	3.1e-06
GO:0016020	C	membrane	1381	3792	1.3e-07	4.7e-06
GO:0044425	C	membrane part	745	1977	3.5e-07	1.2e-05
GO:0033180	C	proton-transporting V-type ATPase, V1 domain	11	11	3.9e-06	0.00013
GO:0005741	C	mitochondrial outer membrane	18	23	7.6e-06	0.00025
GO:0031968	C	organelle outer membrane	19	25	8.9e-06	0.00028
GO:0005783	C	endoplasmic reticulum	70	140	9.7e-06	0.0003
GO:0044431	C	Golgi apparatus part	39	67	1.1e-05	0.00031
GO:0033176	C	proton-transporting V-type ATPase complex	26	39	1.1e-05	0.00031
GO:0019867	C	outer membrane	26	39	1.1e-05	0.00031
GO:0031988	C	membrane-bounded vesicle	33	54	1.2e-05	0.00033
GO:0016023	C	cytoplasmic membrane-bounded vesicle	33	54	1.2e-05	0.00033
GO:0016469	C	proton-transporting two-sector ATPase complex	61	123	4.7e-05	0.0013
GO:0005798	C	Golgi-associated vesicle	18	25	5.3e-05	0.0014
GO:0033279	C	ribosomal subunit	60	122	7.4e-05	0.0019
GO:0008287	C	protein serine/threonine phosphatase complex	48	93	8.3e-05	0.0021
GO:0019773	C	proteasome core complex, alpha-subunit complex	15	20	0.00011	0.0026
GO:0005853	C	eukaryotic translation elongation factor 1 complex	8	8	0.00012	0.0028
GO:0033178	C	proton-transporting two-sector ATPase complex, catalytic domain	31	54	0.00012	0.0028
GO:0030662	C	coated vesicle membrane	23	37	0.00017	0.0037
GO:0012506	C	vesicle membrane	23	37	0.00017	0.0037
GO:0030659	C	cytoplasmic vesicle membrane	23	37	0.00017	0.0037
GO:0030120	C	vesicle coat	23	37	0.00017	0.0037
GO:0030135	C	coated vesicle	28	48	0.00017	0.0037
GO:0030118	C	clathrin coat	20	32	0.00041	0.0087
GO:0030660	C	Golgi-associated vesicle membrane	14	20	0.00059	0.012
GO:0071212	C	subsynaptic reticulum	25	44	0.00065	0.013
GO:0044432	C	endoplasmic reticulum part	25	44	0.00065	0.013
GO:0000139	C	Golgi membrane	22	38	0.00097	0.019
GO:0048500	C	signal recognition particle	11	15	0.0013	0.025
GO:0016021	C	integral to membrane	580	1621	0.0015	0.029
GO:0043231	C	intracellular membrane-bounded organelle	950	2714	0.0016	0.029
GO:0030119	C	AP-type membrane coat adaptor complex	17	28	0.0018	0.032
GO:0030131	C	clathrin adaptor complex	17	28	0.0018	0.032
GO:0031982	C	vesicle	35	71	0.002	0.036
GO:0031410	C	cytoplasmic vesicle	35	71	0.002	0.036
GO:0015935	C	small ribosomal subunit	37	76	0.002	0.036
GO:0031224	C	intrinsic to membrane	584	1640	0.0023	0.039
GO:0043227	C	membrane-bounded organelle	956	2744	0.0026	0.044
GO:0044455	C	mitochondrial membrane part	18	31	0.0026	0.044
GO:0030663	C	COPI coated vesicle membrane	11	16	0.003	0.048
GO:0030126	C	COPI vesicle coat	11	16	0.003	0.048
GO:0030137	C	COPI-coated vesicle	11	16	0.003	0.048

## Sheet: Embryo Sac
Table S7C. GO terms Overrepresented in full B73/W23 combined Embryo Sac transcriptome for genes with average FPKM above 0.1; total of 28,489 genes, agrigo performed on 3-1-13
GO term	Ontology	Description	Number in input list	Number in BG/Ref	p-value	FDR
GO:0009987	P	cellular process	8220	12319	1.1e-43	7.4e-40
GO:0044267	P	cellular protein metabolic process	2692	3804	2.3e-42	8.1e-39
GO:0044237	P	cellular metabolic process	6412	9649	2.2e-34	5.2e-31
GO:0044238	P	primary metabolic process	6927	10593	7.9e-27	1.4e-23
GO:0051179	P	localization	1803	2585	1.9e-25	2.6e-22
GO:0019538	P	protein metabolic process	3203	4759	3.4e-25	4e-22
GO:0051234	P	establishment of localization	1777	2553	1.6e-24	1.2e-21
GO:0006810	P	transport	1777	2553	1.6e-24	1.2e-21
GO:0046907	P	intracellular transport	339	408	1.3e-24	1.2e-21
GO:0043412	P	macromolecule modification	1494	2129	2.7e-23	1.9e-20
GO:0009058	P	biosynthetic process	3561	5353	1.1e-22	6.8e-20
GO:0044260	P	cellular macromolecule metabolic process	4945	7540	1.8e-22	1.1e-19
GO:0006464	P	protein modification process	1439	2059	1.6e-21	8.8e-19
GO:0051641	P	cellular localization	411	521	7.4e-21	3.7e-18
GO:0044281	P	small molecule metabolic process	1255	1792	1.3e-19	6.2e-17
GO:0034613	P	cellular protein localization	290	354	1.5e-19	6.4e-17
GO:0070727	P	cellular macromolecule localization	290	354	1.5e-19	6.4e-17
GO:0051649	P	establishment of localization in cell	396	506	4.6e-19	1.8e-16
GO:0006886	P	intracellular protein transport	285	349	7.5e-19	2.8e-16
GO:0044249	P	cellular biosynthetic process	3378	5122	8.9e-19	3.1e-16
GO:0008152	P	metabolic process	8635	13504	1.2e-18	3.9e-16
GO:0044283	P	small molecule biosynthetic process	351	446	8.5e-18	2.7e-15
GO:0043687	P	post-translational protein modification	1343	1949	4.2e-17	1.3e-14
GO:0044271	P	cellular nitrogen compound biosynthetic process	268	331	6.9e-17	2e-14
GO:0043170	P	macromolecule metabolic process	5501	8547	2.4e-16	6.8e-14
GO:0006629	P	lipid metabolic process	529	713	2.6e-16	7.1e-14
GO:0005975	P	carbohydrate metabolic process	827	1166	9.4e-16	2.5e-13
GO:0033036	P	macromolecule localization	460	615	2e-15	4.9e-13
GO:0023046	P	signaling process	368	480	2.2e-15	5.1e-13
GO:0008104	P	protein localization	411	543	2.3e-15	5.1e-13
GO:0023060	P	signal transmission	368	480	2.2e-15	5.1e-13
GO:0009057	P	macromolecule catabolic process	362	474	1e-14	2.2e-12
GO:0034641	P	cellular nitrogen compound metabolic process	533	728	1.2e-14	2.6e-12
GO:0045184	P	establishment of protein localization	396	528	7.6e-14	1.5e-11
GO:0015031	P	protein transport	396	528	7.6e-14	1.5e-11
GO:0006412	P	translation	848	1213	9e-14	1.7e-11
GO:0044262	P	cellular carbohydrate metabolic process	455	617	1.4e-13	2.6e-11
GO:0044255	P	cellular lipid metabolic process	253	321	1.9e-13	3.4e-11
GO:0042180	P	cellular ketone metabolic process	563	781	2.6e-13	4.7e-11
GO:0044257	P	cellular protein catabolic process	143	168	5.2e-13	8.9e-11
GO:0051603	P	proteolysis involved in cellular protein catabolic process	143	168	5.2e-13	8.9e-11
GO:0008610	P	lipid biosynthetic process	243	309	8.5e-13	1.4e-10
GO:0043436	P	oxoacid metabolic process	556	774	9.6e-13	1.5e-10
GO:0019752	P	carboxylic acid metabolic process	556	774	9.6e-13	1.5e-10
GO:0006082	P	organic acid metabolic process	557	776	1.1e-12	1.8e-10
GO:0006796	P	phosphate metabolic process	1361	2022	1.2e-12	1.8e-10
GO:0006793	P	phosphorus metabolic process	1361	2023	1.4e-12	2.2e-10
GO:0016053	P	organic acid biosynthetic process	244	313	4.2e-12	6e-10
GO:0046394	P	carboxylic acid biosynthetic process	244	313	4.2e-12	6e-10
GO:0043632	P	modification-dependent macromolecule catabolic process	123	143	4.6e-12	6.2e-10
GO:0006511	P	ubiquitin-dependent protein catabolic process	123	143	4.6e-12	6.2e-10
GO:0019941	P	modification-dependent protein catabolic process	123	143	4.6e-12	6.2e-10
GO:0044265	P	cellular macromolecule catabolic process	294	386	4.7e-12	6.2e-10
GO:0009056	P	catabolic process	469	649	1.1e-11	1.5e-09
GO:0030163	P	protein catabolic process	165	202	1.3e-11	1.6e-09
GO:0051716	P	cellular response to stimulus	166	204	2e-11	2.5e-09
GO:0016070	P	RNA metabolic process	1407	2113	4.3e-11	5.3e-09
GO:0044248	P	cellular catabolic process	365	496	4.6e-11	5.6e-09
GO:0007165	P	signal transduction	320	429	4.7e-11	5.6e-09
GO:0006470	P	protein amino acid dephosphorylation	79	87	7.6e-11	8.9e-09
GO:0016192	P	vesicle-mediated transport	198	252	1.1e-10	1.3e-08
GO:0051186	P	cofactor metabolic process	224	290	1.5e-10	1.6e-08
GO:0051246	P	regulation of protein metabolic process	101	117	2.3e-10	2.6e-08
GO:0051188	P	cofactor biosynthetic process	160	199	2.7e-10	3e-08
GO:0033554	P	cellular response to stress	157	195	3.3e-10	3.5e-08
GO:0006996	P	organelle organization	324	440	4.6e-10	4.8e-08
GO:0006974	P	response to DNA damage stimulus	153	190	5.3e-10	5.5e-08
GO:0016311	P	dephosphorylation	86	98	8e-10	8.3e-08
GO:0006281	P	DNA repair	151	188	9.7e-10	9.9e-08
GO:0016310	P	phosphorylation	1242	1871	1.4e-09	1.4e-07
GO:0010467	P	gene expression	2613	4065	2.1e-09	2.1e-07
GO:0006396	P	RNA processing	225	297	3e-09	2.9e-07
GO:0046483	P	heterocycle metabolic process	387	540	3.2e-09	3.1e-07
GO:0006457	P	protein folding	267	360	4.4e-09	4.1e-07
GO:0008202	P	steroid metabolic process	78	89	5.6e-09	5.3e-07
GO:0018130	P	heterocycle biosynthetic process	105	126	7.3e-09	6.7e-07
GO:0007242	P	intracellular signaling cascade	201	264	9.9e-09	9e-07
GO:0019725	P	cellular homeostasis	145	183	1.2e-08	1e-06
GO:0006520	P	cellular amino acid metabolic process	382	538	2.3e-08	2e-06
GO:0006066	P	alcohol metabolic process	330	459	2.4e-08	2.1e-06
GO:0006839	P	mitochondrial transport	39	40	2.7e-08	2.3e-06
GO:0009108	P	coenzyme biosynthetic process	55	60	2.7e-08	2.3e-06
GO:0008652	P	cellular amino acid biosynthetic process	150	192	3.7e-08	3.1e-06
GO:0006790	P	sulfur metabolic process	70	80	4e-08	3.3e-06
GO:0044106	P	cellular amine metabolic process	402	571	4.9e-08	4e-06
GO:0050789	P	regulation of biological process	1958	3039	5.1e-08	4.2e-06
GO:0051169	P	nuclear transport	69	79	5.9e-08	4.7e-06
GO:0006913	P	nucleocytoplasmic transport	69	79	5.9e-08	4.7e-06
GO:0006468	P	protein amino acid phosphorylation	1076	1630	6.8e-08	5.4e-06
GO:0045454	P	cell redox homeostasis	133	169	9.6e-08	7.5e-06
GO:0032787	P	monocarboxylic acid metabolic process	137	175	1.1e-07	8.6e-06
GO:0007264	P	small GTPase mediated signal transduction	189	252	1.8e-07	1.4e-05
GO:0009309	P	amine biosynthetic process	159	208	2e-07	1.5e-05
GO:0009059	P	macromolecule biosynthetic process	2621	4122	2.2e-07	1.6e-05
GO:0034645	P	cellular macromolecule biosynthetic process	2617	4117	2.5e-07	1.9e-05
GO:0006732	P	coenzyme metabolic process	115	146	6.3e-07	4.6e-05
GO:0006414	P	translational elongation	49	55	1.4e-06	9.8e-05
GO:0016051	P	carbohydrate biosynthetic process	153	203	1.5e-06	0.00011
GO:0006694	P	steroid biosynthetic process	63	74	1.6e-06	0.00012
GO:0055085	P	transmembrane transport	644	963	1.8e-06	0.00013
GO:0006631	P	fatty acid metabolic process	105	134	3e-06	0.00021
GO:0034637	P	cellular carbohydrate biosynthetic process	148	197	3e-06	0.00021
GO:0044272	P	sulfur compound biosynthetic process	50	57	3.1e-06	0.00021
GO:0006725	P	cellular aromatic compound metabolic process	186	255	5.2e-06	0.00035
GO:0061024	P	membrane organization	28	29	5.9e-06	0.00039
GO:0016044	P	cellular membrane organization	28	29	5.9e-06	0.00039
GO:0046148	P	pigment biosynthetic process	32	34	6e-06	0.0004
GO:0005996	P	monosaccharide metabolic process	227	318	7.1e-06	0.00046
GO:0000271	P	polysaccharide biosynthetic process	108	140	8.1e-06	0.00052
GO:0050794	P	regulation of cellular process	1859	2926	9.3e-06	0.00059
GO:0016568	P	chromatin modification	41	46	1e-05	0.00063
GO:0033692	P	cellular polysaccharide biosynthetic process	105	136	1e-05	0.00063
GO:0016043	P	cellular component organization	579	869	1e-05	0.00065
GO:0046486	P	glycerolipid metabolic process	49	57	1.4e-05	0.00083
GO:0006650	P	glycerophospholipid metabolic process	49	57	1.4e-05	0.00083
GO:0009308	P	amine metabolic process	440	651	1.4e-05	0.00084
GO:0055086	P	nucleobase, nucleoside and nucleotide metabolic process	297	429	2e-05	0.0012
GO:0071103	P	DNA conformation change	212	298	2e-05	0.0012
GO:0006811	P	ion transport	513	770	3.1e-05	0.0018
GO:0010033	P	response to organic substance	38	43	3.4e-05	0.002
GO:0009725	P	response to hormone stimulus	38	43	3.4e-05	0.002
GO:0009719	P	response to endogenous stimulus	38	43	3.4e-05	0.002
GO:0006352	P	transcription initiation	87	112	3.7e-05	0.0021
GO:0032774	P	RNA biosynthetic process	1054	1637	3.9e-05	0.0022
GO:0006351	P	transcription, DNA-dependent	1052	1635	4.5e-05	0.0025
GO:0006766	P	vitamin metabolic process	43	50	4.6e-05	0.0025
GO:0009110	P	vitamin biosynthetic process	43	50	4.6e-05	0.0025
GO:0030384	P	phosphoinositide metabolic process	37	42	5.1e-05	0.0028
GO:0006323	P	DNA packaging	155	214	5.5e-05	0.003
GO:0031497	P	chromatin assembly	154	213	6.7e-05	0.0035
GO:0006334	P	nucleosome assembly	154	213	6.7e-05	0.0035
GO:0065004	P	protein-DNA complex assembly	154	213	6.7e-05	0.0035
GO:0034728	P	nucleosome organization	154	213	6.7e-05	0.0035
GO:0006767	P	water-soluble vitamin metabolic process	42	49	6.6e-05	0.0035
GO:0042364	P	water-soluble vitamin biosynthetic process	42	49	6.6e-05	0.0035
GO:0007049	P	cell cycle	33	37	7.6e-05	0.0039
GO:0006486	P	protein amino acid glycosylation	44	52	8.6e-05	0.0042
GO:0051276	P	chromosome organization	215	307	8.5e-05	0.0042
GO:0070085	P	glycosylation	44	52	8.6e-05	0.0042
GO:0009100	P	glycoprotein metabolic process	44	52	8.6e-05	0.0042
GO:0009101	P	glycoprotein biosynthetic process	44	52	8.6e-05	0.0042
GO:0043413	P	macromolecule glycosylation	44	52	8.6e-05	0.0042
GO:0006633	P	fatty acid biosynthetic process	86	112	8.8e-05	0.0043
GO:0000097	P	sulfur amino acid biosynthetic process	26	28	9.4e-05	0.0046
GO:0006519	P	cellular amino acid and derivative metabolic process	428	641	9.5e-05	0.0046
GO:0030036	P	actin cytoskeleton organization	51	62	0.00011	0.0051
GO:0030029	P	actin filament-based process	51	62	0.00011	0.0051
GO:0000096	P	sulfur amino acid metabolic process	29	32	0.00011	0.0051
GO:0019438	P	aromatic compound biosynthetic process	51	62	0.00011	0.0051
GO:0007005	P	mitochondrion organization	17	17	0.00015	0.0068
GO:0006289	P	nucleotide-excision repair	25	27	0.00015	0.0068
GO:0019637	P	organophosphate metabolic process	90	119	0.00016	0.0074
GO:0042440	P	pigment metabolic process	34	39	0.00017	0.0075
GO:0009081	P	branched chain family amino acid metabolic process	28	31	0.00017	0.0075
GO:0034404	P	nucleobase, nucleoside and nucleotide biosynthetic process	28	31	0.00017	0.0075
GO:0034654	P	nucleobase, nucleoside, nucleotide and nucleic acid biosynthetic process	28	31	0.00017	0.0075
GO:0006325	P	chromatin organization	209	300	0.00017	0.0076
GO:0009084	P	glutamine family amino acid biosynthetic process	31	35	0.00017	0.0076
GO:0019318	P	hexose metabolic process	203	291	0.00018	0.0082
GO:0009451	P	RNA modification	44	53	0.00021	0.0094
GO:0015837	P	amine transport	36	42	0.00023	0.0098
GO:0006865	P	amino acid transport	36	42	0.00023	0.0098
GO:0006643	P	membrane lipid metabolic process	24	26	0.00023	0.0099
GO:0006626	P	protein targeting to mitochondrion	16	16	0.00024	0.01
GO:0070585	P	protein localization in mitochondrion	16	16	0.00024	0.01
GO:0005976	P	polysaccharide metabolic process	164	232	0.00026	0.011
GO:0006665	P	sphingolipid metabolic process	20	21	0.00028	0.011
GO:0006497	P	protein amino acid lipidation	20	21	0.00028	0.011
GO:0042157	P	lipoprotein metabolic process	20	21	0.00028	0.011
GO:0042158	P	lipoprotein biosynthetic process	20	21	0.00028	0.011
GO:0006807	P	nitrogen compound metabolic process	2952	4753	0.00029	0.012
GO:0006753	P	nucleoside phosphate metabolic process	268	394	0.0003	0.012
GO:0009117	P	nucleotide metabolic process	268	394	0.0003	0.012
GO:0009072	P	aromatic amino acid family metabolic process	57	72	0.00032	0.013
GO:0008299	P	isoprenoid biosynthetic process	45	55	0.00035	0.014
GO:0006720	P	isoprenoid metabolic process	45	55	0.00035	0.014
GO:0006367	P	transcription initiation from RNA polymerase II promoter	23	25	0.00036	0.014
GO:0006213	P	pyrimidine nucleoside metabolic process	23	25	0.00036	0.014
GO:0045226	P	extracellular polysaccharide biosynthetic process	29	33	0.00039	0.015
GO:0046379	P	extracellular polysaccharide metabolic process	29	33	0.00039	0.015
GO:0006644	P	phospholipid metabolic process	76	100	0.00039	0.015
GO:0042254	P	ribosome biogenesis	54	68	0.0004	0.015
GO:0042727	P	riboflavin and derivative biosynthetic process	15	15	0.00041	0.015
GO:0042726	P	riboflavin and derivative metabolic process	15	15	0.00041	0.015
GO:0006771	P	riboflavin metabolic process	15	15	0.00041	0.015
GO:0018193	P	peptidyl-amino acid modification	15	15	0.00041	0.015
GO:0022613	P	ribonucleoprotein complex biogenesis	54	68	0.0004	0.015
GO:0009231	P	riboflavin biosynthetic process	15	15	0.00041	0.015
GO:0051128	P	regulation of cellular component organization	19	20	0.00045	0.017
GO:0007010	P	cytoskeleton organization	71	93	0.00047	0.018
GO:0044264	P	cellular polysaccharide metabolic process	123	171	0.00048	0.018
GO:0009218	P	pyrimidine ribonucleotide metabolic process	22	24	0.00056	0.02
GO:0009220	P	pyrimidine ribonucleotide biosynthetic process	22	24	0.00056	0.02
GO:0046131	P	pyrimidine ribonucleoside metabolic process	22	24	0.00056	0.02
GO:0009112	P	nucleobase metabolic process	22	24	0.00056	0.02
GO:0009116	P	nucleoside metabolic process	70	92	0.00061	0.022
GO:0009165	P	nucleotide biosynthetic process	215	314	0.00063	0.023
GO:0034660	P	ncRNA metabolic process	168	241	0.00065	0.023
GO:0034621	P	cellular macromolecular complex subunit organization	271	402	0.00065	0.023
GO:0033014	P	tetrapyrrole biosynthetic process	43	53	0.00067	0.024
GO:0006534	P	cysteine metabolic process	14	14	0.00069	0.024
GO:0033365	P	protein localization in organelle	38	46	0.0007	0.024
GO:0045017	P	glycerolipid biosynthetic process	18	19	0.00072	0.025
GO:0046474	P	glycerophospholipid biosynthetic process	18	19	0.00072	0.025
GO:0006605	P	protein targeting	47	59	0.00083	0.029
GO:0006284	P	base-excision repair	21	23	0.00086	0.029
GO:0009070	P	serine family amino acid biosynthetic process	21	23	0.00086	0.029
GO:0006812	P	cation transport	429	655	0.00097	0.033
GO:0065007	P	biological regulation	2737	4420	0.00097	0.033
GO:0034470	P	ncRNA processing	74	99	0.0011	0.036
GO:0030001	P	metal ion transport	296	444	0.0011	0.037
GO:0051252	P	regulation of RNA metabolic process	986	1556	0.0011	0.038
GO:0006014	P	D-ribose metabolic process	17	18	0.0011	0.038
GO:0006355	P	regulation of transcription, DNA-dependent	984	1554	0.0013	0.043
GO:0046112	P	nucleobase biosynthetic process	20	22	0.0013	0.043
GO:0006518	P	peptide metabolic process	73	98	0.0014	0.044
GO:0009064	P	glutamine family amino acid metabolic process	54	70	0.0014	0.046
GO:0000166	F	nucleotide binding	2954	4305	3.4e-31	1.8e-27
GO:0017111	F	nucleoside-triphosphatase activity	937	1247	3.2e-30	8.2e-27
GO:0016817	F	hydrolase activity, acting on acid anhydrides	996	1339	3e-29	5.1e-26
GO:0032555	F	purine ribonucleotide binding	2659	3871	5e-29	5.2e-26
GO:0032553	F	ribonucleotide binding	2659	3871	5e-29	5.2e-26
GO:0016818	F	hydrolase activity, acting on acid anhydrides, in phosphorus-containing anhydrides	990	1332	6.8e-29	5.9e-26
GO:0032559	F	adenyl ribonucleotide binding	2400	3478	2.5e-28	1.9e-25
GO:0017076	F	purine nucleotide binding	2793	4087	3.5e-28	2.3e-25
GO:0005524	F	ATP binding	2396	3474	4.2e-28	2.4e-25
GO:0016462	F	pyrophosphatase activity	969	1306	6.5e-28	3.4e-25
GO:0001883	F	purine nucleoside binding	2524	3679	2.3e-27	9.4e-25
GO:0001882	F	nucleoside binding	2525	3680	2.1e-27	9.4e-25
GO:0030554	F	adenyl nucleotide binding	2524	3679	2.3e-27	9.4e-25
GO:0003824	F	catalytic activity	7584	11705	1.8e-23	6.6e-21
GO:0016787	F	hydrolase activity	2751	4080	6e-23	2.1e-20
GO:0016740	F	transferase activity	2625	3897	9e-22	2.9e-19
GO:0016301	F	kinase activity	1382	2032	8.6e-15	2.6e-12
GO:0016879	F	ligase activity, forming carbon-nitrogen bonds	238	300	2.5e-13	7.3e-11
GO:0016773	F	phosphotransferase activity, alcohol group as acceptor	1320	1952	3.5e-13	9.7e-11
GO:0048037	F	cofactor binding	502	692	8.5e-13	2.2e-10
GO:0016874	F	ligase activity	355	473	1.1e-12	2.8e-10
GO:0016881	F	acid-amino acid ligase activity	185	230	1.1e-11	2.6e-09
GO:0042578	F	phosphoric ester hydrolase activity	213	270	1.2e-11	2.6e-09
GO:0004674	F	protein serine/threonine kinase activity	1044	1539	2.3e-11	5e-09
GO:0016887	F	ATPase activity	413	568	4.4e-11	9.3e-09
GO:0004721	F	phosphoprotein phosphatase activity	95	108	7.7e-11	1.5e-08
GO:0003924	F	GTPase activity	171	213	8.6e-11	1.6e-08
GO:0019787	F	small conjugating protein ligase activity	154	189	8.5e-11	1.6e-08
GO:0016772	F	transferase activity, transferring phosphorus-containing groups	1630	2473	1.4e-10	2.5e-08
GO:0003723	F	RNA binding	478	670	1.6e-10	2.8e-08
GO:0005215	F	transporter activity	1135	1692	2e-10	3.4e-08
GO:0003735	F	structural constituent of ribosome	619	887	2.1e-10	3.4e-08
GO:0016616	F	oxidoreductase activity, acting on the CH-OH group of donors, NAD or NADP as acceptor	202	259	2.5e-10	3.9e-08
GO:0016853	F	isomerase activity	270	359	3.3e-10	5.1e-08
GO:0016791	F	phosphatase activity	175	221	4.2e-10	6.3e-08
GO:0004386	F	helicase activity	170	214	4.7e-10	6.7e-08
GO:0016790	F	thiolester hydrolase activity	64	70	2.4e-09	3.4e-07
GO:0050662	F	coenzyme binding	365	506	2.5e-09	3.5e-07
GO:0004672	F	protein kinase activity	1100	1653	4.6e-09	6.2e-07
GO:0016769	F	transferase activity, transferring nitrogenous groups	62	68	5.8e-09	7.6e-07
GO:0019842	F	vitamin binding	174	224	7e-09	8.9e-07
GO:0016614	F	oxidoreductase activity, acting on CH-OH group of donors	219	290	7.7e-09	9.5e-07
GO:0008170	F	N-methyltransferase activity	41	42	9.9e-09	1.2e-06
GO:0022892	F	substrate-specific transporter activity	793	1174	1.2e-08	1.5e-06
GO:0016788	F	hydrolase activity, acting on ester bonds	629	919	1.8e-08	2.1e-06
GO:0008026	F	ATP-dependent helicase activity	109	133	2.4e-08	2.7e-06
GO:0070035	F	purine NTP-dependent helicase activity	109	133	2.4e-08	2.7e-06
GO:0004722	F	protein serine/threonine phosphatase activity	55	60	2.7e-08	2.9e-06
GO:0004221	F	ubiquitin thiolesterase activity	58	64	3.2e-08	3.4e-06
GO:0008134	F	transcription factor binding	50	54	5e-08	5.2e-06
GO:0031072	F	heat shock protein binding	161	211	2.1e-07	2.1e-05
GO:0042623	F	ATPase activity, coupled	303	424	2.2e-07	2.2e-05
GO:0016854	F	racemase and epimerase activity	45	49	4.6e-07	4.5e-05
GO:0008168	F	methyltransferase activity	224	308	9.1e-07	8.8e-05
GO:0008194	F	UDP-glycosyltransferase activity	92	114	1.1e-06	0.00011
GO:0022891	F	substrate-specific transmembrane transporter activity	708	1062	1.2e-06	0.00011
GO:0022857	F	transmembrane transporter activity	790	1192	1.2e-06	0.00011
GO:0016757	F	transferase activity, transferring glycosyl groups	387	559	1.3e-06	0.00012
GO:0030170	F	pyridoxal phosphate binding	105	133	1.6e-06	0.00014
GO:0070279	F	vitamin B6 binding	105	133	1.6e-06	0.00014
GO:0051082	F	unfolded protein binding	169	227	1.7e-06	0.00015
GO:0019001	F	guanyl nucleotide binding	332	475	1.8e-06	0.00015
GO:0003774	F	motor activity	120	155	1.9e-06	0.00016
GO:0016835	F	carbon-oxygen lyase activity	78	95	2e-06	0.00016
GO:0016857	F	racemase and epimerase activity, acting on carbohydrates and derivatives	30	31	2.2e-06	0.00017
GO:0016278	F	lysine N-methyltransferase activity	25	25	2.3e-06	0.00017
GO:0018024	F	histone-lysine N-methyltransferase activity	25	25	2.3e-06	0.00017
GO:0016279	F	protein-lysine N-methyltransferase activity	25	25	2.3e-06	0.00017
GO:0042054	F	histone methyltransferase activity	25	25	2.3e-06	0.00017
GO:0008135	F	translation factor activity, nucleic acid binding	99	125	2.3e-06	0.00017
GO:0008324	F	cation transmembrane transporter activity	490	722	2.4e-06	0.00018
GO:0016229	F	steroid dehydrogenase activity	59	69	2.6e-06	0.00019
GO:0015075	F	ion transmembrane transporter activity	615	919	2.6e-06	0.00019
GO:0008757	F	S-adenosylmethionine-dependent methyltransferase activity	58	68	3.7e-06	0.00026
GO:0003854	F	3-beta-hydroxy-delta5-steroid dehydrogenase activity	58	68	3.7e-06	0.00026
GO:0033764	F	steroid dehydrogenase activity, acting on the CH-OH group of donors, NAD or NADP as acceptor	58	68	3.7e-06	0.00026
GO:0016798	F	hydrolase activity, acting on glycosyl bonds	366	531	4.8e-06	0.00032
GO:0005525	F	GTP binding	322	464	6.8e-06	0.00045
GO:0032561	F	guanyl ribonucleotide binding	322	464	6.8e-06	0.00045
GO:0008173	F	RNA methyltransferase activity	27	28	9.6e-06	0.00063
GO:0004553	F	hydrolase activity, hydrolyzing O-glycosyl compounds	340	494	1.2e-05	0.00077
GO:0003777	F	microtubule motor activity	88	112	1.5e-05	0.00095
GO:0008276	F	protein methyltransferase activity	30	32	1.5e-05	0.00095
GO:0004518	F	nuclease activity	156	213	2e-05	0.0012
GO:0016741	F	transferase activity, transferring one-carbon groups	232	329	2.2e-05	0.0014
GO:0008831	F	dTDP-4-dehydrorhamnose reductase activity	29	31	2.4e-05	0.0015
GO:0051536	F	iron-sulfur cluster binding	110	145	2.5e-05	0.0015
GO:0051540	F	metal cluster binding	110	145	2.5e-05	0.0015
GO:0005198	F	structural molecule activity	901	1388	2.6e-05	0.0015
GO:0010181	F	FMN binding	32	35	3e-05	0.0017
GO:0004298	F	threonine-type endopeptidase activity	35	39	3.3e-05	0.0019
GO:0070003	F	threonine-type peptidase activity	35	39	3.3e-05	0.0019
GO:0003746	F	translation elongation factor activity	34	38	5e-05	0.0028
GO:0008138	F	protein tyrosine/serine/threonine phosphatase activity	19	19	5.1e-05	0.0028
GO:0022890	F	inorganic cation transmembrane transporter activity	212	301	5.5e-05	0.003
GO:0008483	F	transaminase activity	33	37	7.6e-05	0.0041
GO:0016667	F	oxidoreductase activity, acting on sulfur group of donors	84	109	8.4e-05	0.0045
GO:0046527	F	glucosyltransferase activity	68	86	9.5e-05	0.0051
GO:0004673	F	protein histidine kinase activity	22	23	0.00011	0.0055
GO:0016775	F	phosphotransferase activity, nitrogenous group as acceptor	22	23	0.00011	0.0055
GO:0000155	F	two-component sensor activity	22	23	0.00011	0.0055
GO:0016627	F	oxidoreductase activity, acting on the CH-CH group of donors	95	126	0.00013	0.0067
GO:0016836	F	hydro-lyase activity	60	75	0.00013	0.0067
GO:0015077	F	monovalent inorganic cation transmembrane transporter activity	160	224	0.00014	0.0068
GO:0019843	F	rRNA binding	25	27	0.00015	0.0073
GO:0008375	F	acetylglucosaminyltransferase activity	21	22	0.00017	0.0085
GO:0015078	F	hydrogen ion transmembrane transporter activity	135	187	0.0002	0.0099
GO:0043566	F	structure-specific DNA binding	49	60	0.00021	0.01
GO:0031406	F	carboxylic acid binding	115	157	0.00022	0.011
GO:0051287	F	NAD or NADH binding	65	83	0.00023	0.011
GO:0016776	F	phosphotransferase activity, phosphate group as acceptor	41	49	0.00025	0.012
GO:0005509	F	calcium ion binding	249	364	0.00028	0.013
GO:0051539	F	4 iron, 4 sulfur cluster binding	35	41	0.00033	0.015
GO:0004177	F	aminopeptidase activity	37	44	0.00041	0.019
GO:0008094	F	DNA-dependent ATPase activity	19	20	0.00045	0.02
GO:0019205	F	nucleobase, nucleoside, nucleotide kinase activity	60	77	0.0005	0.022
GO:0003702	F	RNA polymerase II transcription factor activity	41	50	0.00059	0.026
GO:0016763	F	transferase activity, transferring pentosyl groups	30	35	0.00077	0.034
GO:0019888	F	protein phosphatase regulator activity	30	35	0.00077	0.034
GO:0019208	F	phosphatase regulator activity	30	35	0.00077	0.034
GO:0008415	F	acyltransferase activity	97	133	0.00085	0.036
GO:0008601	F	protein phosphatase type 2A regulator activity	29	34	0.0011	0.048
GO:0004747	F	ribokinase activity	17	18	0.0011	0.049
GO:0008889	F	glycerophosphodiester phosphodiesterase activity	13	13	0.0012	0.049
GO:0005737	C	cytoplasm	1695	2288	2.4e-45	3.4e-42
GO:0005622	C	intracellular	4251	6211	3.1e-40	2.2e-37
GO:0044444	C	cytoplasmic part	1283	1715	1.3e-38	6.1e-36
GO:0005623	C	cell	6264	9422	4.3e-34	1.2e-31
GO:0044464	C	cell part	6264	9422	4.3e-34	1.2e-31
GO:0044424	C	intracellular part	3593	5277	9.3e-33	2.2e-30
GO:0032991	C	macromolecular complex	1640	2348	7e-24	1.4e-21
GO:0031967	C	organelle envelope	173	188	9.5e-24	1.7e-21
GO:0043229	C	intracellular organelle	2803	4154	1.5e-23	2.1e-21
GO:0043226	C	organelle	2803	4154	1.5e-23	2.1e-21
GO:0005739	C	mitochondrion	198	222	1.2e-22	1.5e-20
GO:0005740	C	mitochondrial envelope	157	170	4e-22	4.7e-20
GO:0044429	C	mitochondrial part	174	192	5.9e-22	6.4e-20
GO:0031090	C	organelle membrane	243	285	3.4e-21	3.4e-19
GO:0031966	C	mitochondrial membrane	139	151	2.1e-19	1.9e-17
GO:0031975	C	envelope	197	228	7e-19	6.2e-17
GO:0043227	C	membrane-bounded organelle	1857	2744	1.3e-17	1.1e-15
GO:0043231	C	intracellular membrane-bounded organelle	1837	2714	1.7e-17	1.4e-15
GO:0019866	C	organelle inner membrane	117	129	2.6e-15	1.9e-13
GO:0005743	C	mitochondrial inner membrane	116	128	3.9e-15	2.8e-13
GO:0044422	C	organelle part	829	1185	1.3e-13	8.2e-12
GO:0044446	C	intracellular organelle part	829	1185	1.3e-13	8.2e-12
GO:0005783	C	endoplasmic reticulum	122	140	7.4e-13	4.5e-11
GO:0030529	C	ribonucleoprotein complex	678	962	1.9e-12	1.1e-10
GO:0043234	C	protein complex	835	1204	2e-12	1.1e-10
GO:0016020	C	membrane	2472	3792	5.7e-12	3.1e-10
GO:0005840	C	ribosome	625	895	1.5e-10	7.6e-09
GO:0008287	C	protein serine/threonine phosphatase complex	83	93	2.2e-10	1.1e-08
GO:0044425	C	membrane part	1291	1977	1.4e-07	6.7e-06
GO:0033279	C	ribosomal subunit	99	122	2.7e-07	1.3e-05
GO:0044428	C	nuclear part	112	142	7.7e-07	3.5e-05
GO:0043232	C	intracellular non-membrane-bounded organelle	1161	1783	1.1e-06	4.7e-05
GO:0043228	C	non-membrane-bounded organelle	1161	1783	1.1e-06	4.7e-05
GO:0012505	C	endomembrane system	91	113	1.6e-06	6.4e-05
GO:0031968	C	organelle outer membrane	25	25	2.3e-06	9.1e-05
GO:0071212	C	subsynaptic reticulum	40	44	4e-06	0.00015
GO:0044432	C	endoplasmic reticulum part	40	44	4e-06	0.00015
GO:0019867	C	outer membrane	36	39	5.2e-06	0.00019
GO:0005741	C	mitochondrial outer membrane	23	23	6.4e-06	0.00023
GO:0031974	C	membrane-enclosed lumen	95	121	7.4e-06	0.00026
GO:0042175	C	nuclear envelope-endoplasmic reticulum network	35	39	3.3e-05	0.0011
GO:0015935	C	small ribosomal subunit	62	76	3.3e-05	0.0011
GO:0005789	C	endoplasmic reticulum membrane	35	39	3.3e-05	0.0011
GO:0031224	C	intrinsic to membrane	1055	1640	4.6e-05	0.0015
GO:0005773	C	vacuole	19	19	5.1e-05	0.0016
GO:0005886	C	plasma membrane	90	117	5.4e-05	0.0016
GO:0016021	C	integral to membrane	1042	1621	5.9e-05	0.0018
GO:0070013	C	intracellular organelle lumen	86	112	8.8e-05	0.0025
GO:0043233	C	organelle lumen	86	112	8.8e-05	0.0025
GO:0042579	C	microbody	17	17	0.00015	0.004
GO:0005777	C	peroxisome	17	17	0.00015	0.004
GO:0030117	C	membrane coat	69	89	0.00026	0.0065
GO:0000786	C	nucleosome	151	212	0.00026	0.0065
GO:0032993	C	protein-DNA complex	151	212	0.00026	0.0065
GO:0048475	C	coated membrane	69	89	0.00026	0.0065
GO:0000502	C	proteasome complex	42	51	0.00042	0.011
GO:0005634	C	nucleus	1365	2165	0.00053	0.013
GO:0005794	C	Golgi apparatus	63	82	0.00072	0.017
GO:0044459	C	plasma membrane part	77	103	0.00085	0.02
GO:0000159	C	protein phosphatase type 2A complex	29	34	0.0011	0.026
GO:0005875	C	microtubule associated complex	13	13	0.0012	0.027
GO:0015934	C	large ribosomal subunit	38	47	0.0016	0.035
GO:0031981	C	nuclear lumen	64	85	0.0017	0.037
GO:0005667	C	transcription factor complex	40	50	0.0017	0.038
GO:0000323	C	lytic vacuole	12	12	0.002	0.042
GO:0005764	C	lysosome	12	12	0.002	0.042
GO:0030118	C	clathrin coat	27	32	0.0023	0.048
GO:0033176	C	proton-transporting V-type ATPase complex	32	39	0.0023	0.048

## Sheet: Ovule (no ES)
Table S7D. GO terms overrepresented in the full B73/W23 combined Ovules without Embryo Sacs transcriptome for genes with average FPKM above 0.1; total of 26,338 genes, agrigo performed on 3-1-13
GO term	Ontology	Description	Number in input list	Number in BG/Ref	p-value	FDR
GO:0009987	P	cellular process	7729	12319	4e-49	2.8e-45
GO:0044267	P	cellular protein metabolic process	2556	3804	5.2e-48	1.8e-44
GO:0044237	P	cellular metabolic process	6017	9649	8.4e-38	2e-34
GO:0046907	P	intracellular transport	336	408	2.2e-31	3.7e-28
GO:0019538	P	protein metabolic process	2996	4759	1e-25	1.4e-22
GO:0034613	P	cellular protein localization	288	354	1.6e-25	1.6e-22
GO:0070727	P	cellular macromolecule localization	288	354	1.6e-25	1.6e-22
GO:0051641	P	cellular localization	401	521	2.1e-25	1.9e-22
GO:0051179	P	localization	1686	2585	8.9e-25	6.8e-22
GO:0006886	P	intracellular protein transport	283	349	1.1e-24	7.9e-22
GO:0051234	P	establishment of localization	1661	2553	8.3e-24	4.3e-21
GO:0006810	P	transport	1661	2553	8.3e-24	4.3e-21
GO:0043412	P	macromolecule modification	1404	2129	7.7e-24	4.3e-21
GO:0044260	P	cellular macromolecule metabolic process	4622	7540	8.6e-24	4.3e-21
GO:0051649	P	establishment of localization in cell	386	506	3e-23	1.4e-20
GO:0044238	P	primary metabolic process	6395	10593	1.5e-22	6.5e-20
GO:0044281	P	small molecule metabolic process	1189	1792	5.6e-22	2.3e-19
GO:0009058	P	biosynthetic process	3313	5353	1.1e-21	4.2e-19
GO:0006464	P	protein modification process	1349	2059	1.6e-21	5.9e-19
GO:0008104	P	protein localization	405	543	3.9e-21	1.3e-18
GO:0044271	P	cellular nitrogen compound biosynthetic process	262	331	3.5e-20	1.1e-17
GO:0033036	P	macromolecule localization	449	615	3.6e-20	1.1e-17
GO:0045184	P	establishment of protein localization	390	528	3.4e-19	9.7e-17
GO:0015031	P	protein transport	390	528	3.4e-19	9.7e-17
GO:0044249	P	cellular biosynthetic process	3152	5122	4.3e-19	1.2e-16
GO:0044283	P	small molecule biosynthetic process	336	446	5.2e-19	1.4e-16
GO:0023046	P	signaling process	358	480	6.5e-19	1.6e-16
GO:0023060	P	signal transmission	358	480	6.5e-19	1.6e-16
GO:0006412	P	translation	819	1213	9.3e-19	2.2e-16
GO:0034641	P	cellular nitrogen compound metabolic process	514	728	5.9e-18	1.4e-15
GO:0043687	P	post-translational protein modification	1253	1949	2e-16	4.5e-14
GO:0044262	P	cellular carbohydrate metabolic process	435	617	2.4e-15	5.2e-13
GO:0043170	P	macromolecule metabolic process	5096	8547	5.1e-15	1.1e-12
GO:0007165	P	signal transduction	314	429	6.2e-15	1.3e-12
GO:0009057	P	macromolecule catabolic process	339	474	1.1e-13	2.2e-11
GO:0044255	P	cellular lipid metabolic process	240	321	1.8e-13	3.3e-11
GO:0042180	P	cellular ketone metabolic process	530	781	1.8e-13	3.3e-11
GO:0008152	P	metabolic process	7922	13504	1.8e-13	3.3e-11
GO:0044265	P	cellular macromolecule catabolic process	282	386	2e-13	3.5e-11
GO:0006996	P	organelle organization	316	440	3e-13	5.3e-11
GO:0044257	P	cellular protein catabolic process	137	168	3.6e-13	5.9e-11
GO:0051603	P	proteolysis involved in cellular protein catabolic process	137	168	3.6e-13	5.9e-11
GO:0044248	P	cellular catabolic process	351	496	4.3e-13	7e-11
GO:0043436	P	oxoacid metabolic process	523	774	7.6e-13	1.2e-10
GO:0051716	P	cellular response to stimulus	161	204	7.4e-13	1.2e-10
GO:0019752	P	carboxylic acid metabolic process	523	774	7.6e-13	1.2e-10
GO:0006082	P	organic acid metabolic process	524	776	8.6e-13	1.3e-10
GO:0006796	P	phosphate metabolic process	1272	2022	9e-13	1.3e-10
GO:0006793	P	phosphorus metabolic process	1272	2023	1.1e-12	1.5e-10
GO:0030163	P	protein catabolic process	159	202	1.5e-12	2.1e-10
GO:0007242	P	intracellular signaling cascade	199	264	5.2e-12	7e-10
GO:0009056	P	catabolic process	442	649	6.7e-12	9e-10
GO:0046394	P	carboxylic acid biosynthetic process	230	313	1.1e-11	1.4e-09
GO:0016053	P	organic acid biosynthetic process	230	313	1.1e-11	1.4e-09
GO:0043632	P	modification-dependent macromolecule catabolic process	117	143	1.2e-11	1.4e-09
GO:0006511	P	ubiquitin-dependent protein catabolic process	117	143	1.2e-11	1.4e-09
GO:0019941	P	modification-dependent protein catabolic process	117	143	1.2e-11	1.4e-09
GO:0051188	P	cofactor biosynthetic process	155	199	1.3e-11	1.6e-09
GO:0006470	P	protein amino acid dephosphorylation	77	87	1.5e-11	1.7e-09
GO:0051169	P	nuclear transport	71	79	1.7e-11	1.9e-09
GO:0006913	P	nucleocytoplasmic transport	71	79	1.7e-11	1.9e-09
GO:0033554	P	cellular response to stress	152	195	1.9e-11	2.1e-09
GO:0008610	P	lipid biosynthetic process	226	309	3.5e-11	3.9e-09
GO:0006974	P	response to DNA damage stimulus	148	190	3.7e-11	4e-09
GO:0016070	P	RNA metabolic process	1312	2113	5.3e-11	5.7e-09
GO:0051186	P	cofactor metabolic process	213	290	6.5e-11	6.9e-09
GO:0006066	P	alcohol metabolic process	320	459	7.3e-11	7.6e-09
GO:0006281	P	DNA repair	146	188	7.5e-11	7.6e-09
GO:0046483	P	heterocycle metabolic process	370	540	9.3e-11	9.4e-09
GO:0018130	P	heterocycle biosynthetic process	103	126	2.2e-10	2.1e-08
GO:0007264	P	small GTPase mediated signal transduction	187	252	2.1e-10	2.1e-08
GO:0005975	P	carbohydrate metabolic process	747	1166	2.6e-10	2.5e-08
GO:0016311	P	dephosphorylation	83	98	3.7e-10	3.5e-08
GO:0006457	P	protein folding	255	360	4.8e-10	4.5e-08
GO:0009108	P	coenzyme biosynthetic process	55	60	5.4e-10	5e-08
GO:0006629	P	lipid metabolic process	472	713	7.6e-10	7e-08
GO:0006520	P	cellular amino acid metabolic process	365	538	7.8e-10	7.1e-08
GO:0044106	P	cellular amine metabolic process	385	571	9.1e-10	8.1e-08
GO:0016192	P	vesicle-mediated transport	185	252	1.2e-09	1e-07
GO:0006839	P	mitochondrial transport	39	40	1.3e-09	1.1e-07
GO:0016310	P	phosphorylation	1158	1871	1.5e-09	1.3e-07
GO:0006396	P	RNA processing	212	297	4.5e-09	3.8e-07
GO:0008652	P	cellular amino acid biosynthetic process	144	192	7.1e-09	5.9e-07
GO:0051246	P	regulation of protein metabolic process	94	117	7.4e-09	6.1e-07
GO:0009309	P	amine biosynthetic process	154	208	1e-08	8.2e-07
GO:0010467	P	gene expression	2418	4065	1.6e-08	1.3e-06
GO:0005996	P	monosaccharide metabolic process	222	318	4.1e-08	3.2e-06
GO:0006414	P	translational elongation	49	55	4.9e-08	3.9e-06
GO:0008202	P	steroid metabolic process	73	89	6.8e-08	5.3e-06
GO:0009059	P	macromolecule biosynthetic process	2434	4122	2.3e-07	1.8e-05
GO:0006468	P	protein amino acid phosphorylation	998	1630	2.6e-07	2e-05
GO:0019725	P	cellular homeostasis	134	183	2.6e-07	2e-05
GO:0034645	P	cellular macromolecule biosynthetic process	2430	4117	2.8e-07	2.1e-05
GO:0016043	P	cellular component organization	551	869	3e-07	2.2e-05
GO:0016051	P	carbohydrate biosynthetic process	146	203	4.8e-07	3.5e-05
GO:0046148	P	pigment biosynthetic process	32	34	5.6e-07	4.1e-05
GO:0046486	P	glycerolipid metabolic process	49	57	6e-07	4.2e-05
GO:0006650	P	glycerophospholipid metabolic process	49	57	6e-07	4.2e-05
GO:0006732	P	coenzyme metabolic process	109	146	6.6e-07	4.6e-05
GO:0030384	P	phosphoinositide metabolic process	38	42	6.6e-07	4.6e-05
GO:0006811	P	ion transport	490	770	6.8e-07	4.6e-05
GO:0061024	P	membrane organization	28	29	6.9e-07	4.6e-05
GO:0016044	P	cellular membrane organization	28	29	6.9e-07	4.6e-05
GO:0019637	P	organophosphate metabolic process	91	119	8.8e-07	5.9e-05
GO:0019318	P	hexose metabolic process	200	291	1.1e-06	6.9e-05
GO:0034637	P	cellular carbohydrate biosynthetic process	141	197	1.2e-06	7.7e-05
GO:0071103	P	DNA conformation change	204	298	1.3e-06	8.3e-05
GO:0000271	P	polysaccharide biosynthetic process	104	140	1.7e-06	0.00011
GO:0006790	P	sulfur metabolic process	64	80	2.4e-06	0.00015
GO:0033692	P	cellular polysaccharide biosynthetic process	101	136	2.5e-06	0.00016
GO:0045454	P	cell redox homeostasis	122	169	2.9e-06	0.00018
GO:0051276	P	chromosome organization	208	307	3.1e-06	0.00019
GO:0016568	P	chromatin modification	40	46	3.6e-06	0.00022
GO:0006644	P	phospholipid metabolic process	77	100	3.7e-06	0.00023
GO:0006323	P	DNA packaging	150	214	3.9e-06	0.00024
GO:0031497	P	chromatin assembly	149	213	5e-06	0.00029
GO:0006334	P	nucleosome assembly	149	213	5e-06	0.00029
GO:0065004	P	protein-DNA complex assembly	149	213	5e-06	0.00029
GO:0034728	P	nucleosome organization	149	213	5e-06	0.00029
GO:0030036	P	actin cytoskeleton organization	51	62	5.5e-06	0.00031
GO:0006486	P	protein amino acid glycosylation	44	52	5.6e-06	0.00031
GO:0070085	P	glycosylation	44	52	5.6e-06	0.00031
GO:0009100	P	glycoprotein metabolic process	44	52	5.6e-06	0.00031
GO:0009101	P	glycoprotein biosynthetic process	44	52	5.6e-06	0.00031
GO:0030029	P	actin filament-based process	51	62	5.5e-06	0.00031
GO:0043413	P	macromolecule glycosylation	44	52	5.6e-06	0.00031
GO:0032787	P	monocarboxylic acid metabolic process	125	175	5.4e-06	0.00031
GO:0006694	P	steroid biosynthetic process	59	74	7.2e-06	0.00039
GO:0007049	P	cell cycle	33	37	8e-06	0.00043
GO:0006325	P	chromatin organization	202	300	7.9e-06	0.00043
GO:0050789	P	regulation of biological process	1791	3039	9.5e-06	0.0005
GO:0006519	P	cellular amino acid and derivative metabolic process	406	641	1e-05	0.00054
GO:0006766	P	vitamin metabolic process	42	50	1.3e-05	0.00069
GO:0009110	P	vitamin biosynthetic process	42	50	1.3e-05	0.00069
GO:0009308	P	amine metabolic process	411	651	1.4e-05	0.00073
GO:0055085	P	transmembrane transport	594	963	1.5e-05	0.00076
GO:0009451	P	RNA modification	44	53	1.5e-05	0.00078
GO:0006725	P	cellular aromatic compound metabolic process	173	255	1.7e-05	0.00087
GO:0042440	P	pigment metabolic process	34	39	1.8e-05	0.00089
GO:0006767	P	water-soluble vitamin metabolic process	41	49	2.1e-05	0.001
GO:0042364	P	water-soluble vitamin biosynthetic process	41	49	2.1e-05	0.001
GO:0055086	P	nucleobase, nucleoside and nucleotide metabolic process	278	429	2.1e-05	0.001
GO:0009084	P	glutamine family amino acid biosynthetic process	31	35	2.1e-05	0.001
GO:0009081	P	branched chain family amino acid metabolic process	28	31	2.4e-05	0.0011
GO:0034404	P	nucleobase, nucleoside and nucleotide biosynthetic process	28	31	2.4e-05	0.0011
GO:0034654	P	nucleobase, nucleoside, nucleotide and nucleic acid biosynthetic process	28	31	2.4e-05	0.0011
GO:0006812	P	cation transport	411	655	3.2e-05	0.0015
GO:0009064	P	glutamine family amino acid metabolic process	55	70	3.2e-05	0.0015
GO:0007005	P	mitochondrion organization	17	17	3.7e-05	0.0017
GO:0034660	P	ncRNA metabolic process	163	241	3.8e-05	0.0018
GO:0007010	P	cytoskeleton organization	70	93	3.9e-05	0.0018
GO:0033014	P	tetrapyrrole biosynthetic process	43	53	5.8e-05	0.0026
GO:0006091	P	generation of precursor metabolites and energy	310	487	5.9e-05	0.0027
GO:0006497	P	protein amino acid lipidation	20	21	6.1e-05	0.0027
GO:0042157	P	lipoprotein metabolic process	20	21	6.1e-05	0.0027
GO:0042158	P	lipoprotein biosynthetic process	20	21	6.1e-05	0.0027
GO:0009725	P	response to hormone stimulus	36	43	6.5e-05	0.0029
GO:0009719	P	response to endogenous stimulus	36	43	6.5e-05	0.0029
GO:0010033	P	response to organic substance	36	43	6.5e-05	0.0029
GO:0042254	P	ribosome biogenesis	53	68	6.7e-05	0.0029
GO:0022613	P	ribonucleoprotein complex biogenesis	53	68	6.7e-05	0.0029
GO:0006626	P	protein targeting to mitochondrion	16	16	6.7e-05	0.0029
GO:0070585	P	protein localization in mitochondrion	16	16	6.7e-05	0.0029
GO:0034470	P	ncRNA processing	73	99	8.7e-05	0.0037
GO:0032774	P	RNA biosynthetic process	976	1637	8.8e-05	0.0037
GO:0030001	P	metal ion transport	283	444	0.0001	0.0043
GO:0006351	P	transcription, DNA-dependent	974	1635	0.0001	0.0043
GO:0051128	P	regulation of cellular component organization	19	20	0.00011	0.0044
GO:0006006	P	glucose metabolic process	178	269	0.00011	0.0046
GO:0006352	P	transcription initiation	81	112	0.00011	0.0046
GO:0009112	P	nucleobase metabolic process	22	24	0.00012	0.0047
GO:0042727	P	riboflavin and derivative biosynthetic process	15	15	0.00012	0.0048
GO:0042726	P	riboflavin and derivative metabolic process	15	15	0.00012	0.0048
GO:0006771	P	riboflavin metabolic process	15	15	0.00012	0.0048
GO:0018193	P	peptidyl-amino acid modification	15	15	0.00012	0.0048
GO:0009231	P	riboflavin biosynthetic process	15	15	0.00012	0.0048
GO:0044272	P	sulfur compound biosynthetic process	45	57	0.00014	0.0053
GO:0023052	P	signaling	733	1219	0.00016	0.0061
GO:0045017	P	glycerolipid biosynthetic process	18	19	0.00019	0.0071
GO:0046474	P	glycerophospholipid biosynthetic process	18	19	0.00019	0.0071
GO:0009070	P	serine family amino acid biosynthetic process	21	23	0.00019	0.0074
GO:0019438	P	aromatic compound biosynthetic process	48	62	0.0002	0.0075
GO:0006605	P	protein targeting	46	59	0.0002	0.0075
GO:0006631	P	fatty acid metabolic process	94	134	0.00022	0.0081
GO:0006534	P	cysteine metabolic process	14	14	0.00022	0.0084
GO:0034621	P	cellular macromolecular complex subunit organization	256	402	0.00023	0.0085
GO:0033365	P	protein localization in organelle	37	46	0.00027	0.01
GO:0033013	P	tetrapyrrole metabolic process	45	58	0.00028	0.01
GO:0008299	P	isoprenoid biosynthetic process	43	55	0.00029	0.01
GO:0006643	P	membrane lipid metabolic process	23	26	0.00028	0.01
GO:0006720	P	isoprenoid metabolic process	43	55	0.00029	0.01
GO:0045226	P	extracellular polysaccharide biosynthetic process	28	33	0.00028	0.01
GO:0017038	P	protein import	23	26	0.00028	0.01
GO:0046379	P	extracellular polysaccharide metabolic process	28	33	0.00028	0.01
GO:0006014	P	D-ribose metabolic process	17	18	0.00032	0.011
GO:0046112	P	nucleobase biosynthetic process	20	22	0.00032	0.011
GO:0006779	P	porphyrin biosynthetic process	32	39	0.00035	0.012
GO:0022402	P	cell cycle process	25	29	0.00036	0.013
GO:0006563	P	L-serine metabolic process	25	29	0.00036	0.013
GO:0046488	P	phosphatidylinositol metabolic process	22	25	0.00046	0.016
GO:0006753	P	nucleoside phosphate metabolic process	249	394	0.00053	0.018
GO:0009117	P	nucleotide metabolic process	249	394	0.00053	0.018
GO:0006665	P	sphingolipid metabolic process	19	21	0.00054	0.018
GO:0006518	P	peptide metabolic process	70	98	0.00058	0.02
GO:0006807	P	nitrogen compound metabolic process	2728	4753	0.00061	0.021
GO:0046164	P	alcohol catabolic process	140	212	0.00063	0.021
GO:0044275	P	cellular carbohydrate catabolic process	140	212	0.00063	0.021
GO:0044264	P	cellular polysaccharide metabolic process	115	171	0.00067	0.022
GO:0019344	P	cysteine biosynthetic process	12	12	0.00074	0.025
GO:0006535	P	cysteine biosynthetic process from serine	12	12	0.00074	0.025
GO:0050794	P	regulation of cellular process	1695	2926	0.00079	0.026
GO:0008654	P	phospholipid biosynthetic process	34	43	0.00086	0.028
GO:0006289	P	nucleotide-excision repair	23	27	0.00091	0.03
GO:0009250	P	glucan biosynthetic process	70	99	0.00092	0.03
GO:0006505	P	GPI anchor metabolic process	15	16	0.00096	0.031
GO:0006633	P	fatty acid biosynthetic process	78	112	0.001	0.032
GO:0034622	P	cellular macromolecular complex assembly	234	372	0.0011	0.035
GO:0006284	P	base-excision repair	20	23	0.0012	0.038
GO:0019320	P	hexose catabolic process	135	206	0.0012	0.039
GO:0046365	P	monosaccharide catabolic process	135	206	0.0012	0.039
GO:0006007	P	glucose catabolic process	135	206	0.0012	0.039
GO:0015994	P	chlorophyll metabolic process	11	11	0.0014	0.041
GO:0015995	P	chlorophyll biosynthetic process	11	11	0.0014	0.041
GO:0051274	P	beta-glucan biosynthetic process	11	11	0.0014	0.041
GO:0006897	P	endocytosis	11	11	0.0014	0.041
GO:0051273	P	beta-glucan metabolic process	11	11	0.0014	0.041
GO:0010324	P	membrane invagination	11	11	0.0014	0.041
GO:0006399	P	tRNA metabolic process	133	203	0.0014	0.041
GO:0006075	P	1,3-beta-glucan biosynthetic process	11	11	0.0014	0.041
GO:0006074	P	1,3-beta-glucan metabolic process	11	11	0.0014	0.041
GO:0009165	P	nucleotide biosynthetic process	199	314	0.0014	0.043
GO:0022403	P	cell cycle phase	17	19	0.0015	0.044
GO:0009082	P	branched chain family amino acid biosynthetic process	17	19	0.0015	0.044
GO:0015672	P	monovalent inorganic cation transport	236	377	0.0015	0.045
GO:0006366	P	transcription from RNA polymerase II promoter	42	56	0.0015	0.045
GO:0046489	P	phosphoinositide biosynthetic process	14	15	0.0016	0.048
GO:0033043	P	regulation of organelle organization	14	15	0.0016	0.048
GO:0006506	P	GPI anchor biosynthetic process	14	15	0.0016	0.048
GO:0051252	P	regulation of RNA metabolic process	913	1556	0.0017	0.05
GO:0017111	F	nucleoside-triphosphatase activity	915	1247	7.6e-40	3.8e-36
GO:0016817	F	hydrolase activity, acting on acid anhydrides	971	1339	1.1e-38	2.7e-35
GO:0016818	F	hydrolase activity, acting on acid anhydrides, in phosphorus-containing anhydrides	965	1332	3.2e-38	5.4e-35
GO:0000166	F	nucleotide binding	2808	4305	5.6e-38	7.1e-35
GO:0016462	F	pyrophosphatase activity	943	1306	1.6e-36	1.6e-33
GO:0032555	F	purine ribonucleotide binding	2530	3871	1.2e-35	8.7e-33
GO:0032553	F	ribonucleotide binding	2530	3871	1.2e-35	8.7e-33
GO:0017076	F	purine nucleotide binding	2653	4087	2.6e-34	1.5e-31
GO:0032559	F	adenyl ribonucleotide binding	2283	3478	2.6e-34	1.5e-31
GO:0005524	F	ATP binding	2279	3474	4.9e-34	2.5e-31
GO:0001883	F	purine nucleoside binding	2396	3679	9.7e-33	3.8e-30
GO:0001882	F	nucleoside binding	2397	3680	8.3e-33	3.8e-30
GO:0030554	F	adenyl nucleotide binding	2396	3679	9.7e-33	3.8e-30
GO:0016740	F	transferase activity	2427	3897	1.1e-18	3.9e-16
GO:0003824	F	catalytic activity	6962	11705	2e-17	6.7e-15
GO:0016787	F	hydrolase activity	2518	4080	8.4e-17	2.7e-14
GO:0003723	F	RNA binding	468	670	3e-15	8.3e-13
GO:0003735	F	structural constituent of ribosome	603	887	2.8e-15	8.3e-13
GO:0003924	F	GTPase activity	170	213	2.7e-14	7.1e-12
GO:0016301	F	kinase activity	1284	2032	1.3e-13	3.2e-11
GO:0016773	F	phosphotransferase activity, alcohol group as acceptor	1236	1952	1.5e-13	3.6e-11
GO:0042578	F	phosphoric ester hydrolase activity	206	270	2.9e-13	6.6e-11
GO:0016874	F	ligase activity	336	473	6e-13	1.3e-10
GO:0016887	F	ATPase activity	395	568	9.6e-13	2e-10
GO:0016879	F	ligase activity, forming carbon-nitrogen bonds	224	300	1.4e-12	2.8e-10
GO:0016790	F	thiolester hydrolase activity	65	70	2.9e-12	5.7e-10
GO:0004386	F	helicase activity	166	214	4.8e-12	8.9e-10
GO:0048037	F	cofactor binding	469	692	5.1e-12	9.3e-10
GO:0016853	F	isomerase activity	260	359	7.7e-12	1.3e-09
GO:0004721	F	phosphoprotein phosphatase activity	92	108	2.1e-11	3.5e-09
GO:0016881	F	acid-amino acid ligase activity	175	230	2.4e-11	3.9e-09
GO:0016772	F	transferase activity, transferring phosphorus-containing groups	1525	2473	3.2e-11	5.1e-09
GO:0016616	F	oxidoreductase activity, acting on the CH-OH group of donors, NAD or NADP as acceptor	193	259	6.1e-11	9.3e-09
GO:0004221	F	ubiquitin thiolesterase activity	59	64	6.8e-11	9.8e-09
GO:0016791	F	phosphatase activity	168	221	6.8e-11	9.8e-09
GO:0004674	F	protein serine/threonine kinase activity	967	1539	4.2e-10	5.9e-08
GO:0019842	F	vitamin binding	167	224	1e-09	1.4e-07
GO:0019787	F	small conjugating protein ligase activity	144	189	1.1e-09	1.5e-07
GO:0016614	F	oxidoreductase activity, acting on CH-OH group of donors	209	290	1.5e-09	2e-07
GO:0005198	F	structural molecule activity	872	1388	2.7e-09	3.4e-07
GO:0022892	F	substrate-specific transporter activity	745	1174	3e-09	3.7e-07
GO:0042623	F	ATPase activity, coupled	292	424	3.4e-09	4.1e-07
GO:0005215	F	transporter activity	1050	1692	3.6e-09	4.2e-07
GO:0008026	F	ATP-dependent helicase activity	105	133	6.3e-09	7.1e-07
GO:0070035	F	purine NTP-dependent helicase activity	105	133	6.3e-09	7.1e-07
GO:0019001	F	guanyl nucleotide binding	321	475	1.4e-08	1.5e-06
GO:0016835	F	carbon-oxygen lyase activity	78	95	2.2e-08	2.4e-06
GO:0004672	F	protein kinase activity	1020	1653	2.7e-08	2.8e-06
GO:0004722	F	protein serine/threonine phosphatase activity	53	60	2.7e-08	2.8e-06
GO:0050662	F	coenzyme binding	338	506	3.9e-08	4e-06
GO:0031072	F	heat shock protein binding	154	211	5e-08	5e-06
GO:0008170	F	N-methyltransferase activity	39	42	8e-08	7.6e-06
GO:0008134	F	transcription factor binding	48	54	8e-08	7.6e-06
GO:0005525	F	GTP binding	310	464	1.3e-07	1.2e-05
GO:0032561	F	guanyl ribonucleotide binding	310	464	1.3e-07	1.2e-05
GO:0016854	F	racemase and epimerase activity	44	49	1.4e-07	1.3e-05
GO:0003774	F	motor activity	116	155	2.3e-07	2.1e-05
GO:0015075	F	ion transmembrane transporter activity	580	919	3.7e-07	3.2e-05
GO:0016769	F	transferase activity, transferring nitrogenous groups	57	68	4.4e-07	3.8e-05
GO:0051082	F	unfolded protein binding	161	227	5.6e-07	4.6e-05
GO:0008324	F	cation transmembrane transporter activity	462	722	5.5e-07	4.6e-05
GO:0022891	F	substrate-specific transmembrane transporter activity	663	1062	5.7e-07	4.6e-05
GO:0008194	F	UDP-glycosyltransferase activity	88	114	6.4e-07	5.2e-05
GO:0008135	F	translation factor activity, nucleic acid binding	95	125	8.4e-07	6.6e-05
GO:0016788	F	hydrolase activity, acting on ester bonds	577	919	1e-06	7.9e-05
GO:0008173	F	RNA methyltransferase activity	27	28	1.2e-06	9.3e-05
GO:0008168	F	methyltransferase activity	210	308	1.4e-06	0.00011
GO:0008757	F	S-adenosylmethionine-dependent methyltransferase activity	56	68	1.8e-06	0.00013
GO:0030170	F	pyridoxal phosphate binding	99	133	2.6e-06	0.00019
GO:0022857	F	transmembrane transporter activity	734	1192	2.6e-06	0.00019
GO:0070279	F	vitamin B6 binding	99	133	2.6e-06	0.00019
GO:0016857	F	racemase and epimerase activity, acting on carbohydrates and derivatives	29	31	2.8e-06	0.0002
GO:0004298	F	threonine-type endopeptidase activity	35	39	3e-06	0.0002
GO:0070003	F	threonine-type peptidase activity	35	39	3e-06	0.0002
GO:0003777	F	microtubule motor activity	85	112	3.4e-06	0.00023
GO:0051540	F	metal cluster binding	106	145	4.9e-06	0.00032
GO:0051536	F	iron-sulfur cluster binding	106	145	4.9e-06	0.00032
GO:0003746	F	translation elongation factor activity	34	38	4.9e-06	0.00032
GO:0022890	F	inorganic cation transmembrane transporter activity	203	301	6.4e-06	0.00041
GO:0051287	F	NAD or NADH binding	65	83	7.7e-06	0.00049
GO:0031406	F	carboxylic acid binding	113	157	8.3e-06	0.00052
GO:0004518	F	nuclease activity	148	213	9.6e-06	0.00059
GO:0008138	F	protein tyrosine/serine/threonine phosphatase activity	19	19	1.1e-05	0.00068
GO:0043566	F	structure-specific DNA binding	49	60	1.2e-05	0.00075
GO:0016229	F	steroid dehydrogenase activity	55	69	1.5e-05	0.00088
GO:0015078	F	hydrogen ion transmembrane transporter activity	131	187	1.6e-05	0.00094
GO:0015077	F	monovalent inorganic cation transmembrane transporter activity	154	224	1.6e-05	0.00094
GO:0019888	F	protein phosphatase regulator activity	31	35	2.1e-05	0.0012
GO:0010181	F	FMN binding	31	35	2.1e-05	0.0012
GO:0019208	F	phosphatase regulator activity	31	35	2.1e-05	0.0012
GO:0003854	F	3-beta-hydroxy-delta5-steroid dehydrogenase activity	54	68	2.2e-05	0.0012
GO:0033764	F	steroid dehydrogenase activity, acting on the CH-OH group of donors, NAD or NADP as acceptor	54	68	2.2e-05	0.0012
GO:0008831	F	dTDP-4-dehydrorhamnose reductase activity	28	31	2.4e-05	0.0013
GO:0019843	F	rRNA binding	25	27	2.4e-05	0.0013
GO:0016741	F	transferase activity, transferring one-carbon groups	217	329	3e-05	0.0016
GO:0008601	F	protein phosphatase type 2A regulator activity	30	34	3.4e-05	0.0018
GO:0051539	F	4 iron, 4 sulfur cluster binding	35	41	3.6e-05	0.0019
GO:0016903	F	oxidoreductase activity, acting on the aldehyde or oxo group of donors	32	37	4.5e-05	0.0023
GO:0016836	F	hydro-lyase activity	58	75	4.6e-05	0.0024
GO:0016278	F	lysine N-methyltransferase activity	23	25	6.8e-05	0.0034
GO:0018024	F	histone-lysine N-methyltransferase activity	23	25	6.8e-05	0.0034
GO:0016279	F	protein-lysine N-methyltransferase activity	23	25	6.8e-05	0.0034
GO:0042054	F	histone methyltransferase activity	23	25	6.8e-05	0.0034
GO:0008276	F	protein methyltransferase activity	28	32	8.9e-05	0.0043
GO:0016627	F	oxidoreductase activity, acting on the CH-CH group of donors	90	126	0.0001	0.005
GO:0008094	F	DNA-dependent ATPase activity	19	20	0.00011	0.0051
GO:0016763	F	transferase activity, transferring pentosyl groups	30	35	0.00011	0.0053
GO:0001727	F	lipid kinase activity	24	27	0.00017	0.0081
GO:0004673	F	protein histidine kinase activity	21	23	0.00019	0.0088
GO:0016775	F	phosphotransferase activity, nitrogenous group as acceptor	21	23	0.00019	0.0088
GO:0000155	F	two-component sensor activity	21	23	0.00019	0.0088
GO:0005253	F	anion channel activity	44	56	0.0002	0.0089
GO:0003697	F	single-stranded DNA binding	31	37	0.00021	0.0093
GO:0016847	F	1-aminocyclopropane-1-carboxylate synthase activity	23	26	0.00028	0.012
GO:0008308	F	voltage-gated anion channel activity	43	55	0.00029	0.013
GO:0008375	F	acetylglucosaminyltransferase activity	20	22	0.00032	0.014
GO:0004747	F	ribokinase activity	17	18	0.00032	0.014
GO:0046527	F	glucosyltransferase activity	63	86	0.00035	0.015
GO:0016597	F	amino acid binding	92	132	0.00036	0.015
GO:0004428	F	inositol or phosphatidylinositol kinase activity	34	42	0.00038	0.016
GO:0005509	F	calcium ion binding	232	364	0.0004	0.017
GO:0008081	F	phosphoric diester hydrolase activity	38	48	0.00041	0.017
GO:0016810	F	hydrolase activity, acting on carbon-nitrogen (but not peptide) bonds	71	99	0.00044	0.018
GO:0016307	F	phosphatidylinositol phosphate kinase activity	22	25	0.00046	0.019
GO:0008121	F	ubiquinol-cytochrome-c reductase activity	16	17	0.00055	0.022
GO:0016681	F	oxidoreductase activity, acting on diphenols and related substances as donors, cytochrome as acceptor	16	17	0.00055	0.022
GO:0016667	F	oxidoreductase activity, acting on sulfur group of donors	77	109	0.00055	0.022
GO:0003702	F	RNA polymerase II transcription factor activity	39	50	0.00059	0.023
GO:0042803	F	protein homodimerization activity	12	12	0.00074	0.029
GO:0031418	F	L-ascorbic acid binding	12	12	0.00074	0.029
GO:0003779	F	actin binding	79	113	0.00078	0.03
GO:0008483	F	transaminase activity	30	37	0.0008	0.031
GO:0016620	F	oxidoreductase activity, acting on the aldehyde or oxo group of donors, NAD or NADP as acceptor	23	27	0.00091	0.035
GO:0015020	F	glucuronosyltransferase activity	15	16	0.00096	0.036
GO:0015018	F	galactosylgalactosylxylosylprotein 3-beta-glucuronosyltransferase activity	15	16	0.00096	0.036
GO:0008092	F	cytoskeletal protein binding	82	119	0.0012	0.046
GO:0003843	F	1,3-beta-glucan synthase activity	11	11	0.0014	0.05
GO:0035091	F	phosphoinositide binding	11	11	0.0014	0.05
GO:0005737	C	cytoplasm	1638	2288	2.2e-56	3e-53
GO:0005622	C	intracellular	4044	6211	7.2e-50	5e-47
GO:0044444	C	cytoplasmic part	1239	1715	5.6e-47	2.6e-44
GO:0044424	C	intracellular part	3411	5277	5.1e-40	1.8e-37
GO:0005623	C	cell	5886	9422	3e-38	7e-36
GO:0044464	C	cell part	5886	9422	3e-38	7e-36
GO:0032991	C	macromolecular complex	1573	2348	9e-31	1.8e-28
GO:0043229	C	intracellular organelle	2649	4154	1.2e-27	1.9e-25
GO:0043226	C	organelle	2649	4154	1.2e-27	1.9e-25
GO:0031967	C	organelle envelope	166	188	5.5e-23	7.6e-21
GO:0005739	C	mitochondrion	189	222	9.3e-22	1.2e-19
GO:0031090	C	organelle membrane	233	285	1.6e-21	1.8e-19
GO:0005740	C	mitochondrial envelope	150	170	7.5e-21	7.9e-19
GO:0044429	C	mitochondrial part	165	192	4.3e-20	4.3e-18
GO:0031975	C	envelope	188	228	1.7e-18	1.5e-16
GO:0031966	C	mitochondrial membrane	133	151	1.6e-18	1.5e-16
GO:0043231	C	intracellular membrane-bounded organelle	1716	2714	2.2e-17	1.7e-15
GO:0043227	C	membrane-bounded organelle	1734	2744	2.1e-17	1.7e-15
GO:0030529	C	ribonucleoprotein complex	656	962	7.2e-17	5.2e-15
GO:0044422	C	organelle part	788	1185	9.1e-16	6e-14
GO:0044446	C	intracellular organelle part	788	1185	9.1e-16	6e-14
GO:0005840	C	ribosome	609	895	1.6e-15	9.9e-14
GO:0043234	C	protein complex	794	1204	1.2e-14	7.2e-13
GO:0019866	C	organelle inner membrane	111	129	4.2e-14	2.4e-12
GO:0005743	C	mitochondrial inner membrane	110	128	6.6e-14	3.7e-12
GO:0005783	C	endoplasmic reticulum	117	140	6.8e-13	3.6e-11
GO:0008287	C	protein serine/threonine phosphatase complex	82	93	5.1e-12	2.6e-10
GO:0043232	C	intracellular non-membrane-bounded organelle	1123	1783	9.9e-12	4.7e-10
GO:0043228	C	non-membrane-bounded organelle	1123	1783	9.9e-12	4.7e-10
GO:0016020	C	membrane	2291	3792	5.3e-11	2.5e-09
GO:0044425	C	membrane part	1218	1977	2.7e-09	1.2e-07
GO:0012505	C	endomembrane system	89	113	1.1e-07	4.6e-06
GO:0033279	C	ribosomal subunit	95	122	1.1e-07	4.6e-06
GO:0031968	C	organelle outer membrane	25	25	3.1e-07	1.2e-05
GO:0019867	C	outer membrane	36	39	3.9e-07	1.5e-05
GO:0015935	C	small ribosomal subunit	62	76	9.5e-07	3.6e-05
GO:0005741	C	mitochondrial outer membrane	23	23	1e-06	3.8e-05
GO:0071212	C	subsynaptic reticulum	39	44	1.6e-06	5.8e-05
GO:0044432	C	endoplasmic reticulum part	39	44	1.6e-06	5.8e-05
GO:0005773	C	vacuole	19	19	1.1e-05	0.00038
GO:0031224	C	intrinsic to membrane	987	1640	1.3e-05	0.00044
GO:0016021	C	integral to membrane	975	1621	1.7e-05	0.00054
GO:0042175	C	nuclear envelope-endoplasmic reticulum network	34	39	1.8e-05	0.00056
GO:0005789	C	endoplasmic reticulum membrane	34	39	1.8e-05	0.00056
GO:0000786	C	nucleosome	146	212	2.3e-05	0.00069
GO:0032993	C	protein-DNA complex	146	212	2.3e-05	0.00069
GO:0000159	C	protein phosphatase type 2A complex	30	34	3.4e-05	0.001
GO:0000502	C	proteasome complex	42	51	3.5e-05	0.001
GO:0009536	C	plastid	43	53	5.8e-05	0.0016
GO:0009507	C	chloroplast	22	24	0.00012	0.0032
GO:0005794	C	Golgi apparatus	61	82	0.00021	0.0058
GO:0005886	C	plasma membrane	83	117	0.00027	0.0072
GO:0030117	C	membrane coat	65	89	0.00033	0.0084
GO:0048475	C	coated membrane	65	89	0.00033	0.0084
GO:0005839	C	proteasome core complex	36	45	0.0004	0.0097
GO:0031974	C	membrane-enclosed lumen	85	121	0.00039	0.0097
GO:0005875	C	microtubule associated complex	13	13	0.00041	0.0097
GO:0044428	C	nuclear part	98	142	0.00041	0.0097
GO:0000323	C	lytic vacuole	12	12	0.00074	0.017
GO:0005764	C	lysosome	12	12	0.00074	0.017
GO:0005634	C	nucleus	1261	2165	0.0012	0.027
GO:0033180	C	proton-transporting V-type ATPase, V1 domain	11	11	0.0014	0.03
GO:0000148	C	1,3-beta-glucan synthase complex	11	11	0.0014	0.03
