# Supplementary material for: Discovery of novel transcripts and gametophytic functions via RNA-seq analysis of maize gametophytic transcriptomes
Source: Genome Biol. 2014 Jul 31;15(7):414. doi: 10.1186/s13059-014-0414-2 (PMC4309534; doi:10.1186/s13059-014-0414-2)
Supplement: Additional file 9: Table S8. — GO terms overrepresented in each list of tissue enriched genes. (A) GO terms overrepresented in genes with seedling enrichment (two-fold higher in seedling compared to all other tissue types) and expressed above 0.1 FPKM; total of 8,066 genes, agrigo performed on 26 February 2013. (B) GO terms overrepresented in genes with pollen enrichment (two-fold higher in pollen compared to all other tissue types) and expressed above 0.1 FPKM; total of 2,224 genes, agrigo performed on 26 February 2013. (C) GO terms overrepresented in genes with B73/W23 embryo sac enrichment (two-fold B73/W23 combined embryo sac compared to all other tissue types) and expressed above 0.1 FPKM; total of 5,011 genes, agrigo performed on 26 February 2013. (D) GO terms overrepresented in genes with combined B73/W23 ovules enrichment (two-fold in B73/W23 ovules without embryo sacs compared to all other tissue types) and expressed above 0.1 FPKM; total of 1,770 genes, agrigo performed on 26 February 2013. (E) GO terms overrepresented in genes with enrichment in both B73 pollen and B73/W23 combined embryo sacs (two-fold compared to both seedling and ovule without embryo sacs) and expressed above 0.1 FPKM; total of 591 genes, agrigo performed on 26 February 2013. [file 13059_2014_414_MOESM9_ESM.xlsx]

## Sheet: Seedling
Table 8A. GO terms Overrepresented in genes with Seedling enrichment (2-fold higher in Seedling compared to all other tissue types) and expressed above 0.1 FPKM; total of 8,066 genes, agrigo performed on 2-26-13
GO term	Ontology	Description	Number in input list	Number in BG/Ref	p-value	FDR
GO:0055114	P	oxidation reduction	583	1881	1.6e-30	6.1e-27
GO:0008152	P	metabolic process	3102	13504	1.8e-16	3.5e-13
GO:0006629	P	lipid metabolic process	220	713	6.4e-13	8.3e-10
GO:0015979	P	photosynthesis	57	121	7.2e-12	7e-09
GO:0005975	P	carbohydrate metabolic process	322	1166	3.1e-11	2.4e-08
GO:0006725	P	cellular aromatic compound metabolic process	95	255	4e-11	2.6e-08
GO:0042221	P	response to chemical stimulus	145	445	6.2e-11	3.5e-08
GO:0050896	P	response to stimulus	652	2627	9e-11	4.4e-08
GO:0008610	P	lipid biosynthetic process	102	309	1.6e-08	6.7e-06
GO:0051186	P	cofactor metabolic process	97	290	1.7e-08	6.7e-06
GO:0044281	P	small molecule metabolic process	447	1792	2.4e-08	8.3e-06
GO:0051188	P	cofactor biosynthetic process	72	199	3.2e-08	1e-05
GO:0055085	P	transmembrane transport	257	963	5.7e-08	1.7e-05
GO:0019748	P	secondary metabolic process	33	69	1.1e-07	3e-05
GO:0019439	P	aromatic compound catabolic process	18	27	1.2e-07	3.2e-05
GO:0018130	P	heterocycle biosynthetic process	50	126	1.4e-07	3.5e-05
GO:0033013	P	tetrapyrrole metabolic process	29	58	1.9e-07	4.3e-05
GO:0033014	P	tetrapyrrole biosynthetic process	27	53	3e-07	6.5e-05
GO:0009416	P	response to light stimulus	21	37	5.9e-07	0.00012
GO:0009314	P	response to radiation	21	37	5.9e-07	0.00012
GO:0032787	P	monocarboxylic acid metabolic process	62	175	6.2e-07	0.00012
GO:0006979	P	response to oxidative stress	75	225	7.3e-07	0.00013
GO:0006950	P	response to stress	562	2374	7.4e-07	0.00013
GO:0009058	P	biosynthetic process	1197	5353	8.9e-07	0.00015
GO:0009628	P	response to abiotic stimulus	363	1470	1e-06	0.00016
GO:0009072	P	aromatic amino acid family metabolic process	32	72	1.3e-06	0.00017
GO:0006631	P	fatty acid metabolic process	50	134	1.3e-06	0.00017
GO:0044271	P	cellular nitrogen compound biosynthetic process	101	331	1.3e-06	0.00017
GO:0006857	P	oligopeptide transport	32	72	1.3e-06	0.00017
GO:0046483	P	heterocycle metabolic process	151	540	1.5e-06	0.00019
GO:0042592	P	homeostatic process	392	1608	1.5e-06	0.00019
GO:0006811	P	ion transport	204	770	1.8e-06	0.00022
GO:0042493	P	response to drug	42	108	2.5e-06	0.00029
GO:0015893	P	drug transport	42	108	2.5e-06	0.00029
GO:0065008	P	regulation of biological quality	404	1675	3.2e-06	0.00035
GO:0034641	P	cellular nitrogen compound metabolic process	193	728	3.2e-06	0.00035
GO:0042180	P	cellular ketone metabolic process	205	781	3.3e-06	0.00035
GO:0044283	P	small molecule biosynthetic process	127	446	3.5e-06	0.00036
GO:0006855	P	multidrug transport	24	50	5.2e-06	0.00052
GO:0015833	P	peptide transport	33	80	6.6e-06	0.00064
GO:0006633	P	fatty acid biosynthetic process	42	112	7.4e-06	0.0007
GO:0006812	P	cation transport	174	655	7.9e-06	0.00074
GO:0043436	P	oxoacid metabolic process	201	774	8.4e-06	0.00074
GO:0019752	P	carboxylic acid metabolic process	201	774	8.4e-06	0.00074
GO:0031323	P	regulation of cellular metabolic process	556	2398	9.1e-06	0.00079
GO:0019219	P	regulation of nucleobase, nucleoside, nucleotide and nucleic acid metabolic process	544	2344	9.9e-06	0.00081
GO:0051171	P	regulation of nitrogen compound metabolic process	544	2344	9.9e-06	0.00081
GO:0006082	P	organic acid metabolic process	201	776	9.9e-06	0.00081
GO:0005976	P	polysaccharide metabolic process	73	232	1e-05	0.00082
GO:0010556	P	regulation of macromolecule biosynthetic process	548	2367	1.2e-05	0.00091
GO:0009889	P	regulation of biosynthetic process	548	2367	1.2e-05	0.00091
GO:0031326	P	regulation of cellular biosynthetic process	548	2367	1.2e-05	0.00091
GO:0045449	P	regulation of transcription	541	2335	1.2e-05	0.00092
GO:0010468	P	regulation of gene expression	551	2385	1.4e-05	0.001
GO:0046394	P	carboxylic acid biosynthetic process	92	313	1.8e-05	0.0013
GO:0016053	P	organic acid biosynthetic process	92	313	1.8e-05	0.0013
GO:0044262	P	cellular carbohydrate metabolic process	163	617	2e-05	0.0014
GO:0019184	P	nonribosomal peptide biosynthetic process	30	74	2.5e-05	0.0014
GO:0006778	P	porphyrin metabolic process	21	44	2.2e-05	0.0014
GO:0009712	P	catechol metabolic process	30	74	2.5e-05	0.0014
GO:0034311	P	diol metabolic process	30	74	2.5e-05	0.0014
GO:0044249	P	cellular biosynthetic process	1125	5122	2.5e-05	0.0014
GO:0019540	P	siderophore biosynthetic process from catechol	30	74	2.5e-05	0.0014
GO:0018958	P	phenol metabolic process	30	74	2.5e-05	0.0014
GO:0009238	P	enterobactin metabolic process	30	74	2.5e-05	0.0014
GO:0009239	P	enterobactin biosynthetic process	30	74	2.5e-05	0.0014
GO:0009237	P	siderophore metabolic process	30	74	2.5e-05	0.0014
GO:0019290	P	siderophore biosynthetic process	30	74	2.5e-05	0.0014
GO:0009266	P	response to temperature stimulus	338	1409	2.7e-05	0.0015
GO:0030001	P	metal ion transport	122	444	3.2e-05	0.0018
GO:0042434	P	indole derivative metabolic process	12	19	3.8e-05	0.0019
GO:0042430	P	indole and derivative metabolic process	12	19	3.8e-05	0.0019
GO:0042440	P	pigment metabolic process	19	39	3.8e-05	0.0019
GO:0006568	P	tryptophan metabolic process	12	19	3.8e-05	0.0019
GO:0006586	P	indolalkylamine metabolic process	12	19	3.8e-05	0.0019
GO:0006558	P	L-phenylalanine metabolic process	12	19	3.8e-05	0.0019
GO:0006779	P	porphyrin biosynthetic process	19	39	3.8e-05	0.0019
GO:0044042	P	glucan metabolic process	46	134	3.9e-05	0.0019
GO:0006066	P	alcohol metabolic process	125	459	4e-05	0.0019
GO:0006073	P	cellular glucan metabolic process	46	134	3.9e-05	0.0019
GO:0006575	P	cellular amino acid derivative metabolic process	34	90	4.3e-05	0.0021
GO:0001659	P	temperature homeostasis	334	1403	5.4e-05	0.0024
GO:0050826	P	response to freezing	334	1403	5.4e-05	0.0024
GO:0009409	P	response to cold	334	1403	5.4e-05	0.0024
GO:0042309	P	homoiothermy	334	1403	5.4e-05	0.0024
GO:0048871	P	multicellular organismal homeostasis	334	1403	5.4e-05	0.0024
GO:0065007	P	biological regulation	973	4420	5.1e-05	0.0024
GO:0042219	P	cellular amino acid derivative catabolic process	11	17	5.8e-05	0.0026
GO:0080090	P	regulation of primary metabolic process	560	2461	6.1e-05	0.0026
GO:0044264	P	cellular polysaccharide metabolic process	55	171	6e-05	0.0026
GO:0046148	P	pigment biosynthetic process	17	34	6.3e-05	0.0027
GO:0060255	P	regulation of macromolecule metabolic process	564	2485	7.4e-05	0.0032
GO:0019222	P	regulation of metabolic process	569	2509	7.6e-05	0.0032
GO:0015672	P	monovalent inorganic cation transport	104	377	9.5e-05	0.004
GO:0050794	P	regulation of cellular process	655	2926	0.00011	0.0044
GO:0043043	P	peptide biosynthetic process	32	87	0.00013	0.0053
GO:0044255	P	cellular lipid metabolic process	90	321	0.00014	0.0058
GO:0010035	P	response to inorganic substance	14	27	0.00017	0.0068
GO:0009698	P	phenylpropanoid metabolic process	10	16	0.0002	0.0072
GO:0015994	P	chlorophyll metabolic process	8	11	0.00019	0.0072
GO:0015995	P	chlorophyll biosynthetic process	8	11	0.00019	0.0072
GO:0046274	P	lignin catabolic process	10	16	0.0002	0.0072
GO:0009074	P	aromatic amino acid family catabolic process	8	11	0.00019	0.0072
GO:0051179	P	localization	580	2585	0.00019	0.0072
GO:0006559	P	L-phenylalanine catabolic process	8	11	0.00019	0.0072
GO:0009808	P	lignin metabolic process	10	16	0.0002	0.0072
GO:0046271	P	phenylpropanoid catabolic process	10	16	0.0002	0.0072
GO:0006810	P	transport	571	2553	0.00028	0.0099
GO:0051234	P	establishment of localization	571	2553	0.00028	0.0099
GO:0006518	P	peptide metabolic process	34	98	0.0003	0.011
GO:0016114	P	terpenoid biosynthetic process	9	14	0.00031	0.011
GO:0006721	P	terpenoid metabolic process	9	14	0.00031	0.011
GO:0019321	P	pentose metabolic process	17	38	0.00035	0.012
GO:0015977	P	carbon fixation	14	29	0.00044	0.015
GO:0071704	P	organic substance metabolic process	14	29	0.00044	0.015
GO:0032501	P	multicellular organismal process	362	1578	0.0005	0.017
GO:0044282	P	small molecule catabolic process	75	269	0.00057	0.019
GO:0050789	P	regulation of biological process	668	3039	0.00058	0.019
GO:0045454	P	cell redox homeostasis	51	169	0.00059	0.02
GO:0050787	P	detoxification of mercury ion	10	18	0.00073	0.023
GO:0009636	P	response to toxin	10	18	0.00073	0.023
GO:0046689	P	response to mercury ion	10	18	0.00073	0.023
GO:0015694	P	mercury ion transport	10	18	0.00073	0.023
GO:0006014	P	D-ribose metabolic process	10	18	0.00073	0.023
GO:0019725	P	cellular homeostasis	54	183	0.00076	0.024
GO:0002376	P	immune system process	79	293	0.0012	0.037
GO:0006955	P	immune response	78	290	0.0014	0.042
GO:0016491	F	oxidoreductase activity	683	2232	2.8e-33	7.6e-30
GO:0005506	F	iron ion binding	287	872	2.4e-20	3.3e-17
GO:0009055	F	electron carrier activity	241	740	7.4e-17	6.9e-14
GO:0016758	F	transferase activity, transferring hexosyl groups	154	424	8.2e-16	5.7e-13
GO:0020037	F	heme binding	218	670	2.1e-15	1.2e-12
GO:0016757	F	transferase activity, transferring glycosyl groups	188	559	4.7e-15	1.8e-12
GO:0046906	F	tetrapyrrole binding	218	674	4.2e-15	1.8e-12
GO:0003824	F	catalytic activity	2672	11705	4.3e-14	1.5e-11
GO:0004497	F	monooxygenase activity	153	447	2.7e-13	8.4e-11
GO:0050662	F	coenzyme binding	166	506	1.6e-12	4.5e-10
GO:0016747	F	transferase activity, transferring acyl groups other than amino-acyl groups	100	265	5.3e-12	1.3e-09
GO:0048037	F	cofactor binding	211	692	6e-12	1.4e-09
GO:0016746	F	transferase activity, transferring acyl groups	110	311	5.2e-11	1.1e-08
GO:0004553	F	hydrolase activity, hydrolyzing O-glycosyl compounds	153	494	1.1e-09	2.2e-07
GO:0008171	F	O-methyltransferase activity	27	44	1.4e-09	2.5e-07
GO:0016798	F	hydrolase activity, acting on glycosyl bonds	161	531	2.3e-09	4e-07
GO:0005215	F	transporter activity	422	1692	5.4e-08	8.8e-06
GO:0016829	F	lyase activity	124	414	2.7e-07	4.2e-05
GO:0016209	F	antioxidant activity	87	267	3.2e-07	4.6e-05
GO:0051537	F	2 iron, 2 sulfur cluster binding	21	37	5.9e-07	8.2e-05
GO:0016740	F	transferase activity	890	3897	6.4e-07	8.4e-05
GO:0008415	F	acyltransferase activity	50	133	9.8e-07	0.00012
GO:0016627	F	oxidoreductase activity, acting on the CH-CH group of donors	48	126	1e-06	0.00012
GO:0016614	F	oxidoreductase activity, acting on CH-OH group of donors	91	290	1.1e-06	0.00013
GO:0051536	F	iron-sulfur cluster binding	53	145	1.3e-06	0.00014
GO:0051540	F	metal cluster binding	53	145	1.3e-06	0.00014
GO:0015238	F	drug transmembrane transporter activity	42	108	2.5e-06	0.00026
GO:0008168	F	methyltransferase activity	93	308	5.1e-06	0.0005
GO:0016628	F	oxidoreductase activity, acting on the CH-CH group of donors, NAD or NADP as acceptor	34	83	5.7e-06	0.00055
GO:0016684	F	oxidoreductase activity, acting on peroxide as acceptor	74	236	1e-05	0.00092
GO:0004601	F	peroxidase activity	74	236	1e-05	0.00092
GO:0022857	F	transmembrane transporter activity	293	1192	1.3e-05	0.0011
GO:0016682	F	oxidoreductase activity, acting on diphenols and related substances as donors, oxygen as acceptor	14	23	1.5e-05	0.0013
GO:0008667	F	2,3-dihydro-2,3-dihydroxybenzoate dehydrogenase activity	30	74	2.5e-05	0.002
GO:0016616	F	oxidoreductase activity, acting on the CH-OH group of donors, NAD or NADP as acceptor	78	259	3e-05	0.0024
GO:0016741	F	transferase activity, transferring one-carbon groups	94	329	5e-05	0.0038
GO:0050824	F	water binding	334	1403	5.4e-05	0.0039
GO:0050825	F	ice binding	334	1403	5.4e-05	0.0039
GO:0015297	F	antiporter activity	54	168	7.1e-05	0.005
GO:0050660	F	FAD binding	63	205	8.5e-05	0.0059
GO:0016762	F	xyloglucan:xyloglucosyl transferase activity	17	35	0.0001	0.0068
GO:0015291	F	secondary active transmembrane transporter activity	89	315	0.00012	0.0077
GO:0016984	F	ribulose-bisphosphate carboxylase activity	12	21	0.00015	0.0096
GO:0008471	F	laccase activity	10	16	0.0002	0.012
GO:0070008	F	serine-type exopeptidase activity	27	71	0.00022	0.013
GO:0016679	F	oxidoreductase activity, acting on diphenols and related substances as donors	18	40	0.00022	0.013
GO:0004185	F	serine-type carboxypeptidase activity	27	71	0.00022	0.013
GO:0030151	F	molybdenum ion binding	7	9	0.00026	0.015
GO:0016667	F	oxidoreductase activity, acting on sulfur group of donors	37	109	0.00027	0.015
GO:0022891	F	substrate-specific transmembrane transporter activity	251	1062	0.00057	0.032
GO:0004747	F	ribokinase activity	10	18	0.00073	0.037
GO:0016730	F	oxidoreductase activity, acting on iron-sulfur proteins as donors	10	18	0.00073	0.037
GO:0016731	F	oxidoreductase activity, acting on iron-sulfur proteins as donors, NAD or NADP as acceptor	7	10	0.00073	0.037
GO:0015097	F	mercury ion transmembrane transporter activity	10	18	0.00073	0.037
GO:0008937	F	ferredoxin reductase activity	7	10	0.00073	0.037
GO:0016759	F	cellulose synthase activity	18	44	0.00088	0.042
GO:0008236	F	serine-type peptidase activity	93	351	0.00089	0.042
GO:0017171	F	serine hydrolase activity	93	351	0.00089	0.042
GO:0016760	F	cellulose synthase (UDP-forming) activity	17	41	0.001	0.048
GO:0034357	C	photosynthetic membrane	49	97	8.4e-12	2.8e-09
GO:0009579	C	thylakoid	52	106	8.4e-12	2.8e-09
GO:0009521	C	photosystem	39	70	2.2e-11	4.8e-09
GO:0009536	C	plastid	30	53	2.6e-09	4.3e-07
GO:0009654	C	oxygen evolving complex	16	20	9.3e-09	1.2e-06
GO:0009522	C	photosystem I	15	21	3.6e-07	3.3e-05
GO:0048046	C	apoplast	43	105	3.7e-07	3.3e-05
GO:0009538	C	photosystem I reaction center	9	9	4e-07	3.3e-05
GO:0044436	C	thylakoid part	29	60	4.7e-07	3.4e-05
GO:0009523	C	photosystem II	24	46	7.6e-07	5.1e-05
GO:0016020	C	membrane	866	3792	8.5e-07	5.1e-05
GO:0009507	C	chloroplast	15	24	4.7e-06	0.00026
GO:0005576	C	extracellular region	132	472	6.3e-06	0.00032
GO:0019898	C	extrinsic to membrane	10	17	0.00039	0.019
GO:0044425	C	membrane part	444	1977	0.00078	0.035

## Sheet: Pollen
Table S8B. GO terms Overrepresented in genes with Pollen enrichment (2-fold higher in Pollen compared to all other tissue types) and expressed above 0.1 FPKM; total of 2,224 genes, agrigo performed on 2-26-13
GO term	Ontology	Description	Number in input list	Number in BG/Ref	p-value	FDR
GO:0019953	P	sexual reproduction	26	77	4.1e-16	8.1e-13
GO:0071555	P	cell wall organization	28	150	2.8e-10	2.8e-07
GO:0007010	P	cytoskeleton organization	21	93	1.2e-09	8e-07
GO:0008064	P	regulation of actin polymerization or depolymerization	8	12	8.1e-09	1.1e-06
GO:0071554	P	cell wall organization or biogenesis	34	233	3.5e-09	1.1e-06
GO:0000003	P	reproduction	26	151	6.9e-09	1.1e-06
GO:0051493	P	regulation of cytoskeleton organization	8	12	8.1e-09	1.1e-06
GO:0032970	P	regulation of actin filament-based process	8	12	8.1e-09	1.1e-06
GO:0032956	P	regulation of actin cytoskeleton organization	8	12	8.1e-09	1.1e-06
GO:0043254	P	regulation of protein complex assembly	8	12	8.1e-09	1.1e-06
GO:0032271	P	regulation of protein polymerization	8	12	8.1e-09	1.1e-06
GO:0030832	P	regulation of actin filament length	8	12	8.1e-09	1.1e-06
GO:0030833	P	regulation of actin filament polymerization	8	12	8.1e-09	1.1e-06
GO:0044087	P	regulation of cellular component biogenesis	8	12	8.1e-09	1.1e-06
GO:0030036	P	actin cytoskeleton organization	16	62	1.4e-08	1.7e-06
GO:0030029	P	actin filament-based process	16	62	1.4e-08	1.7e-06
GO:0007015	P	actin filament organization	8	14	4.5e-08	4.7e-06
GO:0030041	P	actin filament polymerization	8	14	4.5e-08	4.7e-06
GO:0008154	P	actin polymerization or depolymerization	8	14	4.5e-08	4.7e-06
GO:0033043	P	regulation of organelle organization	8	15	9.3e-08	9.2e-06
GO:0006468	P	protein amino acid phosphorylation	123	1630	1.9e-07	1.8e-05
GO:0050790	P	regulation of catalytic activity	26	180	2.6e-07	2.4e-05
GO:0065009	P	regulation of molecular function	26	181	3e-07	2.5e-05
GO:0032535	P	regulation of cellular component size	8	17	3.2e-07	2.5e-05
GO:0090066	P	regulation of anatomical structure size	8	17	3.2e-07	2.5e-05
GO:0043687	P	post-translational protein modification	141	1949	3.2e-07	2.5e-05
GO:0071669	P	plant-type cell wall organization or biogenesis	13	57	1.4e-06	9.2e-05
GO:0051128	P	regulation of cellular component organization	8	20	1.5e-06	9.2e-05
GO:0009664	P	plant-type cell wall organization	13	57	1.4e-06	9.2e-05
GO:0006464	P	protein modification process	144	2059	1.5e-06	9.2e-05
GO:0006796	P	phosphate metabolic process	142	2022	1.4e-06	9.2e-05
GO:0006793	P	phosphorus metabolic process	142	2023	1.4e-06	9.2e-05
GO:0051179	P	localization	174	2585	1.6e-06	9.4e-05
GO:0006810	P	transport	172	2553	1.7e-06	9.5e-05
GO:0051234	P	establishment of localization	172	2553	1.7e-06	9.5e-05
GO:0005975	P	carbohydrate metabolic process	90	1166	2.6e-06	0.00014
GO:0016310	P	phosphorylation	131	1871	3.6e-06	0.0002
GO:0042545	P	cell wall modification	15	83	5.2e-06	0.00027
GO:0043412	P	macromolecule modification	144	2129	7.6e-06	0.00039
GO:0051258	P	protein polymerization	17	113	1.6e-05	0.00082
GO:0055085	P	transmembrane transport	72	963	5.9e-05	0.0028
GO:0019751	P	polyol metabolic process	10	51	9.2e-05	0.0043
GO:0043623	P	cellular protein complex assembly	19	156	0.00011	0.005
GO:0007165	P	signal transduction	37	429	0.00023	0.01
GO:0023060	P	signal transmission	39	480	0.00051	0.022
GO:0023046	P	signaling process	39	480	0.00051	0.022
GO:0006629	P	lipid metabolic process	53	713	0.00053	0.023
GO:0032318	P	regulation of Ras GTPase activity	11	78	0.00084	0.035
GO:0009966	P	regulation of signal transduction	12	93	0.0011	0.041
GO:0044092	P	negative regulation of molecular function	9	57	0.0011	0.041
GO:0043086	P	negative regulation of catalytic activity	9	57	0.0011	0.041
GO:0023051	P	regulation of signaling process	12	93	0.0011	0.041
GO:0006811	P	ion transport	55	770	0.0011	0.041
GO:0010646	P	regulation of cell communication	12	93	0.0011	0.041
GO:0032147	P	activation of protein kinase activity	5	19	0.0014	0.042
GO:0006071	P	glycerol metabolic process	7	37	0.0013	0.042
GO:0045859	P	regulation of protein kinase activity	5	19	0.0014	0.042
GO:0033674	P	positive regulation of kinase activity	5	19	0.0014	0.042
GO:0051347	P	positive regulation of transferase activity	5	19	0.0014	0.042
GO:0019400	P	alditol metabolic process	7	37	0.0013	0.042
GO:0045860	P	positive regulation of protein kinase activity	5	19	0.0014	0.042
GO:0051338	P	regulation of transferase activity	5	19	0.0014	0.042
GO:0043549	P	regulation of kinase activity	5	19	0.0014	0.042
GO:0007205	P	activation of protein kinase C activity by G-protein coupled receptor protein signaling pathway	5	19	0.0014	0.042
GO:0007264	P	small GTPase mediated signal transduction	23	252	0.0015	0.045
GO:0030599	F	pectinesterase activity	37	137	1.6e-18	9.6e-16
GO:0004650	F	polygalacturonase activity	25	57	9e-19	9.6e-16
GO:0004091	F	carboxylesterase activity	44	225	5.7e-16	2.4e-13
GO:0030234	F	enzyme regulator activity	61	405	9.8e-16	3e-13
GO:0004857	F	enzyme inhibitor activity	37	203	9.9e-13	2.4e-10
GO:0005509	F	calcium ion binding	49	364	3.2e-11	6.6e-09
GO:0016773	F	phosphotransferase activity, alcohol group as acceptor	149	1952	7e-09	1.1e-06
GO:0004553	F	hydrolase activity, hydrolyzing O-glycosyl compounds	54	494	7.3e-09	1.1e-06
GO:0003779	F	actin binding	22	113	9.4e-09	1.3e-06
GO:0016788	F	hydrolase activity, acting on ester bonds	82	919	2.3e-08	2.8e-06
GO:0008092	F	cytoskeletal protein binding	22	119	2.5e-08	2.8e-06
GO:0004674	F	protein serine/threonine kinase activity	120	1539	5.1e-08	5.2e-06
GO:0016798	F	hydrolase activity, acting on glycosyl bonds	54	531	8e-08	7.6e-06
GO:0005083	F	small GTPase regulator activity	21	123	2.1e-07	1.9e-05
GO:0016301	F	kinase activity	146	2032	3e-07	2.3e-05
GO:0030695	F	GTPase regulator activity	22	136	2.9e-07	2.3e-05
GO:0004672	F	protein kinase activity	123	1653	3.9e-07	2.8e-05
GO:0060589	F	nucleoside-triphosphatase regulator activity	22	145	9e-07	6.1e-05
GO:0008081	F	phosphoric diester hydrolase activity	12	48	1.3e-06	8.2e-05
GO:0015297	F	antiporter activity	23	168	3.2e-06	0.00019
GO:0016772	F	transferase activity, transferring phosphorus-containing groups	165	2473	4.3e-06	0.00025
GO:0042578	F	phosphoric ester hydrolase activity	30	270	9.1e-06	0.00051
GO:0015291	F	secondary active transmembrane transporter activity	33	315	1.2e-05	0.00063
GO:0015300	F	solute:solute antiporter activity	17	118	2.9e-05	0.0015
GO:0016298	F	lipase activity	15	104	8.2e-05	0.004
GO:0016787	F	hydrolase activity	243	4080	8.9e-05	0.0042
GO:0015299	F	solute:hydrogen antiporter activity	15	105	9.2e-05	0.0042
GO:0015298	F	solute:cation antiporter activity	15	106	0.0001	0.0045
GO:0004620	F	phospholipase activity	9	43	0.00012	0.0051
GO:0008889	F	glycerophosphodiester phosphodiesterase activity	5	13	0.00019	0.0077
GO:0022857	F	transmembrane transporter activity	82	1192	0.00029	0.011
GO:0022891	F	substrate-specific transmembrane transporter activity	74	1062	0.00037	0.014
GO:0005089	F	Rho guanyl-nucleotide exchange factor activity	6	23	0.00047	0.017
GO:0005088	F	Ras guanyl-nucleotide exchange factor activity	6	23	0.00047	0.017
GO:0005096	F	GTPase activator activity	12	89	0.00076	0.027
GO:0004143	F	diacylglycerol kinase activity	5	19	0.0014	0.045
GO:0008047	F	enzyme activator activity	12	95	0.0013	0.045
GO:0005543	F	phospholipid binding	8	48	0.0014	0.045
GO:0022804	F	active transmembrane transporter activity	45	609	0.0014	0.046
GO:0022892	F	substrate-specific transporter activity	77	1174	0.0015	0.047
GO:0005576	C	extracellular region	52	472	1e-08	2.2e-06
GO:0016021	C	integral to membrane	113	1621	1.7e-05	0.0018
GO:0031224	C	intrinsic to membrane	113	1640	2.8e-05	0.002
GO:0005618	C	cell wall	18	142	9.6e-05	0.0051
GO:0005856	C	cytoskeleton	33	378	0.00038	0.016
GO:0030312	C	external encapsulating structure	19	180	0.00067	0.023
GO:0016020	C	membrane	219	3792	0.00075	0.023
GO:0044425	C	membrane part	120	1977	0.0018	0.049

## Sheet: Embryo Sac
Table S8C. GO terms Overrepresented in genes with B73/W23 Embryo Sac-enrichment (2-fold B73/W23 combined Embryo Sac compared to all other tissue types) and expressed above 0.1 FPKM; total of 5,011 genes, agrigo performed on 2-26-13
GO term	Ontology	Description	Number in input list	Number in BG/Ref	p-value	FDR
GO:0009889	P	regulation of biosynthetic process	310	2367	9.8e-14	6.2e-11
GO:0010556	P	regulation of macromolecule biosynthetic process	310	2367	9.8e-14	6.2e-11
GO:0031326	P	regulation of cellular biosynthetic process	310	2367	9.8e-14	6.2e-11
GO:0010468	P	regulation of gene expression	312	2385	9.5e-14	6.2e-11
GO:0045449	P	regulation of transcription	306	2335	1.3e-13	6.4e-11
GO:0019219	P	regulation of nucleobase, nucleoside, nucleotide and nucleic acid metabolic process	306	2344	2e-13	7.1e-11
GO:0051171	P	regulation of nitrogen compound metabolic process	306	2344	2e-13	7.1e-11
GO:0080090	P	regulation of primary metabolic process	318	2461	2.5e-13	7.9e-11
GO:0031323	P	regulation of cellular metabolic process	311	2398	2.8e-13	7.9e-11
GO:0060255	P	regulation of macromolecule metabolic process	320	2485	3.2e-13	8.2e-11
GO:0019222	P	regulation of metabolic process	321	2509	6.4e-13	1.5e-10
GO:0006350	P	transcription	327	2581	1.3e-12	2.7e-10
GO:0050794	P	regulation of cellular process	351	2926	1.4e-10	2.8e-08
GO:0050789	P	regulation of biological process	361	3039	2.5e-10	4.5e-08
GO:0006355	P	regulation of transcription, DNA-dependent	199	1554	6.2e-09	1e-06
GO:0051252	P	regulation of RNA metabolic process	199	1556	6.8e-09	1.1e-06
GO:0006351	P	transcription, DNA-dependent	203	1635	4.4e-08	6.6e-06
GO:0032774	P	RNA biosynthetic process	203	1637	4.8e-08	6.8e-06
GO:0065007	P	biological regulation	477	4420	1.3e-07	1.8e-05
GO:0010467	P	gene expression	435	4065	8.5e-07	0.00011
GO:0016070	P	RNA metabolic process	236	2113	1.1e-05	0.0012
GO:0006241	P	CTP biosynthetic process	9	20	1.4e-05	0.0012
GO:0046039	P	GTP metabolic process	9	20	1.4e-05	0.0012
GO:0046036	P	CTP metabolic process	9	20	1.4e-05	0.0012
GO:0009148	P	pyrimidine nucleoside triphosphate biosynthetic process	9	20	1.4e-05	0.0012
GO:0006183	P	GTP biosynthetic process	9	20	1.4e-05	0.0012
GO:0046051	P	UTP metabolic process	9	20	1.4e-05	0.0012
GO:0009209	P	pyrimidine ribonucleoside triphosphate biosynthetic process	9	20	1.4e-05	0.0012
GO:0009208	P	pyrimidine ribonucleoside triphosphate metabolic process	9	20	1.4e-05	0.0012
GO:0006228	P	UTP biosynthetic process	9	20	1.4e-05	0.0012
GO:0009147	P	pyrimidine nucleoside triphosphate metabolic process	9	21	2.3e-05	0.0019
GO:0034645	P	cellular macromolecule biosynthetic process	425	4117	2.5e-05	0.0019
GO:0009059	P	macromolecule biosynthetic process	425	4122	2.7e-05	0.0021
GO:0009220	P	pyrimidine ribonucleotide biosynthetic process	9	24	8.2e-05	0.0057
GO:0009218	P	pyrimidine ribonucleotide metabolic process	9	24	8.2e-05	0.0057
GO:0046131	P	pyrimidine ribonucleoside metabolic process	9	24	8.2e-05	0.0057
GO:0006139	P	nucleobase, nucleoside, nucleotide and nucleic acid metabolic process	422	4149	8.3e-05	0.0057
GO:0006213	P	pyrimidine nucleoside metabolic process	9	25	0.00012	0.0079
GO:0043170	P	macromolecule metabolic process	822	8547	0.0002	0.013
GO:0006221	P	pyrimidine nucleotide biosynthetic process	12	46	0.00031	0.02
GO:0044238	P	primary metabolic process	1003	10593	0.00035	0.022
GO:0006220	P	pyrimidine nucleotide metabolic process	12	47	0.00038	0.023
GO:0071669	P	plant-type cell wall organization or biogenesis	13	57	0.00072	0.042
GO:0009664	P	plant-type cell wall organization	13	57	0.00072	0.042
GO:0003700	F	transcription factor activity	159	967	1.3e-15	2.2e-12
GO:0030528	F	transcription regulator activity	204	1513	6.6e-11	5.5e-08
GO:0043565	F	sequence-specific DNA binding	98	654	2.7e-08	1.5e-05
GO:0008234	F	cysteine-type peptidase activity	50	266	6.9e-08	2.9e-05
GO:0016844	F	strictosidine synthase activity	9	17	2.6e-06	0.00073
GO:0016843	F	amine-lyase activity	9	17	2.6e-06	0.00073
GO:0004857	F	enzyme inhibitor activity	36	203	1.6e-05	0.0029
GO:0004550	F	nucleoside diphosphate kinase activity	9	20	1.4e-05	0.0029
GO:0045735	F	nutrient reservoir activity	26	126	1.5e-05	0.0029
GO:0003677	F	DNA binding	385	3704	3e-05	0.005
GO:0030145	F	manganese ion binding	17	74	0.00011	0.016
GO:0004722	F	protein serine/threonine phosphatase activity	14	60	0.00036	0.049
GO:0048046	C	apoplast	24	105	5.2e-06	0.002
GO:0005764	C	lysosome	6	12	0.0002	0.027
GO:0000323	C	lytic vacuole	6	12	0.0002	0.027

## Sheet: Ovule (No ES)
Table S8D. GO terms Overrepresented in genes with combined B73/W23 Ovules enrichment (2-fold in B73/W23 Ovules without Embryo Sacs compared to all other tissue types) and expressed above 0.1 FPKM; total of 1,770 genes, agrigo performed on 2-26-13
GO term	Ontology	Description	Number in input list	Number in BG/Ref	p-value	FDR
GO:0012501	P	programmed cell death	23	140	1e-12	4.9e-10
GO:0006915	P	apoptosis	23	140	1e-12	4.9e-10
GO:0016265	P	death	23	158	1.3e-11	3.2e-09
GO:0008219	P	cell death	23	158	1.3e-11	3.2e-09
GO:0006281	P	DNA repair	14	188	0.00027	0.049
GO:0006974	P	response to DNA damage stimulus	14	190	0.0003	0.049
GO:0032555	F	purine ribonucleotide binding	157	3871	2.9e-08	7.9e-06
GO:0032553	F	ribonucleotide binding	157	3871	2.9e-08	7.9e-06
GO:0005524	F	ATP binding	143	3474	4.2e-08	7.9e-06
GO:0032559	F	adenyl ribonucleotide binding	143	3478	4.5e-08	7.9e-06
GO:0017076	F	purine nucleotide binding	162	4087	7.2e-08	1e-05
GO:0000166	F	nucleotide binding	167	4305	1.7e-07	1.3e-05
GO:0030554	F	adenyl nucleotide binding	147	3679	1.5e-07	1.3e-05
GO:0001883	F	purine nucleoside binding	147	3679	1.5e-07	1.3e-05
GO:0001882	F	nucleoside binding	147	3680	1.5e-07	1.3e-05
GO:0016462	F	pyrophosphatase activity	58	1306	3e-05	0.0021
GO:0016818	F	hydrolase activity, acting on acid anhydrides, in phosphorus-containing anhydrides	58	1332	5e-05	0.0031
GO:0016817	F	hydrolase activity, acting on acid anhydrides	58	1339	5.8e-05	0.0031
GO:0017111	F	nucleoside-triphosphatase activity	55	1247	5.5e-05	0.0031

## Sheet: Pollen & Embryo Sac
Table S8E. GO terms Overrepresented in genes with enrichment in both B73 pollen and B73/W23 combined Embryo Sacs (2-fold compared to both seedling and ovule-without-embryo-sacs) and expressed above 0.1 FPKM; total of 591 genes, agrigo performed on 2-26-13
GO term	Ontology	Description	Number in input list	Number in BG/Ref	p-value	FDR
GO:0046039	P	GTP metabolic process	6	20	5.1e-08	4.6e-06
GO:0046036	P	CTP metabolic process	6	20	5.1e-08	4.6e-06
GO:0009209	P	pyrimidine ribonucleoside triphosphate biosynthetic process	6	20	5.1e-08	4.6e-06
GO:0009208	P	pyrimidine ribonucleoside triphosphate metabolic process	6	20	5.1e-08	4.6e-06
GO:0009148	P	pyrimidine nucleoside triphosphate biosynthetic process	6	20	5.1e-08	4.6e-06
GO:0006183	P	GTP biosynthetic process	6	20	5.1e-08	4.6e-06
GO:0006228	P	UTP biosynthetic process	6	20	5.1e-08	4.6e-06
GO:0006241	P	CTP biosynthetic process	6	20	5.1e-08	4.6e-06
GO:0046051	P	UTP metabolic process	6	20	5.1e-08	4.6e-06
GO:0009147	P	pyrimidine nucleoside triphosphate metabolic process	6	21	7.1e-08	5.7e-06
GO:0009218	P	pyrimidine ribonucleotide metabolic process	6	24	1.7e-07	1.1e-05
GO:0046131	P	pyrimidine ribonucleoside metabolic process	6	24	1.7e-07	1.1e-05
GO:0009220	P	pyrimidine ribonucleotide biosynthetic process	6	24	1.7e-07	1.1e-05
GO:0006213	P	pyrimidine nucleoside metabolic process	6	25	2.2e-07	1.3e-05
GO:0006221	P	pyrimidine nucleotide biosynthetic process	7	46	6.1e-07	3.2e-05
GO:0006220	P	pyrimidine nucleotide metabolic process	7	47	7e-07	3.5e-05
GO:0009119	P	ribonucleoside metabolic process	7	70	1.1e-05	0.00051
GO:0009116	P	nucleoside metabolic process	7	92	6.4e-05	0.0028
GO:0000272	P	polysaccharide catabolic process	5	54	0.00029	0.011
GO:0005975	P	carbohydrate metabolic process	27	1166	0.00028	0.011
GO:0005976	P	polysaccharide metabolic process	9	232	0.001	0.039
GO:0009206	P	purine ribonucleoside triphosphate biosynthetic process	9	241	0.0013	0.042
GO:0009201	P	ribonucleoside triphosphate biosynthetic process	9	241	0.0013	0.042
GO:0009142	P	nucleoside triphosphate biosynthetic process	9	241	0.0013	0.042
GO:0009145	P	purine nucleoside triphosphate biosynthetic process	9	241	0.0013	0.042
GO:0009199	P	ribonucleoside triphosphate metabolic process	9	247	0.0016	0.044
GO:0009205	P	purine ribonucleoside triphosphate metabolic process	9	247	0.0016	0.044
GO:0009141	P	nucleoside triphosphate metabolic process	9	248	0.0016	0.044
GO:0009144	P	purine nucleoside triphosphate metabolic process	9	247	0.0016	0.044
GO:0004550	F	nucleoside diphosphate kinase activity	6	20	5.1e-08	2.2e-05
GO:0016776	F	phosphotransferase activity, phosphate group as acceptor	7	49	9.4e-07	0.0002
GO:0004553	F	hydrolase activity, hydrolyzing O-glycosyl compounds	19	494	3.2e-06	0.00045
GO:0016798	F	hydrolase activity, acting on glycosyl bonds	19	531	8.7e-06	0.00092
GO:0019205	F	nucleobase, nucleoside, nucleotide kinase activity	7	77	2e-05	0.0017
GO:0030599	F	pectinesterase activity	8	137	0.00013	0.0091
GO:0004857	F	enzyme inhibitor activity	9	203	0.00039	0.024
GO:0004091	F	carboxylesterase activity	9	225	0.00082	0.044
