# Supplementary material for: Discovery of novel transcripts and gametophytic functions via RNA-seq analysis of maize gametophytic transcriptomes
Source: Genome Biol. 2014 Jul 31;15(7):414. doi: 10.1186/s13059-014-0414-2 (PMC4309534; doi:10.1186/s13059-014-0414-2)
Supplement: Additional file 10: Table S8. — Analysis of pollen-expressed subgenome 2 genes. [file 13059_2014_414_MOESM10_ESM.xlsx]

## Sheet: Sheet1
Table S9. Analysis of Pollen-expressed Subgenome 2 genes
Subgenome 2 Genes above 0.1 FPKM in B73 Pollen	Subgenome 2 Genes above 0.1 FPKM in B73 Pollen that are 2 fold higher in B73 Pollen than B73 Seedling, than B73/W23 Embryo Sacs, and than B73/W23 Ovules without Embryo Sacs	GO terms overrepresented in the Pollen-enriched Subgenome 2 Genes (above 0.1 FPKM in B73 Pollen that are 2 fold higher in B73 Pollen than B73 Seedling, than B73/W23 Embryo Sacs, and than B73/W23 Ovules without Embryo Sacs)
AC149475.2_FG002	AC197150.3_FG003	GO term	Ontology	Description	Number in input list	Number in BG/Ref	p-value	FDR
AC149818.2_FG004	AC205012.3_FG002	GO:0006810	P	transport	58	2553	1.3e-07	3.4e-05
AC149828.2_FG002	AC206223.3_FG008	GO:0051234	P	establishment of localization	58	2553	1.3e-07	3.4e-05
AC182617.3_FG001	AC208920.3_FG001	GO:0051179	P	localization	59	2585	8.1e-08	3.4e-05
AC183932.3_FG007	AC233901.1_FG010	GO:0055085	P	transmembrane transport	28	963	4.8e-06	0.00096
AC185300.4_FG002	GRMZM2G000471	GO:0030599	F	pectinesterase activity	12	137	9.6e-08	4e-05
AC185471.3_FG005	GRMZM2G000700	GO:0004091	F	carboxylesterase activity	14	225	4.3e-07	9.1e-05
AC187157.4_FG002	GRMZM2G001024	GO:0030234	F	enzyme regulator activity	17	405	4.6e-06	0.00065
AC189795.3_FG001	GRMZM2G002100	GO:0004857	F	enzyme inhibitor activity	11	203	2.5e-05	0.0027
AC191048.2_FG006	GRMZM2G002173	GO:0005509	F	calcium ion binding	14	364	7.9e-05	0.0067
AC194970.5_FG005	GRMZM2G002420	GO:0016020	C	membrane	65	3792	0.0002	0.019
AC195340.3_FG001	GRMZM2G003514	GO:0016021	C	integral to membrane	33	1621	0.00062	0.024
AC195874.2_FG002	GRMZM2G004092	GO:0031224	C	intrinsic to membrane	33	1640	0.00075	0.024
AC196426.3_FG007	GRMZM2G004330
AC196475.3_FG005	GRMZM2G004408
AC197150.3_FG003	GRMZM2G004440
AC197717.3_FG002	GRMZM2G004663
AC199782.5_FG001	GRMZM2G005016
AC199782.5_FG003	GRMZM2G005163
AC202915.3_FG002	GRMZM2G005540
AC203173.3_FG004	GRMZM2G006219
AC203865.3_FG001	GRMZM2G006765
AC204359.3_FG005	GRMZM2G007489
AC205012.3_FG002	GRMZM2G008622
AC206223.3_FG008	GRMZM2G009019
AC207342.3_FG007	GRMZM2G009083
AC207890.3_FG002	GRMZM2G010372
AC208327.4_FG006	GRMZM2G010937
AC208920.3_FG001	GRMZM2G010941
AC209242.3_FG003	GRMZM2G011098
AC210314.3_FG006	GRMZM2G011383
AC211164.5_FG004	GRMZM2G011878
AC211276.4_FG008	GRMZM2G012966
AC211474.3_FG006	GRMZM2G014618
AC213463.3_FG002	GRMZM2G014705
AC214507.3_FG001	GRMZM2G015324
AC215690.3_FG002	GRMZM2G015395
AC215723.3_FG001	GRMZM2G015418
AC217811.3_FG003	GRMZM2G015912
AC217887.3_FG005	GRMZM2G017329
AC217947.4_FG002	GRMZM2G017586
AC218035.3_FG004	GRMZM2G018148
AC233893.1_FG001	GRMZM2G018281
AC233894.1_FG005	GRMZM2G018372
AC233901.1_FG004	GRMZM2G018813
AC233901.1_FG010	GRMZM2G019209
AC233910.1_FG001	GRMZM2G019328
AC233910.1_FG004	GRMZM2G019956
AC233910.1_FG005	GRMZM2G020131
AC233914.1_FG001	GRMZM2G020666
AC233936.1_FG003	GRMZM2G021587
AC233949.1_FG004	GRMZM2G021725
AC233953.1_FG005	GRMZM2G022763
AC233955.1_FG008	GRMZM2G022782
AC234161.1_FG010	GRMZM2G023899
AC234185.1_FG007	GRMZM2G024495
GRMZM2G000076	GRMZM2G024887
GRMZM2G000177	GRMZM2G025175
GRMZM2G000245	GRMZM2G025833
GRMZM2G000261	GRMZM2G026171
GRMZM2G000471	GRMZM2G026532
GRMZM2G000481	GRMZM2G027173
GRMZM2G000592	GRMZM2G027187
GRMZM2G000640	GRMZM2G027351
GRMZM2G000660	GRMZM2G027495
GRMZM2G000665	GRMZM2G027726
GRMZM2G000674	GRMZM2G028492
GRMZM2G000700	GRMZM2G028643
GRMZM2G000710	GRMZM2G029243
GRMZM2G000777	GRMZM2G029558
GRMZM2G000936	GRMZM2G031394
GRMZM2G001024	GRMZM2G033926
GRMZM2G001180	GRMZM2G035282
GRMZM2G001444	GRMZM2G035996
GRMZM2G001457	GRMZM2G036697
GRMZM2G001668	GRMZM2G036832
GRMZM2G001750	GRMZM2G037193
GRMZM2G001887	GRMZM2G038622
GRMZM2G001905	GRMZM2G039009
GRMZM2G001991	GRMZM2G039900
GRMZM2G002100	GRMZM2G042897
GRMZM2G002130	GRMZM2G043575
GRMZM2G002135	GRMZM2G044100
GRMZM2G002173	GRMZM2G044175
GRMZM2G002280	GRMZM2G044834
GRMZM2G002304	GRMZM2G045270
GRMZM2G002416	GRMZM2G045278
GRMZM2G002420	GRMZM2G045294
GRMZM2G002427	GRMZM2G045435
GRMZM2G002523	GRMZM2G046743
GRMZM2G002756	GRMZM2G046824
GRMZM2G002807	GRMZM2G047131
GRMZM2G002828	GRMZM2G047208
GRMZM2G002851	GRMZM2G047296
GRMZM2G002858	GRMZM2G047632
GRMZM2G002859	GRMZM2G048008
GRMZM2G002911	GRMZM2G049238
GRMZM2G002948	GRMZM2G049606
GRMZM2G003022	GRMZM2G049726
GRMZM2G003043	GRMZM2G050364
GRMZM2G003057	GRMZM2G050727
GRMZM2G003068	GRMZM2G051103
GRMZM2G003108	GRMZM2G051491
GRMZM2G003109	GRMZM2G052277
GRMZM2G003124	GRMZM2G052434
GRMZM2G003331	GRMZM2G052844
GRMZM2G003377	GRMZM2G052908
GRMZM2G003409	GRMZM2G053387
GRMZM2G003417	GRMZM2G053831
GRMZM2G003493	GRMZM2G055209
GRMZM2G003514	GRMZM2G055782
GRMZM2G003642	GRMZM2G056221
GRMZM2G003663	GRMZM2G056539
GRMZM2G003814	GRMZM2G057529
GRMZM2G003853	GRMZM2G057567
GRMZM2G003861	GRMZM2G058491
GRMZM2G003930	GRMZM2G059106
GRMZM2G004023	GRMZM2G059445
GRMZM2G004040	GRMZM2G059538
GRMZM2G004083	GRMZM2G060073
GRMZM2G004092	GRMZM2G060400
GRMZM2G004119	GRMZM2G060630
GRMZM2G004138	GRMZM2G061016
GRMZM2G004157	GRMZM2G061118
GRMZM2G004172	GRMZM2G061419
GRMZM2G004182	GRMZM2G062844
GRMZM2G004188	GRMZM2G062953
GRMZM2G004222	GRMZM2G063151
GRMZM2G004290	GRMZM2G063435
GRMZM2G004330	GRMZM2G064382
GRMZM2G004408	GRMZM2G064954
GRMZM2G004440	GRMZM2G064969
GRMZM2G004619	GRMZM2G064984
GRMZM2G004663	GRMZM2G066041
GRMZM2G004784	GRMZM2G066191
GRMZM2G004898	GRMZM2G066343
GRMZM2G004997	GRMZM2G066710
GRMZM2G005016	GRMZM2G066950
GRMZM2G005061	GRMZM2G067508
GRMZM2G005146	GRMZM2G068613
GRMZM2G005163	GRMZM2G068647
GRMZM2G005195	GRMZM2G068682
GRMZM2G005251	GRMZM2G070761
GRMZM2G005284	GRMZM2G070913
GRMZM2G005298	GRMZM2G070978
GRMZM2G005304	GRMZM2G071362
GRMZM2G005374	GRMZM2G074173
GRMZM2G005419	GRMZM2G075000
GRMZM2G005433	GRMZM2G075100
GRMZM2G005459	GRMZM2G075222
GRMZM2G005540	GRMZM2G075496
GRMZM2G005554	GRMZM2G075588
GRMZM2G005710	GRMZM2G075619
GRMZM2G005737	GRMZM2G077828
GRMZM2G005834	GRMZM2G078090
GRMZM2G005849	GRMZM2G079308
GRMZM2G005865	GRMZM2G079938
GRMZM2G005954	GRMZM2G080056
GRMZM2G006069	GRMZM2G081359
GRMZM2G006219	GRMZM2G081774
GRMZM2G006234	GRMZM2G082512
GRMZM2G006297	GRMZM2G082612
GRMZM2G006428	GRMZM2G082809
GRMZM2G006429	GRMZM2G083813
GRMZM2G006474	GRMZM2G083847
GRMZM2G006672	GRMZM2G084489
GRMZM2G006678	GRMZM2G084885
GRMZM2G006765	GRMZM2G085409
GRMZM2G006806	GRMZM2G086136
GRMZM2G006894	GRMZM2G087245
GRMZM2G006948	GRMZM2G087728
GRMZM2G006953	GRMZM2G088208
GRMZM2G007021	GRMZM2G088549
GRMZM2G007060	GRMZM2G089086
GRMZM2G007063	GRMZM2G089409
GRMZM2G007103	GRMZM2G090487
GRMZM2G007258	GRMZM2G090627
GRMZM2G007276	GRMZM2G090669
GRMZM2G007283	GRMZM2G090935
GRMZM2G007384	GRMZM2G091435
GRMZM2G007404	GRMZM2G091579
GRMZM2G007489	GRMZM2G091742
GRMZM2G007590	GRMZM2G092391
GRMZM2G007630	GRMZM2G093408
GRMZM2G007695	GRMZM2G094304
GRMZM2G007729	GRMZM2G095895
GRMZM2G007736	GRMZM2G096064
GRMZM2G007810	GRMZM2G096435
GRMZM2G007854	GRMZM2G096897
GRMZM2G007867	GRMZM2G097122
GRMZM2G007907	GRMZM2G097395
GRMZM2G007922	GRMZM2G097421
GRMZM2G007933	GRMZM2G097533
GRMZM2G007953	GRMZM2G097987
GRMZM2G007981	GRMZM2G098203
GRMZM2G008058	GRMZM2G098744
GRMZM2G008216	GRMZM2G098912
GRMZM2G008273	GRMZM2G099109
GRMZM2G008410	GRMZM2G099167
GRMZM2G008558	GRMZM2G100313
GRMZM2G008622	GRMZM2G100333
GRMZM2G008714	GRMZM2G100931
GRMZM2G008748	GRMZM2G101062
GRMZM2G008765	GRMZM2G101125
GRMZM2G008859	GRMZM2G101852
GRMZM2G008862	GRMZM2G102161
GRMZM2G008865	GRMZM2G102200
GRMZM2G008919	GRMZM2G102404
GRMZM2G008972	GRMZM2G104118
GRMZM2G009019	GRMZM2G104511
GRMZM2G009083	GRMZM2G105933
GRMZM2G009136	GRMZM2G106136
GRMZM2G009163	GRMZM2G108284
GRMZM2G009359	GRMZM2G109472
GRMZM2G009571	GRMZM2G109842
GRMZM2G009593	GRMZM2G111537
GRMZM2G009683	GRMZM2G112100
GRMZM2G009715	GRMZM2G113057
GRMZM2G009808	GRMZM2G113619
GRMZM2G009871	GRMZM2G113818
GRMZM2G009876	GRMZM2G114613
GRMZM2G009928	GRMZM2G116427
GRMZM2G009936	GRMZM2G117564
GRMZM2G010105	GRMZM2G118515
GRMZM2G010136	GRMZM2G118717
GRMZM2G010146	GRMZM2G120136
GRMZM2G010152	GRMZM2G120816
GRMZM2G010202	GRMZM2G121458
GRMZM2G010221	GRMZM2G123550
GRMZM2G010323	GRMZM2G124524
GRMZM2G010348	GRMZM2G124667
GRMZM2G010372	GRMZM2G124701
GRMZM2G010422	GRMZM2G124739
GRMZM2G010468	GRMZM2G125320
GRMZM2G010551	GRMZM2G125356
GRMZM2G010596	GRMZM2G125507
GRMZM2G010599	GRMZM2G126742
GRMZM2G010775	GRMZM2G126946
GRMZM2G010783	GRMZM2G128078
GRMZM2G010801	GRMZM2G128549
GRMZM2G010836	GRMZM2G128771
GRMZM2G010927	GRMZM2G129108
GRMZM2G010929	GRMZM2G129150
GRMZM2G010937	GRMZM2G129585
GRMZM2G010941	GRMZM2G130278
GRMZM2G010991	GRMZM2G133282
GRMZM2G011031	GRMZM2G133621
GRMZM2G011079	GRMZM2G133793
GRMZM2G011098	GRMZM2G133972
GRMZM2G011218	GRMZM2G134045
GRMZM2G011219	GRMZM2G134162
GRMZM2G011253	GRMZM2G134219
GRMZM2G011319	GRMZM2G134523
GRMZM2G011383	GRMZM2G134752
GRMZM2G011404	GRMZM2G135073
GRMZM2G011473	GRMZM2G135085
GRMZM2G011491	GRMZM2G135629
GRMZM2G011520	GRMZM2G135664
GRMZM2G011590	GRMZM2G136121
GRMZM2G011624	GRMZM2G137550
GRMZM2G011655	GRMZM2G137558
GRMZM2G011743	GRMZM2G137713
GRMZM2G011806	GRMZM2G137864
GRMZM2G011878	GRMZM2G138999
GRMZM2G011915	GRMZM2G139093
GRMZM2G011980	GRMZM2G140448
GRMZM2G012143	GRMZM2G141034
GRMZM2G012160	GRMZM2G142584
GRMZM2G012276	GRMZM2G143211
GRMZM2G012284	GRMZM2G145944
GRMZM2G012393	GRMZM2G147787
GRMZM2G012479	GRMZM2G147809
GRMZM2G012601	GRMZM2G148374
GRMZM2G012874	GRMZM2G148539
GRMZM2G012966	GRMZM2G150014
GRMZM2G013100	GRMZM2G150107
GRMZM2G013349	GRMZM2G150248
GRMZM2G013461	GRMZM2G150350
GRMZM2G013619	GRMZM2G150608
GRMZM2G013625	GRMZM2G151122
GRMZM2G013695	GRMZM2G152328
GRMZM2G013726	GRMZM2G153152
GRMZM2G013750	GRMZM2G153212
GRMZM2G013814	GRMZM2G153217
GRMZM2G013892	GRMZM2G153369
GRMZM2G014091	GRMZM2G154447
GRMZM2G014154	GRMZM2G154960
GRMZM2G014170	GRMZM2G155260
GRMZM2G014313	GRMZM2G155822
GRMZM2G014341	GRMZM2G156415
GRMZM2G014400	GRMZM2G156857
GRMZM2G014618	GRMZM2G157043
GRMZM2G014705	GRMZM2G157172
GRMZM2G014854	GRMZM2G157812
GRMZM2G014975	GRMZM2G158008
GRMZM2G015159	GRMZM2G158216
GRMZM2G015324	GRMZM2G158649
GRMZM2G015361	GRMZM2G158721
GRMZM2G015395	GRMZM2G159041
GRMZM2G015418	GRMZM2G160027
GRMZM2G015730	GRMZM2G161787
GRMZM2G015735	GRMZM2G163099
GRMZM2G015875	GRMZM2G164136
GRMZM2G015906	GRMZM2G164470
GRMZM2G015912	GRMZM2G165173
GRMZM2G016066	GRMZM2G165255
GRMZM2G016097	GRMZM2G166035
GRMZM2G016153	GRMZM2G166044
GRMZM2G016250	GRMZM2G166162
GRMZM2G016296	GRMZM2G166661
GRMZM2G016655	GRMZM2G166745
GRMZM2G016657	GRMZM2G166873
GRMZM2G016923	GRMZM2G167149
GRMZM2G016926	GRMZM2G168190
GRMZM2G016948	GRMZM2G168274
GRMZM2G017193	GRMZM2G168369
GRMZM2G017305	GRMZM2G168439
GRMZM2G017329	GRMZM2G168449
GRMZM2G017334	GRMZM2G168933
GRMZM2G017426	GRMZM2G169259
GRMZM2G017460	GRMZM2G170326
GRMZM2G017525	GRMZM2G171080
GRMZM2G017532	GRMZM2G171279
GRMZM2G017586	GRMZM2G171435
GRMZM2G017789	GRMZM2G172264
GRMZM2G017815	GRMZM2G172664
GRMZM2G017835	GRMZM2G173419
GRMZM2G017941	GRMZM2G173597
GRMZM2G017957	GRMZM2G176173
GRMZM2G018148	GRMZM2G176537
GRMZM2G018177	GRMZM2G177610
GRMZM2G018197	GRMZM2G178247
GRMZM2G018238	GRMZM2G178398
GRMZM2G018251	GRMZM2G178972
GRMZM2G018280	GRMZM2G179120
GRMZM2G018281	GRMZM2G180272
GRMZM2G018356	GRMZM2G181000
GRMZM2G018372	GRMZM2G306677
GRMZM2G018398	GRMZM2G307402
GRMZM2G018447	GRMZM2G307404
GRMZM2G018462	GRMZM2G308351
GRMZM2G018607	GRMZM2G309035
GRMZM2G018813	GRMZM2G309048
GRMZM2G018837	GRMZM2G309847
GRMZM2G018901	GRMZM2G311905
GRMZM2G018992	GRMZM2G312301
GRMZM2G019029	GRMZM2G313216
GRMZM2G019106	GRMZM2G314663
GRMZM2G019144	GRMZM2G317270
GRMZM2G019166	GRMZM2G317406
GRMZM2G019173	GRMZM2G317614
GRMZM2G019209	GRMZM2G318592
GRMZM2G019251	GRMZM2G318689
GRMZM2G019284	GRMZM2G322866
GRMZM2G019325	GRMZM2G322888
GRMZM2G019328	GRMZM2G323558
GRMZM2G019335	GRMZM2G324423
GRMZM2G019358	GRMZM2G324544
GRMZM2G019413	GRMZM2G324643
GRMZM2G019538	GRMZM2G325612
GRMZM2G019597	GRMZM2G327406
GRMZM2G019695	GRMZM2G330565
GRMZM2G019812	GRMZM2G331283
GRMZM2G019901	GRMZM2G332660
GRMZM2G019956	GRMZM2G334225
GRMZM2G019958	GRMZM2G335419
GRMZM2G019986	GRMZM2G336077
GRMZM2G020096	GRMZM2G337894
GRMZM2G020131	GRMZM2G339781
GRMZM2G020148	GRMZM2G340065
GRMZM2G020196	GRMZM2G342375
GRMZM2G020201	GRMZM2G342691
GRMZM2G020409	GRMZM2G343068
GRMZM2G020484	GRMZM2G343428
GRMZM2G020594	GRMZM2G347047
GRMZM2G020653	GRMZM2G347174
GRMZM2G020666	GRMZM2G348257
GRMZM2G020801	GRMZM2G350662
GRMZM2G020898	GRMZM2G350711
GRMZM2G020912	GRMZM2G351747
GRMZM2G020920	GRMZM2G352428
GRMZM2G020982	GRMZM2G354855
GRMZM2G021051	GRMZM2G355469
GRMZM2G021129	GRMZM2G355600
GRMZM2G021225	GRMZM2G359105
GRMZM2G021313	GRMZM2G359314
GRMZM2G021331	GRMZM2G359566
GRMZM2G021378	GRMZM2G359664
GRMZM2G021436	GRMZM2G359746
GRMZM2G021439	GRMZM2G360529
GRMZM2G021471	GRMZM2G362823
GRMZM2G021587	GRMZM2G363557
GRMZM2G021598	GRMZM2G365613
GRMZM2G021725	GRMZM2G365815
GRMZM2G021802	GRMZM2G367094
GRMZM2G021822	GRMZM2G368556
GRMZM2G021877	GRMZM2G369701
GRMZM2G021912	GRMZM2G372952
GRMZM2G022054	GRMZM2G378217
GRMZM2G022175	GRMZM2G379219
GRMZM2G022180	GRMZM2G384972
GRMZM2G022206	GRMZM2G386171
GRMZM2G022212	GRMZM2G387935
GRMZM2G022213	GRMZM2G390096
GRMZM2G022308	GRMZM2G396951
GRMZM2G022659	GRMZM2G400109
GRMZM2G022694	GRMZM2G406177
GRMZM2G022763	GRMZM2G408768
GRMZM2G022782	GRMZM2G410951
GRMZM2G022921	GRMZM2G412075
GRMZM2G022947	GRMZM2G412304
GRMZM2G022958	GRMZM2G414252
GRMZM2G023008	GRMZM2G414304
GRMZM2G023051	GRMZM2G414826
GRMZM2G023080	GRMZM2G415170
GRMZM2G023194	GRMZM2G416142
GRMZM2G023293	GRMZM2G416544
GRMZM2G023347	GRMZM2G416733
GRMZM2G023387	GRMZM2G417125
GRMZM2G023418	GRMZM2G418766
GRMZM2G023528	GRMZM2G419452
GRMZM2G023652	GRMZM2G419542
GRMZM2G023755	GRMZM2G419826
GRMZM2G023858	GRMZM2G420004
GRMZM2G023899	GRMZM2G420010
GRMZM2G023992	GRMZM2G422190
GRMZM2G024151	GRMZM2G422641
GRMZM2G024180	GRMZM2G426732
GRMZM2G024310	GRMZM2G427319
GRMZM2G024437	GRMZM2G433847
GRMZM2G024476	GRMZM2G433959
GRMZM2G024482	GRMZM2G434425
GRMZM2G024495	GRMZM2G434935
GRMZM2G024647	GRMZM2G435756
GRMZM2G024655	GRMZM2G436707
GRMZM2G024657	GRMZM2G436950
GRMZM2G024718	GRMZM2G438704
GRMZM2G024730	GRMZM2G438722
GRMZM2G024738	GRMZM2G439908
GRMZM2G024811	GRMZM2G448511
GRMZM2G024838	GRMZM2G448687
GRMZM2G024851	GRMZM2G449359
GRMZM2G024887	GRMZM2G451179
GRMZM2G025024	GRMZM2G454327
GRMZM2G025031	GRMZM2G455238
GRMZM2G025054	GRMZM2G455491
GRMZM2G025095	GRMZM2G455658
GRMZM2G025126	GRMZM2G456923
GRMZM2G025171	GRMZM2G457523
GRMZM2G025175	GRMZM2G459746
GRMZM2G025215	GRMZM2G462422
GRMZM2G025227	GRMZM2G462924
GRMZM2G025243	GRMZM2G463471
GRMZM2G025248	GRMZM2G464176
GRMZM2G025250	GRMZM2G466667
GRMZM2G025322	GRMZM2G468788
GRMZM2G025366	GRMZM2G482245
GRMZM2G025387	GRMZM2G503156
GRMZM2G025459	GRMZM2G508931
GRMZM2G025470	GRMZM2G570768
GRMZM2G025671	GRMZM2G575116
GRMZM2G025783	GRMZM2G580536
GRMZM2G025806	GRMZM2G700808
GRMZM2G025833	GRMZM2G700981
GRMZM2G025867	GRMZM2G701688
GRMZM2G025882
GRMZM2G025924
GRMZM2G025939
GRMZM2G025966
GRMZM2G026043
GRMZM2G026157
GRMZM2G026171
GRMZM2G026180
GRMZM2G026309
GRMZM2G026532
GRMZM2G026742
GRMZM2G026800
GRMZM2G026802
GRMZM2G026892
GRMZM2G026922
GRMZM2G026962
GRMZM2G026969
GRMZM2G026983
GRMZM2G027043
GRMZM2G027052
GRMZM2G027075
GRMZM2G027131
GRMZM2G027166
GRMZM2G027173
GRMZM2G027187
GRMZM2G027209
GRMZM2G027232
GRMZM2G027309
GRMZM2G027351
GRMZM2G027378
GRMZM2G027495
GRMZM2G027535
GRMZM2G027546
GRMZM2G027726
GRMZM2G027728
GRMZM2G027825
GRMZM2G027932
GRMZM2G027995
GRMZM2G028005
GRMZM2G028054
GRMZM2G028190
GRMZM2G028216
GRMZM2G028266
GRMZM2G028346
GRMZM2G028393
GRMZM2G028492
GRMZM2G028643
GRMZM2G028794
GRMZM2G028813
GRMZM2G028834
GRMZM2G028855
GRMZM2G028883
GRMZM2G028905
GRMZM2G028921
GRMZM2G028929
GRMZM2G028945
GRMZM2G028980
GRMZM2G028986
GRMZM2G029039
GRMZM2G029058
GRMZM2G029101
GRMZM2G029184
GRMZM2G029243
GRMZM2G029478
GRMZM2G029486
GRMZM2G029558
GRMZM2G029632
GRMZM2G029685
GRMZM2G029756
GRMZM2G029974
GRMZM2G030097
GRMZM2G030125
GRMZM2G030139
GRMZM2G030148
GRMZM2G030165
GRMZM2G030167
GRMZM2G030169
GRMZM2G030240
GRMZM2G030241
GRMZM2G030293
GRMZM2G030384
GRMZM2G030402
GRMZM2G030458
GRMZM2G030542
GRMZM2G030646
GRMZM2G030688
GRMZM2G030762
GRMZM2G030839
GRMZM2G030858
GRMZM2G030915
GRMZM2G031326
GRMZM2G031352
GRMZM2G031394
GRMZM2G031447
GRMZM2G031477
GRMZM2G031586
GRMZM2G031607
GRMZM2G031827
GRMZM2G031837
GRMZM2G031846
GRMZM2G031963
GRMZM2G032028
GRMZM2G032154
GRMZM2G032163
GRMZM2G032190
GRMZM2G032282
GRMZM2G032314
GRMZM2G032348
GRMZM2G032350
GRMZM2G032367
GRMZM2G032447
GRMZM2G032484
GRMZM2G032555
GRMZM2G033283
GRMZM2G033352
GRMZM2G033724
GRMZM2G033846
GRMZM2G033926
GRMZM2G034005
GRMZM2G034013
GRMZM2G034025
GRMZM2G034043
GRMZM2G034083
GRMZM2G034122
GRMZM2G034157
GRMZM2G034206
GRMZM2G034243
GRMZM2G034260
GRMZM2G034313
GRMZM2G034326
GRMZM2G034342
GRMZM2G034511
GRMZM2G034573
GRMZM2G034575
GRMZM2G034631
GRMZM2G034697
GRMZM2G034794
GRMZM2G034804
GRMZM2G034882
GRMZM2G034947
GRMZM2G035063
GRMZM2G035150
GRMZM2G035153
GRMZM2G035202
GRMZM2G035282
GRMZM2G035341
GRMZM2G035356
GRMZM2G035395
GRMZM2G035421
GRMZM2G035517
GRMZM2G035542
GRMZM2G035632
GRMZM2G035779
GRMZM2G035807
GRMZM2G035928
GRMZM2G035985
GRMZM2G035996
GRMZM2G036034
GRMZM2G036070
GRMZM2G036120
GRMZM2G036448
GRMZM2G036464
GRMZM2G036502
GRMZM2G036619
GRMZM2G036697
GRMZM2G036829
GRMZM2G036832
GRMZM2G036837
GRMZM2G036861
GRMZM2G037104
GRMZM2G037150
GRMZM2G037185
GRMZM2G037193
GRMZM2G037204
GRMZM2G037280
GRMZM2G037350
GRMZM2G037496
GRMZM2G037685
GRMZM2G037694
GRMZM2G037923
GRMZM2G037926
GRMZM2G037941
GRMZM2G038013
GRMZM2G038108
GRMZM2G038195
GRMZM2G038243
GRMZM2G038384
GRMZM2G038401
GRMZM2G038519
GRMZM2G038588
GRMZM2G038622
GRMZM2G038691
GRMZM2G038801
GRMZM2G038820
GRMZM2G038821
GRMZM2G039009
GRMZM2G039011
GRMZM2G039106
GRMZM2G039155
GRMZM2G039251
GRMZM2G039263
GRMZM2G039396
GRMZM2G039525
GRMZM2G039536
GRMZM2G039542
GRMZM2G039600
GRMZM2G039622
GRMZM2G039811
GRMZM2G039889
GRMZM2G039900
GRMZM2G039919
GRMZM2G039982
GRMZM2G040094
GRMZM2G040131
GRMZM2G040209
GRMZM2G040309
GRMZM2G040320
GRMZM2G040467
GRMZM2G040477
GRMZM2G040642
GRMZM2G040750
GRMZM2G040803
GRMZM2G040902
GRMZM2G040933
GRMZM2G040970
GRMZM2G040991
GRMZM2G041060
GRMZM2G041238
GRMZM2G041269
GRMZM2G041310
GRMZM2G041633
GRMZM2G041799
GRMZM2G041822
GRMZM2G041842
GRMZM2G041885
GRMZM2G041959
GRMZM2G042034
GRMZM2G042061
GRMZM2G042118
GRMZM2G042136
GRMZM2G042179
GRMZM2G042195
GRMZM2G042356
GRMZM2G042502
GRMZM2G042592
GRMZM2G042593
GRMZM2G042604
GRMZM2G042636
GRMZM2G042660
GRMZM2G042806
GRMZM2G042838
GRMZM2G042897
GRMZM2G043162
GRMZM2G043277
GRMZM2G043310
GRMZM2G043338
GRMZM2G043501
GRMZM2G043509
GRMZM2G043575
GRMZM2G043737
GRMZM2G043764
GRMZM2G043776
GRMZM2G043782
GRMZM2G043822
GRMZM2G043843
GRMZM2G043887
GRMZM2G043903
GRMZM2G043983
GRMZM2G044100
GRMZM2G044175
GRMZM2G044337
GRMZM2G044398
GRMZM2G044591
GRMZM2G044670
GRMZM2G044684
GRMZM2G044744
GRMZM2G044771
GRMZM2G044775
GRMZM2G044834
GRMZM2G044882
GRMZM2G044900
GRMZM2G044963
GRMZM2G045226
GRMZM2G045239
GRMZM2G045257
GRMZM2G045270
GRMZM2G045278
GRMZM2G045280
GRMZM2G045294
GRMZM2G045303
GRMZM2G045421
GRMZM2G045435
GRMZM2G045664
GRMZM2G045686
GRMZM2G045690
GRMZM2G045706
GRMZM2G045970
GRMZM2G046011
GRMZM2G046021
GRMZM2G046025
GRMZM2G046055
GRMZM2G046306
GRMZM2G046348
GRMZM2G046418
GRMZM2G046472
GRMZM2G046558
GRMZM2G046583
GRMZM2G046743
GRMZM2G046804
GRMZM2G046824
GRMZM2G046961
GRMZM2G047042
GRMZM2G047095
GRMZM2G047097
GRMZM2G047131
GRMZM2G047143
GRMZM2G047161
GRMZM2G047167
GRMZM2G047204
GRMZM2G047208
GRMZM2G047214
GRMZM2G047296
GRMZM2G047412
GRMZM2G047431
GRMZM2G047486
GRMZM2G047577
GRMZM2G047632
GRMZM2G047727
GRMZM2G047732
GRMZM2G047860
GRMZM2G047894
GRMZM2G048008
GRMZM2G048013
GRMZM2G048281
GRMZM2G048377
GRMZM2G048411
GRMZM2G048494
GRMZM2G048537
GRMZM2G048559
GRMZM2G048561
GRMZM2G048611
GRMZM2G048621
GRMZM2G048644
GRMZM2G048661
GRMZM2G048733
GRMZM2G048928
GRMZM2G049013
GRMZM2G049185
GRMZM2G049229
GRMZM2G049238
GRMZM2G049398
GRMZM2G049416
GRMZM2G049418
GRMZM2G049484
GRMZM2G049606
GRMZM2G049726
GRMZM2G049839
GRMZM2G050003
GRMZM2G050118
GRMZM2G050193
GRMZM2G050286
GRMZM2G050364
GRMZM2G050484
GRMZM2G050553
GRMZM2G050645
GRMZM2G050647
GRMZM2G050658
GRMZM2G050693
GRMZM2G050714
GRMZM2G050727
GRMZM2G050800
GRMZM2G051004
GRMZM2G051009
GRMZM2G051050
GRMZM2G051101
GRMZM2G051103
GRMZM2G051208
GRMZM2G051219
GRMZM2G051270
GRMZM2G051374
GRMZM2G051491
GRMZM2G051613
GRMZM2G051689
GRMZM2G051738
GRMZM2G051750
GRMZM2G051767
GRMZM2G051782
GRMZM2G051792
GRMZM2G051842
GRMZM2G052200
GRMZM2G052277
GRMZM2G052339
GRMZM2G052423
GRMZM2G052434
GRMZM2G052630
GRMZM2G052654
GRMZM2G052713
GRMZM2G052740
GRMZM2G052844
GRMZM2G052855
GRMZM2G052869
GRMZM2G052875
GRMZM2G052908
GRMZM2G052926
GRMZM2G052985
GRMZM2G053004
GRMZM2G053199
GRMZM2G053239
GRMZM2G053261
GRMZM2G053311
GRMZM2G053322
GRMZM2G053387
GRMZM2G053434
GRMZM2G053574
GRMZM2G053652
GRMZM2G053726
GRMZM2G053766
GRMZM2G053831
GRMZM2G053898
GRMZM2G054012
GRMZM2G054013
GRMZM2G054109
GRMZM2G054123
GRMZM2G054162
GRMZM2G054224
GRMZM2G054227
GRMZM2G054233
GRMZM2G054247
GRMZM2G054300
GRMZM2G054354
GRMZM2G054468
GRMZM2G054522
GRMZM2G054537
GRMZM2G054588
GRMZM2G054703
GRMZM2G054969
GRMZM2G055116
GRMZM2G055141
GRMZM2G055209
GRMZM2G055219
GRMZM2G055413
GRMZM2G055437
GRMZM2G055520
GRMZM2G055652
GRMZM2G055667
GRMZM2G055782
GRMZM2G055785
GRMZM2G055899
GRMZM2G055936
GRMZM2G055960
GRMZM2G055970
GRMZM2G056068
GRMZM2G056145
GRMZM2G056221
GRMZM2G056335
GRMZM2G056350
GRMZM2G056539
GRMZM2G056564
GRMZM2G056573
GRMZM2G056632
GRMZM2G056867
GRMZM2G056920
GRMZM2G057056
GRMZM2G057075
GRMZM2G057078
GRMZM2G057129
GRMZM2G057237
GRMZM2G057243
GRMZM2G057329
GRMZM2G057408
GRMZM2G057437
GRMZM2G057448
GRMZM2G057529
GRMZM2G057567
GRMZM2G057698
GRMZM2G057852
GRMZM2G057865
GRMZM2G058024
GRMZM2G058095
GRMZM2G058098
GRMZM2G058345
GRMZM2G058358
GRMZM2G058366
GRMZM2G058491
GRMZM2G058522
GRMZM2G058525
GRMZM2G058573
GRMZM2G058745
GRMZM2G058866
GRMZM2G058900
GRMZM2G058970
GRMZM2G059013
GRMZM2G059018
GRMZM2G059021
GRMZM2G059033
GRMZM2G059073
GRMZM2G059106
GRMZM2G059151
GRMZM2G059179
GRMZM2G059282
GRMZM2G059325
GRMZM2G059432
GRMZM2G059445
GRMZM2G059538
GRMZM2G059556
GRMZM2G059565
GRMZM2G059590
GRMZM2G059618
GRMZM2G059643
GRMZM2G059703
GRMZM2G059891
GRMZM2G059937
GRMZM2G060011
GRMZM2G060061
GRMZM2G060073
GRMZM2G060160
GRMZM2G060213
GRMZM2G060284
GRMZM2G060357
GRMZM2G060400
GRMZM2G060481
GRMZM2G060516
GRMZM2G060554
GRMZM2G060564
GRMZM2G060567
GRMZM2G060630
GRMZM2G060669
GRMZM2G060868
GRMZM2G060870
GRMZM2G060896
GRMZM2G060999
GRMZM2G061016
GRMZM2G061023
GRMZM2G061078
GRMZM2G061118
GRMZM2G061184
GRMZM2G061187
GRMZM2G061419
GRMZM2G061444
GRMZM2G061684
GRMZM2G061735
GRMZM2G061885
GRMZM2G062069
GRMZM2G062084
GRMZM2G062476
GRMZM2G062555
GRMZM2G062683
GRMZM2G062844
GRMZM2G062953
GRMZM2G063025
GRMZM2G063060
GRMZM2G063151
GRMZM2G063223
GRMZM2G063263
GRMZM2G063316
GRMZM2G063369
GRMZM2G063435
GRMZM2G063462
GRMZM2G063511
GRMZM2G063544
GRMZM2G063603
GRMZM2G063729
GRMZM2G063737
GRMZM2G063775
GRMZM2G063792
GRMZM2G063827
GRMZM2G063875
GRMZM2G063899
GRMZM2G063972
GRMZM2G063975
GRMZM2G064005
GRMZM2G064023
GRMZM2G064042
GRMZM2G064133
GRMZM2G064159
GRMZM2G064163
GRMZM2G064268
GRMZM2G064328
GRMZM2G064336
GRMZM2G064366
GRMZM2G064382
GRMZM2G064426
GRMZM2G064600
GRMZM2G064612
GRMZM2G064613
GRMZM2G064675
GRMZM2G064701
GRMZM2G064710
GRMZM2G064725
GRMZM2G064759
GRMZM2G064767
GRMZM2G064807
GRMZM2G064898
GRMZM2G064905
GRMZM2G064954
GRMZM2G064960
GRMZM2G064969
GRMZM2G064984
GRMZM2G064993
GRMZM2G065076
GRMZM2G065105
GRMZM2G065194
GRMZM2G065292
GRMZM2G065665
GRMZM2G065669
GRMZM2G065822
GRMZM2G065884
GRMZM2G065893
GRMZM2G065896
GRMZM2G065950
GRMZM2G065956
GRMZM2G065971
GRMZM2G066024
GRMZM2G066041
GRMZM2G066163
GRMZM2G066191
GRMZM2G066343
GRMZM2G066449
GRMZM2G066456
GRMZM2G066578
GRMZM2G066672
GRMZM2G066710
GRMZM2G066755
GRMZM2G066815
GRMZM2G066950
GRMZM2G067063
GRMZM2G067171
GRMZM2G067176
GRMZM2G067225
GRMZM2G067277
GRMZM2G067306
GRMZM2G067417
GRMZM2G067426
GRMZM2G067456
GRMZM2G067508
GRMZM2G067520
GRMZM2G067601
GRMZM2G067915
GRMZM2G067985
GRMZM2G068149
GRMZM2G068192
GRMZM2G068271
GRMZM2G068294
GRMZM2G068361
GRMZM2G068392
GRMZM2G068479
GRMZM2G068489
GRMZM2G068566
GRMZM2G068613
GRMZM2G068647
GRMZM2G068682
GRMZM2G068755
GRMZM2G068943
GRMZM2G068973
GRMZM2G068984
GRMZM2G069005
GRMZM2G069078
GRMZM2G069102
GRMZM2G069203
GRMZM2G069215
GRMZM2G069422
GRMZM2G069444
GRMZM2G069486
GRMZM2G069603
GRMZM2G069678
GRMZM2G069758
GRMZM2G069762
GRMZM2G069816
GRMZM2G069886
GRMZM2G069916
GRMZM2G069922
GRMZM2G070111
GRMZM2G070138
GRMZM2G070239
GRMZM2G070693
GRMZM2G070761
GRMZM2G070913
GRMZM2G070978
GRMZM2G071010
GRMZM2G071042
GRMZM2G071087
GRMZM2G071100
GRMZM2G071223
GRMZM2G071264
GRMZM2G071360
GRMZM2G071362
GRMZM2G071518
GRMZM2G071589
GRMZM2G071630
GRMZM2G071659
GRMZM2G071745
GRMZM2G071970
GRMZM2G072029
GRMZM2G072071
GRMZM2G072315
GRMZM2G072337
GRMZM2G072462
GRMZM2G072513
GRMZM2G072612
GRMZM2G072690
GRMZM2G072894
GRMZM2G073023
GRMZM2G073086
GRMZM2G073150
GRMZM2G073312
GRMZM2G073324
GRMZM2G073404
GRMZM2G073498
GRMZM2G073567
GRMZM2G073581
GRMZM2G073788
GRMZM2G073934
GRMZM2G073942
GRMZM2G073959
GRMZM2G074087
GRMZM2G074122
GRMZM2G074169
GRMZM2G074173
GRMZM2G074278
GRMZM2G074300
GRMZM2G074314
GRMZM2G074436
GRMZM2G074462
GRMZM2G074567
GRMZM2G074687
GRMZM2G074759
GRMZM2G074787
GRMZM2G074850
GRMZM2G074898
GRMZM2G075000
GRMZM2G075051
GRMZM2G075092
GRMZM2G075100
GRMZM2G075101
GRMZM2G075122
GRMZM2G075148
GRMZM2G075222
GRMZM2G075227
GRMZM2G075250
GRMZM2G075336
GRMZM2G075485
GRMZM2G075496
GRMZM2G075528
GRMZM2G075563
GRMZM2G075584
GRMZM2G075588
GRMZM2G075619
GRMZM2G075630
GRMZM2G075651
GRMZM2G075690
GRMZM2G075744
GRMZM2G075796
GRMZM2G075839
GRMZM2G075851
GRMZM2G075906
GRMZM2G076276
GRMZM2G076450
GRMZM2G076524
GRMZM2G076634
GRMZM2G076676
GRMZM2G076705
GRMZM2G076841
GRMZM2G077054
GRMZM2G077088
GRMZM2G077187
GRMZM2G077215
GRMZM2G077253
GRMZM2G077258
GRMZM2G077828
GRMZM2G077837
GRMZM2G078090
GRMZM2G078114
GRMZM2G078124
GRMZM2G078204
GRMZM2G078360
GRMZM2G078458
GRMZM2G078641
GRMZM2G078890
GRMZM2G078924
GRMZM2G078933
GRMZM2G078941
GRMZM2G078954
GRMZM2G079080
GRMZM2G079083
GRMZM2G079143
GRMZM2G079257
GRMZM2G079308
GRMZM2G079316
GRMZM2G079348
GRMZM2G079468
GRMZM2G079538
GRMZM2G079746
GRMZM2G079913
GRMZM2G079938
GRMZM2G079944
GRMZM2G080056
GRMZM2G080107
GRMZM2G080222
GRMZM2G080497
GRMZM2G080509
GRMZM2G080521
GRMZM2G080588
GRMZM2G080644
GRMZM2G080722
GRMZM2G080937
GRMZM2G081127
GRMZM2G081172
GRMZM2G081359
GRMZM2G081577
GRMZM2G081622
GRMZM2G081626
GRMZM2G081644
GRMZM2G081653
GRMZM2G081676
GRMZM2G081774
GRMZM2G081812
GRMZM2G081829
GRMZM2G081843
GRMZM2G081892
GRMZM2G081965
GRMZM2G082007
GRMZM2G082087
GRMZM2G082222
GRMZM2G082322
GRMZM2G082372
GRMZM2G082376
GRMZM2G082390
GRMZM2G082448
GRMZM2G082502
GRMZM2G082512
GRMZM2G082564
GRMZM2G082612
GRMZM2G082642
GRMZM2G082707
GRMZM2G082792
GRMZM2G082809
GRMZM2G082886
GRMZM2G082931
GRMZM2G082974
GRMZM2G082976
GRMZM2G083016
GRMZM2G083081
GRMZM2G083095
GRMZM2G083262
GRMZM2G083346
GRMZM2G083410
GRMZM2G083411
GRMZM2G083427
GRMZM2G083620
GRMZM2G083738
GRMZM2G083813
GRMZM2G083820
GRMZM2G083847
GRMZM2G084035
GRMZM2G084274
GRMZM2G084406
GRMZM2G084429
GRMZM2G084477
GRMZM2G084489
GRMZM2G084498
GRMZM2G084525
GRMZM2G084576
GRMZM2G084586
GRMZM2G084647
GRMZM2G084762
GRMZM2G084791
GRMZM2G084859
GRMZM2G084868
GRMZM2G084881
GRMZM2G084885
GRMZM2G084891
GRMZM2G084984
GRMZM2G085153
GRMZM2G085254
GRMZM2G085295
GRMZM2G085301
GRMZM2G085336
GRMZM2G085378
GRMZM2G085402
GRMZM2G085409
GRMZM2G085530
GRMZM2G085547
GRMZM2G085573
GRMZM2G085600
GRMZM2G085602
GRMZM2G085613
GRMZM2G085750
GRMZM2G085892
GRMZM2G085939
GRMZM2G086052
GRMZM2G086116
GRMZM2G086136
GRMZM2G086497
GRMZM2G086553
GRMZM2G086636
GRMZM2G086763
GRMZM2G086768
GRMZM2G086789
GRMZM2G086805
GRMZM2G086897
GRMZM2G086904
GRMZM2G086943
GRMZM2G087105
GRMZM2G087137
GRMZM2G087146
GRMZM2G087165
GRMZM2G087212
GRMZM2G087233
GRMZM2G087245
GRMZM2G087254
GRMZM2G087259
GRMZM2G087312
GRMZM2G087326
GRMZM2G087451
GRMZM2G087513
GRMZM2G087590
GRMZM2G087728
GRMZM2G087809
GRMZM2G087850
GRMZM2G087896
GRMZM2G088018
GRMZM2G088060
GRMZM2G088064
GRMZM2G088088
GRMZM2G088208
GRMZM2G088218
GRMZM2G088231
GRMZM2G088286
GRMZM2G088549
GRMZM2G088648
GRMZM2G089086
GRMZM2G089106
GRMZM2G089400
GRMZM2G089406
GRMZM2G089409
GRMZM2G089498
GRMZM2G089553
GRMZM2G089556
GRMZM2G089562
GRMZM2G089873
GRMZM2G090010
GRMZM2G090025
GRMZM2G090156
GRMZM2G090274
GRMZM2G090487
GRMZM2G090559
GRMZM2G090573
GRMZM2G090627
GRMZM2G090652
GRMZM2G090669
GRMZM2G090719
GRMZM2G090723
GRMZM2G090736
GRMZM2G090747
GRMZM2G090868
GRMZM2G090928
GRMZM2G090935
GRMZM2G090963
GRMZM2G091006
GRMZM2G091069
GRMZM2G091143
GRMZM2G091155
GRMZM2G091168
GRMZM2G091243
GRMZM2G091276
GRMZM2G091331
GRMZM2G091397
GRMZM2G091435
GRMZM2G091487
GRMZM2G091503
GRMZM2G091558
GRMZM2G091579
GRMZM2G091742
GRMZM2G092018
GRMZM2G092021
GRMZM2G092085
GRMZM2G092120
GRMZM2G092182
GRMZM2G092223
GRMZM2G092321
GRMZM2G092325
GRMZM2G092327
GRMZM2G092338
GRMZM2G092365
GRMZM2G092391
GRMZM2G092429
GRMZM2G092535
GRMZM2G092571
GRMZM2G092704
GRMZM2G092759
GRMZM2G092817
GRMZM2G093139
GRMZM2G093157
GRMZM2G093323
GRMZM2G093347
GRMZM2G093408
GRMZM2G093908
GRMZM2G093945
GRMZM2G094017
GRMZM2G094039
GRMZM2G094050
GRMZM2G094074
GRMZM2G094273
GRMZM2G094304
GRMZM2G094500
GRMZM2G094526
GRMZM2G094589
GRMZM2G094595
GRMZM2G094699
GRMZM2G094871
GRMZM2G094955
GRMZM2G095114
GRMZM2G095124
GRMZM2G095185
GRMZM2G095219
GRMZM2G095239
GRMZM2G095348
GRMZM2G095392
GRMZM2G095400
GRMZM2G095404
GRMZM2G095510
GRMZM2G095552
GRMZM2G095593
GRMZM2G095595
GRMZM2G095631
GRMZM2G095657
GRMZM2G095689
GRMZM2G095727
GRMZM2G095757
GRMZM2G095865
GRMZM2G095868
GRMZM2G095895
GRMZM2G095955
GRMZM2G095964
GRMZM2G095969
GRMZM2G096051
GRMZM2G096064
GRMZM2G096070
GRMZM2G096086
GRMZM2G096123
GRMZM2G096165
GRMZM2G096169
GRMZM2G096352
GRMZM2G096363
GRMZM2G096365
GRMZM2G096435
GRMZM2G096553
GRMZM2G096591
GRMZM2G096596
GRMZM2G096693
GRMZM2G096695
GRMZM2G096705
GRMZM2G096764
GRMZM2G096897
GRMZM2G096904
GRMZM2G096944
GRMZM2G097021
GRMZM2G097032
GRMZM2G097043
GRMZM2G097068
GRMZM2G097089
GRMZM2G097103
GRMZM2G097106
GRMZM2G097122
GRMZM2G097170
GRMZM2G097190
GRMZM2G097226
GRMZM2G097364
GRMZM2G097395
GRMZM2G097421
GRMZM2G097499
GRMZM2G097511
GRMZM2G097533
GRMZM2G097568
GRMZM2G097662
GRMZM2G097987
GRMZM2G098039
GRMZM2G098079
GRMZM2G098129
GRMZM2G098203
GRMZM2G098237
GRMZM2G098434
GRMZM2G098527
GRMZM2G098577
GRMZM2G098583
GRMZM2G098637
GRMZM2G098744
GRMZM2G098797
GRMZM2G098819
GRMZM2G098912
GRMZM2G098973
GRMZM2G098999
GRMZM2G099045
GRMZM2G099109
GRMZM2G099167
GRMZM2G099285
GRMZM2G099295
GRMZM2G099425
GRMZM2G099487
GRMZM2G099604
GRMZM2G099630
GRMZM2G099657
GRMZM2G099696
GRMZM2G099729
GRMZM2G099862
GRMZM2G099980
GRMZM2G099984
GRMZM2G100120
GRMZM2G100286
GRMZM2G100313
GRMZM2G100318
GRMZM2G100333
GRMZM2G100391
GRMZM2G100402
GRMZM2G100419
GRMZM2G100456
GRMZM2G100462
GRMZM2G100473
GRMZM2G100511
GRMZM2G100809
GRMZM2G100858
GRMZM2G100913
GRMZM2G100931
GRMZM2G100976
GRMZM2G101001
GRMZM2G101020
GRMZM2G101042
GRMZM2G101062
GRMZM2G101080
GRMZM2G101125
GRMZM2G101393
GRMZM2G101518
GRMZM2G101596
GRMZM2G101818
GRMZM2G101852
GRMZM2G101859
GRMZM2G101867
GRMZM2G102138
GRMZM2G102161
GRMZM2G102200
GRMZM2G102225
GRMZM2G102230
GRMZM2G102382
GRMZM2G102404
GRMZM2G102421
GRMZM2G102502
GRMZM2G102601
GRMZM2G102616
GRMZM2G102639
GRMZM2G102681
GRMZM2G102754
GRMZM2G102815
GRMZM2G102838
GRMZM2G102878
GRMZM2G102903
GRMZM2G102923
GRMZM2G102938
GRMZM2G102944
GRMZM2G103078
GRMZM2G103108
GRMZM2G103113
GRMZM2G103119
GRMZM2G103245
GRMZM2G103345
GRMZM2G103430
GRMZM2G103465
GRMZM2G103628
GRMZM2G103721
GRMZM2G103841
GRMZM2G103939
GRMZM2G103955
GRMZM2G104047
GRMZM2G104078
GRMZM2G104109
GRMZM2G104118
GRMZM2G104179
GRMZM2G104199
GRMZM2G104262
GRMZM2G104294
GRMZM2G104316
GRMZM2G104357
GRMZM2G104397
GRMZM2G104400
GRMZM2G104410
GRMZM2G104418
GRMZM2G104511
GRMZM2G104649
GRMZM2G104676
GRMZM2G104704
GRMZM2G104907
GRMZM2G104918
GRMZM2G104942
GRMZM2G104958
GRMZM2G104989
GRMZM2G104999
GRMZM2G105004
GRMZM2G105207
GRMZM2G105250
GRMZM2G105302
GRMZM2G105317
GRMZM2G105368
GRMZM2G105398
GRMZM2G105598
GRMZM2G105631
GRMZM2G105772
GRMZM2G105787
GRMZM2G105801
GRMZM2G105933
GRMZM2G106053
GRMZM2G106136
GRMZM2G106164
GRMZM2G106263
GRMZM2G106308
GRMZM2G106376
GRMZM2G106427
GRMZM2G106479
GRMZM2G106604
GRMZM2G106673
GRMZM2G106730
GRMZM2G106766
GRMZM2G106906
GRMZM2G106960
GRMZM2G107073
GRMZM2G107101
GRMZM2G107109
GRMZM2G107114
GRMZM2G107116
GRMZM2G107205
GRMZM2G107306
GRMZM2G107322
GRMZM2G107362
GRMZM2G107402
GRMZM2G107414
GRMZM2G107444
GRMZM2G107491
GRMZM2G107498
GRMZM2G107620
GRMZM2G107639
GRMZM2G107651
GRMZM2G107696
GRMZM2G107757
GRMZM2G107896
GRMZM2G107968
GRMZM2G107985
GRMZM2G108084
GRMZM2G108125
GRMZM2G108225
GRMZM2G108273
GRMZM2G108284
GRMZM2G108309
GRMZM2G108355
GRMZM2G108364
GRMZM2G108384
GRMZM2G108418
GRMZM2G108712
GRMZM2G108716
GRMZM2G108780
GRMZM2G108912
GRMZM2G109009
GRMZM2G109354
GRMZM2G109383
GRMZM2G109425
GRMZM2G109472
GRMZM2G109618
GRMZM2G109651
GRMZM2G109668
GRMZM2G109680
GRMZM2G109731
GRMZM2G109753
GRMZM2G109785
GRMZM2G109842
GRMZM2G109987
GRMZM2G110109
GRMZM2G110116
GRMZM2G110201
GRMZM2G110402
GRMZM2G110504
GRMZM2G110584
GRMZM2G110714
GRMZM2G110735
GRMZM2G110960
GRMZM2G110988
GRMZM2G111172
GRMZM2G111204
GRMZM2G111354
GRMZM2G111451
GRMZM2G111472
GRMZM2G111475
GRMZM2G111491
GRMZM2G111511
GRMZM2G111521
GRMZM2G111533
GRMZM2G111537
GRMZM2G111566
GRMZM2G111679
GRMZM2G111756
GRMZM2G111886
GRMZM2G111923
GRMZM2G111926
GRMZM2G112015
GRMZM2G112079
GRMZM2G112100
GRMZM2G112228
GRMZM2G112284
GRMZM2G112285
GRMZM2G112337
GRMZM2G112366
GRMZM2G112865
GRMZM2G112912
GRMZM2G112954
GRMZM2G112957
GRMZM2G112968
GRMZM2G113017
GRMZM2G113033
GRMZM2G113057
GRMZM2G113159
GRMZM2G113244
GRMZM2G113267
GRMZM2G113272
GRMZM2G113295
GRMZM2G113396
GRMZM2G113506
GRMZM2G113592
GRMZM2G113619
GRMZM2G113696
GRMZM2G113818
GRMZM2G113873
GRMZM2G113950
GRMZM2G114107
GRMZM2G114126
GRMZM2G114162
GRMZM2G114312
GRMZM2G114394
GRMZM2G114538
GRMZM2G114557
GRMZM2G114584
GRMZM2G114613
GRMZM2G114617
GRMZM2G114634
GRMZM2G114758
GRMZM2G114789
GRMZM2G114895
GRMZM2G114911
GRMZM2G114930
GRMZM2G114954
GRMZM2G115013
GRMZM2G115451
GRMZM2G115612
GRMZM2G115633
GRMZM2G115674
GRMZM2G115762
GRMZM2G115817
GRMZM2G115828
GRMZM2G115859
GRMZM2G116079
GRMZM2G116083
GRMZM2G116086
GRMZM2G116087
GRMZM2G116196
GRMZM2G116273
GRMZM2G116427
GRMZM2G116634
GRMZM2G116681
GRMZM2G116812
GRMZM2G116919
GRMZM2G117198
GRMZM2G117207
GRMZM2G117226
GRMZM2G117346
GRMZM2G117388
GRMZM2G117401
GRMZM2G117405
GRMZM2G117441
GRMZM2G117459
GRMZM2G117531
GRMZM2G117564
GRMZM2G117633
GRMZM2G117680
GRMZM2G117754
GRMZM2G117786
GRMZM2G117811
GRMZM2G117900
GRMZM2G117956
GRMZM2G117993
GRMZM2G118265
GRMZM2G118409
GRMZM2G118515
GRMZM2G118636
GRMZM2G118637
GRMZM2G118644
GRMZM2G118717
GRMZM2G118766
GRMZM2G118770
GRMZM2G118957
GRMZM2G119079
GRMZM2G119117
GRMZM2G119146
GRMZM2G119169
GRMZM2G119256
GRMZM2G119393
GRMZM2G119397
GRMZM2G119482
GRMZM2G119627
GRMZM2G119640
GRMZM2G119722
GRMZM2G119865
GRMZM2G119906
GRMZM2G119950
GRMZM2G120047
GRMZM2G120136
GRMZM2G120163
GRMZM2G120202
GRMZM2G120371
GRMZM2G120373
GRMZM2G120432
GRMZM2G120579
GRMZM2G120784
GRMZM2G120816
GRMZM2G120857
GRMZM2G120933
GRMZM2G120951
GRMZM2G120973
GRMZM2G120975
GRMZM2G120987
GRMZM2G121210
GRMZM2G121269
GRMZM2G121303
GRMZM2G121456
GRMZM2G121458
GRMZM2G121510
GRMZM2G121520
GRMZM2G121612
GRMZM2G121785
GRMZM2G121826
GRMZM2G121840
GRMZM2G121843
GRMZM2G121851
GRMZM2G121942
GRMZM2G122261
GRMZM2G122274
GRMZM2G122306
GRMZM2G122481
GRMZM2G122607
GRMZM2G122811
GRMZM2G122848
GRMZM2G122871
GRMZM2G122983
GRMZM2G122999
GRMZM2G123097
GRMZM2G123328
GRMZM2G123362
GRMZM2G123440
GRMZM2G123495
GRMZM2G123537
GRMZM2G123544
GRMZM2G123550
GRMZM2G123709
GRMZM2G123807
GRMZM2G123831
GRMZM2G123922
GRMZM2G124047
GRMZM2G124254
GRMZM2G124313
GRMZM2G124335
GRMZM2G124365
GRMZM2G124411
GRMZM2G124441
GRMZM2G124466
GRMZM2G124476
GRMZM2G124524
GRMZM2G124553
GRMZM2G124602
GRMZM2G124667
GRMZM2G124701
GRMZM2G124739
GRMZM2G124758
GRMZM2G124791
GRMZM2G124965
GRMZM2G125004
GRMZM2G125259
GRMZM2G125268
GRMZM2G125294
GRMZM2G125320
GRMZM2G125350
GRMZM2G125356
GRMZM2G125378
GRMZM2G125424
GRMZM2G125452
GRMZM2G125455
GRMZM2G125487
GRMZM2G125507
GRMZM2G125512
GRMZM2G125527
GRMZM2G125529
GRMZM2G125544
GRMZM2G125552
GRMZM2G125556
GRMZM2G125635
GRMZM2G125656
GRMZM2G125775
GRMZM2G125777
GRMZM2G125838
GRMZM2G125850
GRMZM2G125893
GRMZM2G125935
GRMZM2G126120
GRMZM2G126128
GRMZM2G126361
GRMZM2G126665
GRMZM2G126742
GRMZM2G126781
GRMZM2G126812
GRMZM2G126860
GRMZM2G126865
GRMZM2G126873
GRMZM2G126946
GRMZM2G126956
GRMZM2G127101
GRMZM2G127147
GRMZM2G127154
GRMZM2G127312
GRMZM2G127340
GRMZM2G127524
GRMZM2G127548
GRMZM2G127683
GRMZM2G127717
GRMZM2G127729
GRMZM2G127798
GRMZM2G127844
GRMZM2G127948
GRMZM2G128072
GRMZM2G128074
GRMZM2G128078
[truncated: 1,423 more rows]
