# Supplementary material for: Discovery of novel transcripts and gametophytic functions via RNA-seq analysis of maize gametophytic transcriptomes
Source: Genome Biol. 2014 Jul 31;15(7):414. doi: 10.1186/s13059-014-0414-2 (PMC4309534; doi:10.1186/s13059-014-0414-2)
Supplement: Additional file 11: Table S10. — Representation of transcription factor families within each tissue-enriched gene list. [file 13059_2014_414_MOESM11_ESM.xlsx]

## Sheet: Sheet1
Table S10. Representation of Transcription Factor Families Within Each Tissue-Enriched Gene List
Red cells =familes significantly overrepresented in tested tissue
Blue cells=families significantly underrepresented in tested tissue
Yellow cells=significantly different from expected by Chi-square test (p<.05)
Green cells=expected number of genes in set is greater than 4
A. Representation of Transcription Factor Families in Embryo Sac Enriched Gene Set
	Number of Genes in Embryo Sac Enriched set	5011	Number of genes in whole genome FGS	39635
Transcription factor families on Grassius (http://grassius.org/tf_browsefamily.html?species=Maize)	Observed Number of Embryo Sac Enriched Genes in TF Family	Observed Number of Embryo Sac Enriched Genes Not in TF Family	Filtered Gene Set Genes in TF Family	Filtered Gene Set Genes not in TF Family	Ratio of TF Family Frequency within Embryo Sac Enriched Genes Compared to Frequency in FGS	Chi Square p-value	Expected Number of Embryo Sac Enriched Genes in TF Family	Expected Number of Embryo Sac Up-regulated Genes Not in TF Family
ABI3-VP1	10	5001	51	39584	1.5509	0.161577	6.44786	5004.55
ALF	1	5010	19	39616	0.416295	0.365522	2.40214	5008.6
ARF	7	5004	38	39597	1.45703	0.316231	4.80429	5006.2
ARID	0	5011	10	39625	0	0.260781	1.26429	5009.74
ARR	0	5011	8	39627	0	0.314512	1.01143	5009.99
BBR	1	5010	4	39631	1.9774	0.486993	0.505715	5010.49
bHLH	24	4987	175	39460	1.08474	0.689525	22.125	4988.87
bZIP	15	4996	128	39507	0.926906	0.768362	16.1829	4994.82
BZR	1	5010	10	39625	0.79096	0.81415	1.26429	5009.74
C2H	0	5011	10	39625	0	0.260781	1.26429	5009.74
C3H	2	5009	54	39581	0.292948	0.0645008	6.82715	5004.17
CA2P	4	5007	16	39619	1.9774	0.164405	2.02286	5008.98
CA3P	0	5011	4	39631	0	0.476978	0.505715	5010.49
CA5P	1	5010	18	39617	0.439422	0.397636	2.27572	5008.72
CADR	3	5008	17	39618	1.39581	0.561644	2.14929	5008.85
CAMTA	0	5011	5	39630	0	0.426541	0.632143	5010.37
CONSTANS-LIKE	0	5011	14	39621	0	0.183305	1.77	5009.23
CPP	1	5010	13	39622	0.608431	0.61561	1.64357	5009.36
CSD	0	5011	4	39631	0	0.476978	0.505715	5010.49
DBP	0	5011	4	39631	0	0.476978	0.505715	5010.49
DOF	3	5008	46	39589	0.515843	0.242702	5.81572	5005.18
E2F	4	5007	19	39616	1.66518	0.302448	2.40214	5008.6
EIL	0	5011	9	39626	0	0.286051	1.13786	5009.86
AP2-EREB	51	4960	212	39423	1.90278	2.78078e-06	26.8029	4984.2
FARL	0	5011	15	39620	0	0.168398	1.89643	5009.1
GATA	3	5008	36	39599	0.659133	0.466896	4.55143	5006.45
GBP	0	5011	21	39614	0	0.103133	2.655	5008.34
GLK	5	5006	59	39576	0.670305	0.367522	7.45929	5003.54
GRAS	9	5002	86	39549	0.827749	0.569628	10.8729	5000.13
GRF	2	5009	15	39620	1.05461	0.940038	1.89643	5009.1
HB	18	4993	133	39502	1.07047	0.772226	16.815	4994.18
HSF	5	5006	29	39606	1.36372	0.485984	3.66643	5007.33
LBD	9	5002	44	39591	1.61787	0.144811	5.56286	5005.44
LFY	0	5011	2	39633	0	0.615061	0.252857	5010.75
MADS	16	4995	77	39558	1.64355	0.0444416	9.73501	5001.26
MTERF	3	5008	30	39605	0.79096	0.683813	3.79286	5007.21
MYB	28	4983	167	39468	1.32616	0.133134	21.1136	4989.89
MYBR	25	4986	116	39519	1.70465	0.00688215	14.6657	4996.33
NAC	27	4984	134	39501	1.59373	0.0143686	16.9414	4994.06
NLP	1	5010	17	39618	0.465271	0.432978	2.14929	5008.85
OFP	1	5010	43	39592	0.183944	0.0569412	5.43643	5005.56
Orphan	40	4971	345	39290	0.917055	0.582182	43.6179	4967.38
PLATZ	2	5009	15	39620	1.05461	0.940038	1.89643	5009.1
S1Fa	0	5011	2	39633	0	0.615061	0.252857	5010.75
SBP	2	5009	32	39603	0.49435	0.308928	4.04572	5006.95
SRS	1	5010	9	39626	0.878844	0.897158	1.13786	5009.86
TCP	7	5004	44	39591	1.25835	0.542084	5.56286	5005.44
THX	3	5008	29	39606	0.818234	0.727712	3.66643	5007.33
TUB	0	5011	15	39620	0	0.168398	1.89643	5009.1
VOZ	2	5009	5	39630	3.16384	0.0853376	0.632143	5010.37
WHIRLY	0	5011	2	39633	0	0.615061	0.252857	5010.75
WRKY	31	4980	125	39510	1.96158	0.000128831	15.8036	4995.2
YAB	2	5009	13	39622	1.21686	0.780962	1.64357	5009.36
ZHD	2	5009	21	39614	0.753295	0.687616	2.655	5008.34
ZIM	7	5004	36	39599	1.53798	0.250866	4.55143	5006.45
total TF	379	4632	2605	37030	1.15076	0.00464552	329.347	4681.65
B. Representation of Transcription Factor Families in Seedling-Enriched Gene Set
	Number of Genes in Seedling Enriched set	8066	Number of genes in whole genome FGS	39635
Transcription factor families on Grassius (http://grassius.org/tf_browsefamily.html?species=Maize)	Observed Number of Seedling Enriched Genes in TF Family	Observed Number of Seedling Enriched Genes Not in TF Family	Filtered Gene Set Genes in TF Family	Filtered Gene Set Genes not in TF Family	Ratio of TF Family Frequency within Seedling Enriched Genes Compared to Frequency in FGS	Chi Square p-value	Expected Number of Seedling Enriched Genes in TF Family	Expected Number of Seedling Enriched Genes Not in TF Family
ABI3-VP1	3	8063	51	39584	0.289049	0.0219119	10.3789	8055.62
ALF	6	8060	19	39616	1.55174	0.27784	3.86663	8062.13
ARF	6	8060	38	39597	0.775869	0.532904	7.73327	8058.27
ARID	0	8066	10	39625	0	0.153655	2.03507	8063.96
ARR	3	8063	8	39627	1.84269	0.282223	1.62806	8064.37
BBR	1	8065	4	39631	1.22846	0.836686	0.814028	8065.19
bHLH	24	8042	175	39460	0.673897	0.0511284	35.6137	8030.39
bZIP	23	8043	128	39507	0.882955	0.549611	26.0489	8039.95
BZR	2	8064	10	39625	0.982767	0.980385	2.03507	8063.96
C2H	0	8066	10	39625	0	0.153655	2.03507	8063.96
C3H	6	8060	54	39581	0.545982	0.13204	10.9894	8055.01
CA2P	2	8064	16	39619	0.614229	0.486271	3.25611	8062.74
CA3P	1	8065	4	39631	1.22846	0.836686	0.814028	8065.19
CA5P	3	8063	18	39617	0.818973	0.728928	3.66313	8062.34
CADR	0	8066	17	39618	0	0.0628284	3.45962	8062.54
CAMTA	0	8066	5	39630	0	0.313074	1.01754	8064.98
CONSTANS-LIKE	7	8059	14	39621	2.45692	0.013909	2.8491	8063.15
CPP	1	8065	13	39622	0.377987	0.311592	2.64559	8063.35
CSD	0	8066	4	39631	0	0.366908	0.814028	8065.19
DBP	2	8064	4	39631	2.45692	0.188662	0.814028	8065.19
DOF	9	8057	46	39589	0.961403	0.905939	9.36132	8056.64
E2F	0	8066	19	39616	0	0.0492008	3.86663	8062.13
EIL	1	8065	9	39626	0.545982	0.538874	1.83156	8064.17
AP2-EREB	9	8057	212	39423	0.208606	1.8669e-07	43.1435	8022.86
FARL	1	8065	15	39620	0.327589	0.239979	3.05261	8062.95
GATA	6	8060	36	39599	0.818973	0.623985	7.32625	8058.67
GBP	2	8064	21	39614	0.467984	0.271281	4.27365	8061.73
GLK	14	8052	59	39576	1.16599	0.564874	12.0069	8053.99
GRAS	6	8060	86	39549	0.342826	0.00591836	17.5016	8048.5
GRF	1	8065	15	39620	0.327589	0.239979	3.05261	8062.95
HB	26	8040	133	39502	0.960599	0.837316	27.0664	8038.93
HSF	7	8059	29	39606	1.1861	0.65108	5.9017	8060.1
LBD	1	8065	44	39591	0.111678	0.00782175	8.95431	8057.05
LFY	0	8066	2	39633	0	0.523479	0.407014	8065.59
MADS	1	8065	77	39558	0.0638161	0.000207647	15.67	8050.33
MTERF	7	8059	30	39605	1.14656	0.717148	6.10521	8059.89
MYB	24	8042	167	39468	0.70618	0.0860689	33.9857	8032.01
MYBR	18	8048	116	39519	0.762492	0.247816	23.6068	8042.39
NAC	8	8058	134	39501	0.293363	0.000218717	27.2699	8038.73
NLP	1	8065	17	39618	0.289049	0.18595	3.45962	8062.54
OFP	3	8063	43	39592	0.342826	0.0517639	8.7508	8057.25
Orphan	46	8020	345	39290	0.655178	0.00370828	70.2099	7995.79
PLATZ	1	8065	15	39620	0.327589	0.239979	3.05261	8062.95
S1Fa	0	8066	2	39633	0	0.523479	0.407014	8065.59
SBP	2	8064	32	39603	0.307115	0.0769119	6.51222	8059.49
SRS	0	8066	9	39626	0	0.175894	1.83156	8064.17
TCP	5	8061	44	39591	0.55839	0.186103	8.95431	8057.05
THX	5	8061	29	39606	0.847213	0.710408	5.9017	8060.1
TUB	3	8063	15	39620	0.982767	0.975976	3.05261	8062.95
VOZ	0	8066	5	39630	0	0.313074	1.01754	8064.98
WHIRLY	1	8065	2	39633	2.45692	0.352629	0.407014	8065.59
WRKY	5	8061	125	39510	0.196553	4.93454e-05	25.4384	8040.56
YAB	7	8059	13	39622	2.64591	0.00741607	2.64559	8063.35
ZHD	3	8063	21	39614	0.701977	0.537722	4.27365	8061.73
ZIM	8	8058	36	39599	1.09196	0.803337	7.32625	8058.67
total TF	321	7745	2605	37030	0.605505	5.6048e-21	530.136	7535.86
C. Representation of Transcription Families in Pollen-Enriched Gene Set
	Number of Genes in Pollen Enriched set	2224	Number of genes in whole genome FGS	39635
Transcription factor families on Grassius (http://grassius.org/tf_browsefamily.html?species=Maize)	Observed Number of Pollen Enriched Genes in TF Family	Observed Number of Pollen Enriched Genes Not in TF Family	Filtered Gene Set Genes in TF Family	Filtered Gene Set Genes not in TF Family	Ratio of TF Family Frequency within Pollen Enriched Genes Compared to Frequency in FGS	Chi Square p-value	Expected Number of Pollen Enriched Genes in TF Family	Expected Number of Pollen Enriched Genes Not in TF Family
ABI3-VP1	3	2221	51	39584	1.04832	0.934807	2.86171	2221.14
ALF	0	2224	19	39616	0	0.301706	1.06613	2222.93
ARF	0	2224	38	39597	0	0.144036	2.13226	2221.87
ARID	1	2223	10	39625	1.78215	0.557898	0.56112	2223.44
ARR	0	2224	8	39627	0	0.502816	0.448896	2223.55
BBR	0	2224	4	39631	0	0.635654	0.224448	2223.78
bHLH	6	2218	175	39460	0.611023	0.221856	9.8196	2214.18
bZIP	6	2218	128	39507	0.835382	0.658571	7.18234	2216.82
BZR	0	2224	10	39625	0	0.453752	0.56112	2223.44
C2H	0	2224	10	39625	0	0.453752	0.56112	2223.44
C3H	0	2224	54	39581	0	0.0815276	3.03005	2220.97
CA2P	0	2224	16	39619	0	0.343277	0.897792	2223.1
CA3P	0	2224	4	39631	0	0.635654	0.224448	2223.78
CA5P	1	2223	18	39617	0.990083	0.992046	1.01002	2222.99
CADR	0	2224	17	39618	0	0.328624	0.953904	2223.05
CAMTA	0	2224	5	39630	0	0.596311	0.28056	2223.72
CONSTANS-LIKE	0	2224	14	39621	0	0.375359	0.785568	2223.21
CPP	0	2224	13	39622	0	0.392982	0.729456	2223.27
CSD	0	2224	4	39631	0	0.635654	0.224448	2223.78
DBP	0	2224	4	39631	0	0.635654	0.224448	2223.78
DOF	0	2224	46	39589	0	0.107938	2.58115	2221.42
E2F	1	2223	19	39616	0.937973	0.948922	1.06613	2222.93
EIL	1	2223	9	39626	1.98017	0.486038	0.505008	2223.49
AP2-EREB	6	2218	212	39423	0.504382	0.086531	11.8957	2212.1
FARL	0	2224	15	39620	0	0.358826	0.84168	2223.16
GATA	0	2224	36	39599	0	0.155048	2.02003	2221.98
GBP	1	2223	21	39614	0.848643	0.86946	1.17835	2222.82
GLK	1	2223	59	39576	0.302059	0.20378	3.31061	2220.69
GRAS	2	2222	86	39549	0.414453	0.197855	4.82563	2219.17
GRF	0	2224	15	39620	0	0.358826	0.84168	2223.16
HB	3	2221	133	39502	0.401989	0.101753	7.4629	2216.54
HSF	0	2224	29	39606	0	0.201919	1.62725	2222.37
LBD	4	2220	44	39591	1.62014	0.329585	2.46893	2221.53
LFY	1	2223	2	39633	8.91075	0.00804547	0.112224	2223.89
MADS	10	2214	77	39558	2.31448	0.00623897	4.32063	2219.68
MTERF	0	2224	30	39605	0	0.19431	1.68336	2222.32
MYB	4	2220	167	39468	0.426862	0.0787177	9.37071	2214.63
MYBR	3	2221	116	39519	0.460901	0.168387	6.50899	2217.49
NAC	2	2222	134	39501	0.265992	0.0437875	7.51901	2216.48
NLP	3	2221	17	39618	3.14497	0.0361356	0.953904	2223.05
OFP	1	2223	43	39592	0.414453	0.362803	2.41282	2221.59
Orphan	29	2195	345	39290	1.49804	0.0277436	19.3586	2204.64
PLATZ	1	2223	15	39620	1.1881	0.862965	0.84168	2223.16
S1Fa	0	2224	2	39633	0	0.73762	0.112224	2223.89
SBP	0	2224	32	39603	0	0.180071	1.79558	2222.2
SRS	2	2222	9	39626	3.96033	0.0353813	0.505008	2223.49
TCP	0	2224	44	39591	0	0.115914	2.46893	2221.53
THX	1	2223	29	39606	0.614534	0.622794	1.62725	2222.37
TUB	2	2222	15	39620	2.3762	0.206658	0.84168	2223.16
VOZ	0	2224	5	39630	0	0.596311	0.28056	2223.72
WHIRLY	0	2224	2	39633	0	0.73762	0.112224	2223.89
WRKY	3	2221	125	39510	0.427716	0.129007	7.014	2216.99
YAB	0	2224	13	39622	0	0.392982	0.729456	2223.27
ZHD	0	2224	21	39614	0	0.277564	1.17835	2222.82
ZIM	2	2222	36	39599	0.990083	0.988749	2.02003	2221.98
total TF	100	2124	2605	37030	0.684126	7.78233e-05	146.172	2077.83
D. Representation of Transcription Families in the Ovule-without-Embryo-Sac Enriched Gene Set
	Number of Genes in Ovule-without-Embryo- Sac Enriched set	1770	Number of genes in whole genome FGS	39635
Transcription factor families on Grassius (http://grassius.org/tf_browsefamily.html?species=Maize)	Observed Number of Ovule Enriched Genes in TF Family	Observed Number of Ovule Enriched Genes Not in TF Family	Filtered Gene Set Genes in TF Family	Filtered Gene Set Genes not in TF Family	Ratio of TF Family Frequency within Ovule Enriched Genes Compared to Frequency in FGS	Chi Square p-value	Expected Number of Ovule Enriched Genes in TF Family	Expected Number of Ovule Enriched Genes Not in TF Family
ABI3-VP1	3	1767	51	39584	1.31722	0.631915	2.27753	1767.72
ALF	2	1768	19	39616	2.35712	0.211156	0.848492	1769.15
ARF	1	1769	38	39597	0.58928	0.592446	1.69698	1768.3
ARID	1	1769	10	39625	2.23927	0.407524	0.446575	1769.55
ARR	0	1770	8	39627	0	0.549992	0.35726	1769.64
BBR	0	1770	4	39631	0	0.672538	0.17863	1769.82
bHLH	7	1763	175	39460	0.895706	0.770131	7.81506	1762.18
bZIP	5	1765	128	39507	0.874713	0.764157	5.71616	1764.28
BZR	0	1770	10	39625	0	0.503912	0.446575	1769.55
C2H	0	1770	10	39625	0	0.503912	0.446575	1769.55
C3H	1	1769	54	39581	0.414679	0.363051	2.4115	1767.59
CA2P	1	1769	16	39619	1.39954	0.735516	0.71452	1769.29
CA3P	0	1770	4	39631	0	0.672538	0.17863	1769.82
CA5P	2	1768	18	39617	2.48807	0.182052	0.803835	1769.2
CADR	0	1770	17	39618	0	0.383484	0.759177	1769.24
CAMTA	2	1768	5	39630	8.95706	0.000169769	0.223287	1769.78
CONSTANS-LIKE	1	1769	14	39621	1.59948	0.635437	0.625205	1769.37
CPP	0	1770	13	39622	0	0.446023	0.580547	1769.42
CSD	1	1769	4	39631	5.59816	0.0519563	0.17863	1769.82
DBP	0	1770	4	39631	0	0.672538	0.17863	1769.82
DOF	0	1770	46	39589	0	0.151545	2.05424	1767.95
E2F	0	1770	19	39616	0	0.356864	0.848492	1769.15
EIL	0	1770	9	39626	0	0.526054	0.401917	1769.6
AP2-EREB	3	1767	212	39423	0.316877	0.0350697	9.46739	1760.53
FARL	3	1767	15	39620	4.47853	0.00440576	0.669862	1769.33
GATA	1	1769	36	39599	0.622018	0.6316	1.60767	1768.39
GBP	0	1770	21	39614	0	0.332714	0.937807	1769.06
GLK	0	1770	59	39576	0	0.104288	2.63479	1767.37
GRAS	4	1766	86	39549	1.04152	0.935081	3.84054	1766.16
GRF	0	1770	15	39620	0	0.413011	0.669862	1769.33
HB	1	1769	133	39502	0.168366	0.0423379	5.93945	1764.06
HSF	0	1770	29	39606	0	0.254942	1.29507	1768.7
LBD	1	1769	44	39591	0.508924	0.490979	1.96493	1768.04
LFY	0	1770	2	39633	0	0.765044	0.089315	1769.91
MADS	4	1766	77	39558	1.16325	0.76187	3.43863	1766.56
MTERF	0	1770	30	39605	0	0.246904	1.33972	1768.66
MYB	1	1769	167	39468	0.134088	0.0178018	7.4578	1762.54
MYBR	3	1767	116	39519	0.57912	0.33739	5.18027	1764.82
NAC	8	1762	134	39501	1.33687	0.409102	5.9841	1764.02
NLP	1	1769	17	39618	1.31722	0.782201	0.759177	1769.24
OFP	0	1770	43	39592	0	0.165597	1.92027	1768.08
Orphan	10	1760	345	39290	0.649062	0.166506	15.4068	1754.59
PLATZ	0	1770	15	39620	0	0.413011	0.669862	1769.33
S1Fa	0	1770	2	39633	0	0.765044	0.089315	1769.91
SBP	0	1770	32	39603	0	0.231733	1.42904	1768.57
SRS	0	1770	9	39626	0	0.526054	0.401917	1769.6
TCP	2	1768	44	39591	1.01785	0.980029	1.96493	1768.04
THX	1	1769	29	39606	0.772161	0.795343	1.29507	1768.7
TUB	0	1770	15	39620	0	0.413011	0.669862	1769.33
VOZ	0	1770	5	39630	0	0.636525	0.223287	1769.78
WHIRLY	0	1770	2	39633	0	0.765044	0.089315	1769.91
WRKY	3	1767	125	39510	0.537424	0.273674	5.58219	1764.42
YAB	0	1770	13	39622	0	0.446023	0.580547	1769.42
ZHD	0	1770	21	39614	0	0.332714	0.937807	1769.06
ZIM	0	1770	36	39599	0	0.204614	1.60767	1768.39
total TF	73	1697	2605	37030	0.62751	3.23156e-05	116.333	1653.67
