# Supplementary material for: Discovery of novel transcripts and gametophytic functions via RNA-seq analysis of maize gametophytic transcriptomes
Source: Genome Biol. 2014 Jul 31;15(7):414. doi: 10.1186/s13059-014-0414-2 (PMC4309534; doi:10.1186/s13059-014-0414-2)
Supplement: Additional file 19: Table S11. — Baseline frequency of gene models in the whole genome with at least one transposon insertion mapping to a particular region of the gene model. [file 13059_2014_414_MOESM19_ESM.xlsx]

## Sheet: Sheet1
Table S11. Baseline Frequency of GeneModels in the whole genome with at least one transposon insertion mapping to a particular region of the genemodel
Based on canonical transcripts for each genemodel; B73 RefGen.v2; Filtered Set release 5b.60; Rejected Set from release 5a.59
Color-coded fills identify significantly different frequencies by Chi-Square Contingency Table Test with correction for continuity, p<0.05.
No color signifies not significantly different from any other set.
Percentages in parentheses show normalized values (per 500 bp) based on average size for that region in the given set of genemodels.
A. UniformMu Collection (Mutator transposable elements) - release 5, April 2012; 41,543 flanking sequence locations
# GeneModels	Characteristic	Promoter -1000 to -500	Promoter -500 to -1	GeneModel +1 to CDS Start	GeneModel CDS_Exons	GeneModel CDS_Introns	GeneModel CDS Stop to Tpt End	3' Region +1 to +500	3' Region +500 to +1000
35282	Filtered Gene Set (no TE sequence homology)	2.63%	12.09%	21.10% (32.31%)	13.29% (6.06%)	8.72% (1.95%)	2.80% (3.75%)	2.98%	2.54%
4374	Filtered Gene Set with TE sequence homology	2.35%	8.41%	17.47% (22.67%)	11.23% (5.31%)	7.80% (1.56%)	3.20% (3.11%)	1.99%	1.87%
70372	Rejected Gene Set	1.77%	2.32%	1.04% (3.94%)	2.02% (2.60%)	0.66% (0.59%)	0.74% (2.94%)	2.18%	1.92%
B. Photosynthetic Mutant Library Collection (Mutator transposable elements) - release May 2013; 10,877 flanking sequence locations
# GeneModels	Characteristic	Promoter -1000 to -500	Promoter -500 to -1	GeneModel +1 to CDS Start	GeneModel CDS_Exons	GeneModel CDS_Introns	GeneModel CDS Stop to Tpt End	3' Region +1 to +500	3' Region +500 to +1000
35282	Filtered Gene Set (no TE sequence homology)	0.33%	3.57%	7.16% (10.96%)	4.03% (1.84%)	2.30% (0.51%)	0.89% (1.19%)	0.79%	0.43%
4374	Filtered Gene Set with TE sequence homology	0.27%	2.40%	6.13% (7.95%)	3.86% (1.83%)	2.22% (0.44%)	0.91% (0.89%)	0.48%	0.43%
70372	Rejected Gene Set	0.36%	0.28%	0.14% (0.52%)	0.27% (0.35%)	0.06% (0.05%)	0.15% (0.61%)	0.45%	0.42%
C. Ds Mutagenesis Collection (Ac/Ds transposable elements) - final release; 1,969 flanking sequence locations
# GeneModels	Characteristic	Promoter -1000 to -500	Promoter -500 to -1	GeneModel +1 to CDS Start	GeneModel CDS_Exons	GeneModel CDS_Introns	GeneModel CDS Stop to Tpt End	3' Region +1 to +500	3' Region +500 to +1000
35282	Filtered Gene Set (no TE sequence homology)	0.20%	0.32%	0.11% (0.16%)	0.97% (0.44%)	0.58% (0.13%)	0.16% (0.22%)	0.20%	0.19%
4374	Filtered Gene Set with TE sequence homology	0.09%	0.30%	0.09% (0.12%)	0.50% (0.24%)	0.30% (0.06%)	0.18% (0.18%)	0.11%	0.09%
70372	Rejected Gene Set	0.09%	0.08%	0.02% (0.07%)	0.07% (0.09%)	0.02% (0.02%)	0.02% (0.10%)	0.10%	0.06%
