# Supplementary material for: Discovery of novel transcripts and gametophytic functions via RNA-seq analysis of maize gametophytic transcriptomes
Source: Genome Biol. 2014 Jul 31;15(7):414. doi: 10.1186/s13059-014-0414-2 (PMC4309534; doi:10.1186/s13059-014-0414-2)
Supplement: Additional file 21: Table S13. — Transmission data for Ds insertions in genes with and without enrichment in a gametophyte tissue. [file 13059_2014_414_MOESM21_ESM.xlsx]

## Sheet: Sheet1
Table S13. Transmission Data for Ds insertions in genes with and without enrichment in a gametophyte tissue
test_id	Annotation:ZmB73_5a_description	insertion location	B73 P Ave	B73 S ave	B73/W23 ES ave	B73/W23 Ov Ave	Observed Ds/+ in progeny of heterozygous females by homozygous wild type males	Observed +/+ in progeny of heterozygous females by homozygous wild type males	Expected Ds/+ in progeny of heterozygous females by homozygous wild type males	Expected +/+ in progeny of heterozygous females by homozygous wild type males	chi square p value for female transmission deviating from 50%	highest in ES	Observed Ds/+ in progeny of heterozygous males onto homozygous wild type females	Observed +/+ in progeny of heterozygous males onto homozygous wild type females	Expected Ds/+ in progeny of heterozygous males onto homozygous wild type females	Expected +/+ in progeny of heterozygous males onto homozygous wild type females	chi square p value for male transmission deviating from 50%	highest in P	Insertion in Coding?	Duplicate in other subgenome?	Reduced female transmission for Ds insertions in genes highest in Embryo Sac	Reduced male transmission for Ds insertions in genes highest in Pollen	Reduced gametophyte transmission for genes not highest in tested gametophyte
GRMZM2G063875	hypothetical protein LOC100280228	y coding	10.7865	7.93322	19.2883	8.15291	28	47	37.5	37.5	0.0282404	y	41	46	43.5	43.5	0.59192	n	y	y, & local duplicates	2 of 8	2 of 9	0 of 32 (or 1 of 32)		.05 cutoff
GRMZM2G477205	Ring finger	y coding near end in 5th exon	1.78015	4.64681	16.2907	11.6331	16	32	24	24	0.0209213	y	17	29	23	23	0.0768432	n	y	n
GRMZM2G011513	hypothetical protein LOC542763	y coding, 4th exon	0.0819477	76.2225	235.728	83.5844	30	25	27.5	27.5	0.500184	y						n	y	n
GRMZM2G079430	DNA-directed RNA polymerase II largest subunit	y coding	0	2.8298	21.0911	10.8275	21	27	24	24	0.386476	y	20	26	23	23	0.376344	n	y	n
GRMZM2G099191	None	y coding	0	2.6464	13.5884	4.20448	27	37	32	32	0.2113	y	28	24	26	26	0.5791	n	y	local duplicates only
GRMZM2G007899	None	y coding	0.393046	5.07918	12.703	1.89371	25	24	24.5	24.5	0.886403	y	17	15	16	16	0.723674	n	y	n
GRMZM2G040840	None	y coding	0.283256	0.183989	1.75079	0.424289	15	15	15	15	1	y						n	y	y
GRMZM2G169642	hypothetical protein LOC100304215	y coding	0	0.901755	9.3208	7.08586	37	49	43	43	0.195668	y	18	24	21	21	0.354539	n	y	n
GRMZM2G071688	hypothetical protein LOC100193674	y coding near end of T01 & T02 but not T03	26.2164	1.72416	5.68884	3.28395	33	28	30.5	30.5	0.522053	n	22	22	22	22	1	y	y&n	n
GRMZM2G012611	hypothetical protein LOC100272425	y coding	1137.92	3.95095	0.271212	0.230105	25	17	21	21	0.217044	n	21	21	21	21	1	y	y	y but truncated with low expression
GRMZM2G028643	None	y coding	257.492	0.114628	1.15112	0.164137	11	13	12	12	0.683091	n						y	y	n
GRMZM2G136508	amino acid permease	y coding	36.2655	0.757395	20.7581	11.8146	28	32	30	30	0.605577	n	20	19	19.5	19.5	0.87278	y	y	y, & local duplicates
GRMZM2G372877	C2 domain like	yes coding	36.5899	0.0672804	2.57702	0.725283	33	43	38	38	0.251349	n	29	62	45.5	45.5	0.000541501	y	y	n
GRMZM2G402027	None	y coding	5.54336	0.408221	0.0209264	0.01	19	19	19	19	1	n	32	22	27	27	0.173568	y	y	y
GRMZM2G474783	None	5’ UTR,	34.8642	0.690881	4.07835	0.753493	22	16	19	19	0.33039	n	18	10	14	14	0.13057	y	5'utr	n
GRMZM5G876285	Profilin-3 (ZmPRO3)	5’ UTR,	17286.9	7.57158	3.15318	4.30971	19	19	19	19	1	n	22	65	43.5	43.5	4.02506e-06	y	5'utr	y, but low expressed
GRMZM2G027851	Sodium/hydrogen exchanger Fragment	likely 5 bases into intron	175.44	8.66844	0.876447	1.63015	17	23	20	20	0.342782	n	19	14	16.5	16.5	0.384088	y	intron	n
GRMZM2G411956	hypothetical protein LOC100275661	y coding	786.188	113.892	0.0621895	0.352408	16	21	18.5	18.5	0.41108	n	26	25	25.5	25.5	0.888638	y	y	n
GRMZM2G170890	mitochondria fission 1 protein	intron insertion	11.9727	4.7194	18.5858	30.5641	31	29	30	30	0.796253	n	17	22	19.5	19.5	0.42334	n	intron	n
GRMZM5G843302	glycerol 3-phosphate permease	y coding	1.54089	4.69013	0.464002	0.0716667	19	18	18.5	18.5	0.869417	n						n	y	n
GRMZM2G004699	xyloglucan endotransglucosylase/hydrolase	y, for T01,02&03 but not T04	0.0376584	13.5768	0.0347348	0.126225	19	14	16.5	16.5	0.384088	n						n	y&n	y
GRMZM2G028870	None	y coding	0	1.81325	0	0.0233303	24	22	23	23	0.768083	n	24	20	22	22	0.546494	n	y	n
GRMZM2G149837	None	y coding	0.0206713	7.70967	15.2106	16.7255	20	20	20	20	1	n	22	25	23.5	23.5	0.66168	n	y	n
GRMZM2G152975	hypothetical protein LOC100383565	y coding	0.0458973	132.468	1.12	0.415255	22	24	23	23	0.768083	n	18	16	17	17	0.731601	n	y	local duplicates only
GRMZM2G319878	mitochondrial import inner membrane translocase subunit Tim8	y coding, but just before end	0.0110386	21.4407	34.0294	43.4729	12	18	15	15	0.273322	n	18	21	19.5	19.5	0.630954	n	y	n
GRMZM2G164502	None	y coding	0	1.42528	0.123333	0.132015	21	14	17.5	17.5	0.236724	n	26	18	22	22	0.2278	n	y	n
GRMZM5G835794	hypothetical protein LOC100279821	y coding T01, but not T02	0.0141139	0.370462	0.2531	1.23832	30	46	38	38	0.0664574	n	15	28	21.5	21.5	0.0474254	n	y&n	n
In ES-enriched Gene List
In MP-enriched Gene List
In In MP-enriched Gene List AND In dual gametophyte-enriched Gene List
In Ov-enriched Gene List
In Seedling-enriched Gene List
Reduced transmission through a tested gametophyte
