# Supplementary material for: Discovery of novel transcripts and gametophytic functions via RNA-seq analysis of maize gametophytic transcriptomes
Source: Genome Biol. 2014 Jul 31;15(7):414. doi: 10.1186/s13059-014-0414-2 (PMC4309534; doi:10.1186/s13059-014-0414-2)
Supplement: Additional file 23: Table S15. — Primers for RT-PCR of test genes. [file 13059_2014_414_MOESM23_ESM.xlsx]

## Sheet: Sheet1
Table S16. Primers for RT-PCR of test genes
		Tm	cDNA amplicon size		Genomic DNA amplicon size
GRMZM2G071688 rtF	CCAGGAGGGACGAGCATCAAG	58	128		202
GRMZM2G071688 rtR	GATCTTCCCGACGCCCTTTTC	59
GRMZM2G063875 rtF	GGAGGGATTCTTGGACCGTTGTTC	59.7	119		234
GRMZM2G063875 rtR	CCGCCAGCCGAGAGGAAATG	60.3
GRMZM2G477205 rtF	TTACCAGGCACAAGACAAGCAAGATG	60.4	129		165
GRMZM2G477205 rtR	TGGTTTATGCACTCAGAATGGTATGGAT	59.8
GRMZM2G003172 rtF	GGTATTGAGGAGGCCATTGAGTTGAT	59.5	137		221
GRMZM2G003172 rtR	CCAAGAAATACAACAGCCGAGGACA	60.2
GRMZM2G022897 rtF	GTTTGGGTTTGTTCTGCTCGTCATACTT	60.8	142		501
GRMZM2G022897 rtR	CCTCTGGTACCTATTCCTTTTCGCTGAT	61.1
GRMZM2G079430 rtF	TCCACTGACGCCAACACCGACTA	61.2	134		225
GRMZM2G079430 rtR	GCACCAGCGGGCACCAGA	60.1
GRMZM5G876285 rtF	CCCCGATCGGCCTCTTCCTT	60.1	126		226
GRMZM5G876285 rtR	ACCACCATCGCTTGCCCTGTC	60.7
GRMZM2G411956 rtF	CACTACGACGCACTCCAGCCATC	60.5	157		295
GRMZM2G411956 rtR	CTGGAGTAAAAAAATAGCGTCGTCAAATCT	60.4
GRMZM2G027851 rtF	GCACGGCAACGCGATAATGAT	59.4	90		501
GRMZM2G027851 rtR	CCGGATCAATGGCTTCGTCA	58
GRMZM2g556845 rtF	GGCTAATAGCAAGGTCAAGGAATCAGG	60.5	143		228
GRMZM2g556845 rtR	CCCTTCTTCACCATGTTCCAGTCAA	60.1
GRMZM2G028643 rtF	AACAACAACAATCTCACGGGCAAAAT	60.6	109		192
GRMZM2G028643 rtR	AGTCTTCAGTCCTCTCCCTTCATCATTG	60.2
GRMZM2G031177 rtF	CGCTGCGACTGGGAAAAGGAG	60.7	131		287
GRMZM2G031177 rtR	GATCCCGCCAGAGCTTAAAAATCAC	60.2
GRMZM2G474783 rtF	CGAGTGGCGGAGCGAGGAC	60.3	121		205
GRMZM2G474783 rtR	GATCCCCGCCCGGTTGTTC	60.8
GRMZM2G060659 rtF	CTGGTTGCTGCAGAAAGACACAGACT	59.9	114		213
GRMZM2G060659 rtR	CATCTCGTCTCCCTGGCTCTAATGTATT	60.1
GRMZM2G116658 rtF	CGCGGCGAGTGGGACATC	59.6	142		693
GRMZM2G116658 rtR	GCAGGATGAGCATGTTGTTTTGGTT	60.1
GRMZM2G130333 rtF	GCGGGTTCACGGCTCTGG	58.6	99		197
GRMZM2G130333 rtR	TGCCGTAGTCAAAGATGGTATGGTAGG	60.3
GRMZM2G078641 rtF	CATGCAGCTCCTTCGTGATAACTTGA	60.5	98		205
GRMZM2G078641 rtR	TCGCTCGAGTCGTGCTTGGG	60.8
GRMZM2G102471 rtF	TCCACCCGAACATCAACAGCAA	59.8	115		430
GRMZM2G102471 rtR	TCCGTGAGCAGTGAGCAGATTGAC	60.2
GRMZM2G015159 rtF	GCTCTTCTTCATGGAGACATCTGCTAAA	59.4	99		231
GRMZM2G015159 rtR	CTTGGAGCTTGTTGCCCTTGAAG	59
GRMZM2G149480 rtF	TGGTTATCGGGGCTCTTTCAGG	59	143		291
GRMZM2G149480 rtR	CTCTTGGATCACCTCGGCTAACG	58.8
GRMZM2G079430 rtF	TCCACTGACGCCAACACCGACTA	61.2	134		225
GRMZM2G079430 rtR	GCACCAGCGGGCACCAGA	60.1
GRMZM2G040397 rtF	TGGAATCTACAATGTCGGAACAGGC	60.1	122		240
GRMZM2G040397 rtR	CATAATCTCCGGGTCTACGTGCAAG	59.8
